# Supplementary material for: Transcriptome analysis of fasudil treatment in the APPswe/PSEN1dE9 transgenic (APP/PS1) mice model of Alzheimer’s disease
Source: Sci Rep. 2022 Apr 22;12:6625. doi: 10.1038/s41598-022-10554-9 (PMC9033779; doi:10.1038/s41598-022-10554-9)
Supplement: Supplementary file 1 — Supplementary Table 1. [file 41598_2022_10554_MOESM1_ESM.xlsx]

## Sheet: datatable
Sample	Clean Reads Pairs	Clean base(bp)	Length	Q20(%)	Q30(%)	GC(%)
ADF1	58662711	17598813300	150;150	98.1;97.7	94.5;93.8	45.9;45.9
ADF2	57679028	17303708400	150;150	98.1;97.8	94.7;94.0	46.4;46.5
ADF3	57359232	17207769600	150;150	98.1;97.6	94.6;93.5	46.7;46.7
ADNS1	61626088	18487826400	150;150	98.2;97.5	94.8;93.1	46.1;46.1
ADNS2	54854314	16456294200	150;150	98.2;97.7	94.8;93.7	47.3;47.3
ADNS3	55785480	16735644000	150;150	98.1;97.8	94.8;93.8	46.5;46.5
WT1	57133626	17140087800	150;150	98.3;98.0	95.0;94.2	46.4;46.5
WT2	59963145	17988943500	150;150	98.2;97.7	94.8;93.8	46.6;46.6
WT3	52243055	15672916500	150;150	98.2;97.7	94.8;93.8	46.8;46.7
