# Supplementary material for: Transcriptome analysis of fasudil treatment in the APPswe/PSEN1dE9 transgenic (APP/PS1) mice model of Alzheimer’s disease
Source: Sci Rep. 2022 Apr 22;12:6625. doi: 10.1038/s41598-022-10554-9 (PMC9033779; doi:10.1038/s41598-022-10554-9)
Supplement: Supplementary file 2 — Supplementary Table 2. [file 41598_2022_10554_MOESM2_ESM.xlsx]

## Sheet: mRNA-WT-ADNS
mRNA-WT_ADNS_DE.all
transcript_id	gene_id	gene_name	feature_id	WT_FPKM	ADNS_FPKM	log2(foldchange)	pvalue	qvalue
ENSMUST00000000033	ENSMUSG00000048583	Igf2	transcript	7.72023	1.38645	-2.51225	2.5938e-06	0.000813701
ENSMUST00000000094	ENSMUSG00000061689	Dlgap4	transcript	1.55947	2.95837	0.875032	6.18047e-06	0.00164103
ENSMUST00000000109	ENSMUSG00000055022	Cntn1	transcript	25.0878	9.30376	-1.47669	0.000393065	0.0488624
ENSMUST00000000299	ENSMUSG00000000290	Itgb2	transcript	1.70575	2.60789	0.56374	0.000134054	0.021315
ENSMUST00000001008	ENSMUSG00000000982	Ccl3	transcript	0.135687	1.64498	3.47548	3.40567e-05	0.00672491
ENSMUST00000004745	ENSMUSG00000004626	Stxbp2	transcript	1.76985	4.78997	1.38556	0.000317471	0.0410513
ENSMUST00000005406	ENSMUSG00000022892	App	transcript	229.889	592.499	1.31755	1.92851e-12	2.19758e-09
ENSMUST00000008995	ENSMUSG00000026313	Hdac4	transcript	2.61149	1.3171	-1.03268	3.23397e-07	0.000123698
ENSMUST00000009705	ENSMUSG00000026814	Eng	transcript	2.94848	0.812506	-1.91057	0.000381644	0.0476456
ENSMUST00000015501	ENSMUSG00000015357	Clpx	transcript	7.03175	9.41897	0.373781	0.000188296	0.0281399
ENSMUST00000015667	ENSMUSG00000038642	Ctss	transcript	3.50575	15.5353	2.09735	8.41511e-10	5.47954e-07
ENSMUST00000019071	ENSMUSG00000018927	Ccl6	transcript	0.620797	2.33653	1.85339	3.33142e-11	2.49615e-08
ENSMUST00000019611	ENSMUSG00000019467	Arhgef25	transcript	6.46431	0.613862	-3.433	1.80741e-13	2.74611e-10
ENSMUST00000020749	ENSMUSG00000020459	Mtif2	transcript	0.052684	0.67691	3.50807	1.17355e-08	6.48381e-06
ENSMUST00000020954	ENSMUSG00000020628	Trappc12	transcript	4.22574	14.4196	1.71858	1.82456e-17	4.53628e-14
ENSMUST00000021297	ENSMUSG00000020922	Lsm12	transcript	4.85692	18.9391	1.91433	1.4089e-51	2.56876e-47
ENSMUST00000021860	ENSMUSG00000021423	Ly86	transcript	3.87554	6.07991	0.600436	0.000277782	0.0370582
ENSMUST00000022257	ENSMUSG00000021738	Atxn7	transcript	0.962272	4.28416	2.10491	2.75758e-05	0.00569175
ENSMUST00000024791	ENSMUSG00000023992	Trem2	transcript	3.65733	7.70575	1.02538	9.00979e-05	0.0153046
ENSMUST00000024987	ENSMUSG00000024170	Telo2	transcript	0	1.91934	10.4647	6.31907e-16	1.28013e-12
ENSMUST00000025073	ENSMUSG00000024231	Cul2	transcript	1.09136	6.35493	2.49594	0.000220279	0.0311333
ENSMUST00000025724	ENSMUSG00000024810	Il33	transcript	0.00514967	11.5122	10.1762	1.06764e-09	6.79033e-07
ENSMUST00000025932	ENSMUSG00000024976	Shoc2	transcript	0.00689167	8.80217	9.75008	1.96649e-43	2.68903e-39
ENSMUST00000026252	ENSMUSG00000025223	Ldb1	transcript	0.422141	17.0127	5.2642	4.4103e-06	0.00124345
ENSMUST00000027290	ENSMUSG00000026116	Tmem131	transcript	21.0095	0.11307	-7.58479	3.07439e-20	9.89178e-17
ENSMUST00000028207	ENSMUSG00000026853	Crat	transcript	9.5184	6.69082	-0.555578	7.29748e-06	0.00190071
ENSMUST00000028300	ENSMUSG00000026932	Nacc2	transcript	3.61883	0.324953	-3.49885	4.15599e-05	0.00806101
ENSMUST00000028636	ENSMUSG00000027207	Galk2	transcript	3.15594	1.01385	-1.6771	5.35515e-06	0.00145005
ENSMUST00000028857	ENSMUSG00000027378	Nphp1	transcript	3.9418	1.75663	-1.2109	4.65706e-07	0.000172113
ENSMUST00000029741	ENSMUSG00000028099	Polr3c	transcript	3.23354	0.610743	-2.45394	1.19031e-05	0.0028307
ENSMUST00000030991	ENSMUSG00000059866	Tnip2	transcript	0.093095	2.39211	4.59446	1.12934e-07	4.6098e-05
ENSMUST00000032370	ENSMUSG00000030243	Recql	transcript	0.707617	0.011588	-5.98332	0.000199029	0.0295021
ENSMUST00000032800	ENSMUSG00000030579	Tyrobp	transcript	8.94317	18.0748	0.967351	4.32349e-12	4.46193e-09
ENSMUST00000033053	ENSMUSG00000030789	Itgax	transcript	0.101262	0.949408	3.16004	3.83199e-08	1.69031e-05
ENSMUST00000033180	ENSMUSG00000030889	Vwa3a	transcript	0.386175	0.003627	-6.26773	3.1351e-05	0.00632769
ENSMUST00000033671	ENSMUSG00000031309	Rps6ka3	transcript	0	6.51208	13.2987	2.748e-27	1.50308e-23
ENSMUST00000037380	ENSMUSG00000037685	Atp8a1	transcript	20.315	12.2782	-0.771529	0.000241176	0.0331447
ENSMUST00000037552	ENSMUSG00000057722	Lepr	transcript	0.317904	0.0609823	-2.38992	0.000127065	0.0203218
ENSMUST00000039016	ENSMUSG00000035342	Lzts2	transcript	1.95178	0.028615	-6.01679	1.77262e-06	0.000580581
ENSMUST00000039093	ENSMUSG00000040829	Zmynd15	transcript	0.0767	0	-5.71224	0.000406249	0.0498708
ENSMUST00000043716	ENSMUSG00000021276	Cinp	transcript	8.67556	6.62953	-0.434923	0.000408653	0.049893
ENSMUST00000044217	ENSMUSG00000063450	Syne2	transcript	0.00193367	0.193444	6.20229	1.6076e-05	0.00361855
ENSMUST00000046246	ENSMUSG00000021493	Pdlim7	transcript	3.01283	1.86302	-0.740617	0.00021861	0.0309775
ENSMUST00000047734	ENSMUSG00000041483	Zfp281	transcript	4.98716	0	-12.4647	6.50503e-05	0.0114776
ENSMUST00000048964	ENSMUSG00000039205	Ciz1	transcript	0.477745	3.8449	2.9585	2.64319e-06	0.000816806
ENSMUST00000052029	ENSMUSG00000033526	Ppip5k1	transcript	0.454007	0.193145	-1.27014	0.000304272	0.0398153
ENSMUST00000053498	ENSMUSG00000045078	Rnf216	transcript	5.65067	4.35521	-0.422212	0.000105322	0.0174043
ENSMUST00000053597	ENSMUSG00000045045	Lrfn4	transcript	6.75439	4.93314	-0.500533	1.64527e-08	8.57061e-06
ENSMUST00000055372	ENSMUSG00000040720	Virma	transcript	2.85316	5.80388	0.974331	9.45608e-06	0.00237256
ENSMUST00000057145	ENSMUSG00000045502	Hcar2	transcript	0.0171863	0.184614	3.41769	0.000291656	0.0386264
ENSMUST00000057623	ENSMUSG00000062075	Lmnb2	transcript	1.80022	0.016059	-6.49306	8.01019e-36	7.30222e-32
ENSMUST00000058762	ENSMUSG00000026335	Pam	transcript	3.06127	0.035018	-6.36999	4.61911e-05	0.00871212
ENSMUST00000061283	ENSMUSG00000017561	Crlf3	transcript	1.2365	3.45457	1.43359	0.000204664	0.0296151
ENSMUST00000061496	ENSMUSG00000024985	Tcf7l2	transcript	0.00161067	0.692862	8.27819	9.56433e-10	6.15459e-07
ENSMUST00000062674	ENSMUSG00000063457	Rps15	transcript	111.345	46.0407	-1.3207	3.73046e-08	1.6725e-05
ENSMUST00000063577	ENSMUSG00000031310	Zmym3	transcript	5.84662	8.01879	0.407861	2.28406e-08	1.12551e-05
ENSMUST00000064019	ENSMUSG00000000538	Tom1l2	transcript	0.835959	16.181	4.22102	1.36177e-05	0.00315613
ENSMUST00000065512	ENSMUSG00000034930	Rtkn	transcript	0.000623333	3.16747	8.64781	2.4494e-05	0.00511353
ENSMUST00000065648	ENSMUSG00000050565	Tor1aip2	transcript	4.31317	1.45049	-1.61474	2.73483e-11	2.13696e-08
ENSMUST00000067218	ENSMUSG00000023249	Parp3	transcript	0.984063	0.142467	-2.78612	3.19402e-14	5.45948e-11
ENSMUST00000068408	ENSMUSG00000063457	Rps15	transcript	98.2369	194.936	0.938718	5.0427e-06	0.00139303
ENSMUST00000069507	ENSMUSG00000073418	C4b	transcript	11.0814	25.9484	1.18126	6.15037e-05	0.0109937
ENSMUST00000070522	ENSMUSG00000032374	Plod2	transcript	0.00605567	0.667381	6.60041	2.03219e-11	1.61094e-08
ENSMUST00000071935	ENSMUSG00000004677	Myo9b	transcript	0.407927	4.04972	3.25938	4.05237e-91	1.10826e-86
ENSMUST00000072037	ENSMUSG00000031111	Igsf1	transcript	0.940683	0.02378	-5.20499	0.000275017	0.036779
ENSMUST00000072292	ENSMUSG00000036916	Zfp280c	transcript	2.69969	1.55174	-0.843563	8.2341e-05	0.0141185
ENSMUST00000072324	ENSMUSG00000030309	Caprin2	transcript	0.192199	0	-7.07765	4.57457e-05	0.00865797
ENSMUST00000076700	ENSMUSG00000018654	Ikzf1	transcript	0.0138387	0.250858	3.98062	0.000179768	0.0270876
ENSMUST00000080411	ENSMUSG00000031422	Morf4l2	transcript	9.63556	1.73807	-2.49829	8.19355e-05	0.0140932
ENSMUST00000080744	ENSMUSG00000061298	Agbl4	transcript	1.89526	0.0788387	-4.55956	0.000173728	0.0263225
ENSMUST00000081035	ENSMUSG00000046805	Mpeg1	transcript	5.98349	11.5585	0.89954	7.30462e-07	0.000259442
ENSMUST00000082170	ENSMUSG00000074505	Fat3	transcript	0	12.0302	28.6109	2.41714e-13	3.47922e-10
ENSMUST00000084038	ENSMUSG00000031543	Ank1	transcript	0.005325	0.755378	6.8259	1.99064e-06	0.000644274
ENSMUST00000084513	ENSMUSG00000030852	Tacc2	transcript	0	0.340746	9.36637	3.03725e-11	2.30734e-08
ENSMUST00000084896	ENSMUSG00000032812	Arap1	transcript	1.23109	0.00902833	-6.79905	8.18456e-06	0.00209192
ENSMUST00000086854	ENSMUSG00000046709	Mapk10	transcript	8.94102	0.0502493	-7.4708	6.83371e-06	0.00180572
ENSMUST00000086878	ENSMUSG00000024172	St6gal2	transcript	1.14455	0.457097	-1.36275	0.000164777	0.0250582
ENSMUST00000087315	ENSMUSG00000007029	Vars	transcript	5.38681	7.86951	0.499983	9.78049e-05	0.0165112
ENSMUST00000087395	ENSMUSG00000029088	Kcnip4	transcript	0.937314	9.59203	3.30352	0.000403684	0.0497612
ENSMUST00000087956	ENSMUSG00000079487	Med12	transcript	0.621996	0.06625	-3.25003	2.17623e-06	0.000700196
ENSMUST00000088621	ENSMUSG00000039218	Srrm2	transcript	0.000406333	15.4654	12.3526	1.32896e-08	7.12648e-06
ENSMUST00000088790	ENSMUSG00000030110	Ret	transcript	0	0.929134	9.80651	1.57733e-14	2.87584e-11
ENSMUST00000089200	ENSMUSG00000068129	Cst7	transcript	0.151247	5.95138	5.12648	2.15768e-37	2.36037e-33
ENSMUST00000089362	ENSMUSG00000052917	Senp7	transcript	6.54378	5.22907	-0.371249	0.00022147	0.031221
ENSMUST00000089620	ENSMUSG00000022901	Cd86	transcript	0.436772	0.957428	1.07819	0.000210796	0.0302623
ENSMUST00000091288	ENSMUSG00000079037	Prnp	transcript	195.586	482.907	1.25973	1.03252e-11	9.17967e-09
ENSMUST00000092532	ENSMUSG00000028565	Nfia	transcript	5.3236	2.61259	-1.0704	0.000301143	0.0396906
ENSMUST00000094276	ENSMUSG00000063659	Zbtb18	transcript	16.9778	1.05716	-4.04002	8.09977e-07	0.000282187
ENSMUST00000094623	ENSMUSG00000029836	Cbx3	transcript	6.07122	0.224999	-4.70848	0.000103799	0.0172044
ENSMUST00000095719	ENSMUSG00000041459	Tardbp	transcript	7.21914	0	-10.696	8.65102e-09	5.03388e-06
ENSMUST00000095759	ENSMUSG00000071341	Egr4	transcript	13.4907	7.73702	-0.851699	0.000247237	0.0337235
ENSMUST00000097707	ENSMUSG00000025949	Pikfyve	transcript	3.14217	2.55103	-0.347347	0.000202052	0.0296151
ENSMUST00000097908	ENSMUSG00000028643	Svbp	transcript	0.955853	0.0630147	-3.5052	2.02845e-05	0.00442032
ENSMUST00000098567	ENSMUSG00000092192	Dyx1c1	transcript	0.416766	0	-7.27367	5.408e-05	0.00979475
ENSMUST00000100429	ENSMUSG00000002107	Celf2	transcript	0.787839	0.0814437	-3.2704	4.45188e-05	0.00845502
ENSMUST00000100794	ENSMUSG00000000631	Myo18a	transcript	4.88883	0.260749	-4.24949	4.9677e-05	0.00914876
ENSMUST00000102505	ENSMUSG00000017774	Myo1c	transcript	0.30292	0	-8.34294	5.99221e-07	0.000217057
ENSMUST00000102680	ENSMUSG00000075284	Wipf1	transcript	1.26776	0.0340837	-5.10552	2.52109e-05	0.00522333
ENSMUST00000102690	ENSMUSG00000028677	Rnf220	transcript	2.30909	4.47529	0.904318	0.00016045	0.0245831
ENSMUST00000105314	ENSMUSG00000078435	AU041133	transcript	0.278082	1.1711	1.97437	0.000105771	0.0174258
ENSMUST00000105325	ENSMUSG00000034881	Tbxa2r	transcript	0	0.266425	6.7083	4.93646e-07	0.000181214
ENSMUST00000105527	ENSMUSG00000019850	Tnfaip3	transcript	0.702723	0.0369533	-4.21883	2.093e-12	2.33635e-09
ENSMUST00000105543	ENSMUSG00000062866	Phactr2	transcript	1.91679	0.659208	-1.57412	0.000155833	0.0241462
ENSMUST00000105840	ENSMUSG00000043411	Usp48	transcript	7.15115	2.78313	-1.39956	0.000141164	0.0221875
ENSMUST00000106063	ENSMUSG00000028180	Zranb2	transcript	2.67672	6.36863	1.19768	0.000407559	0.0498708
ENSMUST00000106149	ENSMUSG00000036825	Ssx2ip	transcript	0.09692	1.87678	4.13137	2.84609e-12	2.9937e-09
ENSMUST00000106278	ENSMUSG00000025576	Rbfox3	transcript	21.5087	0.567707	-5.26569	2.60339e-06	0.000813701
ENSMUST00000106517	ENSMUSG00000030922	Lyrm1	transcript	0.487919	1.93604	1.9183	1.16788e-12	1.38869e-09
ENSMUST00000106600	ENSMUSG00000028546	Elavl4	transcript	2.58368	0.007527	-8.27252	8.16238e-11	5.72382e-08
ENSMUST00000106656	ENSMUSG00000050947	Amigo1	transcript	7.10771	2.79032	-1.39425	0.000209677	0.0301924
ENSMUST00000107123	ENSMUSG00000020923	Ubtf	transcript	10.0094	5.68743	-0.858832	0.000322228	0.0415682
ENSMUST00000107156	ENSMUSG00000020922	Lsm12	transcript	0.398221	0.0285783	-3.52017	2.67784e-07	0.000106137
ENSMUST00000107575	ENSMUSG00000038668	Lpar1	transcript	0	0.342145	7.9868	0.000102029	0.0170143
ENSMUST00000107864	ENSMUSG00000078716	Tmem8b	transcript	4.3558	1.74128	-1.36785	3.89366e-22	1.41981e-18
ENSMUST00000107865	ENSMUSG00000078716	Tmem8b	transcript	1.25588	5.49011	2.07494	4.52707e-08	1.98094e-05
ENSMUST00000107948	ENSMUSG00000045411	2410002F23Rik	transcript	0	2.53994	10.6219	3.1076e-13	4.34809e-10
ENSMUST00000108075	ENSMUSG00000000804	Usp32	transcript	28.4172	26.4422	-0.15151	0.000138309	0.0218014
ENSMUST00000108270	ENSMUSG00000027684	Mecom	transcript	0.55563	0.049863	-3.50814	3.39742e-06	0.00100448
ENSMUST00000108375	ENSMUSG00000000631	Myo18a	transcript	5.32364	1.23821	-2.15965	0.000310238	0.0403894
ENSMUST00000108611	ENSMUSG00000078812	Eif5a	transcript	26.7091	1.82729	-3.89816	5.89164e-05	0.0106293
ENSMUST00000108707	ENSMUSG00000008348	Ubc	transcript	1.13047	0.29809	-1.91119	2.06334e-05	0.00447851
ENSMUST00000108840	ENSMUSG00000001472	Tcf25	transcript	48.1276	42.2887	-0.233541	0.000212237	0.0303076
ENSMUST00000108849	ENSMUSG00000020522	Mfap3	transcript	0.0602857	3.41068	5.72676	2.52007e-05	0.00522333
ENSMUST00000109076	ENSMUSG00000020389	Cdkl3	transcript	1.06172	0	-8.64407	1.46913e-11	1.20839e-08
ENSMUST00000109078	ENSMUSG00000020389	Cdkl3	transcript	0.792738	2.24164	1.43805	3.14969e-05	0.00633378
ENSMUST00000109566	ENSMUSG00000061689	Dlgap4	transcript	21.5837	4.93875	-2.17729	4.20426e-19	1.1498e-15
ENSMUST00000109701	ENSMUSG00000027593	Raly	transcript	4.65729	0.255938	-4.19233	1.77323e-05	0.0039588
ENSMUST00000109810	ENSMUSG00000005481	Ddx39	transcript	0.235184	2.06607	3.06939	4.75019e-12	4.72402e-09
ENSMUST00000110357	ENSMUSG00000027378	Nphp1	transcript	1.5948	4.12207	1.31992	9.78572e-07	0.000334531
ENSMUST00000110384	ENSMUSG00000036006	Ripor2	transcript	1.21871	6.95781	2.45442	1.40809e-05	0.00324973
ENSMUST00000110628	ENSMUSG00000033526	Ppip5k1	transcript	0.683013	0.218169	-1.68524	0.000132838	0.0211832
ENSMUST00000111018	ENSMUSG00000026511	Srp9	transcript	1.04724	14.9663	3.76089	7.6015e-05	0.0131161
ENSMUST00000111049	ENSMUSG00000048482	Bdnf	transcript	0.435168	0	-8.59916	8.9141e-12	8.40646e-09
ENSMUST00000111055	ENSMUSG00000029710	Ephb4	transcript	0.00479233	1.21568	7.7057	1.04866e-06	0.000354065
ENSMUST00000111121	ENSMUSG00000059456	Ptk2b	transcript	0	38.2691	27.8322	1.04767e-12	1.27343e-09
ENSMUST00000111169	ENSMUSG00000020652	Cenpo	transcript	0	0.400249	7.0787	6.99821e-05	0.0122294
ENSMUST00000111218	ENSMUSG00000040557	Mettl27	transcript	0.397282	0.00828367	-5.13886	0.000310015	0.0403894
ENSMUST00000111331	ENSMUSG00000027247	Arhgap1	transcript	6.53585	2.45247	-1.46503	0.000344893	0.0438712
ENSMUST00000111724	ENSMUSG00000040370	Etfrf1	transcript	1.02364	0	-8.59167	6.05353e-11	4.4148e-08
ENSMUST00000111726	ENSMUSG00000040370	Etfrf1	transcript	1.10893	4.53576	1.98177	1.05471e-08	5.94735e-06
ENSMUST00000111754	ENSMUSG00000050565	Tor1aip2	transcript	0	0.986419	9.04815	2.81066e-06	0.000863678
ENSMUST00000111932	ENSMUSG00000032641	Gpr19	transcript	1.62618	0.071455	-4.47335	0.00036147	0.045556
ENSMUST00000112067	ENSMUSG00000029524	Sirt4	transcript	0.0375813	0.559562	3.57616	3.1667e-05	0.00634465
ENSMUST00000112364	ENSMUSG00000021866	Anxa11	transcript	0	9.09799	11.63	8.05132e-17	1.91471e-13
ENSMUST00000112380	ENSMUSG00000031295	Phka2	transcript	3.2467	0.178367	-4.22887	4.01552e-05	0.00784418
ENSMUST00000112433	ENSMUSG00000029505	Ep400	transcript	4.42006	5.74932	0.331868	0.000164926	0.0250582
ENSMUST00000112493	ENSMUSG00000031309	Rps6ka3	transcript	8.90868	0.236922	-5.26139	1.18373e-13	1.84991e-10
ENSMUST00000112706	ENSMUSG00000026315	Serpinb8	transcript	1.30684	0.625699	-1.10576	2.08011e-05	0.00449706
ENSMUST00000112846	ENSMUSG00000046709	Mapk10	transcript	8.10847	0.861219	-3.28986	7.59625e-05	0.0131161
ENSMUST00000112896	ENSMUSG00000047045	Tmem164	transcript	0.980242	3.35097	1.72649	9.43898e-12	8.60473e-09
ENSMUST00000112961	ENSMUSG00000026890	Lhx6	transcript	0	0.646611	8.82454	7.2588e-06	0.00189969
ENSMUST00000113334	ENSMUSG00000039205	Ciz1	transcript	0.552611	0.12627	-2.16014	9.92411e-06	0.00244513
ENSMUST00000113755	ENSMUSG00000026790	Odf2	transcript	0.515031	8.57877	3.98613	5.94296e-05	0.0106578
ENSMUST00000113883	ENSMUSG00000025656	Arhgef9	transcript	0.02685	0.272433	3.23687	0.000407244	0.0498708
ENSMUST00000114167	ENSMUSG00000026933	Camsap1	transcript	14.5502	1.93887	-2.94928	1.78522e-05	0.00396935
ENSMUST00000114355	ENSMUSG00000044628	Rnf208	transcript	12.4769	9.03748	-0.512654	0.000242745	0.0331936
ENSMUST00000114782	ENSMUSG00000022829	Stxbp5l	transcript	2.7106	19.6357	2.81047	0.000313361	0.0406159
ENSMUST00000114791	ENSMUSG00000026727	Rsu1	transcript	0.501052	0.0472933	-3.24283	0.00022998	0.0321961
ENSMUST00000115268	ENSMUSG00000024621	Csf1r	transcript	16.5481	21.9494	0.359308	8.91771e-05	0.0151954
ENSMUST00000115320	ENSMUSG00000039841	Zfp800	transcript	0.373205	1.6716	2.10465	3.46552e-08	1.61689e-05
ENSMUST00000115321	ENSMUSG00000039841	Zfp800	transcript	2.01605	0.664523	-1.64694	0.000403663	0.0497612
ENSMUST00000115356	ENSMUSG00000017978	Cadps2	transcript	6.5294	0.416885	-4.01599	1.46567e-05	0.00335244
ENSMUST00000115358	ENSMUSG00000017978	Cadps2	transcript	0.170657	4.20154	4.56947	0.000394987	0.0489901
ENSMUST00000115359	ENSMUSG00000025920	Stau2	transcript	1.16376	2.66534	1.14539	0.000330857	0.042481
ENSMUST00000115677	ENSMUSG00000000134	Tfe3	transcript	1.14421	0.0203443	-5.771	6.94542e-06	0.00182641
ENSMUST00000117280	ENSMUSG00000028312	Smc2	transcript	0	1.23023	10.4586	1.74097e-16	3.80904e-13
ENSMUST00000120119	ENSMUSG00000030990	Pgap2	transcript	0.273938	1.32187	2.19315	0.000230153	0.0321961
ENSMUST00000120639	ENSMUSG00000036377	C530008M17Rik	transcript	0.204699	0	-8.32165	2.51305e-06	0.000794545
ENSMUST00000120760	ENSMUSG00000032396	Dis3l	transcript	0.0288183	2.53883	6.3659	4.18705e-06	0.00118663
ENSMUST00000120918	ENSMUSG00000032530	Lyzl4	transcript	0.544311	0	-6.95414	6.49694e-07	0.000233792
ENSMUST00000121198	ENSMUSG00000052539	Magi3	transcript	0	4.17091	12.3635	7.85643e-23	3.06945e-19
ENSMUST00000121200	ENSMUSG00000058056	Palld	transcript	0.124448	1.24259	3.24704	0.000341428	0.0436333
ENSMUST00000121955	ENSMUSG00000022044	Stmn4	transcript	1.51862	0.462309	-1.74513	3.01374e-05	0.00614236
ENSMUST00000122079	ENSMUSG00000024647	Cbln2	transcript	0.812126	0.009932	-6.04775	3.12429e-05	0.00632769
ENSMUST00000122303	ENSMUSG00000052539	Magi3	transcript	2.57989	0.446515	-2.57116	2.34418e-08	1.13469e-05
ENSMUST00000123128	ENSMUSG00000034593	Myo5a	transcript	27.899	47.2518	0.711924	2.47489e-06	0.00078703
ENSMUST00000123339	ENSMUSG00000020719	Ddx5	transcript	14.0709	8.41523	-0.787935	5.09254e-06	0.00139973
ENSMUST00000123555	ENSMUSG00000023249	Parp3	transcript	0	0.923382	8.94971	2.19592e-13	3.24622e-10
ENSMUST00000124443	ENSMUSG00000038696	Mapkap1	transcript	1.53832	0	-9.18743	2.56666e-12	2.75272e-09
ENSMUST00000124533	ENSMUSG00000030802	Bckdk	transcript	1.85536	0.607248	-1.65307	1.23048e-06	0.000407908
ENSMUST00000125084	ENSMUSG00000027207	Galk2	transcript	0.244149	1.29017	2.29646	4.74177e-05	0.00885191
ENSMUST00000125964	ENSMUSG00000005575	Ube2m	transcript	3.59097	0.325188	-3.49273	2.02008e-08	1.01369e-05
ENSMUST00000128166	ENSMUSG00000039470	Zdhhc2	transcript	0.0361427	7.54307	7.42465	7.38106e-06	0.00191337
ENSMUST00000129392	ENSMUSG00000026224	4933407L21Rik	transcript	0.0714773	0.953995	3.2805	3.83707e-05	0.00752245
ENSMUST00000130305	ENSMUSG00000000631	Myo18a	transcript	0	2.6045	11.5706	1.3114e-21	4.48311e-18
ENSMUST00000130992	ENSMUSG00000024403	Atp6v1g2	transcript	0.394467	2.18313	2.32964	0.000334748	0.0428799
ENSMUST00000131066	ENSMUSG00000044566	Cage1	transcript	0.00191867	0.479229	5.1789	3.93615e-06	0.00113314
ENSMUST00000131668	ENSMUSG00000035969	Rusc2	transcript	15.702	24.6612	0.60314	1.4802e-11	1.20839e-08
ENSMUST00000132028	ENSMUSG00000039205	Ciz1	transcript	0.410344	1.50408	1.7959	3.02082e-05	0.00614236
ENSMUST00000132139	ENSMUSG00000031626	Sorbs2	transcript	6.97529	2.9123	-1.30426	3.52375e-05	0.00693304
ENSMUST00000135108	ENSMUSG00000049606	Zfp644	transcript	1.11814	0	-7.13278	2.78772e-07	0.000109698
ENSMUST00000135631	ENSMUSG00000053838	Nudcd3	transcript	3.65833	6.17287	0.705584	3.19721e-10	2.13266e-07
ENSMUST00000135636	ENSMUSG00000068747	Sort1	transcript	30.4605	14.8163	-1.09204	0.000376825	0.0471653
ENSMUST00000138340	ENSMUSG00000010021	Kif19a	transcript	0.467228	0.00103433	-6.18486	5.15832e-06	0.00141072
ENSMUST00000139869	ENSMUSG00000031626	Sorbs2	transcript	2.46313	1.09264	-1.22052	0.000272127	0.0364817
ENSMUST00000140436	ENSMUSG00000007659	Bcl2l1	transcript	0.064041	2.38042	5.02268	5.18185e-05	0.00951113
ENSMUST00000142851	ENSMUSG00000026761	Orc4	transcript	0.188827	4.68685	4.43363	1.56587e-27	9.51647e-24
ENSMUST00000143702	ENSMUSG00000029826	Zc3hav1	transcript	0.632804	0.156441	-2.02284	3.03651e-11	2.30734e-08
ENSMUST00000144234	ENSMUSG00000001436	Slc19a1	transcript	0.76052	0.00306467	-6.21205	8.35138e-05	0.0142749
ENSMUST00000144700	ENSMUSG00000037552	Plekhg2	transcript	0.00376133	0.186597	5.40158	2.6426e-06	0.000816806
ENSMUST00000144763	ENSMUSG00000021470	Ercc6l2	transcript	0.608433	1.82502	1.52436	9.22069e-06	0.00232417
ENSMUST00000145451	ENSMUSG00000046351	Zfp322a	transcript	0.021442	0.509914	3.9575	9.70101e-06	0.00241189
ENSMUST00000145904	ENSMUSG00000037514	Pank2	transcript	0	1.12731	7.09802	3.48462e-08	1.61689e-05
ENSMUST00000146074	ENSMUSG00000074221	Zfp568	transcript	0.179611	0	-8.16592	4.60284e-06	0.00129109
ENSMUST00000146201	ENSMUSG00000032309	Fbxo22	transcript	3.37722	6.27735	0.846836	0.000107587	0.0176189
ENSMUST00000147604	ENSMUSG00000037860	Aim2	transcript	0.555177	0.0889597	-2.63182	0.00013639	0.0216235
ENSMUST00000148314	ENSMUSG00000087006	Gm13889	transcript	0.00243733	4.96594	8.56188	9.88437e-05	0.0166312
ENSMUST00000148476	ENSMUSG00000027170	Eif3m	transcript	0	0.664871	6.19962	2.22189e-05	0.0047659
ENSMUST00000149927	ENSMUSG00000044768	D1Ertd622e	transcript	0.49391	0	-8.27955	1.79525e-10	1.22743e-07
ENSMUST00000152511	ENSMUSG00000031543	Ank1	transcript	0.127023	0.416935	1.65758	0.000241835	0.033152
ENSMUST00000152935	ENSMUSG00000045098	Kmt5b	transcript	2.78536	1.08626	-1.3826	1.8843e-05	0.00415586
ENSMUST00000154213	ENSMUSG00000027635	Dsn1	transcript	0.423164	0	-6.4962	1.02354e-06	0.000347732
ENSMUST00000154865	ENSMUSG00000059456	Ptk2b	transcript	3.93011	29.5791	2.86665	1.9634e-05	0.00429569
ENSMUST00000155802	ENSMUSG00000038147	Cd84	transcript	0.545017	1.34038	1.24372	0.000182208	0.0273797
ENSMUST00000156314	ENSMUSG00000028309	Rnf20	transcript	0.000824333	8.49409	9.58681	1.77885e-08	9.09325e-06
ENSMUST00000159064	ENSMUSG00000027942	4933434E20Rik	transcript	1.12346	0.00552	-7.50419	5.90765e-05	0.0106293
ENSMUST00000159209	ENSMUSG00000023010	Tmbim6	transcript	9.01842	18.3407	0.974812	1.93439e-05	0.00424921
ENSMUST00000159551	ENSMUSG00000060475	Wtap	transcript	0.00294033	2.59297	7.72657	2.42882e-06	0.000776896
ENSMUST00000159597	ENSMUSG00000033060	Lmo7	transcript	14.6662	7.37682	-1.04453	7.17336e-05	0.0124956
ENSMUST00000159840	ENSMUSG00000028931	Kcnab2	transcript	0.42772	0.0117543	-4.82266	1.02177e-05	0.002495
ENSMUST00000160272	ENSMUSG00000025812	Pard3	transcript	0.598326	1.44948	1.22027	5.32514e-05	0.00967672
ENSMUST00000160439	ENSMUSG00000026197	Zfand2b	transcript	3.9057	1.13945	-1.8114	0.000356276	0.0451093
ENSMUST00000161250	ENSMUSG00000023010	Tmbim6	transcript	3.17363	0.419097	-2.94208	8.08e-11	5.72382e-08
ENSMUST00000161513	ENSMUSG00000004151	Etv1	transcript	0.460369	3.55991	2.86107	6.257e-05	0.0111479
ENSMUST00000161523	ENSMUSG00000026519	Tmem63a	transcript	0.010921	3.5286	7.82236	1.22873e-08	6.72078e-06
ENSMUST00000161659	ENSMUSG00000027822	Slc33a1	transcript	0.0259493	0.305093	3.22336	0.000101065	0.0169051
ENSMUST00000161908	ENSMUSG00000026584	Scyl3	transcript	0	0.456349	8.50986	5.81785e-07	0.000212146
ENSMUST00000162646	ENSMUSG00000049690	Nckap5	transcript	0.781215	0.138843	-2.4171	4.25232e-05	0.00816065
ENSMUST00000162792	ENSMUSG00000033400	Agl	transcript	0.101227	1.40615	3.71697	3.01742e-07	0.000117052
ENSMUST00000163347	ENSMUSG00000036377	C530008M17Rik	transcript	0	0.548144	9.65521	6.89875e-12	6.73823e-09
ENSMUST00000164745	ENSMUSG00000030759	Far1	transcript	10.4523	8.26667e-05	-11.3609	5.39094e-11	3.9847e-08
ENSMUST00000164759	ENSMUSG00000038371	Sbf2	transcript	6.36793	0.586537	-3.47688	7.78639e-07	0.000273008
ENSMUST00000164929	ENSMUSG00000001249	Hpn	transcript	0.307333	0	-6.34989	2.3012e-05	0.00485979
ENSMUST00000164992	ENSMUSG00000048000	Gigyf2	transcript	1.09029	0	-9.2022	9.79582e-14	1.57589e-10
ENSMUST00000165113	ENSMUSG00000041459	Tardbp	transcript	1.22529	4.34756	1.772	3.58562e-07	0.000136196
ENSMUST00000165394	ENSMUSG00000005575	Ube2m	transcript	4.81928	1.58705	-1.64555	0.000344199	0.0438712
ENSMUST00000166678	ENSMUSG00000092035	Peg10	transcript	1.25245	0.012704	-6.45313	1.03669e-05	0.00250882
ENSMUST00000167240	ENSMUSG00000032946	Rasgrp2	transcript	0	4.88923	11.1537	1.83273e-10	1.23759e-07
ENSMUST00000168015	ENSMUSG00000002227	Mov10	transcript	0.0441043	1.78584	5.24675	3.09595e-06	0.000940531
ENSMUST00000168129	ENSMUSG00000020628	Trappc12	transcript	10.9032	3.75739	-1.58105	9.27524e-08	3.87273e-05
ENSMUST00000168743	ENSMUSG00000001441	Npepps	transcript	0	1.27762	7.67663	1.63913e-08	8.57061e-06
ENSMUST00000168844	ENSMUSG00000032396	Dis3l	transcript	3.22296	0.00653433	-8.17745	7.13973e-08	3.0273e-05
ENSMUST00000169133	ENSMUSG00000071711	Mpst	transcript	0	0.375511	6.7371	1.34519e-05	0.00313097
ENSMUST00000169190	ENSMUSG00000092060	Bend4	transcript	2.69367	0.00122033	-9.82171	2.81688e-28	2.20107e-24
ENSMUST00000169652	ENSMUSG00000049625	Tifab	transcript	0.067561	0.714803	3.28933	1.04053e-11	9.17967e-09
ENSMUST00000169861	ENSMUSG00000024976	Shoc2	transcript	14.7688	4.56069	-1.7461	4.28516e-05	0.00816673
ENSMUST00000170089	ENSMUSG00000015053	Gata2	transcript	0	0.152448	6.70678	0.000126223	0.0202464
ENSMUST00000170628	ENSMUSG00000041481	Serpina3g	transcript	0	0.354119	5.85625	0.000234814	0.0327644
ENSMUST00000170788	ENSMUSG00000027777	Schip1	transcript	35.8007	18.6123	-0.990348	2.10712e-25	1.04775e-21
ENSMUST00000170994	ENSMUSG00000020628	Trappc12	transcript	4.80307	0.839381	-2.55883	6.74058e-20	2.04827e-16
ENSMUST00000171077	ENSMUSG00000051504	Siglech	transcript	0.0210403	0.900686	4.87645	0.000185776	0.0278394
ENSMUST00000171340	ENSMUSG00000022562	Oplah	transcript	1.16005	0.0357293	-4.93353	0.000159765	0.0245469
ENSMUST00000172073	ENSMUSG00000041459	Tardbp	transcript	1.15274	0	-10.7686	9.29293e-17	2.1179e-13
ENSMUST00000172715	ENSMUSG00000060261	Gtf2i	transcript	10.1145	0	-27.0395	4.4812e-12	4.53904e-09
ENSMUST00000174004	ENSMUSG00000050088	1600012H06Rik	transcript	0	0.211069	6.11972	7.9482e-06	0.00204105
ENSMUST00000174188	ENSMUSG00000060261	Gtf2i	transcript	1.0627	0.203002	-2.32515	1.55956e-05	0.00352492
ENSMUST00000174302	ENSMUSG00000020923	Ubtf	transcript	1.22959	0.00056	-7.9196	3.72139e-06	0.00108271
ENSMUST00000176161	ENSMUSG00000022053	Ebf2	transcript	0.170632	0.00639967	-4.48302	0.000281512	0.0374644
ENSMUST00000176204	ENSMUSG00000092035	Peg10	transcript	3.43679	0.0306793	-6.73905	6.8591e-07	0.000245211
ENSMUST00000177013	ENSMUSG00000061689	Dlgap4	transcript	0.569349	0	-6.40786	1.28825e-05	0.00301125
ENSMUST00000177549	ENSMUSG00000045404	Kcnk13	transcript	0.390062	0.000690667	-7.1492	3.18129e-05	0.00635062
ENSMUST00000179022	ENSMUSG00000062075	Lmnb2	transcript	2.90486	5.21622	0.79569	6.29984e-09	3.70519e-06
ENSMUST00000179089	ENSMUSG00000057715	A830018L16Rik	transcript	0	2.99875	10.2056	1.67317e-14	2.95217e-11
ENSMUST00000179238	ENSMUSG00000004207	Psap	transcript	0.00989433	71.0053	12.1612	7.82498e-08	3.29233e-05
ENSMUST00000182660	ENSMUSG00000040225	Prrc2c	transcript	10.108	6.52374	-0.676283	4.65972e-05	0.00873617
ENSMUST00000183274	ENSMUSG00000025027	Xpnpep1	transcript	0.0862363	1.32877	3.83346	0.000240283	0.0331447
ENSMUST00000185183	ENSMUSG00000038679	Trps1	transcript	0.706132	0.0181673	-5.33245	5.66646e-06	0.00152679
ENSMUST00000187774	ENSMUSG00000038608	Dock10	transcript	5.01053	17.4555	1.75925	1.15168e-07	4.66618e-05
ENSMUST00000189248	ENSMUSG00000062760	Shisal1	transcript	0.104955	7.5716	6.10273	4.19816e-05	0.00808545
ENSMUST00000189314	ENSMUSG00000048191	Muc6	transcript	0	0.048421	5.75386	4.81412e-05	0.00895639
ENSMUST00000190081	ENSMUSG00000060568	Fam78b	transcript	4.67	0.524949	-3.19512	4.69699e-28	3.21139e-24
ENSMUST00000190907	ENSMUSG00000048191	Muc6	transcript	0.04542	0	-6.56429	1.58603e-06	0.000522597
ENSMUST00000191251	ENSMUSG00000026018	Ica1l	transcript	2.82123	0.175299	-4.0319	2.35601e-05	0.00495642
ENSMUST00000191896	ENSMUSG00000102976	Zc3h11a	transcript	0.307798	0.0671487	-2.16398	1.12235e-05	0.00268074
ENSMUST00000192723	ENSMUSG00000037624	Kcnk2	transcript	1.88065	0.211459	-3.15052	0.000267502	0.0360383
ENSMUST00000192866	ENSMUSG00000037395	Rcor3	transcript	1.89151	1.07209	-0.865487	0.000149661	0.0232558
ENSMUST00000192967	ENSMUSG00000022995	Enah	transcript	0	1.34009	7.64902	3.71756e-08	1.6725e-05
ENSMUST00000194206	ENSMUSG00000032936	Camkv	transcript	1.67292	0.715734	-1.26057	3.48817e-08	1.61689e-05
ENSMUST00000194381	ENSMUSG00000070283	Ndufaf3	transcript	0	0.683859	6.18617	4.94722e-06	0.00137359
ENSMUST00000194563	ENSMUSG00000026116	Tmem131	transcript	0.117974	19.9273	7.31528	5.79159e-151	3.16783e-146
ENSMUST00000196012	ENSMUSG00000025656	Arhgef9	transcript	5.79247	1.39836	-2.07665	0.000249042	0.0338852
ENSMUST00000197605	ENSMUSG00000040997	Abhd4	transcript	0.110476	0.75883	2.63661	2.14037e-05	0.00460912
ENSMUST00000200468	ENSMUSG00000032478	Nme6	transcript	0	0.882388	7.36959	2.90044e-07	0.000113318
ENSMUST00000201008	ENSMUSG00000007207	Stx1a	transcript	1.58373	0	-7.67331	3.90404e-07	0.000145265
ENSMUST00000201972	ENSMUSG00000092060	Bend4	transcript	0	2.35437	12.0241	1.87606e-23	7.89347e-20
ENSMUST00000202623	ENSMUSG00000017740	Slc12a5	transcript	0.671642	0.055953	-3.56229	4.09246e-06	0.00116586
ENSMUST00000205433	ENSMUSG00000091474	2610021A01Rik	transcript	2.13546	0.797359	-1.47009	0.000157728	0.0243708
ENSMUST00000205613	ENSMUSG00000030519	Apba2	transcript	2.01936	5.93975	1.50063	0.000360591	0.0455502
ENSMUST00000206619	ENSMUSG00000035401	Emsy	transcript	5.30186	2.50845	-1.12377	0.000303982	0.0398153
ENSMUST00000207044	ENSMUSG00000055489	Ano5	transcript	0	0.255061	7.51435	0.000203384	0.0296151
ENSMUST00000207918	ENSMUSG00000030852	Tacc2	transcript	0.134638	0	-7.50611	2.07486e-08	1.03171e-05
ENSMUST00000208682	ENSMUSG00000038502	Ptov1	transcript	0.428976	0	-6.37305	3.39429e-06	0.00100448
ENSMUST00000209141	ENSMUSG00000003435	Supt5	transcript	0.362006	16.9006	5.48212	3.197e-08	1.52058e-05
ENSMUST00000209287	ENSMUSG00000059070	Rpl18	transcript	0.46228	15.9763	5.05237	3.33693e-06	0.000997376
ENSMUST00000209467	ENSMUSG00000089989	Gm45713	transcript	0	0.142561	5.55224	0.00020384	0.0296151
ENSMUST00000210024	ENSMUSG00000022562	Oplah	transcript	0.600777	0.0671197	-3.0703	3.20698e-05	0.00637863
ENSMUST00000210580	ENSMUSG00000070003	Ssbp4	transcript	0.424063	1.87305	2.00268	3.11235e-06	0.000940531
ENSMUST00000210640	ENSMUSG00000059070	Rpl18	transcript	0.142127	2.99531	4.34298	3.8854e-06	0.00112444
ENSMUST00000210789	ENSMUSG00000061136	Prpf40a	transcript	0.715811	1.28147	0.786968	0.000202975	0.0296151
ENSMUST00000211140	ENSMUSG00000041836	Ptpre	transcript	0.04431	2.48854	5.70081	9.48707e-08	3.93117e-05
ENSMUST00000211349	ENSMUSG00000033355	Rtp4	transcript	0	0.389557	6.17864	2.8024e-05	0.00576251
ENSMUST00000214095	ENSMUSG00000009741	Ubp1	transcript	9.7943	6.56761	-0.621299	0.000255069	0.0346191
ENSMUST00000216130	ENSMUSG00000042073	Abhd14b	transcript	0.209475	0	-6.32605	2.23118e-05	0.00476714
ENSMUST00000216344	ENSMUSG00000003402	Prkcsh	transcript	2.06625	0.650726	-1.71726	1.36071e-07	5.47255e-05
ENSMUST00000216755	ENSMUSG00000032060	Cryab	transcript	2.43924	5.09321	1.01027	0.000111892	0.0182056
ENSMUST00000218166	ENSMUSG00000020658	Efr3b	transcript	0	1.36665	10.75	4.24247e-15	8.2875e-12
ENSMUST00000218380	ENSMUSG00000052609	Plekhg3	transcript	0.0860143	1.16672	3.25138	0.00021557	0.0306261
ENSMUST00000218445	ENSMUSG00000035681	Kcnc2	transcript	1.0073	0.0691487	-3.84852	0.000297802	0.0393451
ENSMUST00000219224	ENSMUSG00000019978	Epb41l2	transcript	0.52411	0.00346	-5.20281	0.000270031	0.0362896
ENSMUST00000219786	ENSMUSG00000061603	Akap6	transcript	0.553362	0.129619	-2.11755	0.000106355	0.0174694
ENSMUST00000219890	ENSMUSG00000069520	Tmem19	transcript	2.58506	0	-10.7802	5.64889e-19	1.47132e-15
ENSMUST00000222006	ENSMUSG00000019467	Arhgef25	transcript	0	2.25952	9.84863	1.69162e-11	1.36069e-08
ENSMUST00000222106	ENSMUSG00000054021	Sirt5	transcript	1.31617	0.570301	-1.24266	7.64892e-06	0.00197346
ENSMUST00000223194	ENSMUSG00000054021	Sirt5	transcript	1.60911	3.54702	1.08602	9.45421e-05	0.0160098
ENSMUST00000224259	ENSMUSG00000055254	Ntrk2	transcript	1.77967	0.798601	-1.20134	2.33116e-08	1.13469e-05
ENSMUST00000224423	ENSMUSG00000021363	Mak	transcript	0	0.356184	6.11345	8.96092e-06	0.0022797
ENSMUST00000226284	ENSMUSG00000002496	Tsc2	transcript	0.277267	0.70353	1.29279	0.000350906	0.0445325
ENSMUST00000226955	ENSMUSG00000022359	Wdyhv1	transcript	0.352462	0.021971	-3.65468	0.000209758	0.0301924
ENSMUST00000227879	ENSMUSG00000022637	Cblb	transcript	0.00714167	0.628266	5.85642	0.000143826	0.0224767
ENSMUST00000227920	ENSMUSG00000037465	Klf10	transcript	0.316094	0	-7.2929	0.000204424	0.0296151
ENSMUST00000231257	ENSMUSG00000005899	Smpd4	transcript	0	0.625048	6.12358	1.21957e-05	0.00288774
ENSMUST00000231567	ENSMUSG00000018830	Myh11	transcript	0.0750243	0.706992	3.15189	0.000109956	0.017953
ENSMUST00000231585	ENSMUSG00000048490	Nrip1	transcript	0.6179	0	-6.70452	1.05753e-06	0.000354869
Novel_000004	XLOC_000313	.	transcript	0.470985	0.0144707	-4.84579	6.54092e-05	0.0115038
Novel_000059	XLOC_001691	.	transcript	0	0.211612	7.4973	5.80117e-06	0.00154784
Novel_000404	XLOC_011939	.	transcript	0.377906	0.000426	-6.30425	9.65376e-07	0.000332095
Novel_000511	XLOC_014698	.	transcript	0	0.253596	5.37618	0.000302652	0.0397936
Novel_000555	XLOC_015680	.	transcript	1.35921	0	-28.1341	5.96195e-13	7.58374e-10
Novel_000634	XLOC_017608	.	transcript	0.00303733	0.604179	7.0856	7.36937e-07	0.000260053
Novel_000735	XLOC_019294	.	transcript	0.401312	0.00587167	-6.03326	2.78723e-09	1.69392e-06
Novel_000739	XLOC_019323	.	transcript	0.00292	0.341564	6.06531	1.8007e-05	0.00398756
Novel_000862	XLOC_022022	.	transcript	0.340696	1.91696	2.45336	3.79006e-07	0.00014199
Novel_001032	XLOC_023682	.	transcript	0.319556	0.808447	1.28417	0.000200177	0.0295124
Novel_001058	XLOC_023811	.	transcript	0	0.885685	8.82765	4.81522e-13	6.2709e-10
Novel_001102	XLOC_024246	.	transcript	0.358739	0	-8.78877	2.41893e-12	2.64616e-09
Novel_001250	XLOC_027513	.	transcript	0	0.983145	8.59317	1.14326e-10	7.91556e-08
Novel_001270	XLOC_027703	.	transcript	0.0215	0.159391	2.73981	1.49294e-05	0.00338834
Novel_001357	XLOC_029135	.	transcript	0.0227347	0.381922	3.85382	1.23365e-05	0.00290848
Novel_001423	XLOC_031505	.	transcript	0.313815	0.0445033	-2.8348	2.0351e-16	4.28131e-13
Novel_001494	XLOC_033523	.	transcript	0.453706	0.273033	-0.780115	1.46183e-05	0.00335244
Novel_001542	XLOC_035754	.	transcript	0.796373	0.0345367	-4.4921	3.17977e-13	4.34809e-10
Novel_001543	XLOC_035754	.	transcript	0	0.552722	8.90889	1.63357e-12	1.90109e-09
Novel_001559	XLOC_036051	.	transcript	0.002749	0.735175	7.30746	1.65298e-05	0.00370545
Novel_001588	XLOC_036505	.	transcript	0	0.508383	8.29044	8.35437e-07	0.000289215
Novel_001741	XLOC_040625	.	transcript	0.956505	0.196096	-2.29957	0.000203082	0.0296151
Novel_001931	XLOC_046590	.	transcript	0.247886	0.000183667	-8.88231	1.74084e-08	8.9829e-06
Novel_002005	XLOC_048612	.	transcript	0.00123533	0.194922	6.62961	0.000145131	0.0226161
Novel_002255	XLOC_054590	.	transcript	1.11764	1.93883	0.743926	2.96354e-06	0.000905568
Novel_002256	XLOC_054590	.	transcript	0.757558	0	-9.69407	8.26512e-12	7.93118e-09
Novel_002341	XLOC_055725	.	transcript	0	0.0431537	6.40345	0.000238575	0.0330904
Novel_002433	XLOC_057903	.	transcript	0.147599	0	-7.13782	3.794e-08	1.68716e-05
Novel_002575	XLOC_060048	.	transcript	0.189194	0.002884	-5.72978	4.91018e-05	0.00910415
Novel_002681	XLOC_062577	.	transcript	0	0.269717	6.87096	0.000121157	0.019491
Novel_002712	XLOC_062994	.	transcript	0.21272	0.0100013	-4.21865	1.2305e-06	0.000407908
Novel_002763	XLOC_064126	.	transcript	0.000557667	0.531891	7.5694	4.11787e-05	0.00801548
Novel_002812	XLOC_065147	.	transcript	0	0.544441	6.71619	9.08887e-06	0.00230155
Novel_002817	XLOC_065179	.	transcript	0.162309	0.880584	2.36855	0.000212667	0.0303076
Novel_002996	XLOC_068008	.	transcript	2.44138	1.29901	-0.957303	5.24737e-05	0.00956717
Novel_003067	XLOC_068739	.	transcript	0.00878733	0.493343	5.55208	1.01415e-08	5.83907e-06
Novel_003369	XLOC_075910	.	transcript	0.790727	0.132575	-2.58022	0.000266957	0.0360383
Novel_003638	XLOC_081236	.	transcript	0.458305	0.006631	-5.87604	0.000143049	0.0224193
Novel_003814	XLOC_086011	.	transcript	0.021079	1.12601	5.66766	0.000259908	0.0351885
Novel_003962	XLOC_089231	.	transcript	0	0.493862	11.2575	1.44411e-11	1.20839e-08
Novel_003997	XLOC_090128	.	transcript	0.235149	1.08468	2.14986	1.27489e-08	6.90421e-06
Novel_004052	XLOC_091466	.	transcript	0	0.477401	9.55635	1.39751e-14	2.63584e-11
Novel_004099	XLOC_091970	.	transcript	0.0658257	0.484132	2.76978	1.72894e-07	6.90276e-05
Novel_004201	XLOC_095197	.	transcript	0.469984	1.02707	1.0751	0.000329032	0.0423461
Novel_004266	XLOC_096768	.	transcript	0	0.32491	7.31556	1.0412e-05	0.00250882
Novel_004301	XLOC_098570	.	transcript	0.00842367	0.235	4.69108	0.000115244	0.0186009
Novel_004342	XLOC_099501	.	transcript	0.024425	0.859953	5.00512	4.81507e-06	0.00134372
Novel_004481	XLOC_104135	.	transcript	2.71626	9.32956	1.73029	1.47099e-05	0.00335244
Novel_004534	XLOC_105205	.	transcript	0.00832133	0.419099	5.42628	3.60727e-06	0.00106079
Novel_004748	XLOC_108672	.	transcript	0.475172	0	-8.36571	4.47986e-09	2.66342e-06
Novel_004877	XLOC_111345	.	transcript	0.00399367	0.232608	5.15077	2.27194e-05	0.00483535
Novel_005012	XLOC_114729	.	transcript	0.339621	0.0181597	-4.24122	0.000137929	0.0218014
Novel_005055	XLOC_115942	.	transcript	0.071856	0.649782	3.05813	1.04831e-08	5.94735e-06
Novel_005296	XLOC_119774	.	transcript	0.501217	0.116107	-2.06128	0.000112169	0.0182056
Novel_005432	XLOC_121708	.	transcript	0.553667	0.051195	-3.36671	2.24814e-09	1.39734e-06
Novel_005457	XLOC_122276	.	transcript	0.259338	0.001852	-6.00093	0.000223602	0.0314405
Novel_005601	XLOC_125518	.	transcript	0	0.422325	9.75562	1.11916e-05	0.00268074
Novel_005665	XLOC_127064	.	transcript	0.42534	0	-11.7684	9.20891e-12	8.53728e-09
Novel_005737	XLOC_128876	.	transcript	0.030733	0.711592	4.20053	3.28387e-06	0.000986911
Novel_005783	XLOC_130007	.	transcript	0	1.39338	8.86042	7.19604e-11	5.17897e-08
Novel_005874	XLOC_131381	.	transcript	0.300814	1.04364	1.73747	7.39773e-05	0.0128455
Novel_005913	XLOC_131724	.	transcript	9.54961	16.9261	0.779874	6.45799e-05	0.0114315
Novel_005948	XLOC_132382	.	transcript	0.136625	0	-6.67142	0.000409737	0.049914
Novel_006005	XLOC_133677	.	transcript	0.233945	0.608301	1.29915	0.000178888	0.0270294
Novel_006012	XLOC_133824	.	transcript	0.560118	0.0396547	-3.76009	1.47963e-08	7.85744e-06
Novel_006084	XLOC_134911	.	transcript	0.04582	0.659392	3.59586	2.02274e-09	1.2717e-06
Novel_006176	XLOC_136201	.	transcript	0	1.9473	9.22256	4.64631e-13	6.19852e-10
Novel_006287	XLOC_138682	.	transcript	0.007962	0.335831	5.25267	0.000238794	0.0330904
Novel_006306	XLOC_138802	.	transcript	0.597057	1.22843	0.987658	4.17523e-05	0.0080697
Novel_006491	XLOC_142699	.	transcript	0.264079	0	-7.23922	1.01383e-05	0.0024867
Novel_006574	XLOC_144477	.	transcript	0.643343	0	-7.30012	0.000288966	0.038363
Novel_006649	XLOC_145888	.	transcript	0.118892	0.00340467	-4.71347	9.91237e-05	0.0166312
Novel_006766	XLOC_148705	.	transcript	0.0106867	0.362343	4.63542	0.000238966	0.0330904
Novel_006864	XLOC_150790	.	transcript	0	0.17732	5.79098	5.24453e-05	0.00956717
Novel_007052	XLOC_154844	.	transcript	0	1.17247	12.8426	1.26206e-24	5.75257e-21
Novel_007080	XLOC_155227	.	transcript	0.433949	0	-8.80108	1.29732e-11	1.10875e-08
Novel_007200	XLOC_157337	.	transcript	0.0492417	0.73658	3.79269	2.40431e-05	0.00503863
Novel_007222	XLOC_157759	.	transcript	0.536686	0.128626	-2.09088	0.000366602	0.0459909
Novel_007234	XLOC_158221	.	transcript	0.002438	0.5778	6.84657	0.000189597	0.0282571
Novel_007247	XLOC_158468	.	transcript	0	0.518716	8.0378	1.85093e-08	9.37408e-06

## Sheet: mRNA-ADNS-ADF
mRNA ADNS_ADF_DE.all
transcript_id	gene_id	gene_name	feature_id	ADNS_FPKM	ADF_FPKM	log2(foldchange)	pvalue	qvalue
ENSMUST00000002079	ENSMUSG00000031385	Plxnb3	transcript	5.6959	3.11442	-0.837816	0.000259923	0.0254139
ENSMUST00000002395	ENSMUSG00000002324	Rec8	transcript	1.99753	0.570097	-1.75203	8.21612e-05	0.0104644
ENSMUST00000006103	ENSMUSG00000005949	Ctns	transcript	4.63027	1.55768	-1.5395	3.17209e-05	0.00474549
ENSMUST00000015160	ENSMUSG00000015016	Acsf3	transcript	4.43757	2.67177	-0.699322	2.40606e-05	0.00374396
ENSMUST00000020209	ENSMUSG00000020022	Ndufa12	transcript	6.91324	3.61089	-0.904144	5.29614e-05	0.00728605
ENSMUST00000020377	ENSMUSG00000020167	Tcf3	transcript	1.27916	0.708007	-0.82133	8.2952e-05	0.0105382
ENSMUST00000020749	ENSMUSG00000020459	Mtif2	transcript	0.67691	0.0559923	-3.48502	2.45901e-09	1.32001e-06
ENSMUST00000020830	ENSMUSG00000020522	Mfap3	transcript	4.10405	0.0645757	-5.8935	1.29829e-05	0.00227841
ENSMUST00000020954	ENSMUSG00000020628	Trappc12	transcript	14.4196	5.15169	-1.45795	5.18017e-08	2.2159e-05
ENSMUST00000021234	ENSMUSG00000020866	Cacna1g	transcript	0.981642	0.0523693	-4.15356	1.27202e-09	7.25502e-07
ENSMUST00000021770	ENSMUSG00000021337	Scgn	transcript	0.840903	0.0663003	-3.58418	0.000248176	0.0246618
ENSMUST00000022622	ENSMUSG00000059456	Ptk2b	transcript	16.2032	6.37218	-1.31823	0.000630709	0.0497606
ENSMUST00000022986	ENSMUSG00000022358	Fbxo32	transcript	4.69128	2.52898	-0.858424	4.18826e-05	0.00589522
ENSMUST00000023534	ENSMUSG00000034243	Golgb1	transcript	2.66171	1.25241	-1.01861	0.000483225	0.0411486
ENSMUST00000025279	ENSMUSG00000024413	Npc1	transcript	17.8732	14.3014	-0.291279	0.000101147	0.0123897
ENSMUST00000026135	ENSMUSG00000025142	Aspscr1	transcript	3.74488	1.91106	-0.935905	0.0003249	0.0305074
ENSMUST00000026672	ENSMUSG00000025584	Pde8a	transcript	7.70235	3.9847	-0.917061	0.000333553	0.0311661
ENSMUST00000027370	ENSMUSG00000026179	Pnkd	transcript	38.1216	24.8364	-0.589929	1.40662e-05	0.00240682
ENSMUST00000027521	ENSMUSG00000055013	Agap1	transcript	6.57525	4.8624	-0.404964	1.01238e-05	0.00184773
ENSMUST00000028100	ENSMUSG00000024240	Epc1	transcript	12.7866	10.4836	-0.256958	0.000113248	0.0133927
ENSMUST00000028624	ENSMUSG00000027199	Gatm	transcript	38.0419	21.7571	-0.77317	0.000133501	0.0151027
ENSMUST00000030845	ENSMUSG00000028992	Nmnat1	transcript	1.35883	0.076323	-3.8769	2.37953e-07	8.29864e-05
ENSMUST00000031435	ENSMUSG00000029475	Kdm2b	transcript	3.79748	0.293464	-3.63662	1.27711e-05	0.00224845
ENSMUST00000032279	ENSMUSG00000030172	Erc1	transcript	2.05051	1.34666	-0.576586	3.46068e-06	0.000764057
ENSMUST00000032710	ENSMUSG00000030500	Slc17a6	transcript	7.7131	2.81974	-1.42452	0.000447133	0.0387556
ENSMUST00000033058	ENSMUSG00000038371	Sbf2	transcript	14.8357	6.22071	-1.22485	1.41964e-05	0.00242152
ENSMUST00000033995	ENSMUSG00000031586	Rbpms	transcript	1.02462	0.1309	-2.86022	2.45548e-08	1.12981e-05
ENSMUST00000034472	ENSMUSG00000031990	Jam3	transcript	10.9264	7.54085	-0.504117	1.32726e-08	6.31936e-06
ENSMUST00000034650	ENSMUSG00000032135	Mcam	transcript	5.10586	2.39514	-1.05947	1.60795e-05	0.00269241
ENSMUST00000034774	ENSMUSG00000032243	Itga11	transcript	1.41267	0.552516	-1.32267	6.69479e-06	0.00133783
ENSMUST00000037012	ENSMUSG00000042604	Kcna4	transcript	17.1139	13.4682	-0.314353	4.26189e-05	0.00595295
ENSMUST00000038377	ENSMUSG00000036478	Btg1	transcript	8.60336	5.83864	-0.528621	2.10995e-17	3.61026e-14
ENSMUST00000038475	ENSMUSG00000033579	Fa2h	transcript	10.966	5.01864	-1.09115	0.000573953	0.0468349
ENSMUST00000039568	ENSMUSG00000036422	Pcdh8	transcript	15.7896	10.3162	-0.583399	0.000411991	0.0363841
ENSMUST00000039784	ENSMUSG00000036138	Acaa1a	transcript	12.0398	7.81176	-0.594718	2.41264e-06	0.000584521
ENSMUST00000040380	ENSMUSG00000040430	Pitpnc1	transcript	7.86769	4.24946	-0.858399	3.67997e-05	0.00537315
ENSMUST00000042012	ENSMUSG00000033732	Sf3b3	transcript	20.6404	17.7792	-0.184539	0.000161912	0.0176601
ENSMUST00000042953	ENSMUSG00000020576	Nbas	transcript	14.4809	10.4888	-0.435065	0.000227378	0.0228857
ENSMUST00000043983	ENSMUSG00000042035	Igsf3	transcript	5.85103	3.47858	-0.722934	3.12086e-05	0.00468163
ENSMUST00000045761	ENSMUSG00000037703	Lzts3	transcript	45.5796	35.7673	-0.319985	7.04687e-07	0.000209698
ENSMUST00000045779	ENSMUSG00000034714	Ttyh2	transcript	16.1628	8.78486	-0.84618	0.000375314	0.0338817
ENSMUST00000046859	ENSMUSG00000033713	Foxn3	transcript	11.2217	8.345	-0.396652	2.77122e-05	0.00421487
ENSMUST00000047846	ENSMUSG00000049676	Catsperg1	transcript	0.157436	0	-6.97919	0.000136326	0.0153905
ENSMUST00000049262	ENSMUSG00000037902	Sirpa	transcript	3.22824	0.636319	-2.31097	8.40738e-58	1.15084e-53
ENSMUST00000049378	ENSMUSG00000032735	Ablim3	transcript	7.42876	4.94961	-0.555313	0.000374536	0.0338817
ENSMUST00000049483	ENSMUSG00000036053	Fmnl2	transcript	1.20597	0.00321033	-8.03498	2.72063e-06	0.000647675
ENSMUST00000049788	ENSMUSG00000045404	Kcnk13	transcript	1.34432	0.00165167	-8.87642	4.89376e-13	4.78487e-10
ENSMUST00000050306	ENSMUSG00000044854	1700056E22Rik	transcript	0.283284	0	-6.01311	2.25455e-05	0.00353712
ENSMUST00000051184	ENSMUSG00000046168	Kcnrg	transcript	0.207706	0.000132333	-5.40903	0.000228648	0.0229462
ENSMUST00000051308	ENSMUSG00000038244	Mical2	transcript	0.642792	0	-8.41983	2.61913e-11	1.96449e-08
ENSMUST00000053317	ENSMUSG00000048482	Bdnf	transcript	1.06235	0.175189	-2.56983	0.00025799	0.0252701
ENSMUST00000054491	ENSMUSG00000046470	Sox18	transcript	3.67734	2.11059	-0.771897	1.2277e-06	0.000331141
ENSMUST00000062804	ENSMUSG00000021065	Fut8	transcript	19.3209	10.7442	-0.81264	0.000100031	0.012308
ENSMUST00000063594	ENSMUSG00000025969	Nrp2	transcript	7.91532	6.49436	-0.25412	9.1428e-05	0.0113774
ENSMUST00000064019	ENSMUSG00000000538	Tom1l2	transcript	16.181	0.787753	-4.32278	6.43099e-06	0.0012916
ENSMUST00000065793	ENSMUSG00000053398	Phgdh	transcript	21.5919	15.2475	-0.472719	0.000240399	0.0239324
ENSMUST00000066060	ENSMUSG00000048251	Bcl11b	transcript	25.8951	14.9617	-0.759806	3.25628e-09	1.6663e-06
ENSMUST00000067107	ENSMUSG00000031626	Sorbs2	transcript	9.51383	0.99393	-3.21442	3.80021e-06	0.000824729
ENSMUST00000069443	ENSMUSG00000055717	Slain1	transcript	10.7439	5.21646	-1.01071	1.36016e-05	0.00235358
ENSMUST00000071857	ENSMUSG00000056917	Sipa1	transcript	1.83315	0.836429	-1.10293	0.00038146	0.0341907
ENSMUST00000072646	ENSMUSG00000021280	Exoc3l4	transcript	0.244218	0	-7.24895	4.41054e-05	0.0061293
ENSMUST00000073879	ENSMUSG00000075415	Fnbp1	transcript	6.55546	4.63039	-0.470153	8.61216e-06	0.00163821
ENSMUST00000075693	ENSMUSG00000057375	Yipf1	transcript	12.1225	8.91526	-0.412175	0.000122799	0.0140958
ENSMUST00000075770	ENSMUSG00000024593	Megf10	transcript	6.26953	3.94454	-0.638822	3.60916e-05	0.00529802
ENSMUST00000076352	ENSMUSG00000044734	Serpinb1a	transcript	2.25519	1.14146	-0.948591	0.000470586	0.0401973
ENSMUST00000077119	ENSMUSG00000056966	Gjc3	transcript	10.9783	6.53304	-0.717305	0.000578438	0.0469586
ENSMUST00000077303	ENSMUSG00000027303	Ptpra	transcript	0.728298	0.03408	-4.19297	9.08366e-12	7.20821e-09
ENSMUST00000077946	ENSMUSG00000038608	Dock10	transcript	3.38037	1.51115	-1.1332	0.00011484	0.0134935
ENSMUST00000078163	ENSMUSG00000021763	BC067074	transcript	0.122219	0.00601933	-4.20474	3.06272e-05	0.00460704
ENSMUST00000079020	ENSMUSG00000041771	Slc24a4	transcript	2.24547	1.21494	-0.852893	4.06628e-05	0.00578299
ENSMUST00000079086	ENSMUSG00000007617	Homer1	transcript	6.15356	0.310804	-4.27489	0.000112089	0.0132842
ENSMUST00000081688	ENSMUSG00000020121	Srgap1	transcript	0.0815243	0.0231833	-1.69918	0.000360054	0.0328027
ENSMUST00000082303	ENSMUSG00000028339	Col15a1	transcript	0.285512	0	-8.33446	2.29785e-06	0.0005642
ENSMUST00000086635	ENSMUSG00000050017	Pitpnb	transcript	4.20253	1.97611	-1.05313	3.80962e-06	0.000824729
ENSMUST00000086932	ENSMUSG00000023990	Tfeb	transcript	2.52612	0.89202	-1.45341	8.81464e-05	0.0110668
ENSMUST00000087176	ENSMUSG00000050121	Opalin	transcript	9.70308	3.79512	-1.31859	0.00022163	0.022431
ENSMUST00000087395	ENSMUSG00000029088	Kcnip4	transcript	9.59203	0.734152	-3.67319	7.16591e-05	0.00949748
ENSMUST00000088001	ENSMUSG00000051149	Adnp	transcript	28.1183	15.1406	-0.865296	3.58711e-06	0.000788789
ENSMUST00000088512	ENSMUSG00000034681	Rnps1	transcript	5.78727	2.74089	-1.04796	0.000168279	0.0182094
ENSMUST00000089684	ENSMUSG00000035629	Rubcn	transcript	9.8728	7.07144	-0.45272	0.00036922	0.0334706
ENSMUST00000094559	ENSMUSG00000057315	Arhgap24	transcript	0.883725	0.0492037	-4.01881	7.18113e-05	0.00949748
ENSMUST00000099105	ENSMUSG00000035268	Pkig	transcript	2.18457	0.067149	-4.85695	7.49596e-06	0.00147409
ENSMUST00000099623	ENSMUSG00000074968	Ano3	transcript	20.2431	14.0841	-0.491439	1.21212e-05	0.00214705
ENSMUST00000100022	ENSMUSG00000024851	Pitpnm1	transcript	19.1752	5.20649	-1.84779	5.72385e-17	9.21776e-14
ENSMUST00000100841	ENSMUSG00000015766	Eps8	transcript	4.56738	0.0607493	-6.1322	1.27701e-07	4.8896e-05
ENSMUST00000101801	ENSMUSG00000075701	Selenos	transcript	8.54468	2.38271	-1.80569	1.42358e-06	0.000371176
ENSMUST00000102812	ENSMUSG00000041607	Mbp	transcript	16.0973	6.05169	-1.37312	0.00013865	0.0155566
ENSMUST00000102841	ENSMUSG00000020458	Rtn4	transcript	0.438577	0.0754627	-2.49096	0.000564486	0.0462001
ENSMUST00000103071	ENSMUSG00000020713	Gh	transcript	0.518745	0	-6.64834	0.000196988	0.0204666
ENSMUST00000103202	ENSMUSG00000037902	Sirpa	transcript	25.2638	4.72209	-2.39043	1.92404e-105	5.26745e-101
ENSMUST00000103236	ENSMUSG00000078771	Evi2a	transcript	6.84073	1.27844	-2.37812	1.16739e-06	0.000318007
ENSMUST00000103241	ENSMUSG00000027200	Sema6d	transcript	1.83093	0.668793	-1.42552	0.000115117	0.0134971
ENSMUST00000105346	ENSMUSG00000020167	Tcf3	transcript	1.40622	0.757023	-0.858467	0.000325388	0.0305074
ENSMUST00000105560	ENSMUSG00000019828	Grm1	transcript	10.9164	7.48755	-0.514974	2.88923e-05	0.00438218
ENSMUST00000105685	ENSMUSG00000039911	Spsb1	transcript	0.542996	0.076597	-2.69327	0.000418211	0.036874
ENSMUST00000105835	ENSMUSG00000041351	Rap1gap	transcript	12.361	2.69339	-2.16893	0.000317051	0.029941
ENSMUST00000106017	ENSMUSG00000028782	Adgrb2	transcript	2.37062	0.193793	-3.55451	0.000120759	0.0138987
ENSMUST00000106095	ENSMUSG00000041309	Nkx6-2	transcript	6.26326	1.84457	-1.72288	9.72888e-05	0.0120519
ENSMUST00000106152	ENSMUSG00000050212	Eva1b	transcript	0.641766	0.1624	-1.90963	0.000431448	0.037677
ENSMUST00000106168	ENSMUSG00000030956	Fam53b	transcript	2.97761	1.16938	-1.31922	5.60125e-05	0.00766727
ENSMUST00000106292	ENSMUSG00000030822	Prr14	transcript	0.558537	0.0565937	-3.21446	0.000554106	0.0456106
ENSMUST00000107010	ENSMUSG00000032812	Arap1	transcript	4.37068	0.883043	-2.2759	9.86208e-18	1.92853e-14
ENSMUST00000107075	ENSMUSG00000034520	Gjc1	transcript	0.881836	0.108791	-2.97243	0.000358298	0.0327303
ENSMUST00000107239	ENSMUSG00000028403	Zdhhc21	transcript	0.318094	0	-6.39518	1.98898e-06	0.000495022
ENSMUST00000107948	ENSMUSG00000045411	2410002F23Rik	transcript	2.53994	0	-10.6675	2.07001e-13	2.22238e-10
ENSMUST00000108142	ENSMUSG00000040044	Orc3	transcript	10.7601	6.01515	-0.812772	9.18578e-05	0.0114049
ENSMUST00000108194	ENSMUSG00000028289	Epha7	transcript	1.71674	0	-9.78866	2.83423e-12	2.42477e-09
ENSMUST00000108196	ENSMUSG00000001794	Capns1	transcript	12.1488	4.82375	-1.29999	0.000194187	0.020291
ENSMUST00000108625	ENSMUSG00000006333	Rps9	transcript	58.8147	49.3801	-0.221091	8.57713e-05	0.010821
ENSMUST00000108671	ENSMUSG00000052921	Arhgef15	transcript	2.66186	0.189578	-3.77048	6.13189e-15	7.63057e-12
ENSMUST00000108905	ENSMUSG00000020333	Acsl6	transcript	26.4855	3.30894	-2.97066	8.61682e-06	0.00163821
ENSMUST00000109078	ENSMUSG00000020389	Cdkl3	transcript	2.24164	0.0439333	-5.52964	3.72996e-20	8.87956e-17
ENSMUST00000109280	ENSMUSG00000044950	Pwwp2a	transcript	2.07007	0.107096	-4.19267	0.00011891	0.0138528
ENSMUST00000109891	ENSMUSG00000048251	Bcl11b	transcript	15.6483	8.67088	-0.819153	3.18467e-07	0.000108306
ENSMUST00000110132	ENSMUSG00000044991	Shld1	transcript	1.96057	0.257915	-2.85304	3.32166e-15	4.22963e-12
ENSMUST00000110357	ENSMUSG00000027378	Nphp1	transcript	4.12207	1.5995	-1.33224	2.04801e-09	1.12137e-06
ENSMUST00000110483	ENSMUSG00000016128	Stard13	transcript	0.656657	0.113087	-2.47225	3.80205e-05	0.00547836
ENSMUST00000110636	ENSMUSG00000021156	Zmynd11	transcript	0.530219	0.00277867	-6.47314	2.75604e-08	1.24714e-05
ENSMUST00000110920	ENSMUSG00000037624	Kcnk2	transcript	0.959653	0.144884	-2.66809	2.45035e-07	8.49155e-05
ENSMUST00000111121	ENSMUSG00000059456	Ptk2b	transcript	38.2691	0	-28.3077	4.29924e-13	4.28001e-10
ENSMUST00000111237	ENSMUSG00000027194	Ttc17	transcript	7.10343	3.74373	-0.89221	5.33317e-05	0.00731861
ENSMUST00000111286	ENSMUSG00000006411	Nectin4	transcript	0.50706	0	-8.49698	4.31381e-08	1.85983e-05
ENSMUST00000111292	ENSMUSG00000058318	Phf21a	transcript	1.34884	0	-9.51999	8.32846e-14	9.50035e-11
ENSMUST00000112903	ENSMUSG00000031278	Acsl4	transcript	3.98915	0	-12.0898	5.44485e-23	1.98752e-19
ENSMUST00000113085	ENSMUSG00000031425	Plp1	transcript	153.649	71.0424	-1.07854	9.04246e-05	0.0112781
ENSMUST00000113216	ENSMUSG00000060961	Slc4a4	transcript	1.4308	0.789211	-0.828295	0.000254533	0.0251112
ENSMUST00000113304	ENSMUSG00000031253	Srpx2	transcript	0.176429	0	-6.83822	1.50452e-07	5.63491e-05
ENSMUST00000113355	ENSMUSG00000030064	Frmd4b	transcript	3.91041	0.908087	-2.07226	7.10157e-06	0.00140375
ENSMUST00000113619	ENSMUSG00000030057	Cnbp	transcript	32.1765	22.3337	-0.49429	0.000180586	0.0191996
ENSMUST00000113706	ENSMUSG00000045409	Trim39	transcript	3.89305	1.33674	-1.51069	8.67857e-10	5.10953e-07
ENSMUST00000113987	ENSMUSG00000026004	Kansl1l	transcript	1.05557	0.441352	-1.20783	6.09632e-06	0.00124107
ENSMUST00000114178	ENSMUSG00000052656	Rnf103	transcript	2.48327	0.248486	-3.24873	0.000375611	0.0338817
ENSMUST00000114782	ENSMUSG00000022829	Stxbp5l	transcript	19.6357	2.70219	-2.83793	0.000228817	0.0229462
ENSMUST00000115124	ENSMUSG00000022791	Tnk2	transcript	7.93972	1.04524	-2.88799	4.68958e-32	2.56773e-28
ENSMUST00000115286	ENSMUSG00000079652	Fam71f2	transcript	0.325753	0.0445813	-2.59765	0.000255048	0.0251167
ENSMUST00000115395	ENSMUSG00000032185	Carm1	transcript	0.567062	0.012424	-4.96808	2.99974e-15	3.91066e-12
ENSMUST00000115731	ENSMUSG00000063358	Mapk1	transcript	56.3135	13.0896	-2.07854	2.75493e-05	0.00420177
ENSMUST00000117725	ENSMUSG00000016552	Foxred2	transcript	3.09433	0.01489	-7.35583	1.93549e-43	1.59005e-39
ENSMUST00000117958	ENSMUSG00000022678	Nde1	transcript	1.81905	0	-9.29089	1.10083e-12	1.03922e-09
ENSMUST00000118117	ENSMUSG00000027849	Syt6	transcript	0.803272	0.0984987	-2.85964	3.32624e-06	0.000740345
ENSMUST00000118835	ENSMUSG00000045636	Mtus1	transcript	0.156554	0.000984333	-6.86067	0.000141562	0.0158185
ENSMUST00000120056	ENSMUSG00000063445	Nmral1	transcript	2.83098	1.61722	-0.776539	7.30207e-05	0.00958795
ENSMUST00000120119	ENSMUSG00000030990	Pgap2	transcript	1.32187	0.145654	-3.12004	4.54216e-07	0.000144594
ENSMUST00000120591	ENSMUSG00000023452	Pisd	transcript	12.8851	0.323813	-5.26171	3.31208e-35	2.015e-31
ENSMUST00000120867	ENSMUSG00000015806	Qdpr	transcript	8.01235	2.15793	-1.85699	0.000110386	0.0131108
ENSMUST00000121205	ENSMUSG00000004933	Matk	transcript	25.2114	5.79213	-2.08875	9.49359e-95	1.73271e-90
ENSMUST00000121304	ENSMUSG00000000902	Smarcb1	transcript	16.6429	11.0715	-0.558496	1.1982e-05	0.00214399
ENSMUST00000121315	ENSMUSG00000044501	Zfp758	transcript	0.760901	0	-8.92134	2.47591e-07	8.52615e-05
ENSMUST00000121390	ENSMUSG00000034656	Cacna1a	transcript	24.7114	4.16078	-2.54247	4.26278e-23	1.66717e-19
ENSMUST00000122110	ENSMUSG00000038429	Usp5	transcript	19.3296	5.46167	-1.79093	3.20258e-05	0.00477804
ENSMUST00000125084	ENSMUSG00000027207	Galk2	transcript	1.29017	0.328402	-1.86561	0.000294099	0.0282015
ENSMUST00000127790	ENSMUSG00000047085	Lrrc4b	transcript	19.2952	3.26958	-2.5108	0.000598528	0.0478447
ENSMUST00000131933	ENSMUSG00000030769	Slc5a11	transcript	0.277183	0	-6.66492	2.87407e-06	0.000669555
ENSMUST00000133202	ENSMUSG00000020486	2021-09-04	transcript	20.6941	0.0690183	-7.79199	2.03279e-43	1.59005e-39
ENSMUST00000134261	ENSMUSG00000055401	Fbxo6	transcript	0.622372	0.013061	-4.38394	1.72134e-05	0.00284745
ENSMUST00000136312	ENSMUSG00000008348	Ubc	transcript	155.01	114.288	-0.409401	0.000174794	0.0186562
ENSMUST00000136351	ENSMUSG00000020459	Mtif2	transcript	0.230895	0	-5.23587	0.000466249	0.0399515
ENSMUST00000136962	ENSMUSG00000004056	Akt2	transcript	1.58644	0.165623	-3.11706	5.4728e-06	0.00113507
ENSMUST00000138356	ENSMUSG00000048537	Phldb1	transcript	6.22314	1.79797	-1.75937	0.000189321	0.0199618
ENSMUST00000142414	ENSMUSG00000038013	Wipf2	transcript	0.239605	0	-5.23035	0.000447499	0.0387556
ENSMUST00000142615	ENSMUSG00000001518	Itfg2	transcript	1.75067	1.15319	-0.570424	0.000314984	0.0298901
ENSMUST00000143693	ENSMUSG00000057554	Lgals8	transcript	1.32332	0.00128533	-8.52961	0.00016864	0.0182125
ENSMUST00000144251	ENSMUSG00000048537	Phldb1	transcript	2.65741	0.752981	-1.78088	1.34731e-10	8.99645e-08
ENSMUST00000144858	ENSMUSG00000035642	Aamdc	transcript	0.711144	0	-5.96972	2.66405e-05	0.0040824
ENSMUST00000147257	ENSMUSG00000052301	Doc2a	transcript	0.843873	0	-6.39136	2.14234e-06	0.000528387
ENSMUST00000147912	ENSMUSG00000018398	2021-09-08	transcript	14.4323	6.38318	-1.14019	0.000377057	0.0339046
ENSMUST00000148750	ENSMUSG00000060961	Slc4a4	transcript	37.0609	28.4992	-0.348128	0.000235652	0.0235454
ENSMUST00000148873	ENSMUSG00000038525	Armc10	transcript	0.420632	0.015723	-4.39576	0.000340018	0.0315014
ENSMUST00000150473	ENSMUSG00000026843	Fubp3	transcript	0.689884	0	-7.03783	2.81293e-06	0.00065978
ENSMUST00000150643	ENSMUSG00000026888	Grb14	transcript	0.371858	0	-5.79104	3.98408e-05	0.00569567
ENSMUST00000152208	ENSMUSG00000026418	Tnni1	transcript	0.734834	0	-7.50194	3.75733e-07	0.000121733
ENSMUST00000154650	ENSMUSG00000013523	Bcas1	transcript	32.1248	12.3754	-1.33816	9.93542e-05	0.0122523
ENSMUST00000154865	ENSMUSG00000059456	Ptk2b	transcript	29.5791	1.89641	-3.92975	2.95162e-10	1.87922e-07
ENSMUST00000155579	ENSMUSG00000016262	Sertad4	transcript	5.74964	2.30085	-1.28771	7.26393e-05	0.0095608
ENSMUST00000156314	ENSMUSG00000028309	Rnf20	transcript	8.49409	0.001579	-9.63169	1.32442e-08	6.31936e-06
ENSMUST00000159099	ENSMUSG00000001366	Fbxo9	transcript	7.43373	1.87054	-1.95786	4.12298e-06	0.000885293
ENSMUST00000159209	ENSMUSG00000023010	Tmbim6	transcript	18.3407	6.89731	-1.37344	3.1601e-09	1.63234e-06
ENSMUST00000159961	ENSMUSG00000058318	Phf21a	transcript	0.353332	0	-7.08711	2.84588e-08	1.27724e-05
ENSMUST00000160262	ENSMUSG00000071324	Armc2	transcript	0.811182	0.00269167	-7.28899	0.000189578	0.0199618
ENSMUST00000160570	ENSMUSG00000039210	Gpatch2	transcript	1.32614	0.040109	-4.95948	8.78094e-06	0.00166364
ENSMUST00000160789	ENSMUSG00000026494	Kif26b	transcript	0.427332	0.0726703	-2.49199	0.00013776	0.0155204
ENSMUST00000161017	ENSMUSG00000026494	Kif26b	transcript	4.78381	2.93935	-0.673309	3.98359e-12	3.35565e-09
ENSMUST00000161203	ENSMUSG00000042790	Rnf214	transcript	3.54919	2.38621	-0.54141	6.44103e-05	0.00868651
ENSMUST00000161502	ENSMUSG00000046152	Fut10	transcript	1.32508	0.163507	-2.96267	2.96218e-06	0.000681476
ENSMUST00000161523	ENSMUSG00000026519	Tmem63a	transcript	3.5286	0.00762933	-8.45883	6.10813e-09	3.01301e-06
ENSMUST00000161647	ENSMUSG00000075593	Gal3st4	transcript	0.424991	0.002808	-5.05644	3.30341e-06	0.000738264
ENSMUST00000161934	ENSMUSG00000041879	Ipo9	transcript	0.505199	0	-6.5195	3.90798e-06	0.000842431
ENSMUST00000161989	ENSMUSG00000021816	Ppp3cb	transcript	8.42956	6.30418	-0.388963	0.000306378	0.0291353
ENSMUST00000162772	ENSMUSG00000030226	Lmo3	transcript	9.2545	6.99947	-0.373681	0.000147514	0.0163185
ENSMUST00000162812	ENSMUSG00000029406	Pitpnm2	transcript	2.48826	1.57202	-0.630575	3.1816e-06	0.000722844
ENSMUST00000163492	ENSMUSG00000023942	Slc29a1	transcript	1.89661	0.0706243	-4.6038	2.77044e-12	2.40782e-09
ENSMUST00000163887	ENSMUSG00000055945	Prr18	transcript	10.5544	4.57631	-1.17243	1.96725e-05	0.00318683
ENSMUST00000163937	ENSMUSG00000045201	Lrrc3b	transcript	1.0982	0.215368	-2.26265	4.40317e-06	0.000938099
ENSMUST00000164120	ENSMUSG00000027469	Tpx2	transcript	0.329079	0.00243067	-5.87653	9.29842e-08	3.74357e-05
ENSMUST00000165768	ENSMUSG00000032411	Tfdp2	transcript	2.1139	0.13117	-3.96096	5.87272e-06	0.00120433
ENSMUST00000167111	ENSMUSG00000038975	Rabggtb	transcript	7.81139	2.08278	-1.87487	1.7585e-05	0.00289145
ENSMUST00000167240	ENSMUSG00000032946	Rasgrp2	transcript	4.88923	0	-11.1998	1.32105e-10	8.92996e-08
ENSMUST00000167516	ENSMUSG00000091183	Gm5141	transcript	0.489664	0.0600557	-2.81509	0.000120828	0.0138987
ENSMUST00000167998	ENSMUSG00000028048	Gba	transcript	2.19241	0.445296	-2.249	8.00411e-17	1.21898e-13
ENSMUST00000168157	ENSMUSG00000040860	Crocc	transcript	5.49165	1.54415	-1.79706	3.35347e-10	2.08558e-07
ENSMUST00000168321	ENSMUSG00000038777	Sema6c	transcript	0.243806	0	-7.61208	0.000173411	0.0185811
ENSMUST00000169032	ENSMUSG00000025950	Idh1	transcript	1.85086	0.350579	-2.35315	0.000377103	0.0339046
ENSMUST00000169403	ENSMUSG00000043962	Thrap3	transcript	8.61356	3.77807	-1.14489	0.000581948	0.046997
ENSMUST00000169969	ENSMUSG00000015474	Ppt2	transcript	0.938638	0	-7.34311	3.56316e-07	0.000116909
ENSMUST00000169982	ENSMUSG00000039763	Dnajc28	transcript	0.713729	0.0290957	-4.45749	7.44412e-12	5.99405e-09
ENSMUST00000170089	ENSMUSG00000015053	Gata2	transcript	0.152448	0	-6.75226	0.000104936	0.0127116
ENSMUST00000170715	ENSMUSG00000044533	Rps2	transcript	47.4265	0	-13.3552	0.000629785	0.0497594
ENSMUST00000171337	ENSMUSG00000031626	Sorbs2	transcript	7.59456	1.39112	-2.40691	0.000460434	0.0395961
ENSMUST00000171702	ENSMUSG00000023015	Racgap1	transcript	0.695394	0.03574	-4.02397	4.68649e-06	0.000994589
ENSMUST00000172471	ENSMUSG00000028382	Ptbp3	transcript	0.43931	0	-5.8388	4.25291e-05	0.00595295
ENSMUST00000172694	ENSMUSG00000027684	Mecom	transcript	0.146785	0	-7.19845	0.000338367	0.0314016
ENSMUST00000173015	ENSMUSG00000079557	2021-03-02	transcript	5.83956	2.94136	-0.956265	1.33752e-05	0.0023249
ENSMUST00000174004	ENSMUSG00000050088	1600012H06Rik	transcript	0.211069	0	-6.16407	6.09722e-06	0.00124107
ENSMUST00000176114	ENSMUSG00000043456	Zfp536	transcript	0.14545	0	-7.16342	0.000133373	0.0151027
ENSMUST00000177696	ENSMUSG00000071691	Gm960	transcript	0.303721	0	-7.27126	3.61637e-07	0.000117863
ENSMUST00000181950	ENSMUSG00000031819	Emc8	transcript	0.318102	0	-5.8361	0.000128978	0.0146516
ENSMUST00000182344	ENSMUSG00000041617	Ccdc74a	transcript	0.584467	0	-5.79577	0.000109953	0.0130877
ENSMUST00000183169	ENSMUSG00000069601	Ank3	transcript	1.2756	0.024249	-5.60068	2.07321e-06	0.000513649
ENSMUST00000185654	ENSMUSG00000026203	Dnajb2	transcript	6.54596	1.78934	-1.8365	0.000154502	0.0169597
ENSMUST00000187774	ENSMUSG00000038608	Dock10	transcript	17.4555	7.47895	-1.18976	4.13534e-08	1.79704e-05
ENSMUST00000188111	ENSMUSG00000045411	2410002F23Rik	transcript	2.14999	0	-9.97862	2.09241e-07	7.53217e-05
ENSMUST00000189361	ENSMUSG00000026458	Ppfia4	transcript	19.0528	13.4228	-0.473978	1.2156e-05	0.00214705
ENSMUST00000189486	ENSMUSG00000038608	Dock10	transcript	3.06598	1.35621	-1.14283	2.14639e-13	2.26007e-10
ENSMUST00000189980	ENSMUSG00000026782	Abi2	transcript	6.15981	0	-12.4522	1.60034e-22	5.15443e-19
ENSMUST00000190276	ENSMUSG00000030556	Lrrc28	transcript	1.42845	0.026326	-5.6472	0.000102728	0.0124848
ENSMUST00000190810	ENSMUSG00000022587	Ly6e	transcript	5.97166	0.00772767	-7.8111	1.54321e-15	2.06091e-12
ENSMUST00000191275	ENSMUSG00000021709	Erbin	transcript	9.10288	5.42896	-0.712213	0.000100574	0.0123471
ENSMUST00000194542	ENSMUSG00000003308	Keap1	transcript	0.359847	0.0376053	-3.22343	3.17353e-10	1.99728e-07
ENSMUST00000194649	ENSMUSG00000039221	Rpl22l1	transcript	9.00957	2.37505	-1.87536	0.000199003	0.0205977
ENSMUST00000195561	ENSMUSG00000028078	Dclk2	transcript	13.0962	8.49586	-0.59633	0.000226948	0.0228857
ENSMUST00000195855	ENSMUSG00000040374	Pex2	transcript	2.32988	1.2764	-0.834421	0.000503404	0.0421458
ENSMUST00000198445	ENSMUSG00000063681	Crb1	transcript	0.259435	0	-8.46351	1.36586e-06	0.000361643
ENSMUST00000198782	ENSMUSG00000027944	Hax1	transcript	1.42537	0	-8.07319	1.16399e-07	4.52008e-05
ENSMUST00000199529	ENSMUSG00000032480	Dhx30	transcript	7.44757	4.87737	-0.576908	0.000198147	0.020548
ENSMUST00000201972	ENSMUSG00000092060	Bend4	transcript	2.35437	0	-12.0687	1.18815e-23	5.42132e-20
ENSMUST00000202726	ENSMUSG00000029769	Ccdc136	transcript	0.773744	0	-6.81544	5.34007e-07	0.000162584
ENSMUST00000202994	ENSMUSG00000029206	Nsun7	transcript	4.14952	0.144262	-4.75993	1.71572e-17	3.0304e-14
ENSMUST00000203030	ENSMUSG00000045962	Wnk1	transcript	11.0846	9.25804	-0.228229	0.000147824	0.0163185
ENSMUST00000210536	ENSMUSG00000031556	Tm2d2	transcript	0.482238	0	-6.32451	6.82566e-06	0.00135903
ENSMUST00000211234	ENSMUSG00000002778	Kdelr1	transcript	0.71722	0.047063	-3.60498	1.20002e-06	0.000325277
ENSMUST00000211672	ENSMUSG00000031644	Nek1	transcript	8.90889	5.31054	-0.715167	1.11386e-07	4.35631e-05
ENSMUST00000211716	ENSMUSG00000002778	Kdelr1	transcript	4.99525	0	-10.5423	2.55026e-18	5.37065e-15
ENSMUST00000212987	ENSMUSG00000001995	Sipa1l2	transcript	11.6111	6.05814	-0.90813	8.83255e-05	0.0110668
ENSMUST00000213200	ENSMUSG00000071866	Ppia	transcript	54.4405	2.16034	-4.61539	3.92166e-05	0.00562111
ENSMUST00000214470	ENSMUSG00000010660	Plcd1	transcript	0.802818	0.0296163	-4.60003	6.20687e-05	0.00843303
ENSMUST00000215093	ENSMUSG00000016200	Syt14	transcript	6.38658	4.8063	-0.378318	0.000423728	0.0372404
ENSMUST00000224423	ENSMUSG00000021363	Mak	transcript	0.356184	0	-6.15815	6.91086e-06	0.00137101
ENSMUST00000226599	ENSMUSG00000036552	Ermard	transcript	0.601085	0.032279	-3.87938	4.18777e-05	0.00589522
ENSMUST00000228639	ENSMUSG00000022340	Sybu	transcript	2.1593	1.17812	-0.842012	0.000382139	0.0341907
ENSMUST00000229183	ENSMUSG00000003970	Rpl8	transcript	71.4819	34.2412	-1.03124	0.000154562	0.0169597
ENSMUST00000229744	ENSMUSG00000039601	Rcan2	transcript	26.4679	11.1737	-1.21142	1.77024e-06	0.000444623
ENSMUST00000230616	ENSMUSG00000091712	Sec14l5	transcript	4.36085	1.76988	-1.27047	2.10473e-07	7.53217e-05
ENSMUST00000232179	ENSMUSG00000034218	Atm	transcript	2.38698	0.14512	-3.99821	3.01621e-06	0.000688123
Novel_000300	XLOC_008720	.	transcript	0.350384	0.0387973	-3.07072	6.26871e-05	0.00847498
Novel_000482	XLOC_013876	.	transcript	0.345796	0	-7.97774	2.45003e-06	0.000588372
Novel_000592	XLOC_016974	.	transcript	0.398624	0	-8.34421	4.01576e-09	2.03592e-06
Novel_000768	XLOC_019564	.	transcript	1.25295	0.476371	-1.35412	1.52311e-07	5.63491e-05
Novel_000858	XLOC_021951	.	transcript	0.442592	0.033006	-3.60908	0.000593332	0.0476354
Novel_001009	XLOC_023380	.	transcript	1.31305	0.399437	-1.68103	9.25933e-07	0.000259993
Novel_001046	XLOC_023804	.	transcript	0.77103	0.251819	-1.57755	0.000520167	0.04326
Novel_001055	XLOC_023807	.	transcript	0.323698	0.0183987	-4.09224	2.65063e-05	0.0040824
Novel_001280	XLOC_027747	.	transcript	0.408041	0.00778333	-5.12337	1.56351e-05	0.0026341
Novel_001327	XLOC_028871	.	transcript	0.876973	0	-8.55625	3.90394e-10	2.34897e-07
Novel_001393	XLOC_029351	.	transcript	0.388265	0.0690717	-2.4626	2.0562e-05	0.00330161
Novel_001662	XLOC_038715	.	transcript	0.445417	0.0143623	-4.84054	5.84456e-05	0.00798037
Novel_001691	XLOC_039152	.	transcript	0.649867	0.0942253	-2.7295	1.5088e-05	0.00256561
Novel_001924	XLOC_046470	.	transcript	1.03242	0.488634	-1.05216	7.75249e-06	0.00149993
Novel_002077	XLOC_050181	.	transcript	0.714952	0.350721	-1.00104	6.66189e-05	0.00894032
Novel_002221	XLOC_054357	.	transcript	1.98357	0.989958	-0.973441	0.000171091	0.0183684
Novel_002444	XLOC_057978	.	transcript	0.352417	0.002692	-6.77641	0.000362864	0.0330037
Novel_002641	XLOC_061680	.	transcript	1.17372	0.359595	-1.65674	0.000555051	0.0456106
Novel_002692	XLOC_062698	.	transcript	0.206778	0.0401323	-2.27597	0.000167559	0.0181674
Novel_002739	XLOC_063475	.	transcript	4.05407	0.902411	-2.14678	0.000569711	0.0465581
Novel_002765	XLOC_064333	.	transcript	0.693476	0.0500327	-3.73357	0.000577158	0.0469586
Novel_003094	XLOC_069410	.	transcript	0.46339	0.125822	-1.82409	0.000389903	0.0347699
Novel_003249	XLOC_073642	.	transcript	2.02442	0.506629	-1.96012	1.63284e-06	0.000417778
Novel_003755	XLOC_084177	.	transcript	0.745446	0.0144883	-5.53468	9.46993e-06	0.00174585
Novel_003785	XLOC_085534	.	transcript	0.430584	0.089767	-2.19747	4.79195e-05	0.00662571
Novel_004068	XLOC_091735	.	transcript	0.534204	0	-8.92851	2.74989e-13	2.8409e-10
Novel_004099	XLOC_091970	.	transcript	0.484132	0.13184	-1.83024	2.23345e-05	0.00352422
Novel_004589	XLOC_106422	.	transcript	0.218189	0	-5.85639	0.000605886	0.0482892
Novel_004617	XLOC_106606	.	transcript	0.6711	0	-7.61391	1.37381e-06	0.000361643
Novel_004685	XLOC_107191	.	transcript	0.504775	0	-10.1194	3.17993e-17	5.27618e-14
Novel_004780	XLOC_109020	.	transcript	0.525262	0.000744333	-8.97717	7.36234e-05	0.00964396
Novel_005055	XLOC_115942	.	transcript	0.649782	0.046689	-3.70137	1.34885e-17	2.46184e-14
Novel_005099	XLOC_116285	.	transcript	0.382586	0.0234957	-3.86361	0.000117552	0.0137238
Novel_005133	XLOC_116757	.	transcript	1.13997	0.121259	-3.15149	1.21323e-05	0.00214705
Novel_005369	XLOC_120698	.	transcript	0.706437	0	-8.70995	0.000598103	0.0478447
Novel_005669	XLOC_127286	.	transcript	0.309767	0.040445	-2.79314	0.000272858	0.0264615
Novel_005789	XLOC_130017	.	transcript	0.248412	0	-7.56328	3.27018e-05	0.00486563
Novel_005874	XLOC_131381	.	transcript	1.04364	0.0550073	-4.13572	1.20573e-05	0.00214705
Novel_006007	XLOC_133737	.	transcript	0.325742	0.00295533	-6.44131	0.00016538	0.0180024
Novel_006031	XLOC_134187	.	transcript	0.471032	0	-8.07763	2.83731e-09	1.49379e-06
Novel_006052	XLOC_134242	.	transcript	0.486199	0.151752	-1.65273	0.000193338	0.020241
Novel_006250	XLOC_137894	.	transcript	0.567391	0.00723767	-6.12858	7.7602e-05	0.0100472
Novel_006287	XLOC_138682	.	transcript	0.335831	0.002475	-6.93813	4.84196e-05	0.006678
Novel_006395	XLOC_141151	.	transcript	0.787866	0.195843	-1.97856	0.000236105	0.0235477
Novel_006401	XLOC_141152	.	transcript	0.099524	1.13333e-05	-4.9155	0.000581818	0.046997
Novel_006410	XLOC_141152	.	transcript	0.882329	0.0436987	-4.13055	2.79028e-06	0.00065978
Novel_006527	XLOC_143249	.	transcript	0.933982	0.463855	-0.979843	0.000623087	0.0493013
Novel_006628	XLOC_145455	.	transcript	0.361812	0.113992	-1.6218	1.16738e-06	0.000318007
Novel_007026	XLOC_153890	.	transcript	0.448357	0.0336667	-3.60391	1.14315e-10	7.82403e-08
Novel_007111	XLOC_155321	.	transcript	0.758483	0	-11.3772	1.39135e-12	1.2697e-09
Novel_007316	XLOC_159861	.	transcript	0.414942	0.0154597	-4.27594	0.000170799	0.0183684
ENSMUST00000000312	ENSMUSG00000000303	Cdh1	transcript	0.151289	0.961077	2.68426	1.03448e-05	0.00188179
ENSMUST00000000925	ENSMUSG00000000902	Smarcb1	transcript	8.28546	11.3911	0.491835	1.91621e-05	0.00311336
ENSMUST00000001204	ENSMUSG00000001175	Calm1	transcript	0.104316	4.28371	5.35848	3.25074e-06	0.000729471
ENSMUST00000005509	ENSMUSG00000007207	Stx1a	transcript	21.4382	43.669	1.05272	6.07284e-05	0.00827145
ENSMUST00000005817	ENSMUSG00000005674	Tomm40l	transcript	0.527291	2.99999	2.54056	0.000101711	0.0124309
ENSMUST00000010267	ENSMUSG00000010122	Slc47a1	transcript	0.153166	0.682703	2.15073	0.000342469	0.0316749
ENSMUST00000011285	ENSMUSG00000042826	Fgf11	transcript	0.339865	2.42172	2.83073	0.000316657	0.029941
ENSMUST00000016907	ENSMUSG00000016763	Scube1	transcript	1.50984	2.72268	0.87996	6.9198e-05	0.00921866
ENSMUST00000017759	ENSMUSG00000017615	Tnfaip1	transcript	2.83826	6.02803	1.12108	1.88743e-05	0.00307572
ENSMUST00000018547	ENSMUSG00000020530	Ggnbp2	transcript	2.14128	6.49141	1.62969	0.000278613	0.026905
ENSMUST00000019362	ENSMUSG00000020888	Dvl2	transcript	0.0817877	3.52307	5.39119	7.22054e-05	0.00952658
ENSMUST00000020101	ENSMUSG00000019944	Rhobtb1	transcript	0	0.819077	9.66663	1.62873e-12	1.46196e-09
ENSMUST00000020171	ENSMUSG00000019997	Ctgf	transcript	2.02496	7.34456	1.8819	1.43144e-06	0.000371456
ENSMUST00000020358	ENSMUSG00000020149	Rab1a	transcript	0.0653403	0.398964	2.54469	0.000443363	0.0385944
ENSMUST00000021674	ENSMUSG00000021250	Fos	transcript	2.17973	6.41579	1.58084	2.17128e-05	0.003456
ENSMUST00000023482	ENSMUSG00000022793	B4galt4	transcript	1.34486	5.60636	2.08531	4.81864e-07	0.000151632
ENSMUST00000025025	ENSMUSG00000024190	Dusp1	transcript	5.68224	10.3807	0.899109	5.11271e-06	0.0010767
ENSMUST00000025377	ENSMUSG00000024500	Ppp2r2b	transcript	9.96127	18.9708	0.958803	1.38211e-05	0.0023723
ENSMUST00000026862	ENSMUSG00000025762	Larp1b	transcript	0.021224	0.47876	4.24253	0.000152096	0.0167562
ENSMUST00000028207	ENSMUSG00000026853	Crat	transcript	6.69082	8.69822	0.408713	0.000306497	0.0291353
ENSMUST00000028857	ENSMUSG00000027378	Nphp1	transcript	1.75663	4.32811	1.33213	1.80067e-10	1.18788e-07
ENSMUST00000029106	ENSMUSG00000027583	Zbtb46	transcript	1.66157	2.82798	0.797406	0.000457565	0.0394544
ENSMUST00000029667	ENSMUSG00000028033	Kcnq5	transcript	4.76204	15.6017	1.74267	3.59322e-08	1.57395e-05
ENSMUST00000029741	ENSMUSG00000028099	Polr3c	transcript	0.610743	2.15271	1.83868	7.51721e-05	0.00982333
ENSMUST00000030021	ENSMUSG00000028337	Coro2a	transcript	0	0.056122	5.8282	3.75283e-05	0.00543605
ENSMUST00000030221	ENSMUSG00000028497	Hacd4	transcript	0	0.100827	5.69149	0.000190922	0.0200263
ENSMUST00000030243	ENSMUSG00000028518	Prkaa2	transcript	7.76436	9.91793	0.381959	4.11008e-05	0.00583014
ENSMUST00000031731	ENSMUSG00000029718	Pcolce	transcript	1.13357	3.455	1.64129	3.46763e-08	1.53118e-05
ENSMUST00000033063	ENSMUSG00000030798	Cd37	transcript	0.010244	1.4227	6.82966	8.99851e-07	0.000255287
ENSMUST00000033180	ENSMUSG00000030889	Vwa3a	transcript	0.003627	1.08903	7.71051	5.7797e-08	2.37941e-05
ENSMUST00000033292	ENSMUSG00000030990	Pgap2	transcript	0.013948	0.671942	5.10022	1.65231e-07	6.07185e-05
ENSMUST00000035085	ENSMUSG00000032503	Arpp21	transcript	12.3401	23.5092	0.960778	8.01055e-05	0.010296
ENSMUST00000035155	ENSMUSG00000032549	Rab6b	transcript	144.795	168.464	0.248889	3.69093e-05	0.00537482
ENSMUST00000035539	ENSMUSG00000005237	Dnah2	transcript	0	0.0234407	6.20892	1.98915e-05	0.0032128
ENSMUST00000037552	ENSMUSG00000057722	Lepr	transcript	0.0609823	0.480621	2.96663	2.81546e-06	0.00065978
ENSMUST00000038477	ENSMUSG00000036006	Ripor2	transcript	7.38108	9.06729	0.327855	0.000215766	0.0220001
ENSMUST00000039750	ENSMUSG00000039252	Lgi2	transcript	0.029054	0.348868	3.56423	2.16608e-10	1.41192e-07
ENSMUST00000041544	ENSMUSG00000064080	Fbln2	transcript	0.412184	1.57539	1.96795	2.4069e-05	0.00374396
ENSMUST00000042221	ENSMUSG00000040569	Slc26a7	transcript	0.072686	0.429276	2.58397	6.70998e-07	0.000201867
ENSMUST00000043634	ENSMUSG00000016763	Scube1	transcript	2.50174	5.91349	1.26834	0.000190524	0.0200229
ENSMUST00000044036	ENSMUSG00000058318	Phf21a	transcript	0.00226167	2.76009	10.1018	3.70269e-05	0.00537764
ENSMUST00000044385	ENSMUSG00000042743	Sgtb	transcript	25.6842	30.4248	0.27449	1.196e-09	6.89326e-07
ENSMUST00000044901	ENSMUSG00000039607	Rbms3	transcript	0.036803	0.248844	2.67487	0.000113546	0.0133989
ENSMUST00000045473	ENSMUSG00000042066	Tmcc2	transcript	20.2699	38.5503	0.955804	9.16297e-06	0.00170649
ENSMUST00000045747	ENSMUSG00000036856	Wnt4	transcript	1.8964	3.94838	1.0853	4.69741e-07	0.000148672
ENSMUST00000049244	ENSMUSG00000039763	Dnajc28	transcript	1.21833	2.50829	1.07055	1.13236e-05	0.00204625
ENSMUST00000049658	ENSMUSG00000024851	Pitpnm1	transcript	20.8959	39.6066	0.951605	1.97528e-07	7.16256e-05
ENSMUST00000050047	ENSMUSG00000044816	D630023F18Rik	transcript	0.453513	1.40051	1.6439	7.62953e-06	0.00148664
ENSMUST00000051014	ENSMUSG00000034584	Exph5	transcript	1.71808	3.37401	1.00164	7.09516e-05	0.00942933
ENSMUST00000052978	ENSMUSG00000043986	Spata31d1d	transcript	0.0248797	0.11308	1.98882	0.000520662	0.04326
ENSMUST00000053683	ENSMUSG00000048731	Ggnbp1	transcript	0	0.672493	7.89543	3.42811e-10	2.08558e-07
ENSMUST00000055425	ENSMUSG00000058388	Phtf1	transcript	0.000330333	1.94633	9.43589	2.39284e-06	0.000584521
ENSMUST00000057324	ENSMUSG00000047414	Flrt2	transcript	9.58996	12.0567	0.361383	2.29764e-05	0.00359444
ENSMUST00000058762	ENSMUSG00000026335	Pam	transcript	0.035018	3.0082	6.36621	7.99363e-07	0.000232956
ENSMUST00000061514	ENSMUSG00000043518	Rai2	transcript	0.161861	1.56196	3.23687	1.10015e-09	6.40824e-07
ENSMUST00000061895	ENSMUSG00000023452	Pisd	transcript	2.60442	15.1801	2.56984	1.00968e-19	2.21136e-16
ENSMUST00000064795	ENSMUSG00000038418	Egr1	transcript	17.1832	26.338	0.647435	1.58209e-22	5.15443e-19
ENSMUST00000064922	ENSMUSG00000052837	Junb	transcript	16.7084	24.2849	0.570672	7.30267e-07	0.000216135
ENSMUST00000065040	ENSMUSG00000052921	Arhgef15	transcript	0.0570093	2.10226	5.1806	1.90353e-08	8.90821e-06
ENSMUST00000065932	ENSMUSG00000031153	Gripap1	transcript	1.02095	2.81335	1.48669	0.000430276	0.0376347
ENSMUST00000067065	ENSMUSG00000031626	Sorbs2	transcript	1.18188	2.11081	0.862304	0.000323774	0.0304603
ENSMUST00000067780	ENSMUSG00000027201	Myef2	transcript	1.6623	9.14434	2.48376	3.00967e-06	0.000688123
ENSMUST00000069537	ENSMUSG00000030629	Zfand6	transcript	1.17997	6.43975	2.47811	1.04994e-05	0.00190359
ENSMUST00000072037	ENSMUSG00000031111	Igsf1	transcript	0.02378	0.931406	5.2126	8.34192e-18	1.69168e-14
ENSMUST00000073600	ENSMUSG00000028967	Errfi1	transcript	0.000511333	0.288182	6.68085	0.000420061	0.0369775
ENSMUST00000075695	ENSMUSG00000020859	Spag9	transcript	0.149919	6.92263	5.5284	0.000561708	0.0460416
ENSMUST00000077407	ENSMUSG00000031865	Dctn1	transcript	1.76793	4.05527	1.22845	0.000120054	0.0138886
ENSMUST00000079031	ENSMUSG00000029033	Acap3	transcript	0.000585	2.9897	9.66981	1.85512e-07	6.77168e-05
ENSMUST00000079424	ENSMUSG00000035778	Ggta1	transcript	0.194242	0.755594	1.96904	8.8449e-06	0.00166424
ENSMUST00000080411	ENSMUSG00000031422	Morf4l2	transcript	1.73807	15.2953	3.17483	3.30659e-05	0.00490648
ENSMUST00000080744	ENSMUSG00000061298	Agbl4	transcript	0.0788387	2.60819	5.01483	1.17603e-05	0.00211817
ENSMUST00000081544	ENSMUSG00000041670	Rims1	transcript	10.7402	14.9753	0.510798	0.000358662	0.0327303
ENSMUST00000084895	ENSMUSG00000032812	Arap1	transcript	0.0850537	1.53207	4.17091	0.000252766	0.0249819
ENSMUST00000084896	ENSMUSG00000032812	Arap1	transcript	0.00902833	1.10257	6.61699	9.78667e-21	2.43572e-17
ENSMUST00000084926	ENSMUSG00000044037	Als2cl	transcript	0.00334933	0.279058	5.91353	1.28851e-06	0.00034584
ENSMUST00000086200	ENSMUSG00000029475	Kdm2b	transcript	0	4.40397	12.2921	1.42863e-23	6.01718e-20
ENSMUST00000086854	ENSMUSG00000046709	Mapk10	transcript	0.0502493	1.56901	4.94363	2.4062e-06	0.000584521
ENSMUST00000089825	ENSMUSG00000027201	Myef2	transcript	0	0.420282	7.30597	1.0271e-07	4.04589e-05
ENSMUST00000090379	ENSMUSG00000039701	Usp53	transcript	4.48727	5.53448	0.334263	0.000492488	0.041678
ENSMUST00000092532	ENSMUSG00000028565	Nfia	transcript	2.61259	5.82171	1.17947	0.000604765	0.0482701
ENSMUST00000093106	ENSMUSG00000020333	Acsl6	transcript	0.597599	19.6266	5.06614	0.000109863	0.0130877
ENSMUST00000095262	ENSMUSG00000071073	Lrrc73	transcript	0	0.795676	7.9149	2.81865e-10	1.81568e-07
ENSMUST00000096348	ENSMUSG00000025665	Rps6ka6	transcript	0.0165093	0.491072	4.6417	0.000501695	0.0420671
ENSMUST00000097342	ENSMUSG00000013787	Ehmt2	transcript	1.7317	23.2903	3.77926	3.36326e-07	0.000112288
ENSMUST00000097816	ENSMUSG00000040860	Crocc	transcript	0.000247667	0.449996	8.37366	1.0668e-11	8.22698e-09
ENSMUST00000098927	ENSMUSG00000031442	Mcf2l	transcript	0.348574	0.761566	1.14564	4.03122e-05	0.00574806
ENSMUST00000099090	ENSMUSG00000027806	Tsc22d2	transcript	4.21636	5.44929	0.401366	0.000184122	0.0195376
ENSMUST00000099449	ENSMUSG00000074867	Zfp808	transcript	0.0193567	0.39871	4.22619	4.80883e-09	2.41562e-06
ENSMUST00000099492	ENSMUSG00000035621	Midn	transcript	11.8721	15.2491	0.392624	0.000252429	0.0249819
ENSMUST00000099673	ENSMUSG00000005087	Cd44	transcript	0.928168	2.89031	1.663	3.45568e-07	0.000114674
ENSMUST00000102830	ENSMUSG00000028402	Mpdz	transcript	8.06674	9.87495	0.323476	9.28386e-06	0.0017214
ENSMUST00000105298	ENSMUSG00000074802	Gas2l3	transcript	0.0120157	0.54127	5.28322	7.62514e-05	0.00991703
ENSMUST00000105328	ENSMUSG00000004933	Matk	transcript	13.6788	20.8635	0.638311	5.68111e-08	2.35654e-05
ENSMUST00000105527	ENSMUSG00000019850	Tnfaip3	transcript	0.0369533	0.295932	2.94898	2.97625e-05	0.0045017
ENSMUST00000105693	ENSMUSG00000028992	Nmnat1	transcript	0.08129	1.29365	3.91343	1.79632e-12	1.58638e-09
ENSMUST00000106498	ENSMUSG00000028700	Pomgnt1	transcript	0.875888	11.7894	3.76259	1.33216e-05	0.00232297
ENSMUST00000106600	ENSMUSG00000028546	Elavl4	transcript	0.007527	2.70818	8.30801	3.56572e-07	0.000116909
ENSMUST00000106708	ENSMUSG00000028600	Podn	transcript	0	1.35696	9.82977	1.43321e-14	1.70596e-11
ENSMUST00000106741	ENSMUSG00000031026	Trim66	transcript	0.335251	0.744155	1.16877	0.000221599	0.022431
ENSMUST00000106742	ENSMUSG00000040373	Cacng5	transcript	0.019097	0.723111	5.0809	0.00031716	0.029941
ENSMUST00000106946	ENSMUSG00000028527	Ak4	transcript	3.27008	7.72888	1.27396	9.14094e-06	0.00170649
ENSMUST00000107156	ENSMUSG00000020922	Lsm12	transcript	0.0285783	0.296256	3.08757	0.000347712	0.031944
ENSMUST00000107817	ENSMUSG00000049657	Zbtb5	transcript	1.22306	1.83179	0.610795	0.000578866	0.0469586
ENSMUST00000107866	ENSMUSG00000078716	Tmem8b	transcript	12.292	16.8277	0.481282	0.000196413	0.0204492
ENSMUST00000108275	ENSMUSG00000001105	Ift20	transcript	1.98721	4.413	1.18505	1.55557e-05	0.0026341
ENSMUST00000108375	ENSMUSG00000000631	Myo18a	transcript	1.23821	4.74684	1.95625	0.000186164	0.0197161
ENSMUST00000108528	ENSMUSG00000033847	Pla2g4c	transcript	0.013184	0.120082	3.09932	0.000578917	0.0469586
ENSMUST00000109214	ENSMUSG00000006418	Rnf114	transcript	0.267889	2.649	3.31719	0.000116764	0.0136608
ENSMUST00000109566	ENSMUSG00000061689	Dlgap4	transcript	4.93875	12.6174	1.38239	3.91499e-07	0.000126095
ENSMUST00000109790	ENSMUSG00000042548	Asxl1	transcript	0	4.26481	12.7264	1.44682e-06	0.000373675
ENSMUST00000109896	ENSMUSG00000068115	Ninl	transcript	1.48898	1.93234	0.408364	0.000303677	0.0289678
ENSMUST00000109943	ENSMUSG00000034354	Mtmr3	transcript	4.36629	8.93934	1.06091	1.88841e-08	8.90821e-06
ENSMUST00000110048	ENSMUSG00000020454	Eif4enif1	transcript	0.265786	7.91635	4.93442	2.02908e-05	0.00326766
ENSMUST00000110297	ENSMUSG00000022307	Oxr1	transcript	1.93193	4.18802	1.14447	0.000427234	0.0374603
ENSMUST00000110346	ENSMUSG00000031561	Tenm3	transcript	3.5364	5.51062	0.667988	8.12323e-05	0.010392
ENSMUST00000111293	ENSMUSG00000058318	Phf21a	transcript	1.57896	2.20593	0.51191	8.55216e-05	0.0108144
ENSMUST00000111830	ENSMUSG00000027016	Zfp385b	transcript	0.070409	0.640274	3.16958	0.000448046	0.0387556
ENSMUST00000112164	ENSMUSG00000044583	Tlr7	transcript	0	0.52093	8.67824	0.000610468	0.0485837
ENSMUST00000112493	ENSMUSG00000031309	Rps6ka3	transcript	0.236922	5.47848	4.52866	8.56094e-07	0.000245417
ENSMUST00000112514	ENSMUSG00000001870	Ltbp1	transcript	1.2552	1.91048	0.632156	0.000257867	0.0252701
ENSMUST00000112832	ENSMUSG00000036192	Rorb	transcript	6.62092	8.83284	0.445151	3.86867e-05	0.00555971
ENSMUST00000113272	ENSMUSG00000026814	Eng	transcript	1.95225	3.60754	0.912249	0.000391384	0.0348453
ENSMUST00000113334	ENSMUSG00000039205	Ciz1	transcript	0.12627	0.435956	1.78625	1.8754e-05	0.00306525
ENSMUST00000113482	ENSMUSG00000026843	Fubp3	transcript	1.49468	2.51464	0.780854	7.83666e-06	0.00151088
ENSMUST00000113888	ENSMUSG00000014554	Dguok	transcript	0	0.522307	6.93463	1.39686e-07	5.27475e-05
ENSMUST00000114069	ENSMUSG00000056698	Elmod3	transcript	0.128254	3.4808	4.74039	6.79052e-05	0.00906848
ENSMUST00000114107	ENSMUSG00000025964	Adam23	transcript	0.12385	1.26388	3.34318	0.00061518	0.0488876
ENSMUST00000114256	ENSMUSG00000049556	Lingo1	transcript	47.1264	66.935	0.534096	0.000622427	0.0493013
ENSMUST00000114791	ENSMUSG00000026727	Rsu1	transcript	0.0472933	0.822707	3.92059	0.000202946	0.0209267
ENSMUST00000114863	ENSMUSG00000056692	D17Wsu92e	transcript	4.19109	5.92796	0.529852	0.000265638	0.0258344
ENSMUST00000114996	ENSMUSG00000026672	Optn	transcript	5.23023	7.26054	0.504531	2.66921e-05	0.0040824
ENSMUST00000115244	ENSMUSG00000026141	Col19a1	transcript	3.75233	5.90812	0.682524	6.26511e-05	0.00847498
ENSMUST00000115356	ENSMUSG00000017978	Cadps2	transcript	0.416885	3.76021	3.18426	1.00265e-07	3.9782e-05
ENSMUST00000115556	ENSMUSG00000029757	Dync1i1	transcript	5.95962	8.6326	0.56544	1.36691e-05	0.00235358
ENSMUST00000115995	ENSMUSG00000024664	Fads3	transcript	6.93426	9.02355	0.409631	0.000114662	0.0134935
ENSMUST00000117633	ENSMUSG00000022961	Son	transcript	12.6114	14.9784	0.279147	2.14984e-05	0.00343184
ENSMUST00000119043	ENSMUSG00000044252	Osbpl1a	transcript	7.59115	29.239	1.97534	1.35368e-12	1.25626e-09
ENSMUST00000120265	ENSMUSG00000004933	Matk	transcript	0	0.742244	8.11679	3.40146e-10	2.08558e-07
ENSMUST00000120544	ENSMUSG00000021288	Klc1	transcript	93.7459	106.437	0.213533	2.42495e-06	0.000584916
ENSMUST00000122356	ENSMUSG00000037605	Adgrl3	transcript	0	10.0928	13.443	0.000579757	0.0469586
ENSMUST00000124606	ENSMUSG00000085007	Gm11549	transcript	1.17138	3.59399	1.63973	2.233e-05	0.00352422
ENSMUST00000124881	ENSMUSG00000036466	Megf11	transcript	0	0.263628	5.63186	7.89292e-05	0.0101687
ENSMUST00000125330	ENSMUSG00000037348	Paqr7	transcript	0	0.844117	7.01679	1.57902e-05	0.00265207
ENSMUST00000125964	ENSMUSG00000005575	Ube2m	transcript	0.325188	4.06174	3.64029	8.41356e-11	5.9061e-08
ENSMUST00000128899	ENSMUSG00000027340	Slc23a2	transcript	3.95928	7.00198	0.845878	0.000210521	0.0215456
ENSMUST00000131087	ENSMUSG00000048481	Mypop	transcript	0.00291033	0.597703	5.64444	0.000196448	0.0204492
ENSMUST00000132079	ENSMUSG00000020859	Spag9	transcript	0.00292167	1.04121	8.15929	0.000292117	0.0280607
ENSMUST00000132139	ENSMUSG00000031626	Sorbs2	transcript	2.9123	6.06816	1.08896	8.14805e-07	0.000236052
ENSMUST00000134376	ENSMUSG00000020886	Dlg4	transcript	1.40254	2.76975	1.00229	0.000125637	0.0143681
ENSMUST00000135248	ENSMUSG00000023452	Pisd	transcript	0.422395	3.70895	3.09572	1.2792e-13	1.40083e-10
ENSMUST00000135665	ENSMUSG00000029055	Plch2	transcript	1.49292	2.74599	0.907761	1.59129e-11	1.21013e-08
ENSMUST00000136008	ENSMUSG00000030304	Ergic2	transcript	7.74995	9.38953	0.308611	0.00022017	0.0223658
ENSMUST00000136925	ENSMUSG00000001436	Slc19a1	transcript	1.48211	2.83859	0.968601	0.000384657	0.0343581
ENSMUST00000137702	ENSMUSG00000045411	2410002F23Rik	transcript	0	0.867873	7.31489	5.8173e-06	0.00119744
ENSMUST00000139869	ENSMUSG00000031626	Sorbs2	transcript	1.09264	2.70971	1.33163	0.000161683	0.0176601
ENSMUST00000143373	ENSMUSG00000048939	Atp13a5	transcript	0	0.981178	9.72841	8.12324e-16	1.14046e-12
ENSMUST00000143783	ENSMUSG00000000247	Lhx2	transcript	5.67974	10.7511	0.944953	0.000109544	0.0130877
ENSMUST00000146074	ENSMUSG00000074221	Zfp568	transcript	0	0.472339	9.53958	9.05242e-13	8.69572e-10
ENSMUST00000148178	ENSMUSG00000059208	Hnrnpm	transcript	2.12043	3.45826	0.732497	0.000120085	0.0138886
ENSMUST00000148390	ENSMUSG00000038267	Slc22a23	transcript	4.34469	7.62597	0.839246	0.000230109	0.0230336
ENSMUST00000148905	ENSMUSG00000027574	Nkain4	transcript	0	0.647741	6.25182	3.7953e-05	0.00547836
ENSMUST00000150142	ENSMUSG00000006576	Slc4a3	transcript	3.30254	5.44492	0.748336	0.000485108	0.0412447
ENSMUST00000150352	ENSMUSG00000021661	Ankra2	transcript	0.300795	0.617443	1.05052	0.000511656	0.0426411
ENSMUST00000151237	ENSMUSG00000042105	Inpp5f	transcript	0.0131017	0.43024	4.57974	0.000436126	0.0380249
ENSMUST00000154207	ENSMUSG00000037742	Eef1a1	transcript	0.0119417	25.3853	10.4503	0.000105758	0.012783
ENSMUST00000154705	ENSMUSG00000063889	Crem	transcript	0	0.315485	5.33208	0.000337615	0.031385
ENSMUST00000155576	ENSMUSG00000036452	Arhgap26	transcript	1.9927	4.92682	1.33771	0.000106502	0.0128163
ENSMUST00000155858	ENSMUSG00000031626	Sorbs2	transcript	0	0.591071	6.58029	1.02601e-06	0.000285168
ENSMUST00000156000	ENSMUSG00000039382	Wdr45	transcript	0	1.45948	7.92578	5.5996e-06	0.00115698
ENSMUST00000156529	ENSMUSG00000030990	Pgap2	transcript	0.0329417	1.2478	5.12311	1.73442e-06	0.00043966
ENSMUST00000159645	ENSMUSG00000040325	Dcaf1	transcript	0.785562	2.41531	1.64512	1.37082e-06	0.000361643
ENSMUST00000159910	ENSMUSG00000021614	Vcan	transcript	0	0.601116	10.1634	1.1904e-16	1.7616e-13
ENSMUST00000161250	ENSMUSG00000023010	Tmbim6	transcript	0.419097	2.29803	2.45679	3.20402e-06	0.000724929
ENSMUST00000161421	ENSMUSG00000031647	Mfap3l	transcript	0.00442967	0.588306	6.26708	1.40298e-06	0.000367555
ENSMUST00000161620	ENSMUSG00000037902	Sirpa	transcript	3.19426	15.1439	2.27002	2.70406e-22	8.22545e-19
ENSMUST00000161778	ENSMUSG00000023010	Tmbim6	transcript	0	1.39337	8.17054	3.92574e-11	2.866e-08
ENSMUST00000163067	ENSMUSG00000054752	Fsd1l	transcript	1.49199	3.44056	1.2296	4.16868e-05	0.00589522
ENSMUST00000164600	ENSMUSG00000006014	Prg4	transcript	0.160691	1.13129	2.82307	8.59926e-06	0.00163821
ENSMUST00000164733	ENSMUSG00000029810	Tmem176b	transcript	0.112259	1.65508	3.86552	0.000283796	0.0273573
ENSMUST00000164759	ENSMUSG00000038371	Sbf2	transcript	0.586537	8.32361	3.8533	9.09683e-120	4.98088e-115
ENSMUST00000165596	ENSMUSG00000032480	Dhx30	transcript	0.00715533	1.37189	7.00995	1.76226e-06	0.000444623
ENSMUST00000165867	ENSMUSG00000031753	Cog4	transcript	0	0.358402	7.66658	5.59463e-08	2.33839e-05
ENSMUST00000167178	ENSMUSG00000020513	Tubd1	transcript	0	0.960757	8.77049	5.02461e-12	4.16845e-09
ENSMUST00000167197	ENSMUSG00000060601	Nr1h2	transcript	0.005893	1.2538	7.287	1.32653e-05	0.00232054
ENSMUST00000167968	ENSMUSG00000022382	Wnt7b	transcript	0.0383243	2.63368	6.0533	6.43984e-06	0.0012916
ENSMUST00000168129	ENSMUSG00000020628	Trappc12	transcript	3.75739	9.69215	1.3977	2.90775e-06	0.000671777
ENSMUST00000168522	ENSMUSG00000022372	Sla	transcript	0.00254233	0.667051	6.49356	1.66761e-06	0.00042469
ENSMUST00000168844	ENSMUSG00000032396	Dis3l	transcript	0.00653433	3.5817	8.34377	1.03299e-17	1.95036e-14
ENSMUST00000169190	ENSMUSG00000092060	Bend4	transcript	0.00122033	2.18611	9.50473	8.66387e-26	4.31256e-22
ENSMUST00000169343	ENSMUSG00000022587	Ly6e	transcript	0.000137333	0.320222	6.36939	4.92717e-07	0.000154161
ENSMUST00000170287	ENSMUSG00000021670	Hmgcr	transcript	1.29043	3.6604	1.52984	2.31883e-07	8.13881e-05
ENSMUST00000170776	ENSMUSG00000054893	Zfp667	transcript	0.018905	0.481598	4.3677	7.76191e-05	0.0100472
ENSMUST00000170994	ENSMUSG00000020628	Trappc12	transcript	0.839381	3.41422	2.04465	3.31255e-16	4.77303e-13
ENSMUST00000171340	ENSMUSG00000022562	Oplah	transcript	0.0357293	1.10085	4.84212	8.94884e-05	0.0111869
ENSMUST00000171770	ENSMUSG00000021065	Fut8	transcript	0	5.01622	11.6222	8.50381e-20	1.94007e-16
ENSMUST00000172018	ENSMUSG00000024283	Wac	transcript	0.191375	0.613831	1.66808	3.03453e-05	0.0045772
ENSMUST00000173094	ENSMUSG00000068921	Dap3	transcript	0	0.949274	7.45739	6.13493e-06	0.00124412
ENSMUST00000173938	ENSMUSG00000017428	Psmd11	transcript	0.259281	0.864579	1.72386	0.000204311	0.0209885
ENSMUST00000175793	ENSMUSG00000022377	Asap1	transcript	0	8.86605	13.0767	8.74837e-11	6.06339e-08
ENSMUST00000175805	ENSMUSG00000022361	Zhx1	transcript	0.538166	0.824754	0.641238	0.000411512	0.0363841
ENSMUST00000179001	ENSMUSG00000037902	Sirpa	transcript	2.83513	33.8211	3.60412	2.2541e-56	2.46842e-52
ENSMUST00000179721	ENSMUSG00000031732	Phlpp2	transcript	0.0611633	0.768495	3.64418	1.03316e-11	8.08134e-09
ENSMUST00000182064	ENSMUSG00000032826	Ank2	transcript	22.3442	36.3456	0.734141	0.000453649	0.0391784
ENSMUST00000182786	ENSMUSG00000058589	Anks1b	transcript	0	1.53169	10.0424	1.27868e-08	6.19581e-06
ENSMUST00000184322	ENSMUSG00000032355	Mlip	transcript	8.22968	15.8959	0.977015	0.000499967	0.0419865
ENSMUST00000185183	ENSMUSG00000038679	Trps1	transcript	0.0181673	0.500265	4.84159	3.53225e-05	0.00521306
ENSMUST00000186859	ENSMUSG00000049755	Zfp672	transcript	0	0.417472	6.12598	3.57922e-05	0.00526818
ENSMUST00000188348	ENSMUSG00000035934	Pknox2	transcript	0.590355	2.30664	1.94401	0.000275033	0.0266063
ENSMUST00000188618	ENSMUSG00000026782	Abi2	transcript	0	3.08062	11.7075	3.79979e-13	3.85284e-10
ENSMUST00000189770	ENSMUSG00000019813	Cep57l1	transcript	0.0107043	0.217822	3.65015	5.26763e-06	0.00109667
ENSMUST00000190081	ENSMUSG00000060568	Fam78b	transcript	0.524949	3.74402	2.84806	1.65913e-05	0.00275285
ENSMUST00000190348	ENSMUSG00000025958	Creb1	transcript	0	0.957361	8.09576	1.00082e-06	0.000279587
ENSMUST00000190519	ENSMUSG00000026309	Ilkap	transcript	0	0.380454	5.46528	0.000211375	0.0215926
ENSMUST00000191251	ENSMUSG00000026018	Ica1l	transcript	0.175299	5.39807	4.94049	4.03088e-37	2.75884e-33
ENSMUST00000191642	ENSMUSG00000026121	Sema4c	transcript	0	0.230571	6.71923	3.649e-06	0.000799188
ENSMUST00000191854	ENSMUSG00000052613	Pcdh15	transcript	0.00356767	0.548809	6.97448	0.000139531	0.0156235
ENSMUST00000192723	ENSMUSG00000037624	Kcnk2	transcript	0.211459	1.51504	2.80372	1.78168e-06	0.000445452
ENSMUST00000192762	ENSMUSG00000040782	Cop1	transcript	0	0.218097	5.19751	0.000523695	0.0433803
ENSMUST00000194701	ENSMUSG00000007815	Rhoa	transcript	0.184843	0.944668	2.37055	9.00899e-06	0.00168931
ENSMUST00000195442	ENSMUSG00000026721	Rabgap1l	transcript	0.434791	0.952263	1.14791	0.000109804	0.0130877
ENSMUST00000196329	ENSMUSG00000038095	Sbno1	transcript	0.934628	3.22072	1.80538	4.26704e-07	0.00013663
ENSMUST00000197146	ENSMUSG00000005583	Mef2c	transcript	0.0861447	0.73483	3.09845	0.000142799	0.0159242
ENSMUST00000201083	ENSMUSG00000029659	Medag	transcript	0.005911	0.452566	6.27685	9.82379e-05	0.012142
ENSMUST00000201100	ENSMUSG00000029206	Nsun7	transcript	0.627648	3.0899	2.32687	2.6019e-09	1.38315e-06
ENSMUST00000201681	ENSMUSG00000023192	Grm2	transcript	0.192341	0.94434	2.27145	0.000264873	0.0258058
ENSMUST00000202758	ENSMUSG00000029145	Eif2b4	transcript	0.0317573	0.697935	4.4966	0.000287631	0.0276783
ENSMUST00000202842	ENSMUSG00000029148	Nrbp1	transcript	0.0918463	1.89266	4.10252	8.7933e-05	0.0110668
ENSMUST00000202908	ENSMUSG00000061755	Bod1l	transcript	9.89596	11.5677	0.256222	8.3038e-07	0.000239298
ENSMUST00000204890	ENSMUSG00000030057	Cnbp	transcript	15.1186	22.7363	0.62026	7.13143e-08	2.8924e-05
ENSMUST00000206246	ENSMUSG00000030519	Apba2	transcript	17.1287	23.3859	0.4814	2.66659e-05	0.0040824
ENSMUST00000206619	ENSMUSG00000035401	Emsy	transcript	2.50845	4.56101	0.892183	0.000119613	0.0138886
ENSMUST00000209204	ENSMUSG00000030826	Bcat2	transcript	0.293488	2.11195	2.83697	0.000547171	0.0451202
ENSMUST00000210135	ENSMUSG00000040640	Erc2	transcript	12.2682	14.8626	0.308051	0.000250621	0.0248596
ENSMUST00000211256	ENSMUSG00000031644	Nek1	transcript	0	2.80476	11.5859	1.22911e-21	3.54202e-18
ENSMUST00000212221	ENSMUSG00000025893	Kbtbd3	transcript	0.0340287	0.535235	3.84578	0.000321996	0.0303452
ENSMUST00000214892	ENSMUSG00000032006	Pdgfd	transcript	0.00224033	0.391178	6.15656	0.000301235	0.0287968
ENSMUST00000215307	ENSMUSG00000032512	Wdr48	transcript	0.158436	5.33741	5.0779	2.10739e-05	0.00337392
ENSMUST00000215756	ENSMUSG00000034656	Cacna1a	transcript	9.12948	32.621	1.86642	6.23679e-21	1.70745e-17
ENSMUST00000215883	ENSMUSG00000063849	Ppcdc	transcript	0	0.761487	6.67583	6.10519e-07	0.000184687
ENSMUST00000216130	ENSMUSG00000042073	Abhd14b	transcript	0	1.92309	9.47491	9.06871e-07	0.000255953
ENSMUST00000216344	ENSMUSG00000003402	Prkcsh	transcript	0.650726	2.00162	1.65223	7.3699e-11	5.24067e-08
ENSMUST00000216508	ENSMUSG00000032119	Hinfp	transcript	2.32949	4.79922	1.07222	1.35228e-06	0.000361185
ENSMUST00000217381	ENSMUSG00000066705	Fxyd6	transcript	4.68789	7.7137	0.74892	1.51889e-07	5.63491e-05
ENSMUST00000218359	ENSMUSG00000019889	Ptprk	transcript	8.30252	11.2696	0.470691	0.000489766	0.0415326
ENSMUST00000218445	ENSMUSG00000035681	Kcnc2	transcript	0.0691487	4.17334	5.887	9.5658e-16	1.30941e-12
ENSMUST00000219224	ENSMUSG00000019978	Epb41l2	transcript	0.00346	1.17817	6.29711	0.00049526	0.0417834
ENSMUST00000220828	ENSMUSG00000020547	Bzw2	transcript	0.426624	1.37221	1.67049	0.000363824	0.0330361
ENSMUST00000222106	ENSMUSG00000054021	Sirt5	transcript	0.570301	1.28587	1.18864	0.000207747	0.0213015
ENSMUST00000222322	ENSMUSG00000042724	Map3k9	transcript	5.30987	10.064	0.955929	0.000472494	0.0402974
ENSMUST00000222897	ENSMUSG00000021280	Exoc3l4	transcript	0.00673233	0.313071	5.16876	7.99863e-07	0.000232956
ENSMUST00000225582	ENSMUSG00000046168	Kcnrg	transcript	0.0393293	0.374829	3.13717	1.25033e-07	4.82118e-05
ENSMUST00000226478	ENSMUSG00000052516	Robo2	transcript	0	1.16138	11.0769	8.27673e-14	9.50035e-11
ENSMUST00000226955	ENSMUSG00000022359	Wdyhv1	transcript	0.021971	0.278586	3.337	0.000352306	0.0322622
ENSMUST00000227920	ENSMUSG00000037465	Klf10	transcript	0	0.095727	5.66883	0.000301358	0.0287968
ENSMUST00000228014	ENSMUSG00000022376	Adcy8	transcript	1.78195	3.14828	0.847514	0.000345935	0.0318342
ENSMUST00000229769	ENSMUSG00000022307	Oxr1	transcript	0.653248	36.8456	5.81535	9.57434e-14	1.06986e-10
ENSMUST00000231323	ENSMUSG00000030779	Rbbp6	transcript	0.903571	1.25947	0.509161	0.000498862	0.041958
ENSMUST00000231629	ENSMUSG00000006134	Crkl	transcript	0	0.526892	6.58654	7.51126e-06	0.00147409
ENSMUST00000232262	ENSMUSG00000022817	Itgb5	transcript	0.025167	4.30628	7.01774	3.25247e-07	0.00010993
Novel_000421	XLOC_012940	.	transcript	0.00361	0.45238	6.09008	9.82188e-06	0.00180465
Novel_000458	XLOC_013680	.	transcript	0	0.0813393	6.69393	2.88591e-06	0.000669555
Novel_000464	XLOC_013774	.	transcript	0	0.489968	8.02706	5.15417e-06	0.00108127
Novel_000621	XLOC_017433	.	transcript	0.941921	1.67818	0.862882	0.000102835	0.0124848
Novel_000896	XLOC_022454	.	transcript	0.017685	0.450931	4.5437	0.000335313	0.0312732
Novel_000916	XLOC_022709	.	transcript	0.00423533	0.9329	7.46605	0.000106395	0.0128163
Novel_000995	XLOC_023192	.	transcript	1.25569	1.80232	0.548832	0.000408599	0.03626
Novel_001010	XLOC_023380	.	transcript	0.103374	1.01762	3.27726	7.00419e-12	5.72399e-09
Novel_001095	XLOC_024192	.	transcript	0.061294	0.378873	2.60071	0.000345377	0.0318342
Novel_001281	XLOC_027747	.	transcript	0	0.693863	7.35094	8.77279e-09	4.2888e-06
Novel_001311	XLOC_028321	.	transcript	0.00527	0.274194	5.34951	0.000544595	0.0449755
Novel_001431	XLOC_031896	.	transcript	0	0.254284	8.45421	1.15826e-06	0.000318007
Novel_001542	XLOC_035754	.	transcript	0.0345367	0.666585	4.22898	1.80354e-05	0.00295662
Novel_001629	XLOC_037164	.	transcript	0	0.570852	9.00493	1.64617e-05	0.00273964
Novel_001637	XLOC_037418	.	transcript	0	0.344819	7.31619	9.49911e-08	3.79646e-05
Novel_001732	XLOC_040578	.	transcript	0	0.37476	8.15777	2.64606e-08	1.20736e-05
Novel_001769	XLOC_042360	.	transcript	0.00509333	1.24477	7.92836	0.000400703	0.0356171
Novel_001989	XLOC_048265	.	transcript	0	0.310852	8.63564	2.63679e-06	0.000630457
Novel_002008	XLOC_048612	.	transcript	0.0183703	0.867102	5.45169	9.09178e-21	2.37053e-17
Novel_002084	XLOC_050181	.	transcript	0.166697	0.57463	1.79639	0.00044678	0.0387556
Novel_002116	XLOC_050815	.	transcript	0.176331	0.440322	1.32589	9.30589e-06	0.0017214
Novel_002150	XLOC_052522	.	transcript	0.0177093	0.82035	5.51342	2.16464e-07	7.69629e-05
Novel_002268	XLOC_054670	.	transcript	0.0299063	0.566323	4.10981	8.23542e-06	0.00158218
Novel_002311	XLOC_055336	.	transcript	0.513074	0.857959	0.772287	7.6031e-05	0.00991191
Novel_002335	XLOC_055582	.	transcript	0.140143	0.383325	1.48067	7.96098e-07	0.000232956
Novel_002389	XLOC_057612	.	transcript	0.00714067	0.168712	4.58407	0.000128732	0.0146516
Novel_002433	XLOC_057903	.	transcript	0	0.226414	7.71778	1.37805e-09	7.69936e-07
Novel_002483	XLOC_058419	.	transcript	2.02389	2.85328	0.528801	0.000470503	0.0401973
Novel_002656	XLOC_062013	.	transcript	0.0147613	0.309424	4.33227	3.37521e-06	0.000748204
Novel_002658	XLOC_062019	.	transcript	0	0.193129	6.06808	0.000490011	0.0415326
Novel_002712	XLOC_062994	.	transcript	0.0100013	0.262004	4.48839	0.000261037	0.0254774
Novel_002940	XLOC_066988	.	transcript	0.940535	1.59019	0.785411	7.53916e-06	0.00147428
Novel_003282	XLOC_074100	.	transcript	0.465467	1.83033	1.99774	5.37445e-08	2.26364e-05
Novel_003809	XLOC_086002	.	transcript	0.086404	0.54249	2.61539	3.46242e-05	0.00512383
Novel_004088	XLOC_091813	.	transcript	0.371437	2.31642	2.68068	0.000598561	0.0478447
Novel_004227	XLOC_095533	.	transcript	0.00410633	0.880377	7.511	2.81968e-06	0.00065978
Novel_004314	XLOC_098830	.	transcript	0.238374	0.52633	1.16421	7.79718e-05	0.010069
Novel_004686	XLOC_107191	.	transcript	0.345864	1.43237	2.07596	1.35954e-09	7.67427e-07
Novel_004688	XLOC_107191	.	transcript	0.44717	1.44928	1.72562	0.000255665	0.0251323
Novel_004733	XLOC_108430	.	transcript	0.559857	1.42349	1.37761	2.24417e-07	7.92757e-05
Novel_004811	XLOC_110343	.	transcript	0	0.552766	8.73958	5.28819e-08	2.24457e-05
Novel_004812	XLOC_110351	.	transcript	0.226555	0.682965	1.6315	0.000335841	0.0312732
Novel_004892	XLOC_111466	.	transcript	0	0.299186	5.46107	0.000174024	0.0186104
Novel_005074	XLOC_116153	.	transcript	0.00592133	0.410042	6.07501	0.000382158	0.0341907
Novel_005460	XLOC_122331	.	transcript	0	0.516885	7.74259	8.82382e-06	0.00166424
Novel_005646	XLOC_126533	.	transcript	0.512436	0.888452	0.820132	6.57553e-05	0.0088461
Novel_005667	XLOC_127286	.	transcript	0	0.191424	6.1082	0.000147166	0.0163185
Novel_005928	XLOC_131760	.	transcript	0	0.719156	7.4129	1.37506e-07	5.22846e-05
Novel_006172	XLOC_136184	.	transcript	0.90063	3.27971	1.89734	3.8108e-06	0.000824729
Novel_006183	XLOC_136257	.	transcript	0.06689	5.94826	6.46254	4.25814e-11	3.06777e-08
Novel_006203	XLOC_136640	.	transcript	0.00931	0.433819	5.30509	0.000496219	0.0418
Novel_006340	XLOC_139239	.	transcript	0.008508	0.218957	4.54409	0.000555618	0.0456106
Novel_006347	XLOC_139455	.	transcript	0	0.369409	8.47118	2.99735e-09	1.56302e-06
Novel_006425	XLOC_141497	.	transcript	0.00622133	0.321332	5.24587	0.000120232	0.0138886
Novel_006626	XLOC_145455	.	transcript	0.00835567	0.486011	5.16596	6.29934e-08	2.57399e-05
Novel_006649	XLOC_145888	.	transcript	0.00340467	0.203719	5.45737	0.00018913	0.0199618
Novel_006674	XLOC_146268	.	transcript	0	0.349967	7.66351	1.5196e-06	0.00039063
Novel_006831	XLOC_149853	.	transcript	2.3332	4.08552	0.838737	8.09267e-05	0.0103772
Novel_007080	XLOC_155227	.	transcript	0	0.415479	8.7278	0.000591672	0.0476354
Novel_007100	XLOC_155299	.	transcript	0.0826487	0.275666	1.75427	6.82222e-07	0.000204122
Novel_007102	XLOC_155315	.	transcript	0.0158207	0.378015	4.54772	0.000522002	0.0433056
Novel_007264	XLOC_158725	.	transcript	0	0.180486	7.25307	8.93357e-07	0.000254765
Novel_007404	XLOC_161690	.	transcript	0.893547	1.91898	1.13225	3.24718e-06	0.000729471
