# Supplementary material for: Transcriptome analysis of fasudil treatment in the APPswe/PSEN1dE9 transgenic (APP/PS1) mice model of Alzheimer’s disease
Source: Sci Rep. 2022 Apr 22;12:6625. doi: 10.1038/s41598-022-10554-9 (PMC9033779; doi:10.1038/s41598-022-10554-9)
Supplement: Supplementary file 3 — Supplementary Table 3. [file 41598_2022_10554_MOESM3_ESM.xlsx]

## Sheet: ALL.mRNA.WT_vs_ADNS.DEG.GO_enri
ALL.mRNA.WT_vs_ADNS.DEG.GO_enri
GO_class	GO ID	GO_term	Hit_number	Background number	P-Value	Q-Value	Gene IDs
Biological Process	GO:0008104	protein localization	97	9330	2.13386e-07	0.00118944	ENSMUST00000091288,ENSMUST00000028300,ENSMUST00000211349,ENSMUST00000100794,ENSMUST00000132028,ENSMUST00000111754,Novel_007247,ENSMUST00000048964,ENSMUST00000028857,ENSMUST00000172073,ENSMUST00000106149,Novel_003814,ENSMUST00000168129,ENSMUST00000140436,ENSMUST00000044217,ENSMUST00000152511,ENSMUST00000113883,ENSMUST00000165113,Novel_002996,ENSMUST00000087395,Novel_005874,ENSMUST00000160439,ENSMU…
Molecular Function	GO:0005515	protein binding	244	31130	3.99812e-07	0.00118944	Novel_002996,Novel_000862,ENSMUST00000087395,ENSMUST00000071935,ENSMUST00000112493,Novel_003067,ENSMUST00000165113,ENSMUST00000084038,ENSMUST00000147604,ENSMUST00000098567,ENSMUST00000044217,ENSMUST00000152511,ENSMUST00000185183,ENSMUST00000182660,ENSMUST00000168015,ENSMUST00000048964,ENSMUST00000122303,Novel_006176,ENSMUST00000089200,ENSMUST00000172073,ENSMUST00000019071,ENSMUST00000100794,ENSMU…
Cellular Component	GO:0005634	nucleus	192	23495	2.36843e-06	0.00442055	ENSMUST00000216130,ENSMUST00000205433,ENSMUST00000208682,ENSMUST00000094623,ENSMUST00000084513,ENSMUST00000227879,ENSMUST00000123339,ENSMUST00000095719,ENSMUST00000106063,ENSMUST00000025932,ENSMUST00000043716,Novel_001250,ENSMUST00000086854,ENSMUST00000089362,Novel_000059,ENSMUST00000113755,ENSMUST00000120760,ENSMUST00000105527,ENSMUST00000130992,ENSMUST00000108840,Novel_001270,Novel_005948,ENSMU…
Cellular Component	GO:0043226	organelle	305	42107	2.9718e-06	0.00442055	Novel_005913,ENSMUST00000125964,Novel_007222,Novel_005601,ENSMUST00000111169,ENSMUST00000145451,Novel_006306,ENSMUST00000020954,ENSMUST00000117280,ENSMUST00000231567,Novel_000004,ENSMUST00000015501,ENSMUST00000088621,ENSMUST00000111055,ENSMUST00000112961,ENSMUST00000115320,ENSMUST00000102505,ENSMUST00000114791,ENSMUST00000111049,ENSMUST00000176204,ENSMUST00000226284,ENSMUST00000168844,ENSMUST0000…
Biological Process	GO:1905342	positive regulation of protein localization to kinetochore	3	6	4.79615e-06	0.00475618	ENSMUST00000020954,ENSMUST00000170994,ENSMUST00000168129
Biological Process	GO:1905340	regulation of protein localization to kinetochore	3	6	4.79615e-06	0.00475618	ENSMUST00000168129,ENSMUST00000170994,ENSMUST00000020954
Biological Process	GO:0033036	macromolecule localization	99	10312	5.73767e-06	0.00487702	ENSMUST00000110357,Novel_002433,ENSMUST00000068408,ENSMUST00000037552,ENSMUST00000033053,ENSMUST00000115356,ENSMUST00000218166,ENSMUST00000123339,ENSMUST00000095719,ENSMUST00000159840,ENSMUST00000024791,ENSMUST00000020954,ENSMUST00000102505,Novel_006005,ENSMUST00000218445,ENSMUST00000064019,ENSMUST00000109810,ENSMUST00000226284,ENSMUST00000004745,Novel_004301,ENSMUST00000170994,Novel_000004,ENSMU…
Molecular Function	GO:0005488	binding	315	44193	7.47888e-06	0.00556242	ENSMUST00000207044,ENSMUST00000108707,ENSMUST00000058762,ENSMUST00000192967,ENSMUST00000029741,ENSMUST00000202623,ENSMUST00000057145,ENSMUST00000219224,ENSMUST00000142851,ENSMUST00000167240,Novel_006864,ENSMUST00000121198,ENSMUST00000120119,Novel_006649,ENSMUST00000062674,ENSMUST00000179238,ENSMUST00000183274,Novel_007052,ENSMUST00000115268,ENSMUST00000161908,ENSMUST00000192866,ENSMUST00000144234…
Biological Process	GO:0051128	regulation of cellular component organization	93	9674	1.15849e-05	0.00716754	ENSMUST00000115268,Novel_002812,Novel_004266,Novel_007200,ENSMUST00000168743,ENSMUST00000108611,ENSMUST00000001008,ENSMUST00000201008,ENSMUST00000037380,Novel_003638,ENSMUST00000070522,ENSMUST00000122079,ENSMUST00000026252,ENSMUST00000219224,ENSMUST00000076700,ENSMUST00000123555,ENSMUST00000167240,ENSMUST00000130305,ENSMUST00000097707,ENSMUST00000058762,ENSMUST00000216755,ENSMUST00000170089,Novel…
Cellular Component	GO:0005622	intracellular	319	45072	1.20463e-05	0.00716754	Novel_006864,ENSMUST00000120119,ENSMUST00000121198,ENSMUST00000167240,ENSMUST00000142851,ENSMUST00000219224,ENSMUST00000029741,ENSMUST00000058762,ENSMUST00000192967,ENSMUST00000108707,ENSMUST00000207044,Novel_007200,ENSMUST00000205613,ENSMUST00000105840,Novel_002812,ENSMUST00000168743,ENSMUST00000087315,ENSMUST00000108611,ENSMUST00000039016,ENSMUST00000192866,ENSMUST00000161908,ENSMUST00000164745…
Cellular Component	GO:0043025	neuronal cell body	38	2886	1.56602e-05	0.00847077	Novel_000739,ENSMUST00000109566,ENSMUST00000111121,ENSMUST00000135636,ENSMUST00000224259,ENSMUST00000121200,ENSMUST00000164929,Novel_002575,ENSMUST00000115359,ENSMUST00000164992,ENSMUST00000106656,ENSMUST00000172715,ENSMUST00000154865,ENSMUST00000087395,ENSMUST00000123128,ENSMUST00000069507,ENSMUST00000160272,Novel_007200,ENSMUST00000108611,Novel_006766,ENSMUST00000086854,ENSMUST00000000094,Novel…
Molecular Function	GO:0019899	enzyme binding	77	7709	2.24128e-05	0.0111052	ENSMUST00000227879,ENSMUST00000065512,Novel_005601,ENSMUST00000094623,ENSMUST00000025932,ENSMUST00000123339,ENSMUST00000025073,Novel_000004,ENSMUST00000226284,ENSMUST00000102505,ENSMUST00000064019,Novel_001032,ENSMUST00000168844,Novel_002817,ENSMUST00000143702,ENSMUST00000120760,Novel_002256,ENSMUST00000209141,ENSMUST00000113755,ENSMUST00000187774,Novel_001270,ENSMUST00000024987,ENSMUST0000010552…
Biological Process	GO:0048518	positive regulation of biological process	159	19268	2.42635e-05	0.0111052	ENSMUST00000072324,ENSMUST00000143702,Novel_002817,ENSMUST00000209141,ENSMUST00000092532,ENSMUST00000107123,ENSMUST00000146201,ENSMUST00000111055,ENSMUST00000015501,Novel_000004,ENSMUST00000170994,ENSMUST00000088790,Novel_004301,ENSMUST00000226284,ENSMUST00000114791,ENSMUST00000218445,ENSMUST00000111049,ENSMUST00000102505,ENSMUST00000020954,ENSMUST00000061283,Novel_006306,ENSMUST00000174302,ENSMU…
Cellular Component	GO:0044424	intracellular part	311	43915	2.67606e-05	0.0113733	ENSMUST00000183274,ENSMUST00000179238,ENSMUST00000062674,Novel_006649,ENSMUST00000205613,Novel_007200,Novel_002812,ENSMUST00000105840,ENSMUST00000108611,ENSMUST00000168743,ENSMUST00000039016,ENSMUST00000087315,ENSMUST00000192866,ENSMUST00000164745,ENSMUST00000161908,ENSMUST00000029741,ENSMUST00000192967,ENSMUST00000058762,ENSMUST00000108707,ENSMUST00000207044,Novel_006864,ENSMUST00000120119,ENSMU…
Cellular Component	GO:0043229	intracellular organelle	282	38908	2.89375e-05	0.0114786	ENSMUST00000123339,ENSMUST00000159840,ENSMUST00000025932,ENSMUST00000024791,ENSMUST00000205433,ENSMUST00000227879,ENSMUST00000107575,ENSMUST00000113755,Novel_000511,ENSMUST00000089362,Novel_001032,Novel_005737,Novel_004534,ENSMUST00000111018,Novel_002575,Novel_005665,ENSMUST00000105527,ENSMUST00000162792,ENSMUST00000152935,ENSMUST00000172715,ENSMUST00000154865,ENSMUST00000105325,ENSMUST0000000540…
Biological Process	GO:0034613	cellular protein localization	64	6151	3.85176e-05	0.0143237	Novel_002256,Novel_000059,Novel_004301,ENSMUST00000170994,Novel_000004,ENSMUST00000102505,ENSMUST00000064019,Novel_006005,ENSMUST00000109810,ENSMUST00000226284,ENSMUST00000024791,ENSMUST00000020954,ENSMUST00000123339,ENSMUST00000218166,ENSMUST00000159840,ENSMUST00000033053,ENSMUST00000110357,ENSMUST00000068408,ENSMUST00000123128,Novel_005457,ENSMUST00000191896,ENSMUST00000113334,ENSMUST0000006564…
Biological Process	GO:0070727	cellular macromolecule localization	64	6190	4.64468e-05	0.0162564	ENSMUST00000152511,ENSMUST00000044217,ENSMUST00000168129,Novel_003814,ENSMUST00000140436,ENSMUST00000084038,ENSMUST00000160439,ENSMUST00000113883,ENSMUST00000087395,Novel_002996,ENSMUST00000132028,Novel_007247,ENSMUST00000111754,ENSMUST00000211349,ENSMUST00000028300,ENSMUST00000106149,ENSMUST00000028857,ENSMUST00000048964,ENSMUST00000061496,Novel_001423,ENSMUST00000067218,ENSMUST00000123555,ENSMU…
Biological Process	GO:0008228	opsonization	4	34	6.03689e-05	0.0199553	ENSMUST00000130305,ENSMUST00000100794,ENSMUST00000108375,Novel_002712
Biological Process	GO:0032880	regulation of protein localization	45	3922	7.18396e-05	0.0213454	Novel_005457,Novel_005874,ENSMUST00000165113,ENSMUST00000147604,ENSMUST00000123128,ENSMUST00000114782,ENSMUST00000161250,ENSMUST00000140436,ENSMUST00000108375,ENSMUST00000168129,Novel_003814,ENSMUST00000159209,Novel_006084,ENSMUST00000025724,Novel_002575,ENSMUST00000172073,ENSMUST00000219786,ENSMUST00000102680,ENSMUST00000112067,ENSMUST00000100794,ENSMUST00000091288,ENSMUST00000130305,Novel_00005…
Cellular Component	GO:0042641	actomyosin	11	416	7.46297e-05	0.0213454	ENSMUST00000123128,ENSMUST00000008995,ENSMUST00000046246,ENSMUST00000231567,ENSMUST00000130305,ENSMUST00000121200,Novel_007247,ENSMUST00000192967,ENSMUST00000100794,ENSMUST00000108375,ENSMUST00000201008
Biological Process	GO:0002684	positive regulation of immune system process	33	2546	7.77289e-05	0.0213454	ENSMUST00000091288,ENSMUST00000130992,ENSMUST00000100794,ENSMUST00000105527,ENSMUST00000025724,ENSMUST00000111121,ENSMUST00000089620,Novel_002712,ENSMUST00000000033,ENSMUST00000227920,ENSMUST00000033671,ENSMUST00000108375,ENSMUST00000147604,ENSMUST00000069507,ENSMUST00000112493,ENSMUST00000154865,ENSMUST00000209467,ENSMUST00000227879,ENSMUST00000001008,Novel_002433,ENSMUST00000030991,ENSMUST00000…
Biological Process	GO:0051336	regulation of hydrolase activity	48	4324	9.01037e-05	0.0213454	ENSMUST00000001008,ENSMUST00000111331,ENSMUST00000107575,ENSMUST00000037552,ENSMUST00000065512,Novel_004052,ENSMUST00000088790,ENSMUST00000015501,ENSMUST00000216755,Novel_001032,ENSMUST00000111049,ENSMUST00000114791,ENSMUST00000222006,ENSMUST00000226284,ENSMUST00000143702,Novel_006864,ENSMUST00000167240,ENSMUST00000111754,ENSMUST00000187774,Novel_007247,ENSMUST00000164759,Novel_002575,ENSMUST0000…
Biological Process	GO:0002274	myeloid leukocyte activation	13	580	9.0794e-05	0.0213454	ENSMUST00000209467,ENSMUST00000211140,ENSMUST00000130305,ENSMUST00000030991,ENSMUST00000032800,ENSMUST00000155802,ENSMUST00000025724,ENSMUST00000108375,ENSMUST00000100794,ENSMUST00000004745,ENSMUST00000089620,ENSMUST00000001008,ENSMUST00000170089
Cellular Component	GO:0031252	cell leading edge	26	1809	9.13522e-05	0.0213454	ENSMUST00000192967,ENSMUST00000004745,ENSMUST00000139869,ENSMUST00000152511,ENSMUST00000044217,ENSMUST00000102505,ENSMUST00000218445,ENSMUST00000202623,ENSMUST00000110384,ENSMUST00000026252,ENSMUST00000123128,ENSMUST00000005406,ENSMUST00000084038,ENSMUST00000154865,ENSMUST00000071935,ENSMUST00000167240,ENSMUST00000111331,Novel_007247,Novel_005601,ENSMUST00000132139,ENSMUST00000102680,ENSMUST00000…
Biological Process	GO:0051641	cellular localization	86	9254	9.24019e-05	0.0213454	ENSMUST00000028857,ENSMUST00000048964,ENSMUST00000106149,ENSMUST00000211349,ENSMUST00000028300,ENSMUST00000132028,Novel_007247,ENSMUST00000111754,ENSMUST00000113883,ENSMUST00000087395,Novel_002996,ENSMUST00000084038,ENSMUST00000160439,ENSMUST00000168129,Novel_003814,ENSMUST00000140436,ENSMUST00000152511,ENSMUST00000044217,Novel_002812,ENSMUST00000205613,Novel_004266,ENSMUST00000168743,ENSMUST0000…
Biological Process	GO:0050714	positive regulation of protein secretion	16	840	9.86233e-05	0.0213454	ENSMUST00000108375,ENSMUST00000057145,ENSMUST00000061496,ENSMUST00000130305,Novel_005874,ENSMUST00000165113,ENSMUST00000114782,ENSMUST00000147604,ENSMUST00000100794,ENSMUST00000037552,ENSMUST00000001008,ENSMUST00000095719,ENSMUST00000115268,ENSMUST00000025724,ENSMUST00000155802,ENSMUST00000172073
Biological Process	GO:0043030	regulation of macrophage activation	6	117	0.00010076	0.0213454	ENSMUST00000100794,ENSMUST00000130305,ENSMUST00000108375,ENSMUST00000155802,ENSMUST00000025724,ENSMUST00000030991
Biological Process	GO:0032298	positive regulation of DNA-dependent DNA replication initiation	3	15	0.000104632	0.0213454	ENSMUST00000048964,ENSMUST00000113334,ENSMUST00000132028
Cellular Component	GO:0044297	cell body	38	3163	0.000107905	0.0213454	ENSMUST00000160272,ENSMUST00000154865,ENSMUST00000172715,ENSMUST00000087395,ENSMUST00000123128,ENSMUST00000069507,ENSMUST00000106656,ENSMUST00000109566,ENSMUST00000111121,ENSMUST00000135636,Novel_000739,ENSMUST00000164929,ENSMUST00000224259,ENSMUST00000121200,Novel_002575,ENSMUST00000164992,ENSMUST00000115359,ENSMUST00000218445,ENSMUST00000111049,ENSMUST00000202623,ENSMUST00000226284,ENSMUST00000…
Biological Process	GO:0051222	positive regulation of protein transport	25	1729	0.000113472	0.0213454	ENSMUST00000033053,ENSMUST00000001008,ENSMUST00000037552,ENSMUST00000219786,ENSMUST00000102680,ENSMUST00000100794,ENSMUST00000155802,ENSMUST00000025724,ENSMUST00000115268,ENSMUST00000172073,ENSMUST00000095719,ENSMUST00000168743,Novel_002812,ENSMUST00000061496,ENSMUST00000108375,ENSMUST00000102505,ENSMUST00000057145,Novel_003814,ENSMUST00000147604,ENSMUST00000114782,Novel_005457,Novel_005874,Novel…
Biological Process	GO:1903028	positive regulation of opsonization	3	16	0.00012818	0.0213454	ENSMUST00000130305,ENSMUST00000100794,ENSMUST00000108375
Biological Process	GO:1903027	regulation of opsonization	3	16	0.00012818	0.0213454	ENSMUST00000100794,ENSMUST00000130305,ENSMUST00000108375
Biological Process	GO:0090234	regulation of kinetochore assembly	3	16	0.00012818	0.0213454	ENSMUST00000168129,ENSMUST00000020954,ENSMUST00000170994
Biological Process	GO:0090230	regulation of centromere complex assembly	3	16	0.00012818	0.0213454	ENSMUST00000168129,ENSMUST00000020954,ENSMUST00000170994
Biological Process	GO:0051025	negative regulation of immunoglobulin secretion	3	16	0.00012818	0.0213454	ENSMUST00000025724,ENSMUST00000159209,ENSMUST00000161250
Biological Process	GO:0048522	positive regulation of cellular process	144	17615	0.000129149	0.0213454	Novel_002433,Novel_005601,ENSMUST00000110357,ENSMUST00000000109,ENSMUST00000125964,ENSMUST00000174302,ENSMUST00000115356,ENSMUST00000061283,Novel_006306,ENSMUST00000226284,ENSMUST00000218445,ENSMUST00000114791,ENSMUST00000102505,ENSMUST00000111049,ENSMUST00000111055,ENSMUST00000015501,Novel_000004,ENSMUST00000088790,Novel_004301,ENSMUST00000209141,ENSMUST00000107123,ENSMUST00000092532,ENSMUST0000…
Cellular Component	GO:0043227	membrane-bounded organelle	279	38993	0.000135008	0.0217108	ENSMUST00000032370,ENSMUST00000089620,ENSMUST00000039093,ENSMUST00000209287,ENSMUST00000112706,ENSMUST00000100429,ENSMUST00000160439,ENSMUST00000114782,ENSMUST00000170628,ENSMUST00000176161,ENSMUST00000108075,ENSMUST00000161513,ENSMUST00000169133,ENSMUST00000121955,ENSMUST00000120918,ENSMUST00000046246,Novel_005296,ENSMUST00000109078,ENSMUST00000106149,Novel_000739,ENSMUST00000121200,ENSMUST00000…
Biological Process	GO:0043922	negative regulation by host of viral transcription	4	44	0.000168203	0.0263371	ENSMUST00000172073,ENSMUST00000001008,ENSMUST00000165113,ENSMUST00000095719
Biological Process	GO:0060341	regulation of cellular localization	40	3479	0.000176916	0.0268545	Novel_000059,Novel_002256,Novel_001423,ENSMUST00000102505,ENSMUST00000061496,ENSMUST00000170089,ENSMUST00000216755,ENSMUST00000004745,Novel_000004,ENSMUST00000170994,ENSMUST00000039016,ENSMUST00000168743,ENSMUST00000123339,ENSMUST00000159840,Novel_004266,Novel_002812,ENSMUST00000024791,ENSMUST00000020954,ENSMUST00000155802,Novel_002255,ENSMUST00000037552,ENSMUST00000201008,Novel_005601,ENSMUST000…
Biological Process	GO:0002313	mature B cell differentiation involved in immune response	4	45	0.000183706	0.0268545	ENSMUST00000111121,ENSMUST00000154865,Novel_002433,ENSMUST00000105527
Biological Process	GO:0071765	nuclear inner membrane organization	3	18	0.000185048	0.0268545	ENSMUST00000095719,ENSMUST00000165113,ENSMUST00000172073
Biological Process	GO:0016043	cellular component organization	164	20760	0.000194036	0.0274884	Novel_006176,ENSMUST00000172073,ENSMUST00000100794,ENSMUST00000091288,ENSMUST00000028300,ENSMUST00000111754,ENSMUST00000053597,Novel_007247,Novel_002996,ENSMUST00000087395,ENSMUST00000071935,ENSMUST00000145904,ENSMUST00000165113,ENSMUST00000084038,ENSMUST00000147604,ENSMUST00000098567,Novel_004342,ENSMUST00000044217,ENSMUST00000152511,Novel_005012,Novel_004266,Novel_001058,ENSMUST00000122079,ENSM…
Molecular Function	GO:0043008	ATP-dependent protein binding	4	46	0.000200213	0.0277039	ENSMUST00000201008,ENSMUST00000091288,ENSMUST00000071935,ENSMUST00000123128
Biological Process	GO:0051383	kinetochore organization	4	47	0.000217762	0.0282093	ENSMUST00000168129,ENSMUST00000117280,ENSMUST00000170994,ENSMUST00000020954
Biological Process	GO:0030264	nuclear fragmentation involved in apoptotic nuclear change	3	19	0.000218725	0.0282093	ENSMUST00000095719,ENSMUST00000165113,ENSMUST00000172073
Biological Process	GO:0052472	modulation by host of symbiont transcription	5	87	0.000226926	0.0282093	ENSMUST00000172073,ENSMUST00000001008,ENSMUST00000095719,ENSMUST00000164929,ENSMUST00000165113
Biological Process	GO:0043921	modulation by host of viral transcription	5	87	0.000226926	0.0282093	ENSMUST00000165113,ENSMUST00000095719,ENSMUST00000164929,ENSMUST00000001008,ENSMUST00000172073
Cellular Component	GO:0044428	nuclear part	114	13438	0.000227571	0.0282093	ENSMUST00000047734,ENSMUST00000174188,ENSMUST00000076700,ENSMUST00000130305,ENSMUST00000142851,ENSMUST00000026252,ENSMUST00000112433,ENSMUST00000219224,ENSMUST00000106517,ENSMUST00000210789,Novel_005432,Novel_004099,ENSMUST00000109701,ENSMUST00000029741,ENSMUST00000022257,ENSMUST00000170089,ENSMUST00000216755,ENSMUST00000108707,Novel_002681,ENSMUST00000061496,ENSMUST00000105840,Novel_002812,Novel…
Cellular Component	GO:0043231	intracellular membrane-bounded organelle	247	33909	0.000236731	0.0286097	ENSMUST00000161908,ENSMUST00000164745,ENSMUST00000030991,ENSMUST00000192866,ENSMUST00000055372,Novel_002812,ENSMUST00000105840,Novel_007200,Novel_006766,ENSMUST00000087315,ENSMUST00000168743,ENSMUST00000108611,Novel_006649,ENSMUST00000207918,ENSMUST00000179238,Novel_003638,ENSMUST00000070522,Novel_002255,ENSMUST00000142851,ENSMUST00000026252,ENSMUST00000219224,ENSMUST00000120119,ENSMUST0000012119…
Biological Process	GO:0022603	regulation of anatomical structure morphogenesis	44	4017	0.000240418	0.0286097	Novel_003814,ENSMUST00000109076,ENSMUST00000105325,ENSMUST00000172715,ENSMUST00000209467,ENSMUST00000154865,ENSMUST00000009705,Novel_002996,ENSMUST00000106656,Novel_007247,ENSMUST00000105527,ENSMUST00000102680,Novel_002575,ENSMUST00000115359,ENSMUST00000109078,ENSMUST00000084896,Novel_004534,ENSMUST00000111121,ENSMUST00000224259,ENSMUST00000164929,ENSMUST00000087956,Novel_004301,ENSMUST0000008879…
Molecular Function	GO:0098772	molecular function regulator	50	4765	0.000245279	0.0286159	ENSMUST00000089200,ENSMUST00000084896,Novel_002575,Novel_005665,ENSMUST00000164759,ENSMUST00000187774,ENSMUST00000106656,ENSMUST00000111754,Novel_005783,ENSMUST00000087395,Novel_002996,ENSMUST00000169861,ENSMUST00000113883,ENSMUST00000112493,ENSMUST00000071935,ENSMUST00000069507,ENSMUST00000005406,ENSMUST00000114782,ENSMUST00000170628,Novel_000404,ENSMUST00000218380,ENSMUST00000161250,ENSMUST0000…
Biological Process	GO:0090164	asymmetric Golgi ribbon formation	3	20	0.000256131	0.0293073	ENSMUST00000108375,ENSMUST00000130305,ENSMUST00000100794
Biological Process	GO:1903532	positive regulation of secretion by cell	21	1418	0.000289499	0.0318736	ENSMUST00000115356,ENSMUST00000095719,ENSMUST00000172073,ENSMUST00000115268,ENSMUST00000025724,ENSMUST00000155802,ENSMUST00000201008,ENSMUST00000100794,ENSMUST00000037552,ENSMUST00000001008,ENSMUST00000165113,ENSMUST00000130305,Novel_005874,ENSMUST00000114782,ENSMUST00000147604,ENSMUST00000057145,ENSMUST00000115358,ENSMUST00000108375,Novel_000004,ENSMUST00000061496,ENSMUST00000170089
Biological Process	GO:0022604	regulation of cell morphogenesis	29	2281	0.000289856	0.0318736	ENSMUST00000109076,ENSMUST00000072324,ENSMUST00000219224,ENSMUST00000154865,Novel_002996,ENSMUST00000088790,Novel_004301,Novel_000004,Novel_001032,ENSMUST00000111049,ENSMUST00000210789,ENSMUST00000114167,ENSMUST00000226284,Novel_002575,ENSMUST00000115268,ENSMUST00000115359,ENSMUST00000109078,ENSMUST00000084896,Novel_006012,ENSMUST00000111121,ENSMUST00000224259,ENSMUST00000164929,ENSMUST0000000100…
Biological Process	GO:0030174	regulation of DNA-dependent DNA replication initiation	3	21	0.000297435	0.0318736	ENSMUST00000132028,ENSMUST00000048964,ENSMUST00000113334
Biological Process	GO:0071840	cellular component organization or biogenesis	166	21234	0.000299987	0.0318736	ENSMUST00000072324,Novel_002817,ENSMUST00000168844,ENSMUST00000020749,ENSMUST00000092532,ENSMUST00000107123,ENSMUST00000149927,Novel_000004,ENSMUST00000170994,ENSMUST00000088790,Novel_004301,ENSMUST00000226284,ENSMUST00000102505,ENSMUST00000218445,ENSMUST00000111049,ENSMUST00000020954,ENSMUST00000061283,Novel_006306,ENSMUST00000206619,ENSMUST00000231567,ENSMUST00000174302,ENSMUST00000218166,ENSMU…
Biological Process	GO:0048519	negative regulation of biological process	141	17495	0.000314459	0.0324237	ENSMUST00000026252,ENSMUST00000130305,Novel_006864,ENSMUST00000120119,ENSMUST00000108707,ENSMUST00000216755,ENSMUST00000057145,ENSMUST00000115268,ENSMUST00000192866,ENSMUST00000030991,ENSMUST00000039016,ENSMUST00000108611,Novel_007200,Novel_004052,Novel_002341,Novel_002255,Novel_003638,ENSMUST00000179238,ENSMUST00000114782,ENSMUST00000170628,Novel_005874,ENSMUST00000009705,ENSMUST00000082170,ENSM…
Biological Process	GO:0007265	Ras protein signal transduction	21	1429	0.000320346	0.0324237	ENSMUST00000107575,ENSMUST00000065512,ENSMUST00000025932,ENSMUST00000106149,Novel_002575,ENSMUST00000224259,ENSMUST00000124443,ENSMUST00000222006,ENSMUST00000019611,ENSMUST00000114791,ENSMUST00000111049,Novel_001032,ENSMUST00000196012,ENSMUST00000144700,ENSMUST00000218380,ENSMUST00000169861,Novel_002996,ENSMUST00000167240,ENSMUST00000113883,Novel_006864,ENSMUST00000071935
Biological Process	GO:0048194	Golgi vesicle budding	4	52	0.000322485	0.0324237	ENSMUST00000037380,ENSMUST00000130305,ENSMUST00000108375,ENSMUST00000100794
Biological Process	GO:0002793	positive regulation of peptide secretion	16	936	0.000329953	0.0324237	ENSMUST00000114782,ENSMUST00000147604,ENSMUST00000165113,ENSMUST00000130305,Novel_005874,ENSMUST00000061496,ENSMUST00000057145,ENSMUST00000108375,ENSMUST00000172073,ENSMUST00000115268,ENSMUST00000155802,ENSMUST00000025724,ENSMUST00000095719,ENSMUST00000001008,ENSMUST00000100794,ENSMUST00000037552
Biological Process	GO:0052312	modulation of transcription in other organism involved in symbiotic interaction	5	95	0.000341614	0.0324237	ENSMUST00000001008,ENSMUST00000172073,ENSMUST00000165113,ENSMUST00000164929,ENSMUST00000095719
Biological Process	GO:0002315	marginal zone B cell differentiation	3	22	0.000342803	0.0324237	ENSMUST00000111121,ENSMUST00000154865,ENSMUST00000105527
Biological Process	GO:0023051	regulation of signaling	95	10875	0.00034331	0.0324237	ENSMUST00000224259,Novel_004534,ENSMUST00000111121,ENSMUST00000084896,ENSMUST00000115359,Novel_002575,ENSMUST00000024987,Novel_005665,ENSMUST00000219786,ENSMUST00000105527,ENSMUST00000112067,ENSMUST00000130992,Novel_003369,ENSMUST00000169861,ENSMUST00000154865,ENSMUST00000211140,ENSMUST00000123128,ENSMUST00000021860,ENSMUST00000005406,ENSMUST00000108270,ENSMUST00000218380,ENSMUST00000161250,ENSMU…
Biological Process	GO:0044260	cellular macromolecule metabolic process	201	26718	0.000358195	0.033301	Novel_000059,ENSMUST00000120760,ENSMUST00000015667,ENSMUST00000106063,ENSMUST00000123339,ENSMUST00000095719,ENSMUST00000086854,ENSMUST00000043716,ENSMUST00000024791,Novel_006491,ENSMUST00000208682,ENSMUST00000094623,ENSMUST00000216130,ENSMUST00000205433,ENSMUST00000037552,ENSMUST00000227879,ENSMUST00000107575,ENSMUST00000172715,Novel_007080,ENSMUST00000154865,ENSMUST00000152935,ENSMUST00000144763…
Biological Process	GO:0002682	regulation of immune system process	43	3981	0.000379259	0.0342571	ENSMUST00000026252,ENSMUST00000032800,ENSMUST00000143702,ENSMUST00000130305,ENSMUST00000076700,ENSMUST00000004745,Novel_004301,ENSMUST00000111055,ENSMUST00000108707,ENSMUST00000170089,ENSMUST00000057145,ENSMUST00000029741,Novel_006306,ENSMUST00000086854,ENSMUST00000030991,ENSMUST00000115268,ENSMUST00000024791,ENSMUST00000155802,ENSMUST00000227879,ENSMUST00000001008,Novel_002433,ENSMUST00000069507…
Molecular Function	GO:0033858	N-acetylgalactosamine kinase activity	2	5	0.000385752	0.0342571	ENSMUST00000125084,ENSMUST00000028636
Molecular Function	GO:0017168	5-oxoprolinase (ATP-hydrolyzing) activity	2	5	0.000385752	0.0342571	ENSMUST00000171340,ENSMUST00000210024
Biological Process	GO:0050789	regulation of biological process	273	38435	0.000397986	0.0343413	Novel_002817,ENSMUST00000143702,Novel_002256,ENSMUST00000209141,ENSMUST00000146201,ENSMUST00000107123,ENSMUST00000149927,Novel_004301,ENSMUST00000088790,ENSMUST00000170994,ENSMUST00000222006,ENSMUST00000109810,ENSMUST00000218445,ENSMUST00000061283,ENSMUST00000214095,ENSMUST00000206619,ENSMUST00000174302,ENSMUST00000025073,ENSMUST00000115356,ENSMUST00000000109,Novel_002433,ENSMUST00000132139,ENSMU…
Biological Process	GO:0010660	regulation of muscle cell apoptotic process	9	349	0.000398244	0.0343413	ENSMUST00000108611,ENSMUST00000222106,Novel_000059,ENSMUST00000009705,ENSMUST00000154865,ENSMUST00000111121,Novel_002341,ENSMUST00000223194,ENSMUST00000112067
Biological Process	GO:1904951	positive regulation of establishment of protein localization	25	1889	0.000424645	0.035477	ENSMUST00000102680,ENSMUST00000219786,ENSMUST00000037552,ENSMUST00000100794,ENSMUST00000033053,ENSMUST00000001008,Novel_002812,ENSMUST00000095719,ENSMUST00000168743,ENSMUST00000172073,ENSMUST00000025724,ENSMUST00000155802,ENSMUST00000115268,ENSMUST00000102505,Novel_003814,ENSMUST00000057145,ENSMUST00000108375,ENSMUST00000061496,ENSMUST00000165113,Novel_005457,Novel_005874,ENSMUST00000130305,Novel…
Biological Process	GO:1900037	regulation of cellular response to hypoxia	4	56	0.000428989	0.035477	Novel_007080,ENSMUST00000161250,ENSMUST00000159209,ENSMUST00000192723
Biological Process	GO:0010646	regulation of cell communication	94	10805	0.000429302	0.035477	ENSMUST00000091288,ENSMUST00000028300,Novel_007247,ENSMUST00000087956,Novel_001741,ENSMUST00000122303,Novel_006176,ENSMUST00000106149,Novel_005296,ENSMUST00000172073,ENSMUST00000019071,ENSMUST00000140436,Novel_003814,ENSMUST00000102690,ENSMUST00000185183,ENSMUST00000124443,Novel_002996,ENSMUST00000071935,ENSMUST00000165113,ENSMUST00000113883,ENSMUST00000009705,ENSMUST00000114782,ENSMUST0000009856…
Biological Process	GO:0002252	immune effector process	28	2232	0.000453205	0.0369393	ENSMUST00000053498,ENSMUST00000111121,Novel_006306,ENSMUST00000025724,ENSMUST00000155802,Novel_002433,ENSMUST00000100794,ENSMUST00000105527,ENSMUST00000001008,ENSMUST00000033053,ENSMUST00000154865,ENSMUST00000130305,ENSMUST00000143702,ENSMUST00000080744,ENSMUST00000032800,ENSMUST00000069507,ENSMUST00000147604,ENSMUST00000108375,ENSMUST00000029741,ENSMUST00000161250,ENSMUST00000159209,Novel_004301…
Biological Process	GO:0042116	macrophage activation	7	217	0.000472337	0.0379784	ENSMUST00000130305,ENSMUST00000100794,ENSMUST00000108375,ENSMUST00000030991,ENSMUST00000032800,ENSMUST00000155802,ENSMUST00000025724
Biological Process	GO:0023035	CD40 signaling pathway	3	25	0.000504901	0.0400555	ENSMUST00000105527,ENSMUST00000024791,ENSMUST00000030991
Cellular Component	GO:0044422	organelle part	198	26407	0.000518535	0.0405959	ENSMUST00000091288,ENSMUST00000028300,ENSMUST00000100794,ENSMUST00000028207,ENSMUST00000111754,Novel_007247,ENSMUST00000086878,ENSMUST00000172073,ENSMUST00000124533,Novel_004342,ENSMUST00000179022,ENSMUST00000185183,ENSMUST00000044217,ENSMUST00000152511,ENSMUST00000071935,ENSMUST00000165113,Novel_003067,ENSMUST00000145904,ENSMUST00000098567,ENSMUST00000084038,ENSMUST00000037380,Novel_001357,ENSMU…
Biological Process	GO:0071310	cellular response to organic substance	71	7706	0.000551272	0.0425274	ENSMUST00000169861,ENSMUST00000211140,ENSMUST00000154865,ENSMUST00000108270,ENSMUST00000105325,ENSMUST00000005406,ENSMUST00000021860,ENSMUST00000123128,ENSMUST00000008995,ENSMUST00000161250,ENSMUST00000166678,ENSMUST00000227920,ENSMUST00000159209,ENSMUST00000000033,ENSMUST00000224259,ENSMUST00000111121,ENSMUST00000135636,ENSMUST00000084896,Novel_005665,ENSMUST00000105527,ENSMUST00000219786,ENSMUS…
Molecular Function	GO:0003950	NAD+ ADP-ribosyltransferase activity	4	60	0.000558462	0.0425274	ENSMUST00000143702,ENSMUST00000067218,ENSMUST00000123555,ENSMUST00000112067
Biological Process	GO:1903348	positive regulation of bicellular tight junction assembly	2	6	0.00057623	0.0425274	ENSMUST00000028857,ENSMUST00000110357
Molecular Function	GO:0004335	galactokinase activity	2	6	0.00057623	0.0425274	ENSMUST00000028636,ENSMUST00000125084
Biological Process	GO:1903530	regulation of secretion by cell	32	2732	0.000582851	0.0425274	ENSMUST00000224259,Novel_002575,ENSMUST00000172073,ENSMUST00000025724,ENSMUST00000100794,ENSMUST00000112067,ENSMUST00000165113,Novel_005874,ENSMUST00000114782,ENSMUST00000123128,ENSMUST00000147604,ENSMUST00000115358,ENSMUST00000108375,ENSMUST00000161250,ENSMUST00000159209,Novel_006012,ENSMUST00000115356,ENSMUST00000095719,ENSMUST00000115268,ENSMUST00000155802,Novel_005601,ENSMUST00000201008,ENSMU…
Cellular Component	GO:0036477	somatodendritic compartment	44	4192	0.000586093	0.0425274	ENSMUST00000160272,ENSMUST00000082170,ENSMUST00000154865,ENSMUST00000172715,ENSMUST00000087395,Novel_002996,ENSMUST00000005406,ENSMUST00000123128,ENSMUST00000069507,ENSMUST00000106656,ENSMUST00000109566,ENSMUST00000135636,ENSMUST00000111121,Novel_000739,ENSMUST00000164929,ENSMUST00000224259,ENSMUST00000121200,Novel_002575,ENSMUST00000164992,ENSMUST00000115359,ENSMUST00000111049,ENSMUST00000218445…
Biological Process	GO:0006397	mRNA processing	23	1719	0.000617617	0.0435933	ENSMUST00000159209,ENSMUST00000159551,ENSMUST00000088621,ENSMUST00000210789,ENSMUST00000109701,Novel_004342,ENSMUST00000161250,ENSMUST00000109810,ENSMUST00000100429,ENSMUST00000005406,ENSMUST00000165113,ENSMUST00000106278,ENSMUST00000209141,Novel_005913,Novel_003638,ENSMUST00000156314,ENSMUST00000172073,ENSMUST00000106600,ENSMUST00000055372,Novel_002812,ENSMUST00000106063,ENSMUST00000095719,ENSMU…
Biological Process	GO:0065007	biological regulation	282	40148	0.000626557	0.0435933	ENSMUST00000092532,ENSMUST00000144700,ENSMUST00000168844,ENSMUST00000072324,ENSMUST00000112961,ENSMUST00000115320,ENSMUST00000114791,ENSMUST00000102505,ENSMUST00000111049,ENSMUST00000176204,ENSMUST00000226284,Novel_000004,ENSMUST00000015501,ENSMUST00000111055,ENSMUST00000189314,Novel_006306,ENSMUST00000020954,ENSMUST00000145451,Novel_007222,Novel_005601,ENSMUST00000065512,ENSMUST00000125964,ENSMU…
Biological Process	GO:0048583	regulation of response to stimulus	104	12352	0.000633242	0.0435933	ENSMUST00000140436,Novel_003814,ENSMUST00000102690,ENSMUST00000124443,ENSMUST00000185183,ENSMUST00000089620,Novel_002996,ENSMUST00000113883,ENSMUST00000112493,ENSMUST00000009705,ENSMUST00000071935,ENSMUST00000147604,ENSMUST00000069507,ENSMUST00000098567,ENSMUST00000028300,ENSMUST00000091288,Novel_007247,ENSMUST00000087956,Novel_001741,ENSMUST00000122303,Novel_006176,Novel_000739,ENSMUST0000010614…
Cellular Component	GO:0035061	interchromatin granule	3	27	0.000636175	0.0435933	ENSMUST00000172073,ENSMUST00000095719,ENSMUST00000165113
Biological Process	GO:0045184	establishment of protein localization	68	7341	0.000637415	0.0435933	ENSMUST00000165113,Novel_005874,ENSMUST00000084038,ENSMUST00000160439,ENSMUST00000114782,ENSMUST00000147604,Novel_003814,ENSMUST00000140436,ENSMUST00000152511,ENSMUST00000172073,ENSMUST00000106149,ENSMUST00000211349,ENSMUST00000100794,ENSMUST00000120119,ENSMUST00000130305,ENSMUST00000076700,ENSMUST00000057145,ENSMUST00000058762,ENSMUST00000061496,Novel_004266,ENSMUST00000205613,Novel_002812,ENSMU…
Biological Process	GO:0010657	muscle cell apoptotic process	9	374	0.000652779	0.0441368	ENSMUST00000112067,ENSMUST00000108611,Novel_000059,ENSMUST00000222106,Novel_002341,ENSMUST00000009705,ENSMUST00000154865,ENSMUST00000111121,ENSMUST00000223194
Biological Process	GO:0051047	positive regulation of secretion	21	1516	0.000683711	0.0455249	ENSMUST00000025724,ENSMUST00000155802,ENSMUST00000115268,ENSMUST00000172073,ENSMUST00000095719,ENSMUST00000115356,ENSMUST00000001008,ENSMUST00000037552,ENSMUST00000100794,ENSMUST00000201008,ENSMUST00000147604,ENSMUST00000114782,Novel_005874,ENSMUST00000130305,ENSMUST00000165113,ENSMUST00000170089,ENSMUST00000061496,Novel_000004,ENSMUST00000108375,ENSMUST00000115358,ENSMUST00000057145
Biological Process	GO:0010656	negative regulation of muscle cell apoptotic process	7	232	0.000700987	0.0455249	ENSMUST00000223194,ENSMUST00000154865,ENSMUST00000111121,Novel_002341,Novel_000059,ENSMUST00000112067,ENSMUST00000222106
Biological Process	GO:1900364	negative regulation of mRNA polyadenylation	3	28	0.000709222	0.0455249	ENSMUST00000156314,Novel_003638,ENSMUST00000209141
Biological Process	GO:0031441	negative regulation of mRNA 3'-end processing	3	28	0.000709222	0.0455249	ENSMUST00000156314,Novel_003638,ENSMUST00000209141
Biological Process	GO:0016071	mRNA metabolic process	28	2301	0.000722053	0.0455249	ENSMUST00000095719,ENSMUST00000123339,ENSMUST00000168015,Novel_002812,ENSMUST00000106063,ENSMUST00000055372,ENSMUST00000156314,ENSMUST00000172073,ENSMUST00000106600,Novel_003638,ENSMUST00000068408,Novel_005913,ENSMUST00000209141,ENSMUST00000165113,ENSMUST00000106278,ENSMUST00000005406,ENSMUST00000143702,ENSMUST00000168844,ENSMUST00000100429,ENSMUST00000120760,ENSMUST00000161250,Novel_004342,ENSMU…
Biological Process	GO:0050794	regulation of cellular process	259	36374	0.000725298	0.0455249	ENSMUST00000132139,Novel_002433,ENSMUST00000072292,ENSMUST00000063577,ENSMUST00000110357,ENSMUST00000000109,ENSMUST00000174302,ENSMUST00000115356,ENSMUST00000025073,ENSMUST00000214095,ENSMUST00000061283,ENSMUST00000206619,ENSMUST00000222006,ENSMUST00000218445,ENSMUST00000149927,ENSMUST00000170994,ENSMUST00000088790,Novel_004301,ENSMUST00000209141,ENSMUST00000107123,ENSMUST00000146201,Novel_002817…
Biological Process	GO:0016310	phosphorylation	70	7649	0.00072984	0.0455249	ENSMUST00000026252,ENSMUST00000097707,ENSMUST00000121198,ENSMUST00000028636,ENSMUST00000108707,ENSMUST00000216755,ENSMUST00000022257,ENSMUST00000194206,ENSMUST00000115268,ENSMUST00000155802,ENSMUST00000161908,ENSMUST00000112846,Novel_001102,ENSMUST00000000299,ENSMUST00000001008,Novel_003638,ENSMUST00000112380,ENSMUST00000179238,ENSMUST00000110628,Novel_002996,ENSMUST00000165113,ENSMUST00000112493…
Biological Process	GO:0002335	mature B cell differentiation	4	65	0.000756574	0.0455249	Novel_002433,ENSMUST00000105527,ENSMUST00000111121,ENSMUST00000154865
Biological Process	GO:0045935	positive regulation of nucleobase-containing compound metabolic process	59	6186	0.000760347	0.0455249	ENSMUST00000115677,ENSMUST00000132028,ENSMUST00000111121,ENSMUST00000087956,ENSMUST00000224259,ENSMUST00000048964,ENSMUST00000156314,ENSMUST00000172073,ENSMUST00000084896,ENSMUST00000025724,ENSMUST00000113334,ENSMUST00000033671,ENSMUST00000000033,ENSMUST00000185183,Novel_001542,ENSMUST00000209467,Novel_003067,ENSMUST00000161513,ENSMUST00000165113,ENSMUST00000154865,ENSMUST00000112493,ENSMUST00000…
Molecular Function	GO:0005524	ATP binding	52	5272	0.000769447	0.0455249	ENSMUST00000112846,ENSMUST00000125964,Novel_003638,ENSMUST00000037380,ENSMUST00000115268,ENSMUST00000161908,ENSMUST00000086854,ENSMUST00000087315,ENSMUST00000231567,ENSMUST00000123339,ENSMUST00000117280,ENSMUST00000111055,ENSMUST00000088790,Novel_004301,ENSMUST00000015501,ENSMUST00000109810,ENSMUST00000194206,ENSMUST00000102505,ENSMUST00000200468,Novel_000511,ENSMUST00000142851,ENSMUST00000112433…
Cellular Component	GO:0043204	perikaryon	12	637	0.0007857	0.0455249	ENSMUST00000224259,Novel_006766,ENSMUST00000106278,ENSMUST00000164992,ENSMUST00000086854,ENSMUST00000202623,ENSMUST00000218445,ENSMUST00000111049,ENSMUST00000112846,ENSMUST00000216755,ENSMUST00000106656,ENSMUST00000058762
Biological Process	GO:0065008	regulation of biological quality	104	12430	0.00079154	0.0455249	ENSMUST00000111121,ENSMUST00000224259,Novel_002575,ENSMUST00000084896,ENSMUST00000115359,ENSMUST00000105527,Novel_005665,ENSMUST00000219786,ENSMUST00000102680,ENSMUST00000024987,ENSMUST00000112067,ENSMUST00000106656,ENSMUST00000224423,Novel_007080,ENSMUST00000154865,ENSMUST00000209467,ENSMUST00000172715,Novel_003369,ENSMUST00000109076,ENSMUST00000105325,ENSMUST00000123128,ENSMUST00000005406,ENSMU…
Biological Process	GO:0042886	amide transport	65	6998	0.000795777	0.0455249	ENSMUST00000155802,ENSMUST00000115268,Novel_002812,Novel_004266,ENSMUST00000205613,ENSMUST00000144234,ENSMUST00000168743,ENSMUST00000108611,ENSMUST00000001008,ENSMUST00000201008,Novel_001058,Novel_002255,ENSMUST00000120119,ENSMUST00000130305,ENSMUST00000058762,ENSMUST00000061496,ENSMUST00000057145,ENSMUST00000172073,ENSMUST00000106149,ENSMUST00000211349,ENSMUST00000100794,ENSMUST00000147604,ENSMU…
Biological Process	GO:0031664	regulation of lipopolysaccharide-mediated signaling pathway	4	66	0.000801443	0.0455249	ENSMUST00000155802,ENSMUST00000021860,ENSMUST00000105527,ENSMUST00000130992
Biological Process	GO:2000538	positive regulation of B cell chemotaxis	2	7	0.000803381	0.0455249	ENSMUST00000154865,ENSMUST00000111121
Biological Process	GO:2000537	regulation of B cell chemotaxis	2	7	0.000803381	0.0455249	ENSMUST00000154865,ENSMUST00000111121
Biological Process	GO:0061699	peptidyl-lysine deglutarylation	2	7	0.000803381	0.0455249	ENSMUST00000222106,ENSMUST00000223194
Biological Process	GO:0051130	positive regulation of cellular component organization	52	5285	0.000812805	0.0456204	ENSMUST00000115359,ENSMUST00000109078,ENSMUST00000084896,Novel_002575,ENSMUST00000156314,ENSMUST00000121200,ENSMUST00000224259,ENSMUST00000028857,ENSMUST00000111121,ENSMUST00000106656,ENSMUST00000100794,Novel_005665,ENSMUST00000102680,ENSMUST00000084038,ENSMUST00000123128,ENSMUST00000147604,ENSMUST00000109076,ENSMUST00000008995,Novel_005874,ENSMUST00000209467,ENSMUST00000154865,ENSMUST00000152511…
Biological Process	GO:0031663	lipopolysaccharide-mediated signaling pathway	6	173	0.000820401	0.0456204	ENSMUST00000105527,ENSMUST00000130992,ENSMUST00000024791,ENSMUST00000155802,ENSMUST00000021860,ENSMUST00000001008
Cellular Component	GO:0097458	neuron part	65	7013	0.000840673	0.0463149	Novel_000739,ENSMUST00000121200,ENSMUST00000164929,ENSMUST00000028857,ENSMUST00000164992,ENSMUST00000121955,Novel_002996,ENSMUST00000169133,ENSMUST00000087395,ENSMUST00000084038,ENSMUST00000069507,ENSMUST00000140436,ENSMUST00000110384,ENSMUST00000082170,ENSMUST00000152511,ENSMUST00000205613,Novel_007200,ENSMUST00000108611,Novel_006766,ENSMUST00000000094,ENSMUST00000201008,Novel_002255,Novel_00105…
Biological Process	GO:0043170	macromolecule metabolic process	213	29003	0.000860519	0.0468288	ENSMUST00000068408,ENSMUST00000063577,ENSMUST00000145451,Novel_005601,ENSMUST00000072292,ENSMUST00000125964,ENSMUST00000000109,Novel_005913,ENSMUST00000174302,ENSMUST00000025073,ENSMUST00000061283,ENSMUST00000020954,ENSMUST00000214095,ENSMUST00000206619,Novel_006306,ENSMUST00000109810,ENSMUST00000226284,ENSMUST00000112961,ENSMUST00000115320,ENSMUST00000111049,ENSMUST00000114355,ENSMUST00000088621…
Biological Process	GO:0071763	nuclear membrane organization	3	30	0.000870844	0.0468288	ENSMUST00000165113,ENSMUST00000095719,ENSMUST00000172073
Biological Process	GO:0015031	protein transport	63	6755	0.000873614	0.0468288	Novel_004877,ENSMUST00000097908,ENSMUST00000152511,ENSMUST00000159209,ENSMUST00000191896,ENSMUST00000108375,ENSMUST00000161250,Novel_003814,ENSMUST00000115358,ENSMUST00000160272,ENSMUST00000160439,ENSMUST00000084038,ENSMUST00000114782,ENSMUST00000123128,ENSMUST00000147604,Novel_005874,Novel_005457,ENSMUST00000165113,ENSMUST00000112067,ENSMUST00000100794,ENSMUST00000102680,ENSMUST00000219786,ENSMU…
Biological Process	GO:0060255	regulation of macromolecule metabolic process	155	20034	0.000938383	0.0498516	Novel_004748,ENSMUST00000155802,ENSMUST00000146074,ENSMUST00000080411,ENSMUST00000000299,ENSMUST00000112846,ENSMUST00000001008,ENSMUST00000076700,ENSMUST00000123555,ENSMUST00000047734,ENSMUST00000106278,ENSMUST00000174188,ENSMUST00000210580,ENSMUST00000109701,Novel_004099,ENSMUST00000067218,ENSMUST00000095759,ENSMUST00000170089,Novel_001543,ENSMUST00000061496,ENSMUST00000192723,ENSMUST00000022257…
Biological Process	GO:0050790	regulation of catalytic activity	68	7455	0.000958442	0.0500894	ENSMUST00000107575,ENSMUST00000227879,ENSMUST00000111331,Novel_005601,ENSMUST00000037552,ENSMUST00000065512,ENSMUST00000086854,ENSMUST00000025932,ENSMUST00000015501,ENSMUST00000088790,Novel_004301,ENSMUST00000114791,ENSMUST00000111049,Novel_001032,ENSMUST00000226284,ENSMUST00000222006,ENSMUST00000143702,Novel_005783,ENSMUST00000187774,ENSMUST00000105527,ENSMUST00000024987,Novel_005665,ENSMUST0000…
Biological Process	GO:0002638	negative regulation of immunoglobulin production	3	31	0.000959695	0.0500894	ENSMUST00000161250,ENSMUST00000159209,ENSMUST00000025724
Cellular Component	GO:0031981	nuclear lumen	99	11789	0.000979659	0.0506867	ENSMUST00000179022,Novel_004342,ENSMUST00000209287,ENSMUST00000044217,ENSMUST00000032370,ENSMUST00000185183,ENSMUST00000124443,Novel_003067,ENSMUST00000165113,ENSMUST00000009705,ENSMUST00000110628,ENSMUST00000100794,ENSMUST00000028300,ENSMUST00000087956,Novel_000739,ENSMUST00000172073,ENSMUST00000029741,Novel_005432,Novel_004099,ENSMUST00000210789,Novel_002681,ENSMUST00000108707,ENSMUST0000006149…
Biological Process	GO:0015833	peptide transport	64	6929	0.00101009	0.0516064	Novel_005457,ENSMUST00000123128,ENSMUST00000161250,ENSMUST00000108375,ENSMUST00000160272,ENSMUST00000115358,Novel_004877,ENSMUST00000097908,ENSMUST00000191896,ENSMUST00000159209,ENSMUST00000135636,ENSMUST00000111018,ENSMUST00000025724,ENSMUST00000084896,Novel_002575,ENSMUST00000102680,ENSMUST00000219786,ENSMUST00000112067,Novel_000059,Novel_002817,Novel_002256,ENSMUST00000226284,ENSMUST0000010981…
Biological Process	GO:0009966	regulation of signal transduction	83	9539	0.00101478	0.0516064	ENSMUST00000088790,Novel_004301,Novel_000004,ENSMUST00000222006,ENSMUST00000176204,ENSMUST00000226284,ENSMUST00000111049,ENSMUST00000102505,ENSMUST00000143702,ENSMUST00000072324,ENSMUST00000144700,Novel_000059,ENSMUST00000107123,ENSMUST00000227879,ENSMUST00000107575,Novel_002433,ENSMUST00000037552,ENSMUST00000061283,ENSMUST00000025932,ENSMUST00000024791,Novel_006306,ENSMUST00000086854,ENSMUST0000…
Biological Process	GO:0070201	regulation of establishment of protein localization	35	3193	0.0010411	0.052496	ENSMUST00000058762,ENSMUST00000061496,ENSMUST00000057145,ENSMUST00000218445,ENSMUST00000102505,Novel_002256,ENSMUST00000130305,Novel_000059,ENSMUST00000001008,ENSMUST00000033053,Novel_002255,ENSMUST00000037552,ENSMUST00000115268,ENSMUST00000155802,Novel_002812,ENSMUST00000123339,ENSMUST00000168743,ENSMUST00000095719,ENSMUST00000159209,Novel_003814,ENSMUST00000140436,ENSMUST00000108375,ENSMUST0000…
Biological Process	GO:0010752	regulation of cGMP-mediated signaling	2	8	0.00106674	0.0533328	ENSMUST00000154865,ENSMUST00000111121
Biological Process	GO:0007264	small GTPase mediated signal transduction	26	2132	0.00107562	0.0533328	ENSMUST00000196012,Novel_001032,ENSMUST00000111049,ENSMUST00000114791,ENSMUST00000222006,ENSMUST00000019611,ENSMUST00000226284,ENSMUST00000124443,Novel_002005,ENSMUST00000071935,Novel_006864,ENSMUST00000113883,ENSMUST00000167240,Novel_002996,ENSMUST00000169861,ENSMUST00000144700,ENSMUST00000218380,ENSMUST00000065512,ENSMUST00000111331,ENSMUST00000107575,ENSMUST00000187774,Novel_007247,ENSMUST0000…
Biological Process	GO:0070887	cellular response to chemical stimulus	81	9283	0.00109049	0.0536234	ENSMUST00000167240,ENSMUST00000192723,ENSMUST00000108707,ENSMUST00000061496,ENSMUST00000095759,ENSMUST00000231257,ENSMUST00000030991,ENSMUST00000115268,ENSMUST00000155802,Novel_002341,Novel_007200,ENSMUST00000168743,ENSMUST00000001008,ENSMUST00000000299,Novel_007052,ENSMUST00000179238,Novel_002255,ENSMUST00000070522,Novel_003638,ENSMUST00000098567,ENSMUST00000147604,ENSMUST00000071935,ENSMUST0000…
Biological Process	GO:0051223	regulation of protein transport	33	2963	0.00111464	0.0543613	Novel_000059,ENSMUST00000130305,Novel_002256,ENSMUST00000057145,ENSMUST00000218445,ENSMUST00000102505,ENSMUST00000058762,ENSMUST00000061496,Novel_002812,ENSMUST00000168743,ENSMUST00000123339,ENSMUST00000095719,ENSMUST00000115268,ENSMUST00000155802,Novel_002255,ENSMUST00000037552,ENSMUST00000001008,ENSMUST00000033053,ENSMUST00000165113,Novel_005874,Novel_005457,ENSMUST00000114782,ENSMUST0000014760…
Cellular Component	GO:0070013	intracellular organelle lumen	109	13283	0.00113681	0.0549919	ENSMUST00000033671,ENSMUST00000115358,ENSMUST00000108375,ENSMUST00000057623,ENSMUST00000159551,ENSMUST00000172715,ENSMUST00000154865,ENSMUST00000169861,ENSMUST00000152935,ENSMUST00000008995,ENSMUST00000223194,ENSMUST00000108270,ENSMUST00000005406,ENSMUST00000130992,ENSMUST00000115677,ENSMUST00000052029,ENSMUST00000112067,ENSMUST00000024987,Novel_001270,ENSMUST00000154213,ENSMUST00000111121,Novel_…
Molecular Function	GO:0097367	carbohydrate derivative binding	69	7646	0.0011586	0.055594	ENSMUST00000065512,Novel_002433,ENSMUST00000107575,ENSMUST00000000109,ENSMUST00000125964,ENSMUST00000117280,ENSMUST00000123339,ENSMUST00000231567,ENSMUST00000086854,Novel_001250,ENSMUST00000024791,ENSMUST00000102505,ENSMUST00000015667,ENSMUST00000109810,ENSMUST00000015501,Novel_004301,ENSMUST00000088790,ENSMUST00000111055,ENSMUST00000020749,Novel_000059,Novel_000511,ENSMUST00000200468,Novel_00420…
Cellular Component	GO:0043233	organelle lumen	109	13298	0.0011832	0.0558732	ENSMUST00000047734,ENSMUST00000174188,ENSMUST00000076700,ENSMUST00000222106,ENSMUST00000130305,ENSMUST00000142851,ENSMUST00000026252,ENSMUST00000112433,ENSMUST00000219224,ENSMUST00000106517,ENSMUST00000210789,Novel_005432,Novel_004099,ENSMUST00000029741,ENSMUST00000022257,ENSMUST00000216755,ENSMUST00000170089,ENSMUST00000108707,Novel_002681,ENSMUST00000061496,ENSMUST00000105840,Novel_002812,Novel…
Cellular Component	GO:0031974	membrane-enclosed lumen	109	13298	0.0011832	0.0558732	Novel_001250,ENSMUST00000206619,ENSMUST00000086854,ENSMUST00000214095,ENSMUST00000025932,ENSMUST00000025073,ENSMUST00000106063,ENSMUST00000117280,ENSMUST00000115356,ENSMUST00000123339,ENSMUST00000174302,ENSMUST00000095719,ENSMUST00000227879,ENSMUST00000084513,ENSMUST00000063577,Novel_007222,ENSMUST00000094623,ENSMUST00000111169,ENSMUST00000216130,ENSMUST00000068408,ENSMUST00000120760,Novel_002817…
Biological Process	GO:0051345	positive regulation of hydrolase activity	33	2977	0.00120359	0.0563887	ENSMUST00000222006,ENSMUST00000226284,Novel_001032,ENSMUST00000114791,ENSMUST00000111049,ENSMUST00000088790,ENSMUST00000015501,ENSMUST00000167240,Novel_006864,ENSMUST00000143702,ENSMUST00000111331,ENSMUST00000001008,ENSMUST00000107575,ENSMUST00000019611,ENSMUST00000196012,ENSMUST00000065648,Novel_002996,Novel_005874,ENSMUST00000071935,ENSMUST00000113883,ENSMUST00000154865,ENSMUST00000114782,ENSMU…
Biological Process	GO:0034508	centromere complex assembly	4	74	0.00123029	0.0571165	ENSMUST00000168129,ENSMUST00000111169,ENSMUST00000170994,ENSMUST00000020954
Biological Process	GO:0051173	positive regulation of nitrogen compound metabolic process	86	10025	0.00123832	0.0571165	ENSMUST00000022257,ENSMUST00000095759,ENSMUST00000170089,ENSMUST00000108707,Novel_001543,ENSMUST00000061496,ENSMUST00000067218,Novel_004099,ENSMUST00000026252,ENSMUST00000210580,ENSMUST00000121198,ENSMUST00000047734,ENSMUST00000123555,ENSMUST00000076700,ENSMUST00000001008,ENSMUST00000000299,ENSMUST00000080411,ENSMUST00000179238,Novel_003638,ENSMUST00000030991,ENSMUST00000155802,ENSMUST00000115268…
Biological Process	GO:0007167	enzyme linked receptor protein signaling pathway	34	3116	0.00132168	0.0585272	ENSMUST00000227879,Novel_002341,ENSMUST00000025932,ENSMUST00000115268,ENSMUST00000170788,Novel_006306,ENSMUST00000226284,ENSMUST00000176204,ENSMUST00000111049,ENSMUST00000102505,ENSMUST00000108707,ENSMUST00000111055,ENSMUST00000061496,ENSMUST00000088790,ENSMUST00000022257,Novel_000059,ENSMUST00000161659,ENSMUST00000224259,ENSMUST00000135636,ENSMUST00000111121,Novel_006176,ENSMUST00000084896,ENSMU…
Biological Process	GO:1903508	positive regulation of nucleic acid-templated transcription	50	5149	0.00135951	0.0585272	Novel_000059,ENSMUST00000209141,ENSMUST00000076700,ENSMUST00000047734,ENSMUST00000210580,ENSMUST00000092532,ENSMUST00000107123,ENSMUST00000072324,ENSMUST00000026252,ENSMUST00000226284,Novel_004099,Novel_001543,ENSMUST00000061496,ENSMUST00000108707,ENSMUST00000170089,ENSMUST00000095759,ENSMUST00000022257,ENSMUST00000088790,ENSMUST00000123339,ENSMUST00000174302,ENSMUST00000095719,Novel_007200,ENSMU…
Biological Process	GO:0045893	positive regulation of transcription, DNA-templated	50	5149	0.00135951	0.0585272	ENSMUST00000115677,ENSMUST00000172073,ENSMUST00000156314,ENSMUST00000025724,ENSMUST00000084896,ENSMUST00000087956,ENSMUST00000000033,ENSMUST00000185183,Novel_001542,ENSMUST00000033671,ENSMUST00000008995,ENSMUST00000108270,ENSMUST00000176161,ENSMUST00000005406,Novel_003067,ENSMUST00000112493,ENSMUST00000209467,ENSMUST00000165113,ENSMUST00000009705,ENSMUST00000161513,Novel_000862,Novel_005874,ENSMU…
Biological Process	GO:0044087	regulation of cellular component biogenesis	36	3368	0.00136583	0.0585272	ENSMUST00000044217,ENSMUST00000168129,ENSMUST00000008995,ENSMUST00000147604,ENSMUST00000154865,ENSMUST00000209467,Novel_005874,Novel_001270,ENSMUST00000106656,ENSMUST00000224423,ENSMUST00000102680,Novel_005665,ENSMUST00000115359,ENSMUST00000084896,ENSMUST00000111121,Novel_006084,ENSMUST00000224259,ENSMUST00000121200,ENSMUST00000028857,ENSMUST00000170994,Novel_000004,Novel_001032,ENSMUST0000010250…
Cellular Component	GO:1990723	cytoplasmic periphery of the nuclear pore complex	2	9	0.00136585	0.0585272	Novel_002256,Novel_002255
Biological Process	GO:1904721	negative regulation of mRNA endonucleolytic cleavage involved in unfolded protein response	2	9	0.00136585	0.0585272	ENSMUST00000159209,ENSMUST00000161250
Biological Process	GO:0034769	basement membrane disassembly	2	9	0.00136585	0.0585272	ENSMUST00000164929,ENSMUST00000015667
Biological Process	GO:0031438	negative regulation of mRNA cleavage	2	9	0.00136585	0.0585272	ENSMUST00000161250,ENSMUST00000159209
Biological Process	GO:0034501	protein localization to kinetochore	3	35	0.00137175	0.0585272	ENSMUST00000168129,ENSMUST00000020954,ENSMUST00000170994
Biological Process	GO:1902680	positive regulation of RNA biosynthetic process	50	5152	0.00137619	0.0585272	ENSMUST00000172073,ENSMUST00000156314,ENSMUST00000025724,ENSMUST00000084896,ENSMUST00000087956,ENSMUST00000115677,ENSMUST00000008995,ENSMUST00000108270,ENSMUST00000176161,ENSMUST00000005406,Novel_003067,ENSMUST00000209467,ENSMUST00000009705,ENSMUST00000112493,ENSMUST00000165113,ENSMUST00000161513,Novel_000862,Novel_005874,ENSMUST00000185183,ENSMUST00000000033,Novel_001542,ENSMUST00000033671,ENSMU…
Biological Process	GO:0002694	regulation of leukocyte activation	19	1387	0.00137711	0.0585272	ENSMUST00000130305,ENSMUST00000076700,ENSMUST00000211140,ENSMUST00000209467,ENSMUST00000108375,ENSMUST00000111055,ENSMUST00000170089,ENSMUST00000089620,Novel_002712,ENSMUST00000004745,ENSMUST00000000033,ENSMUST00000025724,ENSMUST00000155802,ENSMUST00000030991,ENSMUST00000100794,Novel_002433,ENSMUST00000105527,ENSMUST00000091288,ENSMUST00000227879
Cellular Component	GO:0005654	nucleoplasm	80	9227	0.00141258	0.0596089	Novel_007200,Novel_002812,ENSMUST00000105840,ENSMUST00000055372,ENSMUST00000030991,Novel_003638,ENSMUST00000080411,ENSMUST00000130305,ENSMUST00000174188,ENSMUST00000047734,ENSMUST00000106517,ENSMUST00000219224,ENSMUST00000112433,ENSMUST00000142851,ENSMUST00000029741,Novel_005432,Novel_004099,ENSMUST00000210789,ENSMUST00000108707,Novel_002681,ENSMUST00000061496,ENSMUST00000216755,ENSMUST0000017008…
Biological Process	GO:0001666	response to hypoxia	18	1286	0.00144398	0.0605046	ENSMUST00000111121,ENSMUST00000025073,ENSMUST00000168743,ENSMUST00000070522,ENSMUST00000037552,ENSMUST00000112067,Novel_007080,ENSMUST00000009705,ENSMUST00000154865,ENSMUST00000058762,ENSMUST00000192723,ENSMUST00000159209,ENSMUST00000216755,ENSMUST00000108707,ENSMUST00000111049,ENSMUST00000226284,ENSMUST00000161250,ENSMUST00000140436
Biological Process	GO:0090087	regulation of peptide transport	34	3135	0.00146026	0.0607592	ENSMUST00000161250,ENSMUST00000108375,Novel_003814,ENSMUST00000159209,Novel_005874,Novel_005457,ENSMUST00000165113,ENSMUST00000147604,ENSMUST00000114782,ENSMUST00000219786,ENSMUST00000102680,ENSMUST00000112067,ENSMUST00000100794,ENSMUST00000025724,Novel_002575,ENSMUST00000172073,ENSMUST00000218445,ENSMUST00000102505,ENSMUST00000057145,ENSMUST00000061496,ENSMUST00000058762,Novel_000059,ENSMUST0000…
Cellular Component	GO:0005737	cytoplasm	252	35561	0.00148872	0.0612357	ENSMUST00000154213,Novel_002575,ENSMUST00000128166,ENSMUST00000025724,ENSMUST00000111018,ENSMUST00000130992,ENSMUST00000164759,Novel_005665,ENSMUST00000105527,Novel_005948,ENSMUST00000162792,Novel_001270,ENSMUST00000172715,ENSMUST00000154865,Novel_007080,ENSMUST00000169861,ENSMUST00000109076,ENSMUST00000008995,ENSMUST00000144763,ENSMUST00000005406,ENSMUST00000105325,ENSMUST00000196012,ENSMUST0000…
Biological Process	GO:0032897	negative regulation of viral transcription	4	78	0.00149561	0.0612357	ENSMUST00000095719,ENSMUST00000165113,ENSMUST00000001008,ENSMUST00000172073
Biological Process	GO:0008360	regulation of cell shape	11	596	0.00150766	0.0612357	ENSMUST00000102680,Novel_001032,ENSMUST00000210789,ENSMUST00000001008,ENSMUST00000107575,ENSMUST00000164929,ENSMUST00000154865,ENSMUST00000111121,ENSMUST00000115268,ENSMUST00000219224,ENSMUST00000084896
Molecular Function	GO:0032559	adenyl ribonucleotide binding	52	5438	0.00151288	0.0612357	ENSMUST00000224423,ENSMUST00000100794,ENSMUST00000052029,ENSMUST00000124533,Novel_002575,ENSMUST00000109078,ENSMUST00000111121,ENSMUST00000122303,ENSMUST00000171340,ENSMUST00000224259,ENSMUST00000168015,ENSMUST00000032370,ENSMUST00000138340,ENSMUST00000125084,ENSMUST00000033671,ENSMUST00000108375,ENSMUST00000144763,ENSMUST00000109076,ENSMUST00000123128,ENSMUST00000110628,ENSMUST00000112493,ENSMUS…
Biological Process	GO:0006998	nuclear envelope organization	6	196	0.00155562	0.0620642	ENSMUST00000095719,ENSMUST00000165113,ENSMUST00000065648,ENSMUST00000111754,ENSMUST00000044217,ENSMUST00000172073
Biological Process	GO:0043087	regulation of GTPase activity	25	2075	0.00157095	0.0620642	ENSMUST00000226284,ENSMUST00000019611,ENSMUST00000222006,ENSMUST00000114791,ENSMUST00000196012,Novel_001032,ENSMUST00000114782,ENSMUST00000218380,ENSMUST00000167240,Novel_002996,ENSMUST00000113883,ENSMUST00000154865,ENSMUST00000071935,Novel_006864,Novel_007247,ENSMUST00000187774,ENSMUST00000001008,ENSMUST00000111331,ENSMUST00000065512,ENSMUST00000164759,ENSMUST00000084896,ENSMUST00000019071,Novel…
Biological Process	GO:0051046	regulation of secretion	32	2906	0.00158029	0.0620642	ENSMUST00000130305,ENSMUST00000057145,ENSMUST00000218445,ENSMUST00000004745,Novel_000004,ENSMUST00000058762,ENSMUST00000061496,ENSMUST00000170089,Novel_006012,ENSMUST00000115356,ENSMUST00000095719,ENSMUST00000115268,ENSMUST00000155802,Novel_005601,ENSMUST00000201008,ENSMUST00000037552,ENSMUST00000001008,ENSMUST00000165113,Novel_005874,ENSMUST00000114782,ENSMUST00000123128,ENSMUST00000147604,ENSMU…
Biological Process	GO:0048584	positive regulation of response to stimulus	60	6517	0.00159106	0.0620642	ENSMUST00000224259,ENSMUST00000111121,Novel_004534,ENSMUST00000122303,ENSMUST00000025724,ENSMUST00000019071,ENSMUST00000219786,ENSMUST00000024987,ENSMUST00000105527,ENSMUST00000028300,ENSMUST00000130992,ENSMUST00000091288,Novel_003369,ENSMUST00000169861,ENSMUST00000154865,ENSMUST00000009705,ENSMUST00000112493,ENSMUST00000147604,ENSMUST00000069507,ENSMUST00000123128,ENSMUST00000105325,ENSMUST00000…
Biological Process	GO:0050708	regulation of protein secretion	21	1624	0.00159183	0.0620642	ENSMUST00000095719,ENSMUST00000025724,ENSMUST00000155802,ENSMUST00000115268,ENSMUST00000172073,ENSMUST00000037552,ENSMUST00000100794,ENSMUST00000112067,ENSMUST00000001008,Novel_005874,ENSMUST00000130305,ENSMUST00000165113,ENSMUST00000147604,ENSMUST00000114782,ENSMUST00000161250,ENSMUST00000108375,ENSMUST00000218445,ENSMUST00000057145,ENSMUST00000061496,ENSMUST00000058762,ENSMUST00000159209
Biological Process	GO:0034773	histone H4-K20 trimethylation	3	37	0.00161351	0.0620642	Novel_001543,Novel_001542,ENSMUST00000152935
Molecular Function	GO:0030554	adenyl nucleotide binding	52	5460	0.00164842	0.0620642	ENSMUST00000138340,ENSMUST00000032370,ENSMUST00000108375,ENSMUST00000033671,ENSMUST00000125084,ENSMUST00000123128,ENSMUST00000110628,ENSMUST00000109076,ENSMUST00000144763,ENSMUST00000112493,ENSMUST00000154865,ENSMUST00000145904,ENSMUST00000071935,ENSMUST00000210024,ENSMUST00000224423,ENSMUST00000052029,ENSMUST00000100794,ENSMUST00000109078,ENSMUST00000124533,Novel_002575,ENSMUST00000168015,ENSMUS…
Biological Process	GO:0045944	positive regulation of transcription from RNA polymerase II promoter	42	4162	0.00165245	0.0620642	ENSMUST00000001008,ENSMUST00000080411,Novel_003638,ENSMUST00000216130,ENSMUST00000030991,ENSMUST00000061283,Novel_007200,ENSMUST00000095719,ENSMUST00000123339,ENSMUST00000022257,ENSMUST00000095759,ENSMUST00000170089,ENSMUST00000061496,Novel_001543,ENSMUST00000108707,Novel_004099,ENSMUST00000226284,ENSMUST00000026252,ENSMUST00000072324,ENSMUST00000092532,ENSMUST00000210580,ENSMUST00000076700,ENSMU…
Biological Process	GO:0010468	regulation of gene expression	120	15039	0.00165911	0.0620642	ENSMUST00000026252,ENSMUST00000076700,ENSMUST00000148476,ENSMUST00000210580,ENSMUST00000174188,ENSMUST00000106278,ENSMUST00000047734,ENSMUST00000216755,ENSMUST00000095759,ENSMUST00000170089,Novel_001543,ENSMUST00000108707,ENSMUST00000061496,ENSMUST00000058762,ENSMUST00000022257,Novel_004099,ENSMUST00000109701,ENSMUST00000155802,ENSMUST00000030991,ENSMUST00000146074,ENSMUST00000192866,Novel_004748…
Molecular Function	GO:1901363	heterocyclic compound binding	143	18469	0.00166677	0.0620642	ENSMUST00000107123,ENSMUST00000092532,ENSMUST00000020749,ENSMUST00000209141,Novel_002817,ENSMUST00000143702,ENSMUST00000168844,ENSMUST00000072324,ENSMUST00000112961,ENSMUST00000115320,ENSMUST00000102505,ENSMUST00000109810,ENSMUST00000176204,ENSMUST00000088790,Novel_004301,ENSMUST00000015501,ENSMUST00000111055,ENSMUST00000117280,ENSMUST00000231567,ENSMUST00000174302,ENSMUST00000214095,ENSMUST00000…
Biological Process	GO:0051056	regulation of small GTPase mediated signal transduction	17	1198	0.00167987	0.0620642	Novel_002996,ENSMUST00000169861,ENSMUST00000113883,ENSMUST00000071935,Novel_006864,ENSMUST00000218380,ENSMUST00000144700,ENSMUST00000226284,ENSMUST00000019611,ENSMUST00000222006,ENSMUST00000196012,ENSMUST00000124443,ENSMUST00000025932,ENSMUST00000106149,Novel_002575,Novel_007247,ENSMUST00000107575
Biological Process	GO:0032940	secretion by cell	38	3660	0.00168529	0.0620642	ENSMUST00000161250,ENSMUST00000108375,ENSMUST00000115358,Novel_004877,ENSMUST00000097908,ENSMUST00000159209,Novel_005874,ENSMUST00000009705,ENSMUST00000165113,ENSMUST00000147604,ENSMUST00000123128,ENSMUST00000114782,ENSMUST00000112067,ENSMUST00000100794,ENSMUST00000224259,ENSMUST00000025724,ENSMUST00000172073,Novel_002575,ENSMUST00000218445,ENSMUST00000111049,ENSMUST00000057145,ENSMUST00000170089…
Biological Process	GO:0010557	positive regulation of macromolecule biosynthetic process	56	5997	0.00168737	0.0620642	Novel_005874,Novel_000862,ENSMUST00000209467,Novel_003067,ENSMUST00000165113,ENSMUST00000161513,ENSMUST00000112493,ENSMUST00000154865,ENSMUST00000009705,ENSMUST00000108270,ENSMUST00000176161,ENSMUST00000005406,ENSMUST00000008995,ENSMUST00000033671,ENSMUST00000113334,Novel_001542,ENSMUST00000185183,ENSMUST00000000033,ENSMUST00000048964,ENSMUST00000087956,ENSMUST00000111121,ENSMUST00000025724,ENSMU…
Biological Process	GO:0060702	negative regulation of endoribonuclease activity	2	10	0.00170025	0.0620642	ENSMUST00000161250,ENSMUST00000159209
Biological Process	GO:0060701	negative regulation of ribonuclease activity	2	10	0.00170025	0.0620642	ENSMUST00000161250,ENSMUST00000159209
Molecular Function	GO:0060698	endoribonuclease inhibitor activity	2	10	0.00170025	0.0620642	ENSMUST00000161250,ENSMUST00000159209
Biological Process	GO:0010604	positive regulation of macromolecule metabolic process	88	10419	0.00171415	0.0621902	ENSMUST00000000033,Novel_001542,Novel_004877,ENSMUST00000160272,ENSMUST00000033671,ENSMUST00000113334,ENSMUST00000008995,ENSMUST00000005406,ENSMUST00000108270,ENSMUST00000209467,ENSMUST00000154865,Novel_005783,ENSMUST00000115677,ENSMUST00000219786,ENSMUST00000024987,ENSMUST00000105527,ENSMUST00000156314,ENSMUST00000025724,ENSMUST00000084896,ENSMUST00000111121,ENSMUST00000224259,ENSMUST00000015501…
Cellular Component	GO:0005726	perichromatin fibrils	3	38	0.00174374	0.0622392	ENSMUST00000172073,ENSMUST00000165113,ENSMUST00000095719
Biological Process	GO:0031349	positive regulation of defense response	15	996	0.00175894	0.0622392	ENSMUST00000112493,ENSMUST00000019071,ENSMUST00000030991,ENSMUST00000025724,ENSMUST00000147604,ENSMUST00000143702,ENSMUST00000130992,ENSMUST00000033671,ENSMUST00000105527,ENSMUST00000015667,ENSMUST00000029741,Novel_002712,ENSMUST00000089620,ENSMUST00000001008,ENSMUST00000108707
Biological Process	GO:1902531	regulation of intracellular signal transduction	54	5743	0.00176685	0.0622392	Novel_007247,Novel_005665,ENSMUST00000105527,ENSMUST00000219786,ENSMUST00000024987,ENSMUST00000028300,ENSMUST00000091288,ENSMUST00000106149,Novel_002575,ENSMUST00000019071,ENSMUST00000224259,ENSMUST00000122303,Novel_006176,ENSMUST00000111121,ENSMUST00000000033,ENSMUST00000159209,ENSMUST00000124443,ENSMUST00000019611,ENSMUST00000140436,ENSMUST00000161250,ENSMUST00000196012,ENSMUST00000108270,ENSMU…
Cellular Component	GO:0044444	cytoplasmic part	185	24935	0.00176712	0.0622392	ENSMUST00000015667,ENSMUST00000139869,ENSMUST00000004745,Novel_000059,ENSMUST00000113755,ENSMUST00000120760,Novel_000511,ENSMUST00000200468,ENSMUST00000216130,ENSMUST00000208682,Novel_006491,ENSMUST00000107575,ENSMUST00000111331,ENSMUST00000159840,Novel_006012,ENSMUST00000025932,ENSMUST00000086854,ENSMUST00000019611,ENSMUST00000160272,ENSMUST00000115358,ENSMUST00000196012,ENSMUST00000033671,Novel…
Biological Process	GO:0009306	protein secretion	24	1978	0.0017678	0.0622392	ENSMUST00000115268,ENSMUST00000025724,ENSMUST00000155802,ENSMUST00000172073,ENSMUST00000095719,ENSMUST00000001008,ENSMUST00000100794,ENSMUST00000112067,ENSMUST00000037552,ENSMUST00000114782,ENSMUST00000123128,ENSMUST00000147604,ENSMUST00000130305,Novel_005874,ENSMUST00000165113,Novel_004877,ENSMUST00000061496,ENSMUST00000097908,ENSMUST00000159209,ENSMUST00000058762,ENSMUST00000108375,ENSMUST00000…
Biological Process	GO:0051254	positive regulation of RNA metabolic process	51	5350	0.00179459	0.0628105	ENSMUST00000026252,ENSMUST00000072324,ENSMUST00000143702,ENSMUST00000107123,ENSMUST00000092532,ENSMUST00000210580,ENSMUST00000047734,ENSMUST00000076700,ENSMUST00000209141,Novel_000059,ENSMUST00000088790,ENSMUST00000022257,ENSMUST00000095759,ENSMUST00000170089,Novel_001543,ENSMUST00000108707,ENSMUST00000061496,Novel_004099,ENSMUST00000226284,ENSMUST00000030991,ENSMUST00000061283,Novel_007200,ENSMU…
Biological Process	GO:0045321	leukocyte activation	28	2450	0.00181402	0.0631195	ENSMUST00000111121,ENSMUST00000025724,ENSMUST00000155802,ENSMUST00000030991,ENSMUST00000105527,ENSMUST00000037552,Novel_002433,ENSMUST00000100794,ENSMUST00000091288,ENSMUST00000000299,ENSMUST00000033053,ENSMUST00000001008,ENSMUST00000227879,ENSMUST00000076700,ENSMUST00000130305,ENSMUST00000209467,ENSMUST00000211140,ENSMUST00000154865,ENSMUST00000032800,ENSMUST00000108375,Novel_001423,Novel_005432…
Cellular Component	GO:0016459	myosin complex	7	274	0.00182522	0.0631399	ENSMUST00000231567,ENSMUST00000108375,ENSMUST00000130305,ENSMUST00000100794,ENSMUST00000102505,ENSMUST00000071935,ENSMUST00000123128
Biological Process	GO:0035556	intracellular signal transduction	77	8898	0.00185939	0.06395	ENSMUST00000159209,ENSMUST00000000033,ENSMUST00000196012,ENSMUST00000033671,ENSMUST00000161250,ENSMUST00000019611,ENSMUST00000008995,ENSMUST00000169652,ENSMUST00000218380,ENSMUST00000123128,ENSMUST00000105325,ENSMUST00000108270,ENSMUST00000154865,ENSMUST00000169861,ENSMUST00000187774,ENSMUST00000130992,ENSMUST00000105527,Novel_005665,ENSMUST00000219786,ENSMUST00000024987,Novel_002575,ENSMUST00000…
Biological Process	GO:0071459	protein localization to chromosome, centromeric region	3	39	0.00188035	0.0642992	ENSMUST00000168129,ENSMUST00000170994,ENSMUST00000020954
Biological Process	GO:0007169	transmembrane receptor protein tyrosine kinase signaling pathway	25	2105	0.00190175	0.0646595	ENSMUST00000227879,ENSMUST00000164992,ENSMUST00000025932,ENSMUST00000170788,Novel_005296,ENSMUST00000115268,ENSMUST00000224259,ENSMUST00000111121,ENSMUST00000135636,Novel_006176,ENSMUST00000111055,ENSMUST00000108707,ENSMUST00000061496,ENSMUST00000088790,ENSMUST00000022257,ENSMUST00000000033,ENSMUST00000226284,ENSMUST00000102505,ENSMUST00000111049,Novel_003814,ENSMUST00000005406,Novel_000059,ENSMU…
Biological Process	GO:0009719	response to endogenous stimulus	53	5640	0.00197666	0.0668247	Novel_006766,ENSMUST00000123339,ENSMUST00000024791,ENSMUST00000025932,Novel_006306,ENSMUST00000037552,ENSMUST00000070522,Novel_002255,ENSMUST00000094623,Novel_007052,ENSMUST00000000299,Novel_005913,ENSMUST00000227879,Novel_000059,Novel_002817,Novel_002256,ENSMUST00000176204,ENSMUST00000226284,ENSMUST00000015667,ENSMUST00000218445,ENSMUST00000111049,ENSMUST00000102505,Novel_004099,ENSMUST000001087…
Biological Process	GO:0045087	innate immune response	24	2002	0.00206503	0.0680302	ENSMUST00000130992,ENSMUST00000105527,ENSMUST00000001008,ENSMUST00000111121,ENSMUST00000019071,ENSMUST00000030991,ENSMUST00000115268,ENSMUST00000024791,ENSMUST00000155802,ENSMUST00000033671,ENSMUST00000029741,ENSMUST00000089620,ENSMUST00000000033,Novel_004877,ENSMUST00000108707,ENSMUST00000112493,ENSMUST00000154865,ENSMUST00000032800,Novel_002817,ENSMUST00000143702,ENSMUST00000147604,ENSMUST00000…
Biological Process	GO:0048523	negative regulation of cellular process	126	16018	0.00206549	0.0680302	Novel_005665,ENSMUST00000105527,ENSMUST00000219786,ENSMUST00000112067,ENSMUST00000108840,ENSMUST00000130992,ENSMUST00000224423,Novel_001270,ENSMUST00000224259,Novel_006084,Novel_004534,ENSMUST00000111121,ENSMUST00000135636,ENSMUST00000025724,ENSMUST00000084896,ENSMUST00000111018,ENSMUST00000115359,ENSMUST00000156314,Novel_002575,ENSMUST00000166678,ENSMUST00000161250,ENSMUST00000108375,ENSMUST0000…
Biological Process	GO:1904720	regulation of mRNA endonucleolytic cleavage involved in unfolded protein response	2	11	0.00206949	0.0680302	ENSMUST00000161250,ENSMUST00000159209
Molecular Function	GO:0031726	CCR1 chemokine receptor binding	2	11	0.00206949	0.0680302	ENSMUST00000019071,ENSMUST00000001008
Biological Process	GO:0031437	regulation of mRNA cleavage	2	11	0.00206949	0.0680302	ENSMUST00000161250,ENSMUST00000159209
Molecular Function	GO:0097159	organic cyclic compound binding	144	18719	0.0020848	0.068157	ENSMUST00000112067,ENSMUST00000052029,ENSMUST00000115677,ENSMUST00000224423,ENSMUST00000224259,ENSMUST00000111121,ENSMUST00000115359,ENSMUST00000084896,ENSMUST00000105314,ENSMUST00000108375,ENSMUST00000113334,Novel_001542,ENSMUST00000227920,ENSMUST00000209467,ENSMUST00000108270,ENSMUST00000223194,ENSMUST00000123128,ENSMUST00000068408,ENSMUST00000065512,ENSMUST00000063577,ENSMUST00000135108,Novel_…
Biological Process	GO:0007166	cell surface receptor signaling pathway	73	8381	0.00210348	0.068392	ENSMUST00000057145,ENSMUST00000022257,ENSMUST00000061496,ENSMUST00000108707,ENSMUST00000170089,ENSMUST00000026252,ENSMUST00000201008,Novel_001357,ENSMUST00000001008,ENSMUST00000000299,Novel_002341,ENSMUST00000111932,ENSMUST00000039016,Novel_006766,ENSMUST00000030991,ENSMUST00000115268,ENSMUST00000170788,ENSMUST00000155802,Novel_003814,ENSMUST00000140436,ENSMUST00000185183,ENSMUST00000102690,ENSMU…
Biological Process	GO:0070482	response to oxygen levels	19	1442	0.00212664	0.0687691	ENSMUST00000111121,ENSMUST00000025073,ENSMUST00000168743,ENSMUST00000107575,ENSMUST00000070522,ENSMUST00000037552,ENSMUST00000112067,Novel_007080,ENSMUST00000154865,ENSMUST00000009705,ENSMUST00000058762,ENSMUST00000159209,ENSMUST00000192723,ENSMUST00000216755,ENSMUST00000108707,ENSMUST00000111049,ENSMUST00000226284,ENSMUST00000161250,ENSMUST00000140436
Biological Process	GO:0051171	regulation of nitrogen compound metabolic process	146	19038	0.00216318	0.0695169	ENSMUST00000000109,ENSMUST00000063577,ENSMUST00000072292,Novel_005601,ENSMUST00000145451,ENSMUST00000061283,ENSMUST00000214095,ENSMUST00000206619,Novel_006306,ENSMUST00000174302,ENSMUST00000025073,Novel_004301,ENSMUST00000088790,ENSMUST00000015501,ENSMUST00000226284,ENSMUST00000112961,ENSMUST00000115320,ENSMUST00000111049,Novel_002817,ENSMUST00000143702,ENSMUST00000072324,ENSMUST00000209141,ENSMU…
Biological Process	GO:0051382	kinetochore assembly	3	41	0.00217313	0.0695169	ENSMUST00000020954,ENSMUST00000170994,ENSMUST00000168129
Molecular Function	GO:0030234	enzyme regulator activity	35	3342	0.00221944	0.0706185	ENSMUST00000001008,ENSMUST00000111331,ENSMUST00000179238,ENSMUST00000065512,Novel_002255,ENSMUST00000025932,Novel_004052,ENSMUST00000015501,Novel_001032,ENSMUST00000226284,Novel_002256,Novel_006864,ENSMUST00000105543,Novel_005783,ENSMUST00000111754,Novel_005665,ENSMUST00000164759,ENSMUST00000084896,ENSMUST00000089200,ENSMUST00000159209,ENSMUST00000000033,ENSMUST00000065648,ENSMUST00000033671,ENSM…
Biological Process	GO:0046578	regulation of Ras protein signal transduction	15	1022	0.00224631	0.0709348	ENSMUST00000124443,ENSMUST00000107575,ENSMUST00000196012,ENSMUST00000222006,ENSMUST00000019611,Novel_002575,ENSMUST00000218380,ENSMUST00000144700,ENSMUST00000025932,ENSMUST00000106149,ENSMUST00000113883,Novel_006864,ENSMUST00000071935,ENSMUST00000169861,Novel_002996
Biological Process	GO:0006807	nitrogen compound metabolic process	219	30430	0.00228098	0.0709348	ENSMUST00000084896,ENSMUST00000105314,ENSMUST00000224259,ENSMUST00000111121,ENSMUST00000053498,ENSMUST00000224423,ENSMUST00000161659,Novel_005783,ENSMUST00000024987,ENSMUST00000219786,ENSMUST00000112067,ENSMUST00000115677,ENSMUST00000108270,ENSMUST00000223194,ENSMUST00000211140,ENSMUST00000209467,Novel_001542,ENSMUST00000159551,Novel_004877,ENSMUST00000227920,ENSMUST00000161250,ENSMUST00000113334…
Biological Process	GO:0036293	response to decreased oxygen levels	18	1342	0.00228328	0.0709348	ENSMUST00000070522,ENSMUST00000037552,ENSMUST00000112067,ENSMUST00000111121,ENSMUST00000025073,ENSMUST00000168743,ENSMUST00000111049,ENSMUST00000226284,ENSMUST00000161250,ENSMUST00000140436,ENSMUST00000058762,ENSMUST00000159209,ENSMUST00000192723,ENSMUST00000216755,ENSMUST00000108707,ENSMUST00000154865,Novel_007080,ENSMUST00000009705
Biological Process	GO:0006996	organelle organization	105	12971	0.00228882	0.0709348	ENSMUST00000020749,Novel_000059,ENSMUST00000113755,ENSMUST00000107123,Novel_002817,ENSMUST00000200468,ENSMUST00000102505,ENSMUST00000064019,Novel_001032,ENSMUST00000149927,Novel_000004,ENSMUST00000170994,ENSMUST00000139869,Novel_004301,ENSMUST00000095719,ENSMUST00000174302,Novel_006012,ENSMUST00000117280,ENSMUST00000020954,Novel_001250,ENSMUST00000206619,ENSMUST00000068408,ENSMUST00000132139,Nove…
Biological Process	GO:0002791	regulation of peptide secretion	22	1788	0.00228899	0.0709348	ENSMUST00000100794,ENSMUST00000112067,ENSMUST00000037552,ENSMUST00000001008,ENSMUST00000095719,ENSMUST00000115268,ENSMUST00000155802,ENSMUST00000025724,Novel_002575,ENSMUST00000172073,ENSMUST00000108375,ENSMUST00000161250,ENSMUST00000057145,ENSMUST00000218445,ENSMUST00000061496,ENSMUST00000159209,ENSMUST00000058762,ENSMUST00000130305,Novel_005874,ENSMUST00000165113,ENSMUST00000114782,ENSMUST00000…
Molecular Function	GO:0004869	cysteine-type endopeptidase inhibitor activity	6	212	0.00230636	0.0711028	ENSMUST00000140436,ENSMUST00000089200,ENSMUST00000112493,Novel_004052,ENSMUST00000033671,ENSMUST00000170628
Biological Process	GO:0072657	protein localization to membrane	23	1909	0.00238683	0.0729392	Novel_006084,ENSMUST00000218166,ENSMUST00000024791,ENSMUST00000111018,Novel_002575,ENSMUST00000068408,ENSMUST00000211349,ENSMUST00000201008,ENSMUST00000000299,Novel_002996,Novel_005457,ENSMUST00000087395,ENSMUST00000113883,ENSMUST00000084038,ENSMUST00000160439,ENSMUST00000123128,ENSMUST00000140436,ENSMUST00000226284,ENSMUST00000102505,Novel_001423,ENSMUST00000160272,ENSMUST00000152511,Novel_004301
Biological Process	GO:0044763	single-organism cellular process	243	34326	0.00239044	0.0729392	ENSMUST00000112364,Novel_006084,ENSMUST00000224259,ENSMUST00000135636,ENSMUST00000111121,ENSMUST00000053498,ENSMUST00000084896,ENSMUST00000115359,ENSMUST00000219786,ENSMUST00000102680,ENSMUST00000052029,ENSMUST00000112067,ENSMUST00000115677,ENSMUST00000224423,ENSMUST00000106656,ENSMUST00000187774,Novel_003369,Novel_005457,ENSMUST00000209467,ENSMUST00000211140,ENSMUST00000123128,ENSMUST00000108270…
Biological Process	GO:0065009	regulation of molecular function	81	9548	0.00241333	0.0732618	Novel_005457,ENSMUST00000169861,ENSMUST00000154865,ENSMUST00000123128,ENSMUST00000005406,ENSMUST00000008995,ENSMUST00000218380,ENSMUST00000161250,ENSMUST00000019611,ENSMUST00000065648,ENSMUST00000033671,ENSMUST00000196012,ENSMUST00000159209,ENSMUST00000000033,ENSMUST00000224259,ENSMUST00000111121,ENSMUST00000135636,ENSMUST00000084896,Novel_002575,Novel_005665,ENSMUST00000024987,ENSMUST00000105527…
Biological Process	GO:0016082	synaptic vesicle priming	4	89	0.00242604	0.0732738	Novel_000004,ENSMUST00000115356,ENSMUST00000201008,ENSMUST00000115358
Biological Process	GO:0061061	muscle structure development	28	2502	0.00243972	0.0733147	Novel_005948,ENSMUST00000080411,Novel_002433,ENSMUST00000132139,ENSMUST00000219786,ENSMUST00000115268,Novel_005296,ENSMUST00000135636,ENSMUST00000231567,ENSMUST00000123339,ENSMUST00000108611,ENSMUST00000159840,ENSMUST00000192723,ENSMUST00000000033,ENSMUST00000139869,ENSMUST00000061496,ENSMUST00000216755,ENSMUST00000111049,ENSMUST00000110384,Novel_004342,ENSMUST00000008995,ENSMUST00000146201,Novel…
Biological Process	GO:1990166	protein localization to site of double-strand break	2	12	0.00247313	0.0739453	ENSMUST00000067218,ENSMUST00000123555
Biological Process	GO:0002790	peptide secretion	25	2152	0.00253952	0.075203	ENSMUST00000025724,ENSMUST00000155802,ENSMUST00000115268,ENSMUST00000172073,Novel_002575,ENSMUST00000095719,ENSMUST00000001008,ENSMUST00000037552,ENSMUST00000112067,ENSMUST00000100794,ENSMUST00000147604,ENSMUST00000123128,ENSMUST00000114782,Novel_005874,ENSMUST00000130305,ENSMUST00000165113,Novel_004877,ENSMUST00000097908,ENSMUST00000061496,ENSMUST00000058762,ENSMUST00000159209,ENSMUST00000161250…
Molecular Function	GO:0005089	Rho guanyl-nucleotide exchange factor activity	9	456	0.00254047	0.075203	Novel_002575,ENSMUST00000144700,ENSMUST00000218380,ENSMUST00000113883,ENSMUST00000187774,Novel_002005,ENSMUST00000196012,ENSMUST00000019611,ENSMUST00000222006
Molecular Function	GO:0016301	kinase activity	34	3256	0.0026771	0.0787217	ENSMUST00000001008,ENSMUST00000112846,Novel_003638,ENSMUST00000112380,ENSMUST00000161908,ENSMUST00000086854,ENSMUST00000043716,ENSMUST00000115268,Novel_004301,ENSMUST00000088790,ENSMUST00000111055,ENSMUST00000194206,ENSMUST00000200468,ENSMUST00000028636,Novel_000059,ENSMUST00000097707,ENSMUST00000224423,ENSMUST00000219786,ENSMUST00000052029,ENSMUST00000124533,Novel_002575,ENSMUST00000109078,Novel…
Biological Process	GO:0071705	nitrogen compound transport	69	7905	0.00268667	0.0787217	ENSMUST00000084896,ENSMUST00000025724,ENSMUST00000111018,Novel_002575,ENSMUST00000224259,ENSMUST00000135636,ENSMUST00000219786,ENSMUST00000102680,ENSMUST00000112067,ENSMUST00000123128,Novel_005457,ENSMUST00000097908,Novel_004877,ENSMUST00000191896,ENSMUST00000159209,ENSMUST00000161250,ENSMUST00000108375,ENSMUST00000160272,ENSMUST00000115358,ENSMUST00000095719,ENSMUST00000123339,ENSMUST00000115356…
Biological Process	GO:0019219	regulation of nucleobase-containing compound metabolic process	110	13768	0.00269903	0.0787217	ENSMUST00000210580,ENSMUST00000047734,ENSMUST00000174188,ENSMUST00000106278,ENSMUST00000123555,ENSMUST00000076700,ENSMUST00000026252,Novel_004099,ENSMUST00000067218,ENSMUST00000109701,ENSMUST00000058762,ENSMUST00000022257,ENSMUST00000192723,ENSMUST00000095759,ENSMUST00000170089,ENSMUST00000108707,Novel_001543,ENSMUST00000061496,Novel_007200,Novel_004748,ENSMUST00000030991,ENSMUST00000146074,ENSMU…
Biological Process	GO:0080090	regulation of primary metabolic process	148	19447	0.00272347	0.079047	ENSMUST00000080411,ENSMUST00000000299,ENSMUST00000112846,ENSMUST00000001008,Novel_004748,ENSMUST00000155802,ENSMUST00000146074,Novel_004099,ENSMUST00000067218,ENSMUST00000109701,ENSMUST00000170089,ENSMUST00000095759,Novel_001543,ENSMUST00000061496,ENSMUST00000022257,ENSMUST00000192723,ENSMUST00000123555,ENSMUST00000076700,ENSMUST00000106278,ENSMUST00000047734,ENSMUST00000174188,ENSMUST00000210580…
Biological Process	GO:0034645	cellular macromolecule biosynthetic process	125	15991	0.00274039	0.0791521	ENSMUST00000080411,Novel_003638,ENSMUST00000062674,ENSMUST00000001008,ENSMUST00000000299,ENSMUST00000112846,Novel_002812,Novel_007200,Novel_004748,ENSMUST00000108611,ENSMUST00000087315,ENSMUST00000030991,ENSMUST00000210640,ENSMUST00000146074,ENSMUST00000192866,ENSMUST00000155802,ENSMUST00000109701,Novel_004099,ENSMUST00000067218,ENSMUST00000029741,ENSMUST00000058762,ENSMUST00000192723,ENSMUST0000…
Cellular Component	GO:0030027	lamellipodium	13	843	0.00284757	0.0817951	ENSMUST00000132139,Novel_005601,ENSMUST00000044217,Novel_007247,ENSMUST00000139869,ENSMUST00000004745,ENSMUST00000192967,ENSMUST00000121200,ENSMUST00000071935,ENSMUST00000111121,ENSMUST00000154865,ENSMUST00000005406,ENSMUST00000161908
Biological Process	GO:0046782	regulation of viral transcription	5	153	0.00287314	0.0817951	ENSMUST00000165113,ENSMUST00000095719,ENSMUST00000164929,ENSMUST00000001008,ENSMUST00000172073
Biological Process	GO:0032268	regulation of cellular protein metabolic process	72	8345	0.00287935	0.0817951	Novel_005874,Novel_002996,ENSMUST00000165113,ENSMUST00000009705,ENSMUST00000112493,ENSMUST00000147604,ENSMUST00000170628,ENSMUST00000098567,ENSMUST00000140436,ENSMUST00000112706,ENSMUST00000164929,ENSMUST00000168015,ENSMUST00000089200,Novel_006176,ENSMUST00000122303,ENSMUST00000164992,ENSMUST00000019071,ENSMUST00000172073,ENSMUST00000091288,ENSMUST00000148476,ENSMUST00000121198,ENSMUST00000170089…
Biological Process	GO:0051168	nuclear export	10	555	0.00288689	0.0817951	Novel_002812,ENSMUST00000039016,ENSMUST00000108611,Novel_002256,Novel_002255,ENSMUST00000109810,ENSMUST00000102680,ENSMUST00000068408,ENSMUST00000191896,ENSMUST00000061496
Biological Process	GO:1903895	negative regulation of IRE1-mediated unfolded protein response	2	13	0.00291072	0.0820795	ENSMUST00000159209,ENSMUST00000161250
Biological Process	GO:0043266	regulation of potassium ion transport	8	380	0.00294047	0.0825273	ENSMUST00000106656,ENSMUST00000219786,ENSMUST00000218445,ENSMUST00000091288,ENSMUST00000087395,ENSMUST00000159840,ENSMUST00000111121,ENSMUST00000154865
Biological Process	GO:0050848	regulation of calcium-mediated signaling	7	300	0.00302264	0.0840796	ENSMUST00000091288,ENSMUST00000154865,ENSMUST00000111121,ENSMUST00000219786,ENSMUST00000001008,ENSMUST00000123128,ENSMUST00000024791
Biological Process	GO:2000810	regulation of bicellular tight junction assembly	3	46	0.00302404	0.0840796	ENSMUST00000028857,ENSMUST00000102505,ENSMUST00000110357
Biological Process	GO:0007010	cytoskeleton organization	45	4699	0.0030765	0.0851403	ENSMUST00000132139,Novel_005601,Novel_007222,ENSMUST00000063577,ENSMUST00000084513,ENSMUST00000107575,ENSMUST00000207918,ENSMUST00000001008,Novel_005012,ENSMUST00000039016,ENSMUST00000115268,Novel_001250,ENSMUST00000114167,ENSMUST00000210789,ENSMUST00000102505,ENSMUST00000067218,Novel_001032,ENSMUST00000216755,ENSMUST00000192967,ENSMUST00000058762,ENSMUST00000139869,Novel_004301,ENSMUST0000002225…
Biological Process	GO:0032879	regulation of localization	81	9641	0.00313834	0.0861165	Novel_000059,Novel_002256,ENSMUST00000102505,ENSMUST00000218445,ENSMUST00000015667,ENSMUST00000226284,ENSMUST00000088790,ENSMUST00000004745,Novel_000004,ENSMUST00000170994,ENSMUST00000149927,Novel_006012,ENSMUST00000115356,ENSMUST00000123339,ENSMUST00000095719,ENSMUST00000159840,ENSMUST00000024791,ENSMUST00000020954,Novel_005601,ENSMUST00000037552,ENSMUST00000033053,ENSMUST00000107575,ENSMUST0000…
Biological Process	GO:0009891	positive regulation of biosynthetic process	59	6579	0.00314072	0.0861165	ENSMUST00000061283,ENSMUST00000030991,ENSMUST00000095719,ENSMUST00000108611,ENSMUST00000174302,ENSMUST00000123339,Novel_007200,ENSMUST00000000299,ENSMUST00000001008,Novel_003638,ENSMUST00000216130,ENSMUST00000080411,ENSMUST00000072324,ENSMUST00000026252,ENSMUST00000076700,ENSMUST00000209141,Novel_000059,ENSMUST00000107123,ENSMUST00000092532,ENSMUST00000047734,ENSMUST00000210580,ENSMUST00000170089…
Biological Process	GO:0006270	DNA replication initiation	4	96	0.00318994	0.0870649	ENSMUST00000113334,ENSMUST00000048964,ENSMUST00000132028,ENSMUST00000142851
Biological Process	GO:0050798	activated T cell proliferation	5	157	0.00320896	0.0871842	ENSMUST00000000299,ENSMUST00000000033,ENSMUST00000089620,ENSMUST00000033053,ENSMUST00000091288
Biological Process	GO:0051817	modification of morphology or physiology of other organism involved in symbiotic interaction	7	304	0.00325032	0.087825	ENSMUST00000165113,ENSMUST00000140436,ENSMUST00000095719,ENSMUST00000164929,ENSMUST00000001008,ENSMUST00000172073,ENSMUST00000143702
Cellular Component	GO:0030425	dendrite	32	3048	0.00327159	0.087825	ENSMUST00000218445,ENSMUST00000111049,ENSMUST00000202623,ENSMUST00000226284,ENSMUST00000139869,ENSMUST00000088790,ENSMUST00000216755,Novel_002256,ENSMUST00000177013,Novel_004201,Novel_005601,ENSMUST00000132139,Novel_002255,ENSMUST00000107575,Novel_007200,Novel_006766,ENSMUST00000108611,ENSMUST00000000094,ENSMUST00000082170,ENSMUST00000154865,ENSMUST00000087395,Novel_002996,ENSMUST00000005406,ENSM…
Biological Process	GO:0006357	regulation of transcription from RNA polymerase II promoter	62	7003	0.00328364	0.087825	ENSMUST00000033671,ENSMUST00000161250,ENSMUST00000159209,ENSMUST00000185183,ENSMUST00000000033,Novel_001542,ENSMUST00000172715,Novel_003067,ENSMUST00000165113,ENSMUST00000209467,ENSMUST00000112493,ENSMUST00000161513,ENSMUST00000009705,Novel_000862,Novel_005874,ENSMUST00000008995,ENSMUST00000108270,ENSMUST00000176161,ENSMUST00000005406,ENSMUST00000028300,ENSMUST00000115677,ENSMUST00000108840,Novel…
Cellular Component	GO:0030054	cell junction	54	5915	0.00329159	0.087825	ENSMUST00000210640,Novel_007200,ENSMUST00000115356,Novel_006766,ENSMUST00000159840,ENSMUST00000111331,ENSMUST00000110357,ENSMUST00000201008,Novel_005601,Novel_002255,ENSMUST00000068408,ENSMUST00000132139,Novel_002256,ENSMUST00000143702,ENSMUST00000219224,ENSMUST00000121198,ENSMUST00000159597,ENSMUST00000092532,ENSMUST00000097707,ENSMUST00000167240,ENSMUST00000139869,ENSMUST00000192967,Novel_00000…
Biological Process	GO:2001168	positive regulation of histone H2B ubiquitination	2	14	0.00338182	0.0890346	Novel_003638,ENSMUST00000156314
Biological Process	GO:2001166	regulation of histone H2B ubiquitination	2	14	0.00338182	0.0890346	Novel_003638,ENSMUST00000156314
Molecular Function	GO:0005534	galactose binding	2	14	0.00338182	0.0890346	Novel_002433,ENSMUST00000009705
Biological Process	GO:0044262	cellular carbohydrate metabolic process	14	964	0.00340781	0.0893238	ENSMUST00000052029,ENSMUST00000037552,ENSMUST00000112380,ENSMUST00000125084,ENSMUST00000061496,ENSMUST00000108707,ENSMUST00000000033,ENSMUST00000162792,Novel_000739,ENSMUST00000028636,ENSMUST00000154865,ENSMUST00000111121,ENSMUST00000110628,ENSMUST00000008995
Biological Process	GO:0097484	dendrite extension	5	160	0.00347873	0.0903515	ENSMUST00000109078,ENSMUST00000109076,Novel_000004,ENSMUST00000111049,Novel_006012
Biological Process	GO:0070098	chemokine-mediated signaling pathway	5	160	0.00347873	0.0903515	ENSMUST00000019071,ENSMUST00000001008,ENSMUST00000024791,ENSMUST00000111121,ENSMUST00000154865
Biological Process	GO:0010628	positive regulation of gene expression	58	6476	0.00350694	0.0903515	ENSMUST00000226284,Novel_004099,ENSMUST00000095759,ENSMUST00000170089,Novel_001543,ENSMUST00000061496,ENSMUST00000108707,Novel_000004,ENSMUST00000022257,ENSMUST00000088790,ENSMUST00000209141,ENSMUST00000076700,Novel_000059,ENSMUST00000107123,ENSMUST00000092532,ENSMUST00000047734,ENSMUST00000210580,ENSMUST00000072324,ENSMUST00000026252,Novel_003638,ENSMUST00000216130,ENSMUST00000080411,ENSMUST0000…
Cellular Component	GO:0000775	chromosome, centromeric region	11	666	0.00352291	0.0903515	Novel_001250,Novel_002256,ENSMUST00000020954,ENSMUST00000154213,ENSMUST00000076700,ENSMUST00000152935,ENSMUST00000170994,ENSMUST00000168129,ENSMUST00000111169,ENSMUST00000094623,Novel_002255
Cellular Component	GO:0044446	intracellular organelle part	187	25590	0.00352748	0.0903515	ENSMUST00000084513,ENSMUST00000227879,ENSMUST00000216130,ENSMUST00000094623,ENSMUST00000025932,Novel_001250,ENSMUST00000086854,ENSMUST00000123339,ENSMUST00000095719,ENSMUST00000159840,ENSMUST00000106063,Novel_006012,ENSMUST00000004745,ENSMUST00000015667,ENSMUST00000120760,ENSMUST00000113755,Novel_001270,ENSMUST00000164759,ENSMUST00000130992,ENSMUST00000111018,ENSMUST00000128166,ENSMUST00000156314…
Biological Process	GO:0032958	inositol phosphate biosynthetic process	4	99	0.00356232	0.0903515	ENSMUST00000110628,ENSMUST00000111121,ENSMUST00000154865,ENSMUST00000052029
Biological Process	GO:0031328	positive regulation of cellular biosynthetic process	58	6481	0.00356533	0.0903515	ENSMUST00000111121,ENSMUST00000087956,ENSMUST00000224259,ENSMUST00000048964,ENSMUST00000156314,ENSMUST00000172073,ENSMUST00000025724,ENSMUST00000084896,ENSMUST00000115677,ENSMUST00000132028,Novel_003067,ENSMUST00000209467,ENSMUST00000165113,ENSMUST00000112493,ENSMUST00000161513,ENSMUST00000154865,ENSMUST00000009705,Novel_000862,Novel_005874,ENSMUST00000008995,ENSMUST00000005406,ENSMUST00000108270…
Biological Process	GO:0019722	calcium-mediated signaling	10	572	0.0035685	0.0903515	ENSMUST00000008995,ENSMUST00000123128,ENSMUST00000024791,ENSMUST00000154865,ENSMUST00000111121,ENSMUST00000224259,ENSMUST00000001008,ENSMUST00000091288,Novel_005601,ENSMUST00000219786
Biological Process	GO:0019222	regulation of metabolic process	162	21723	0.00361552	0.0911541	ENSMUST00000109701,Novel_004099,ENSMUST00000067218,ENSMUST00000192723,ENSMUST00000022257,ENSMUST00000061496,Novel_001543,ENSMUST00000170089,ENSMUST00000095759,ENSMUST00000047734,ENSMUST00000106278,ENSMUST00000174188,ENSMUST00000210580,ENSMUST00000097707,ENSMUST00000222106,ENSMUST00000076700,ENSMUST00000123555,ENSMUST00000080411,ENSMUST00000001008,ENSMUST00000112846,ENSMUST00000000299,Novel_004748…
Biological Process	GO:0019438	aromatic compound biosynthetic process	110	13896	0.00366376	0.0916296	Novel_004748,Novel_007200,Novel_002812,ENSMUST00000155802,ENSMUST00000192866,ENSMUST00000030991,ENSMUST00000146074,Novel_003638,ENSMUST00000080411,ENSMUST00000112846,ENSMUST00000000299,ENSMUST00000001008,ENSMUST00000076700,ENSMUST00000174188,ENSMUST00000210580,ENSMUST00000047734,ENSMUST00000026252,ENSMUST00000029741,Novel_004099,Novel_005432,ENSMUST00000109701,ENSMUST00000108707,Novel_001543,ENSM…
Biological Process	GO:0050686	negative regulation of mRNA processing	5	162	0.00366739	0.0916296	ENSMUST00000159209,ENSMUST00000156314,ENSMUST00000209141,Novel_003638,ENSMUST00000161250
Biological Process	GO:0031323	regulation of cellular metabolic process	152	20202	0.00370008	0.0916296	ENSMUST00000227920,Novel_004877,Novel_001542,ENSMUST00000159551,ENSMUST00000113334,ENSMUST00000161250,ENSMUST00000223194,ENSMUST00000108270,ENSMUST00000209467,Novel_005783,ENSMUST00000161659,ENSMUST00000224423,ENSMUST00000115677,ENSMUST00000112067,ENSMUST00000219786,ENSMUST00000024987,ENSMUST00000105314,ENSMUST00000084896,ENSMUST00000111121,ENSMUST00000224259,Novel_004301,ENSMUST00000088790,ENSMU…
Biological Process	GO:0050865	regulation of cell activation	19	1518	0.00370587	0.0916296	ENSMUST00000130305,ENSMUST00000076700,ENSMUST00000211140,ENSMUST00000209467,ENSMUST00000108375,ENSMUST00000111055,ENSMUST00000170089,ENSMUST00000000033,Novel_002712,ENSMUST00000089620,ENSMUST00000004745,ENSMUST00000155802,ENSMUST00000025724,ENSMUST00000030991,Novel_002433,ENSMUST00000100794,ENSMUST00000105527,ENSMUST00000091288,ENSMUST00000227879
Biological Process	GO:0051179	localization	152	20204	0.00371531	0.0916296	ENSMUST00000170994,Novel_000004,Novel_004301,ENSMUST00000088790,ENSMUST00000149927,ENSMUST00000111055,Novel_006005,ENSMUST00000111049,ENSMUST00000218445,ENSMUST00000102505,ENSMUST00000112961,ENSMUST00000226284,ENSMUST00000109810,Novel_002256,Novel_002817,ENSMUST00000146201,ENSMUST00000000109,ENSMUST00000161523,Novel_005601,ENSMUST00000110357,ENSMUST00000132139,ENSMUST00000068408,Novel_002433,ENSM…
Biological Process	GO:0002376	immune system process	65	7457	0.00372678	0.0916296	Novel_002433,ENSMUST00000037552,ENSMUST00000227879,ENSMUST00000033053,ENSMUST00000159840,ENSMUST00000024791,ENSMUST00000086854,Novel_006306,ENSMUST00000015667,ENSMUST00000111055,ENSMUST00000004745,ENSMUST00000088790,Novel_004301,ENSMUST00000143702,Novel_002817,ENSMUST00000032800,ENSMUST00000105527,ENSMUST00000115677,ENSMUST00000130992,ENSMUST00000053498,ENSMUST00000111121,ENSMUST00000025724,ENSMU…
Biological Process	GO:1990504	dense core granule exocytosis	2	15	0.003886	0.0932327	ENSMUST00000115358,ENSMUST00000115356
Biological Process	GO:0070055	mRNA endonucleolytic cleavage involved in unfolded protein response	2	15	0.003886	0.0932327	ENSMUST00000159209,ENSMUST00000161250
Biological Process	GO:0070054	mRNA splicing, via endonucleolytic cleavage and ligation	2	15	0.003886	0.0932327	ENSMUST00000159209,ENSMUST00000161250
Biological Process	GO:0032074	negative regulation of nuclease activity	2	15	0.003886	0.0932327	ENSMUST00000161250,ENSMUST00000159209
Biological Process	GO:0030969	mRNA splicing via endonucleolytic cleavage and ligation involved in unfolded protein response	2	15	0.003886	0.0932327	ENSMUST00000159209,ENSMUST00000161250
Molecular Function	GO:0008428	ribonuclease inhibitor activity	2	15	0.003886	0.0932327	ENSMUST00000161250,ENSMUST00000159209
Biological Process	GO:0031326	regulation of cellular biosynthetic process	113	14377	0.00400662	0.0950948	Novel_001542,ENSMUST00000227920,ENSMUST00000000033,ENSMUST00000159209,ENSMUST00000161250,ENSMUST00000113334,ENSMUST00000033671,ENSMUST00000005406,ENSMUST00000223194,ENSMUST00000108270,ENSMUST00000008995,ENSMUST00000152935,ENSMUST00000154865,ENSMUST00000209467,ENSMUST00000172715,ENSMUST00000224423,Novel_001270,ENSMUST00000161659,ENSMUST00000219786,ENSMUST00000105527,ENSMUST00000108840,ENSMUST00000…
Biological Process	GO:0008380	RNA splicing	18	1417	0.00401724	0.0950948	Novel_002812,ENSMUST00000106063,ENSMUST00000095719,ENSMUST00000123339,ENSMUST00000172073,ENSMUST00000055372,Novel_005913,ENSMUST00000165113,ENSMUST00000106278,ENSMUST00000100429,ENSMUST00000210789,ENSMUST00000109701,Novel_004342,ENSMUST00000161250,ENSMUST00000109810,ENSMUST00000159209,ENSMUST00000159551,ENSMUST00000088621
Biological Process	GO:0009987	cellular process	336	50346	0.00403785	0.0950948	ENSMUST00000135636,ENSMUST00000224259,ENSMUST00000105314,ENSMUST00000194381,ENSMUST00000084896,ENSMUST00000112067,ENSMUST00000102680,ENSMUST00000219786,Novel_005783,ENSMUST00000106656,ENSMUST00000187774,ENSMUST00000211140,ENSMUST00000108270,ENSMUST00000123128,ENSMUST00000021860,ENSMUST00000177549,ENSMUST00000065648,ENSMUST00000174004,Novel_004877,Novel_001542,ENSMUST00000159551,ENSMUST00000025073…
Biological Process	GO:0023056	positive regulation of signaling	51	5570	0.00404325	0.0950948	ENSMUST00000107575,ENSMUST00000001008,Novel_005601,ENSMUST00000201008,ENSMUST00000179238,ENSMUST00000037552,Novel_002433,ENSMUST00000030991,ENSMUST00000086854,ENSMUST00000155802,ENSMUST00000024791,ENSMUST00000025932,ENSMUST00000061283,ENSMUST00000115268,ENSMUST00000095719,ENSMUST00000123339,Novel_000004,ENSMUST00000088790,Novel_004301,ENSMUST00000061496,ENSMUST00000108707,ENSMUST00000111049,ENSMU…
Biological Process	GO:0051050	positive regulation of transport	37	3727	0.00404353	0.0950948	ENSMUST00000115268,ENSMUST00000155802,Novel_002812,ENSMUST00000115356,ENSMUST00000168743,ENSMUST00000095719,ENSMUST00000001008,ENSMUST00000033053,ENSMUST00000000109,ENSMUST00000201008,ENSMUST00000037380,ENSMUST00000037552,ENSMUST00000130305,Novel_000059,Novel_000004,ENSMUST00000061496,ENSMUST00000170089,ENSMUST00000057145,ENSMUST00000218445,ENSMUST00000102505,ENSMUST00000015667,ENSMUST00000172073…
Cellular Component	GO:0045202	synapse	42	4379	0.00410238	0.0960871	ENSMUST00000107575,ENSMUST00000112846,ENSMUST00000201008,Novel_005601,ENSMUST00000132139,ENSMUST00000086854,ENSMUST00000000094,ENSMUST00000105840,ENSMUST00000115356,Novel_006012,ENSMUST00000205613,Novel_006766,ENSMUST00000159840,Novel_000004,ENSMUST00000192967,ENSMUST00000139869,ENSMUST00000192723,ENSMUST00000004745,ENSMUST00000216755,ENSMUST00000218445,ENSMUST00000111049,ENSMUST00000177013,Novel…
Biological Process	GO:0006611	protein export from nucleus	9	491	0.00411802	0.0960871	Novel_002255,ENSMUST00000109810,ENSMUST00000102680,ENSMUST00000068408,ENSMUST00000191896,ENSMUST00000061496,Novel_002812,ENSMUST00000108611,Novel_002256
Biological Process	GO:0002275	myeloid cell activation involved in immune response	6	241	0.00432205	0.100454	ENSMUST00000004745,ENSMUST00000001008,ENSMUST00000032800,ENSMUST00000025724,ENSMUST00000170089,ENSMUST00000155802
Biological Process	GO:0001894	tissue homeostasis	12	785	0.00435629	0.100856	ENSMUST00000164992,ENSMUST00000115268,ENSMUST00000026252,ENSMUST00000189314,Novel_000059,ENSMUST00000209467,ENSMUST00000190907,ENSMUST00000111121,ENSMUST00000154865,ENSMUST00000224423,ENSMUST00000170089,ENSMUST00000015667
Biological Process	GO:0009889	regulation of biosynthetic process	114	14568	0.00441907	0.101209	Novel_001270,ENSMUST00000161659,ENSMUST00000224423,ENSMUST00000112067,ENSMUST00000219786,ENSMUST00000105527,ENSMUST00000115677,ENSMUST00000130992,ENSMUST00000108840,ENSMUST00000111018,ENSMUST00000025724,ENSMUST00000084896,ENSMUST00000105314,ENSMUST00000156314,ENSMUST00000224259,Novel_004534,ENSMUST00000111121,Novel_001542,ENSMUST00000159209,ENSMUST00000227920,ENSMUST00000000033,ENSMUST00000161250…
Biological Process	GO:1903827	regulation of cellular protein localization	25	2248	0.00442018	0.101209	Novel_002575,ENSMUST00000020954,ENSMUST00000024791,Novel_002812,Novel_006084,ENSMUST00000039016,ENSMUST00000123339,ENSMUST00000168743,ENSMUST00000159840,ENSMUST00000033053,ENSMUST00000112067,Novel_002255,ENSMUST00000219786,ENSMUST00000102680,Novel_002256,ENSMUST00000123128,Novel_000059,Novel_005457,ENSMUST00000170994,ENSMUST00000061496,Novel_003814,ENSMUST00000168129,Novel_001423,ENSMUST000001025…
Biological Process	GO:0030029	actin filament-based process	31	2986	0.0044273	0.101209	ENSMUST00000111121,Novel_006084,Novel_005012,ENSMUST00000121200,ENSMUST00000046246,ENSMUST00000084896,ENSMUST00000106149,ENSMUST00000115268,ENSMUST00000115359,Novel_005601,ENSMUST00000219786,ENSMUST00000102680,ENSMUST00000132139,ENSMUST00000100794,ENSMUST00000107575,Novel_007247,ENSMUST00000154865,ENSMUST00000071935,ENSMUST00000130305,ENSMUST00000219224,ENSMUST00000123128,ENSMUST00000160272,ENSMU…
Biological Process	GO:0043547	positive regulation of GTPase activity	22	1892	0.00444992	0.101209	Novel_006864,ENSMUST00000071935,ENSMUST00000154865,ENSMUST00000113883,ENSMUST00000167240,Novel_002996,ENSMUST00000218380,ENSMUST00000114782,Novel_001032,ENSMUST00000196012,ENSMUST00000114791,ENSMUST00000019611,ENSMUST00000222006,ENSMUST00000226284,ENSMUST00000111121,Novel_002575,ENSMUST00000019071,ENSMUST00000084896,ENSMUST00000164759,ENSMUST00000111331,ENSMUST00000001008,ENSMUST00000187774
Cellular Component	GO:0005856	cytoskeleton	66	7656	0.00446947	0.101209	ENSMUST00000100794,Novel_007247,Novel_000739,ENSMUST00000121200,ENSMUST00000087956,ENSMUST00000028857,ENSMUST00000046246,ENSMUST00000106149,ENSMUST00000140436,ENSMUST00000179022,Novel_004342,ENSMUST00000044217,ENSMUST00000152511,ENSMUST00000071935,ENSMUST00000098567,ENSMUST00000080744,ENSMUST00000084038,ENSMUST00000201008,Novel_002255,Novel_001058,ENSMUST00000207918,ENSMUST00000039016,ENSMUST0000…
Molecular Function	GO:0004857	enzyme inhibitor activity	16	1210	0.00447362	0.101209	ENSMUST00000033671,ENSMUST00000140436,ENSMUST00000112706,ENSMUST00000161250,ENSMUST00000159209,ENSMUST00000112493,ENSMUST00000105543,Novel_000404,ENSMUST00000170628,ENSMUST00000005406,ENSMUST00000069507,Novel_005665,ENSMUST00000065512,Novel_005783,Novel_004052,ENSMUST00000089200
Biological Process	GO:0002366	leukocyte activation involved in immune response	11	690	0.00457568	0.103126	ENSMUST00000105527,Novel_002433,ENSMUST00000170089,ENSMUST00000004745,ENSMUST00000089620,ENSMUST00000001008,ENSMUST00000154865,ENSMUST00000111121,ENSMUST00000155802,ENSMUST00000025724,ENSMUST00000032800
Biological Process	GO:0071704	organic substance metabolic process	236	33536	0.00462079	0.10375	ENSMUST00000161659,ENSMUST00000224423,Novel_005783,ENSMUST00000112067,ENSMUST00000052029,ENSMUST00000219786,ENSMUST00000024987,ENSMUST00000115677,ENSMUST00000115359,ENSMUST00000084896,ENSMUST00000105314,ENSMUST00000224259,ENSMUST00000053498,ENSMUST00000135636,ENSMUST00000111121,Novel_004877,ENSMUST00000159551,Novel_001542,ENSMUST00000227920,ENSMUST00000191896,ENSMUST00000161250,ENSMUST00000113334…
Biological Process	GO:0008219	cell death	62	7116	0.00467891	0.104283	ENSMUST00000147604,ENSMUST00000005406,ENSMUST00000170628,ENSMUST00000223194,ENSMUST00000108270,ENSMUST00000008995,Novel_002996,ENSMUST00000209467,ENSMUST00000009705,ENSMUST00000165113,ENSMUST00000154865,ENSMUST00000112493,ENSMUST00000159209,ENSMUST00000185183,ENSMUST00000174004,ENSMUST00000166678,ENSMUST00000161250,ENSMUST00000108375,ENSMUST00000140436,ENSMUST00000196012,ENSMUST00000033671,ENSMUS…
Biological Process	GO:1904894	positive regulation of STAT cascade	4	107	0.00469711	0.104283	ENSMUST00000154865,ENSMUST00000111121,Novel_000059,ENSMUST00000061283
Biological Process	GO:0046427	positive regulation of JAK-STAT cascade	4	107	0.00469711	0.104283	ENSMUST00000061283,ENSMUST00000154865,ENSMUST00000111121,Novel_000059
Biological Process	GO:0002263	cell activation involved in immune response	11	694	0.00477317	0.105578	ENSMUST00000155802,ENSMUST00000025724,ENSMUST00000032800,ENSMUST00000154865,ENSMUST00000111121,ENSMUST00000170089,ENSMUST00000001008,ENSMUST00000089620,ENSMUST00000004745,ENSMUST00000105527,Novel_002433
Biological Process	GO:2000112	regulation of cellular macromolecule biosynthetic process	106	13423	0.00479343	0.105633	ENSMUST00000072324,Novel_002817,ENSMUST00000209141,Novel_000059,ENSMUST00000092532,ENSMUST00000107123,ENSMUST00000088790,ENSMUST00000226284,ENSMUST00000111049,ENSMUST00000115320,ENSMUST00000112961,ENSMUST00000214095,ENSMUST00000061283,Novel_006306,ENSMUST00000086854,ENSMUST00000206619,ENSMUST00000095719,ENSMUST00000123339,ENSMUST00000174302,ENSMUST00000106063,ENSMUST00000025073,ENSMUST00000205433…
Biological Process	GO:0050684	regulation of mRNA processing	9	504	0.004868	0.106458	Novel_004342,Novel_003638,ENSMUST00000161250,ENSMUST00000159209,ENSMUST00000159551,ENSMUST00000106278,ENSMUST00000209141,ENSMUST00000123339,ENSMUST00000156314
Biological Process	GO:0012501	programmed cell death	58	6578	0.00487737	0.106458	ENSMUST00000008995,ENSMUST00000108270,ENSMUST00000223194,ENSMUST00000170628,ENSMUST00000005406,ENSMUST00000147604,ENSMUST00000209467,ENSMUST00000165113,ENSMUST00000154865,ENSMUST00000112493,ENSMUST00000009705,Novel_002996,ENSMUST00000185183,ENSMUST00000159209,ENSMUST00000033671,ENSMUST00000196012,ENSMUST00000108375,ENSMUST00000140436,ENSMUST00000166678,ENSMUST00000174004,ENSMUST00000161250,ENSMUS…
Biological Process	GO:0009059	macromolecule biosynthetic process	126	16410	0.00497395	0.106458	ENSMUST00000192723,ENSMUST00000022257,ENSMUST00000058762,Novel_001543,ENSMUST00000061496,ENSMUST00000108707,ENSMUST00000170089,ENSMUST00000095759,Novel_004099,ENSMUST00000067218,ENSMUST00000109701,ENSMUST00000029741,ENSMUST00000142851,ENSMUST00000026252,ENSMUST00000120119,ENSMUST00000210580,ENSMUST00000174188,ENSMUST00000047734,ENSMUST00000148476,ENSMUST00000123555,ENSMUST00000076700,ENSMUST00000…
Cellular Component	GO:0005793	endoplasmic reticulum-Golgi intermediate compartment	7	329	0.00498314	0.106458	ENSMUST00000168129,Novel_006005,ENSMUST00000130305,ENSMUST00000100794,ENSMUST00000108375,ENSMUST00000170994,ENSMUST00000020954
Biological Process	GO:2000348	regulation of CD40 signaling pathway	2	17	0.00499189	0.106458	ENSMUST00000105527,ENSMUST00000024791
Biological Process	GO:0097368	establishment of Sertoli cell barrier	2	17	0.00499189	0.106458	Novel_001543,Novel_001542
Biological Process	GO:0060699	regulation of endoribonuclease activity	2	17	0.00499189	0.106458	ENSMUST00000161250,ENSMUST00000159209
Molecular Function	GO:0043423	3-phosphoinositide-dependent protein kinase binding	2	17	0.00499189	0.106458	ENSMUST00000154865,ENSMUST00000111121
Biological Process	GO:0032960	regulation of inositol trisphosphate biosynthetic process	2	17	0.00499189	0.106458	ENSMUST00000154865,ENSMUST00000111121
Biological Process	GO:1900363	regulation of mRNA polyadenylation	3	55	0.00501433	0.106554	ENSMUST00000156314,Novel_003638,ENSMUST00000209141
Biological Process	GO:0071456	cellular response to hypoxia	9	507	0.00505525	0.106839	ENSMUST00000140436,ENSMUST00000112067,ENSMUST00000161250,ENSMUST00000192723,ENSMUST00000159209,ENSMUST00000108707,ENSMUST00000025073,Novel_007080,ENSMUST00000168743
Biological Process	GO:0018130	heterocycle biosynthetic process	109	13889	0.00506365	0.106839	ENSMUST00000109701,Novel_005432,Novel_004099,ENSMUST00000029741,ENSMUST00000192723,ENSMUST00000022257,ENSMUST00000058762,Novel_001543,ENSMUST00000061496,ENSMUST00000108707,ENSMUST00000170089,ENSMUST00000095759,ENSMUST00000174188,ENSMUST00000210580,ENSMUST00000047734,ENSMUST00000076700,ENSMUST00000026252,ENSMUST00000080411,Novel_003638,ENSMUST00000001008,ENSMUST00000112846,ENSMUST00000000299,Novel…
Biological Process	GO:0006915	apoptotic process	57	6456	0.00511896	0.107625	ENSMUST00000216755,ENSMUST00000108707,ENSMUST00000061496,ENSMUST00000088790,ENSMUST00000176204,ENSMUST00000111049,ENSMUST00000057145,Novel_000059,ENSMUST00000222106,ENSMUST00000130305,ENSMUST00000120119,ENSMUST00000125964,ENSMUST00000107575,ENSMUST00000001008,ENSMUST00000065512,Novel_002433,ENSMUST00000115268,ENSMUST00000030991,ENSMUST00000095719,ENSMUST00000123339,ENSMUST00000108611,Novel_002341…
Biological Process	GO:0044267	cellular protein metabolic process	123	15980	0.00518212	0.108569	ENSMUST00000086854,ENSMUST00000024791,ENSMUST00000025073,ENSMUST00000095719,ENSMUST00000227879,ENSMUST00000107575,ENSMUST00000125964,ENSMUST00000000109,Novel_006491,Novel_005601,ENSMUST00000037552,ENSMUST00000068408,Novel_002817,Novel_005055,ENSMUST00000072324,ENSMUST00000146201,Novel_000059,ENSMUST00000020749,Novel_004301,ENSMUST00000088790,ENSMUST00000015501,ENSMUST00000111055,ENSMUST0000011435…
Biological Process	GO:0035821	modification of morphology or physiology of other organism	7	332	0.00523026	0.109193	ENSMUST00000140436,ENSMUST00000164929,ENSMUST00000095719,ENSMUST00000165113,ENSMUST00000143702,ENSMUST00000172073,ENSMUST00000001008
Biological Process	GO:0044238	primary metabolic process	226	31998	0.00530546	0.110376	ENSMUST00000227879,ENSMUST00000107575,ENSMUST00000216130,ENSMUST00000205433,ENSMUST00000037552,Novel_006491,ENSMUST00000208682,ENSMUST00000094623,ENSMUST00000024791,ENSMUST00000043716,ENSMUST00000086854,ENSMUST00000123339,ENSMUST00000159840,ENSMUST00000095719,ENSMUST00000106063,ENSMUST00000015667,ENSMUST00000089362,ENSMUST00000200468,ENSMUST00000120760,Novel_000059,Novel_001270,ENSMUST00000162792…
Biological Process	GO:0006366	transcription from RNA polymerase II promoter	63	7298	0.00533315	0.110565	ENSMUST00000123339,Novel_004748,ENSMUST00000095719,Novel_007200,ENSMUST00000025073,Novel_002812,ENSMUST00000061283,ENSMUST00000214095,ENSMUST00000192866,Novel_006306,ENSMUST00000146074,ENSMUST00000086854,ENSMUST00000030991,ENSMUST00000216130,Novel_003638,ENSMUST00000063577,ENSMUST00000080411,ENSMUST00000072292,ENSMUST00000112846,ENSMUST00000001008,ENSMUST00000076700,ENSMUST00000209141,ENSMUST0000…
Biological Process	GO:0002683	negative regulation of immune system process	16	1235	0.00541066	0.111666	ENSMUST00000026252,ENSMUST00000154865,ENSMUST00000170089,ENSMUST00000000033,ENSMUST00000159209,ENSMUST00000089620,ENSMUST00000161250,ENSMUST00000155802,ENSMUST00000025724,Novel_006306,ENSMUST00000111121,ENSMUST00000001008,ENSMUST00000227879,ENSMUST00000105527,ENSMUST00000091288,ENSMUST00000130992
Biological Process	GO:0000902	cell morphogenesis	42	4452	0.00543829	0.111666	ENSMUST00000160272,ENSMUST00000082170,Novel_002996,ENSMUST00000161513,ENSMUST00000154865,ENSMUST00000071935,ENSMUST00000005406,ENSMUST00000109076,ENSMUST00000102680,ENSMUST00000106656,ENSMUST00000053597,ENSMUST00000164929,ENSMUST00000224259,ENSMUST00000121200,ENSMUST00000111121,ENSMUST00000084896,ENSMUST00000109078,Novel_005296,ENSMUST00000115359,Novel_002575,ENSMUST00000226284,ENSMUST00000114167…
Cellular Component	GO:0043005	neuron projection	54	6065	0.00544965	0.111666	Novel_000739,ENSMUST00000109566,ENSMUST00000135636,ENSMUST00000111121,ENSMUST00000224259,ENSMUST00000121200,ENSMUST00000028857,Novel_002575,ENSMUST00000115359,ENSMUST00000164992,Novel_005665,ENSMUST00000121955,ENSMUST00000224423,ENSMUST00000106656,ENSMUST00000154865,Novel_002996,ENSMUST00000087395,ENSMUST00000169133,ENSMUST00000084038,ENSMUST00000005406,ENSMUST00000123128,ENSMUST00000069507,ENSMU…
Biological Process	GO:0051023	regulation of immunoglobulin secretion	3	57	0.00554136	0.111666	ENSMUST00000161250,ENSMUST00000159209,ENSMUST00000025724
Biological Process	GO:0006813	potassium ion transport	12	810	0.00554843	0.111666	ENSMUST00000218445,ENSMUST00000177549,ENSMUST00000202623,ENSMUST00000091288,ENSMUST00000219786,ENSMUST00000192723,ENSMUST00000106656,ENSMUST00000154865,ENSMUST00000111121,ENSMUST00000164929,ENSMUST00000159840,ENSMUST00000087395
Biological Process	GO:0071874	cellular response to norepinephrine stimulus	2	18	0.00559274	0.111666	ENSMUST00000111049,ENSMUST00000005406
Cellular Component	GO:0044614	nuclear pore cytoplasmic filaments	2	18	0.00559274	0.111666	Novel_002255,Novel_002256
Cellular Component	GO:0044194	cytolytic granule	2	18	0.00559274	0.111666	Novel_004877,ENSMUST00000004745
Biological Process	GO:0035754	B cell chemotaxis	2	18	0.00559274	0.111666	ENSMUST00000154865,ENSMUST00000111121
Molecular Function	GO:0034602	oxoglutarate dehydrogenase (NAD+) activity	2	18	0.00559274	0.111666	ENSMUST00000164745,Novel_001102
Molecular Function	GO:0005030	neurotrophin receptor activity	2	18	0.00559274	0.111666	ENSMUST00000135636,ENSMUST00000224259
Biological Process	GO:0090304	nucleic acid metabolic process	126	16467	0.00561147	0.111666	ENSMUST00000156314,ENSMUST00000105314,ENSMUST00000084896,ENSMUST00000025724,ENSMUST00000111121,Novel_004534,ENSMUST00000224423,ENSMUST00000161659,Novel_001270,ENSMUST00000108840,ENSMUST00000115677,ENSMUST00000130992,ENSMUST00000105527,ENSMUST00000008995,ENSMUST00000144763,ENSMUST00000005406,ENSMUST00000108270,ENSMUST00000154865,ENSMUST00000209467,ENSMUST00000172715,ENSMUST00000152935,ENSMUST00000…
Cellular Component	GO:0043232	intracellular non-membrane-bounded organelle	109	13940	0.0056788	0.112147	ENSMUST00000107123,ENSMUST00000113755,ENSMUST00000146201,ENSMUST00000072324,Novel_002817,ENSMUST00000168844,ENSMUST00000120760,Novel_002256,ENSMUST00000226284,ENSMUST00000222006,ENSMUST00000102505,Novel_001032,ENSMUST00000170994,ENSMUST00000015501,Novel_004301,ENSMUST00000139869,ENSMUST00000159840,ENSMUST00000095719,ENSMUST00000231567,ENSMUST00000123339,ENSMUST00000174302,ENSMUST00000025073,ENSMU…
Cellular Component	GO:0043228	non-membrane-bounded organelle	109	13940	0.0056788	0.112147	ENSMUST00000197605,ENSMUST00000039016,ENSMUST00000210640,Novel_002255,Novel_001058,ENSMUST00000062674,Novel_001357,ENSMUST00000080411,ENSMUST00000201008,ENSMUST00000207918,ENSMUST00000123555,ENSMUST00000076700,ENSMUST00000130305,ENSMUST00000219224,ENSMUST00000142851,ENSMUST00000026252,ENSMUST00000112433,ENSMUST00000114167,ENSMUST00000067218,ENSMUST00000216755,ENSMUST00000061496,ENSMUST00000192967…
Biological Process	GO:0032989	cellular component morphogenesis	45	4864	0.00572096	0.112147	ENSMUST00000107575,ENSMUST00000001008,ENSMUST00000072292,Novel_007222,Novel_005601,ENSMUST00000063577,ENSMUST00000115268,Novel_004266,Novel_006012,Novel_002341,Novel_005012,Novel_000004,ENSMUST00000192967,Novel_004301,ENSMUST00000088790,ENSMUST00000210789,ENSMUST00000111049,Novel_001032,ENSMUST00000226284,ENSMUST00000114167,ENSMUST00000219224,ENSMUST00000072324,ENSMUST00000097707,ENSMUST000001066…
Biological Process	GO:0036211	protein modification process	101	12771	0.00579654	0.112147	ENSMUST00000102690,Novel_002996,ENSMUST00000165113,ENSMUST00000112493,ENSMUST00000009705,ENSMUST00000108075,ENSMUST00000080744,ENSMUST00000028300,ENSMUST00000091288,ENSMUST00000087956,ENSMUST00000122303,Novel_006176,ENSMUST00000086878,ENSMUST00000109078,ENSMUST00000124533,ENSMUST00000019071,ENSMUST00000172073,ENSMUST00000194206,Novel_001423,ENSMUST00000067218,ENSMUST00000170089,ENSMUST00000216755…
Biological Process	GO:0006464	cellular protein modification process	101	12771	0.00579654	0.112147	ENSMUST00000008995,ENSMUST00000109076,ENSMUST00000108270,ENSMUST00000223194,ENSMUST00000005406,Novel_007080,ENSMUST00000211140,ENSMUST00000209467,ENSMUST00000154865,ENSMUST00000152935,ENSMUST00000000033,Novel_004877,Novel_006574,ENSMUST00000097908,Novel_001542,ENSMUST00000033671,ENSMUST00000160272,Novel_002575,ENSMUST00000128166,ENSMUST00000156314,ENSMUST00000053498,ENSMUST00000111121,ENSMUST0000…
Biological Process	GO:0034770	histone H4-K20 methylation	3	58	0.00581685	0.112147	Novel_001543,Novel_001542,ENSMUST00000152935
Biological Process	GO:0010467	gene expression	134	17692	0.00585067	0.112147	ENSMUST00000161250,ENSMUST00000159551,Novel_001542,ENSMUST00000227920,ENSMUST00000191896,ENSMUST00000209467,ENSMUST00000108270,ENSMUST00000112067,ENSMUST00000115677,ENSMUST00000161659,ENSMUST00000224423,ENSMUST00000224259,ENSMUST00000111121,ENSMUST00000135636,ENSMUST00000115359,ENSMUST00000084896,ENSMUST00000105314,ENSMUST00000109810,ENSMUST00000226284,ENSMUST00000115320,ENSMUST00000112961,ENSMUS…
Molecular Function	GO:0004866	endopeptidase inhibitor activity	9	520	0.00593208	0.112147	ENSMUST00000112706,ENSMUST00000140436,ENSMUST00000033671,ENSMUST00000069507,ENSMUST00000005406,ENSMUST00000170628,ENSMUST00000112493,ENSMUST00000089200,Novel_004052
Molecular Function	GO:0051082	unfolded protein binding	6	258	0.00598516	0.112147	ENSMUST00000015501,ENSMUST00000216755,Novel_000739,ENSMUST00000135631,ENSMUST00000097707,Novel_004748
Biological Process	GO:0034654	nucleobase-containing compound biosynthetic process	107	13673	0.00605142	0.112147	ENSMUST00000156314,ENSMUST00000105314,ENSMUST00000025724,ENSMUST00000084896,ENSMUST00000111121,Novel_004534,ENSMUST00000224259,ENSMUST00000224423,ENSMUST00000161659,Novel_001270,ENSMUST00000108840,ENSMUST00000115677,ENSMUST00000130992,ENSMUST00000219786,ENSMUST00000105527,ENSMUST00000008995,ENSMUST00000005406,ENSMUST00000108270,ENSMUST00000209467,ENSMUST00000154865,ENSMUST00000172715,ENSMUST00000…
Molecular Function	GO:0016772	transferase activity, transferring phosphorus-containing groups	36	3696	0.00609822	0.112147	ENSMUST00000088790,Novel_004301,ENSMUST00000111055,ENSMUST00000029741,ENSMUST00000194206,ENSMUST00000200468,ENSMUST00000028636,Novel_000059,ENSMUST00000097707,ENSMUST00000001008,ENSMUST00000112846,ENSMUST00000112380,Novel_003638,ENSMUST00000161908,ENSMUST00000086854,ENSMUST00000115268,ENSMUST00000043716,ENSMUST00000033671,ENSMUST00000125084,ENSMUST00000216344,ENSMUST00000109076,ENSMUST00000110628…
Biological Process	GO:1901623	regulation of lymphocyte chemotaxis	3	59	0.00610041	0.112147	ENSMUST00000001008,ENSMUST00000154865,ENSMUST00000111121
Cellular Component	GO:0038201	TOR complex	3	59	0.00610041	0.112147	ENSMUST00000124443,ENSMUST00000024987,Novel_006176
Biological Process	GO:0031325	positive regulation of cellular metabolic process	87	10759	0.00617674	0.112147	ENSMUST00000076700,ENSMUST00000123555,ENSMUST00000210580,ENSMUST00000121198,ENSMUST00000047734,ENSMUST00000026252,ENSMUST00000067218,Novel_004099,ENSMUST00000170089,ENSMUST00000095759,Novel_001543,ENSMUST00000108707,ENSMUST00000061496,ENSMUST00000022257,ENSMUST00000108611,Novel_007200,ENSMUST00000155802,ENSMUST00000115268,ENSMUST00000030991,Novel_003638,ENSMUST00000070522,ENSMUST00000179238,ENSMU…
Biological Process	GO:0071453	cellular response to oxygen levels	10	620	0.00619895	0.112147	Novel_007080,ENSMUST00000025073,ENSMUST00000168743,ENSMUST00000161250,ENSMUST00000112067,ENSMUST00000140436,ENSMUST00000107575,ENSMUST00000192723,ENSMUST00000159209,ENSMUST00000108707
Biological Process	GO:1903298	negative regulation of hypoxia-induced intrinsic apoptotic signaling pathway	2	19	0.00622498	0.112147	ENSMUST00000159209,ENSMUST00000161250
Biological Process	GO:1903297	regulation of hypoxia-induced intrinsic apoptotic signaling pathway	2	19	0.00622498	0.112147	ENSMUST00000161250,ENSMUST00000159209
Biological Process	GO:0060700	regulation of ribonuclease activity	2	19	0.00622498	0.112147	ENSMUST00000161250,ENSMUST00000159209
Biological Process	GO:0051106	positive regulation of DNA ligation	2	19	0.00622498	0.112147	ENSMUST00000067218,ENSMUST00000123555
Biological Process	GO:0051105	regulation of DNA ligation	2	19	0.00622498	0.112147	ENSMUST00000123555,ENSMUST00000067218
Cellular Component	GO:0036396	MIS complex	2	19	0.00622498	0.112147	ENSMUST00000159551,ENSMUST00000055372
Molecular Function	GO:0033857	diphosphoinositol-pentakisphosphate kinase activity	2	19	0.00622498	0.112147	ENSMUST00000110628,ENSMUST00000052029
Biological Process	GO:0007172	signal complex assembly	2	19	0.00622498	0.112147	ENSMUST00000111121,ENSMUST00000154865
Biological Process	GO:0002911	regulation of lymphocyte anergy	2	19	0.00622498	0.112147	ENSMUST00000227879,ENSMUST00000089620
Biological Process	GO:0002870	T cell anergy	2	19	0.00622498	0.112147	ENSMUST00000089620,ENSMUST00000227879
Biological Process	GO:0002667	regulation of T cell anergy	2	19	0.00622498	0.112147	ENSMUST00000089620,ENSMUST00000227879
Biological Process	GO:0002249	lymphocyte anergy	2	19	0.00622498	0.112147	ENSMUST00000227879,ENSMUST00000089620
Biological Process	GO:0048821	erythrocyte development	4	116	0.00623837	0.112147	Novel_001543,ENSMUST00000084038,ENSMUST00000152511,Novel_001542
Molecular Function	GO:0070553	nicotinic acid receptor activity	1	1	0.00625762	0.112147	ENSMUST00000057145
Molecular Function	GO:0018169	ribosomal S6-glutamic acid ligase activity	1	1	0.00625762	0.112147	ENSMUST00000125964
Biological Process	GO:0002912	negative regulation of lymphocyte anergy	1	1	0.00625762	0.112147	ENSMUST00000089620
Biological Process	GO:0002668	negative regulation of T cell anergy	1	1	0.00625762	0.112147	ENSMUST00000089620
Biological Process	GO:0002665	negative regulation of T cell tolerance induction	1	1	0.00625762	0.112147	ENSMUST00000089620
Molecular Function	GO:0019199	transmembrane receptor protein kinase activity	7	344	0.00631167	0.112438	ENSMUST00000009705,Novel_000059,ENSMUST00000224259,ENSMUST00000088790,ENSMUST00000111055,Novel_005296,ENSMUST00000115268
Biological Process	GO:0016079	synaptic vesicle exocytosis	7	344	0.00631167	0.112438	ENSMUST00000004745,Novel_000004,Novel_006012,ENSMUST00000205613,ENSMUST00000201008,ENSMUST00000115356,ENSMUST00000115358
Biological Process	GO:0010647	positive regulation of cell communication	50	5567	0.00634542	0.112553	ENSMUST00000072324,ENSMUST00000143702,Novel_000059,ENSMUST00000121198,ENSMUST00000108707,ENSMUST00000061496,Novel_000004,ENSMUST00000088790,Novel_004301,ENSMUST00000102505,ENSMUST00000111049,ENSMUST00000057145,ENSMUST00000025932,ENSMUST00000155802,ENSMUST00000024791,ENSMUST00000115268,ENSMUST00000061283,ENSMUST00000030991,ENSMUST00000086854,ENSMUST00000095719,ENSMUST00000123339,ENSMUST00000107575…
Biological Process	GO:0016070	RNA metabolic process	115	14884	0.00638992	0.112553	ENSMUST00000108707,Novel_001543,ENSMUST00000061496,ENSMUST00000095759,ENSMUST00000170089,ENSMUST00000022257,ENSMUST00000058762,ENSMUST00000029741,ENSMUST00000109701,Novel_004099,ENSMUST00000067218,ENSMUST00000210789,ENSMUST00000026252,ENSMUST00000123555,ENSMUST00000076700,ENSMUST00000174188,ENSMUST00000210580,ENSMUST00000106278,ENSMUST00000047734,ENSMUST00000112846,ENSMUST00000000299,ENSMUST00000…
Biological Process	GO:0051851	modification by host of symbiont morphology or physiology	5	185	0.00639378	0.112553	ENSMUST00000095719,ENSMUST00000164929,ENSMUST00000165113,ENSMUST00000001008,ENSMUST00000172073
Biological Process	GO:0006900	membrane budding	5	185	0.00639378	0.112553	ENSMUST00000130305,ENSMUST00000108375,ENSMUST00000100794,Novel_004266,ENSMUST00000037380
Biological Process	GO:0048247	lymphocyte chemotaxis	4	117	0.00642793	0.112821	ENSMUST00000001008,ENSMUST00000019071,ENSMUST00000154865,ENSMUST00000111121
Biological Process	GO:2000463	positive regulation of excitatory postsynaptic potential	5	186	0.00653748	0.114406	Novel_003369,ENSMUST00000111121,ENSMUST00000201008,ENSMUST00000154865,Novel_000004
Biological Process	GO:0002224	toll-like receptor signaling pathway	7	347	0.00660627	0.115044	ENSMUST00000030991,ENSMUST00000089620,ENSMUST00000108707,ENSMUST00000112493,ENSMUST00000130992,ENSMUST00000033671,ENSMUST00000105527
Biological Process	GO:1903311	regulation of mRNA metabolic process	10	626	0.00661264	0.115044	Novel_004342,Novel_003638,ENSMUST00000161250,ENSMUST00000159209,ENSMUST00000159551,ENSMUST00000106278,ENSMUST00000209141,ENSMUST00000123339,ENSMUST00000156314,ENSMUST00000143702
Biological Process	GO:2000345	regulation of hepatocyte proliferation	3	61	0.00669195	0.116003	ENSMUST00000105527,ENSMUST00000164929,Novel_003814
Cellular Component	GO:0034705	potassium channel complex	7	348	0.0067067	0.116003	ENSMUST00000192723,ENSMUST00000106656,ENSMUST00000218445,ENSMUST00000201008,Novel_006766,ENSMUST00000159840,ENSMUST00000087395
Biological Process	GO:0010033	response to organic substance	88	10944	0.00681321	0.117503	ENSMUST00000094623,ENSMUST00000037552,Novel_001588,Novel_002433,ENSMUST00000107575,Novel_005913,ENSMUST00000227879,ENSMUST00000123339,ENSMUST00000174302,Novel_006306,ENSMUST00000025932,ENSMUST00000024791,ENSMUST00000218445,ENSMUST00000102505,ENSMUST00000111049,ENSMUST00000176204,ENSMUST00000226284,ENSMUST00000015667,ENSMUST00000088790,ENSMUST00000107123,Novel_000059,Novel_002256,Novel_002817,ENSM…
Biological Process	GO:1904117	cellular response to vasopressin	2	20	0.00688819	0.118453	Novel_002255,Novel_002256
Biological Process	GO:0060291	long-term synaptic potentiation	7	350	0.00691097	0.118502	Novel_002575,Novel_000004,ENSMUST00000224259,Novel_005665,ENSMUST00000154865,Novel_005601,ENSMUST00000111121
Biological Process	GO:0010976	positive regulation of neuron projection development	18	1498	0.00698934	0.118652	ENSMUST00000088790,Novel_004301,Novel_000004,ENSMUST00000111049,ENSMUST00000226284,ENSMUST00000109076,ENSMUST00000072324,ENSMUST00000154865,ENSMUST00000107575,ENSMUST00000106656,ENSMUST00000000109,Novel_005601,Novel_002575,ENSMUST00000109078,ENSMUST00000115359,Novel_006012,ENSMUST00000111121,ENSMUST00000224259
Biological Process	GO:0007517	muscle organ development	18	1498	0.00698934	0.118652	Novel_000059,ENSMUST00000152935,Novel_007080,ENSMUST00000009705,ENSMUST00000161513,ENSMUST00000146201,ENSMUST00000008995,ENSMUST00000110384,Novel_004342,ENSMUST00000111049,ENSMUST00000216755,ENSMUST00000061496,ENSMUST00000192723,ENSMUST00000123339,ENSMUST00000115268,Novel_005296,ENSMUST00000219786,Novel_005948
Biological Process	GO:0007266	Rho protein signal transduction	11	732	0.00700611	0.118652	Novel_001032,ENSMUST00000196012,ENSMUST00000065512,ENSMUST00000019611,ENSMUST00000222006,ENSMUST00000107575,ENSMUST00000113883,ENSMUST00000071935,Novel_002575,ENSMUST00000144700,ENSMUST00000218380
Biological Process	GO:0090101	negative regulation of transmembrane receptor protein serine/threonine kinase signaling pathway	7	351	0.00701481	0.118652	ENSMUST00000009705,ENSMUST00000166678,ENSMUST00000176204,Novel_006306,ENSMUST00000061496,ENSMUST00000108707,ENSMUST00000108270
Molecular Function	GO:0051879	Hsp90 protein binding	4	120	0.00701943	0.118652	ENSMUST00000024987,Novel_000739,Novel_007080,Novel_005948
Molecular Function	GO:0035639	purine ribonucleoside triphosphate binding	55	6288	0.00715284	0.120156	ENSMUST00000109078,ENSMUST00000124533,Novel_002575,ENSMUST00000168015,ENSMUST00000224259,ENSMUST00000111121,ENSMUST00000122303,ENSMUST00000171340,ENSMUST00000224423,ENSMUST00000100794,ENSMUST00000052029,ENSMUST00000123128,ENSMUST00000110628,ENSMUST00000144763,ENSMUST00000109076,ENSMUST00000154865,ENSMUST00000145904,ENSMUST00000112493,ENSMUST00000071935,ENSMUST00000210024,ENSMUST00000032370,ENSMUS…
Biological Process	GO:0031346	positive regulation of cell projection organization	21	1854	0.00715904	0.120156	Novel_006012,ENSMUST00000111121,ENSMUST00000224259,Novel_002575,ENSMUST00000115359,ENSMUST00000109078,ENSMUST00000084896,Novel_005601,ENSMUST00000107575,ENSMUST00000106656,ENSMUST00000000109,ENSMUST00000154865,ENSMUST00000008995,ENSMUST00000109076,ENSMUST00000072324,Novel_001032,ENSMUST00000111049,ENSMUST00000226284,Novel_004301,ENSMUST00000088790,Novel_000004
Biological Process	GO:0006950	response to stress	95	11985	0.00717648	0.120156	ENSMUST00000167240,ENSMUST00000123555,ENSMUST00000120119,ENSMUST00000121198,ENSMUST00000061496,ENSMUST00000108707,ENSMUST00000216755,ENSMUST00000192723,ENSMUST00000058762,ENSMUST00000029741,Novel_005432,ENSMUST00000067218,ENSMUST00000115268,ENSMUST00000155802,ENSMUST00000030991,ENSMUST00000168743,Novel_004748,ENSMUST00000112846,ENSMUST00000000299,ENSMUST00000001008,Novel_002255,Novel_003638,ENSMU…
Molecular Function	GO:0030414	peptidase inhibitor activity	9	537	0.00725045	0.120156	Novel_004052,ENSMUST00000089200,ENSMUST00000112493,ENSMUST00000170628,ENSMUST00000069507,ENSMUST00000005406,ENSMUST00000033671,ENSMUST00000112706,ENSMUST00000140436
Biological Process	GO:0051702	interaction with symbiont	5	191	0.00729008	0.120156	ENSMUST00000095719,ENSMUST00000164929,ENSMUST00000165113,ENSMUST00000001008,ENSMUST00000172073
Biological Process	GO:0043900	regulation of multi-organism process	17	1390	0.00731284	0.120156	ENSMUST00000053498,ENSMUST00000164929,ENSMUST00000095719,ENSMUST00000123339,Novel_006306,ENSMUST00000172073,ENSMUST00000155802,ENSMUST00000130992,ENSMUST00000105527,Novel_002433,Novel_001058,ENSMUST00000001008,ENSMUST00000165113,ENSMUST00000021860,ENSMUST00000147604,ENSMUST00000143702,Novel_004301
Biological Process	GO:1902065	response to L-glutamate	3	63	0.00731645	0.120156	ENSMUST00000159209,ENSMUST00000111049,ENSMUST00000161250
Biological Process	GO:0090161	Golgi ribbon formation	3	63	0.00731645	0.120156	ENSMUST00000100794,ENSMUST00000130305,ENSMUST00000108375
Biological Process	GO:0030502	negative regulation of bone mineralization	3	63	0.00731645	0.120156	ENSMUST00000001008,ENSMUST00000154865,ENSMUST00000111121
Biological Process	GO:0019934	cGMP-mediated signaling	3	63	0.00731645	0.120156	ENSMUST00000218445,ENSMUST00000154865,ENSMUST00000111121
Biological Process	GO:0010556	regulation of macromolecule biosynthetic process	107	13760	0.00733052	0.120156	ENSMUST00000111121,Novel_004534,ENSMUST00000105314,ENSMUST00000156314,ENSMUST00000111018,ENSMUST00000025724,ENSMUST00000084896,ENSMUST00000115677,ENSMUST00000130992,ENSMUST00000108840,ENSMUST00000105527,Novel_001270,ENSMUST00000161659,ENSMUST00000224423,ENSMUST00000172715,ENSMUST00000154865,ENSMUST00000209467,ENSMUST00000152935,ENSMUST00000008995,ENSMUST00000108270,ENSMUST00000005406,ENSMUST00000…
Biological Process	GO:0051252	regulation of RNA metabolic process	99	12588	0.00745667	0.121268	ENSMUST00000226284,ENSMUST00000111049,ENSMUST00000112961,ENSMUST00000115320,ENSMUST00000088790,ENSMUST00000209141,Novel_000059,ENSMUST00000092532,ENSMUST00000107123,ENSMUST00000072324,Novel_002817,ENSMUST00000143702,ENSMUST00000205433,ENSMUST00000216130,ENSMUST00000072292,ENSMUST00000208682,ENSMUST00000094623,ENSMUST00000145451,ENSMUST00000063577,ENSMUST00000095719,ENSMUST00000174302,ENSMUST00000…
Biological Process	GO:0044271	cellular nitrogen compound biosynthetic process	121	15855	0.00747522	0.121268	ENSMUST00000200468,Novel_002817,ENSMUST00000072324,ENSMUST00000107123,ENSMUST00000092532,Novel_000059,ENSMUST00000020749,ENSMUST00000209141,ENSMUST00000088790,ENSMUST00000115320,ENSMUST00000112961,ENSMUST00000111049,ENSMUST00000226284,ENSMUST00000206619,Novel_006306,ENSMUST00000086854,ENSMUST00000061283,ENSMUST00000214095,ENSMUST00000025073,ENSMUST00000106063,ENSMUST00000123339,ENSMUST00000174302…
Cellular Component	GO:0098794	postsynapse	26	2471	0.00747537	0.121268	ENSMUST00000115358,ENSMUST00000218445,ENSMUST00000111049,ENSMUST00000139869,Novel_000004,ENSMUST00000152511,ENSMUST00000216755,ENSMUST00000154865,Novel_000059,Novel_002996,Novel_003369,ENSMUST00000084038,ENSMUST00000005406,Novel_005601,ENSMUST00000132139,Novel_005665,ENSMUST00000107575,ENSMUST00000112846,ENSMUST00000105840,ENSMUST00000111121,ENSMUST00000115356,ENSMUST00000224259,Novel_006766,ENSM…
Molecular Function	GO:0061135	endopeptidase regulator activity	9	540	0.00750466	0.121268	ENSMUST00000170628,ENSMUST00000005406,ENSMUST00000069507,Novel_004052,ENSMUST00000089200,ENSMUST00000112493,ENSMUST00000140436,ENSMUST00000112706,ENSMUST00000033671
Biological Process	GO:0090288	negative regulation of cellular response to growth factor stimulus	8	446	0.00753998	0.121268	ENSMUST00000176204,ENSMUST00000166678,Novel_003814,ENSMUST00000108707,ENSMUST00000061496,ENSMUST00000108270,Novel_005296,Novel_006306
Cellular Component	GO:0005638	lamin filament	2	21	0.00758195	0.121268	ENSMUST00000179022,ENSMUST00000057623
Molecular Function	GO:0001165	RNA polymerase I upstream control element sequence-specific DNA binding	2	21	0.00758195	0.121268	ENSMUST00000107123,ENSMUST00000174302
Molecular Function	GO:0000829	inositol heptakisphosphate kinase activity	2	21	0.00758195	0.121268	ENSMUST00000052029,ENSMUST00000110628
Molecular Function	GO:0000827	inositol-1,3,4,5,6-pentakisphosphate kinase activity	2	21	0.00758195	0.121268	ENSMUST00000110628,ENSMUST00000052029
Biological Process	GO:0051346	negative regulation of hydrolase activity	16	1282	0.00760218	0.121268	Novel_007247,ENSMUST00000037552,ENSMUST00000065512,Novel_004052,ENSMUST00000135636,ENSMUST00000089200,ENSMUST00000164929,ENSMUST00000159209,ENSMUST00000216755,ENSMUST00000033671,ENSMUST00000140436,ENSMUST00000112706,ENSMUST00000161250,ENSMUST00000170628,ENSMUST00000005406,ENSMUST00000112493
Biological Process	GO:0019538	protein metabolic process	134	17827	0.00766811	0.121993	ENSMUST00000008995,ENSMUST00000109076,ENSMUST00000005406,ENSMUST00000154865,Novel_007080,ENSMUST00000152935,ENSMUST00000000033,ENSMUST00000097908,Novel_006574,ENSMUST00000033671,ENSMUST00000160272,Novel_002575,ENSMUST00000128166,ENSMUST00000156314,ENSMUST00000111018,ENSMUST00000025724,Novel_001270,ENSMUST00000105527,Novel_005665,Novel_000059,ENSMUST00000015667,ENSMUST00000089362,ENSMUST0000008685…
Biological Process	GO:0043412	macromolecule modification	106	13640	0.00779027	0.123606	ENSMUST00000109078,ENSMUST00000019071,ENSMUST00000124533,ENSMUST00000172073,ENSMUST00000087956,Novel_006176,ENSMUST00000086878,ENSMUST00000122303,ENSMUST00000028300,ENSMUST00000091288,ENSMUST00000080744,Novel_002996,ENSMUST00000165113,ENSMUST00000112493,ENSMUST00000009705,ENSMUST00000108075,ENSMUST00000102690,ENSMUST00000155802,ENSMUST00000055372,ENSMUST00000115268,ENSMUST00000161908,ENSMUST00000…
Biological Process	GO:0002697	regulation of immune effector process	16	1286	0.00781752	0.123708	ENSMUST00000108375,ENSMUST00000161250,ENSMUST00000170089,Novel_004301,ENSMUST00000004745,ENSMUST00000159209,ENSMUST00000000033,ENSMUST00000130305,ENSMUST00000143702,ENSMUST00000147604,ENSMUST00000100794,ENSMUST00000105527,ENSMUST00000053498,ENSMUST00000025724,ENSMUST00000155802,Novel_006306
Biological Process	GO:1901362	organic cyclic compound biosynthetic process	110	14244	0.00797299	0.125568	ENSMUST00000115677,ENSMUST00000130992,ENSMUST00000108840,ENSMUST00000219786,ENSMUST00000105527,ENSMUST00000161659,Novel_001270,ENSMUST00000224423,Novel_004534,ENSMUST00000111121,ENSMUST00000224259,ENSMUST00000105314,ENSMUST00000156314,ENSMUST00000084896,ENSMUST00000025724,ENSMUST00000033671,ENSMUST00000161250,ENSMUST00000227920,ENSMUST00000000033,ENSMUST00000159209,Novel_001542,ENSMUST00000172715…
Biological Process	GO:0071396	cellular response to lipid	24	2237	0.00797727	0.125568	ENSMUST00000088790,ENSMUST00000089620,ENSMUST00000111049,ENSMUST00000140436,ENSMUST00000098567,Novel_002817,ENSMUST00000105325,ENSMUST00000021860,ENSMUST00000154865,Novel_005874,ENSMUST00000001008,ENSMUST00000107575,Novel_007052,ENSMUST00000130992,ENSMUST00000094623,ENSMUST00000105527,ENSMUST00000030991,ENSMUST00000024791,ENSMUST00000155802,Novel_000739,ENSMUST00000111121,ENSMUST00000224259,ENSMU…
Biological Process	GO:0002221	pattern recognition receptor signaling pathway	8	451	0.00803364	0.126122	ENSMUST00000089620,ENSMUST00000108707,ENSMUST00000130992,ENSMUST00000033671,ENSMUST00000105527,ENSMUST00000030991,ENSMUST00000143702,ENSMUST00000112493
Biological Process	GO:0048011	neurotrophin TRK receptor signaling pathway	4	125	0.00808314	0.126232	ENSMUST00000224259,Novel_006176,ENSMUST00000111049,ENSMUST00000135636
Biological Process	GO:1903312	negative regulation of mRNA metabolic process	5	196	0.00810108	0.126232	ENSMUST00000156314,ENSMUST00000159209,Novel_003638,ENSMUST00000161250,ENSMUST00000209141
Biological Process	GO:0002218	activation of innate immune response	9	548	0.00821587	0.126232	ENSMUST00000130992,ENSMUST00000033671,ENSMUST00000105527,ENSMUST00000089620,ENSMUST00000108707,ENSMUST00000112493,ENSMUST00000030991,ENSMUST00000143702,ENSMUST00000147604
Molecular Function	GO:0016810	hydrolase activity, acting on carbon-nitrogen (but not peptide) bonds	8	453	0.00823775	0.126232	ENSMUST00000226955,ENSMUST00000112067,ENSMUST00000028300,ENSMUST00000223194,ENSMUST00000008995,ENSMUST00000222106,ENSMUST00000210024,ENSMUST00000171340
Cellular Component	GO:0042995	cell projection	72	8723	0.00828217	0.126232	Novel_000739,ENSMUST00000028857,ENSMUST00000121200,ENSMUST00000046246,ENSMUST00000164992,ENSMUST00000106149,Novel_007247,ENSMUST00000121955,ENSMUST00000071935,ENSMUST00000169133,ENSMUST00000087395,Novel_002996,ENSMUST00000098567,ENSMUST00000069507,ENSMUST00000084038,ENSMUST00000080744,ENSMUST00000110384,ENSMUST00000152511,ENSMUST00000082170,ENSMUST00000044217,Novel_007200,Novel_006766,ENSMUST0000…
Biological Process	GO:1990441	negative regulation of transcription from RNA polymerase II promoter in response to endoplasmic reticulum stress	2	22	0.00830587	0.126232	ENSMUST00000159209,ENSMUST00000161250
Biological Process	GO:1904116	response to vasopressin	2	22	0.00830587	0.126232	Novel_002255,Novel_002256
Molecular Function	GO:0016812	hydrolase activity, acting on carbon-nitrogen (but not peptide) bonds, in cyclic amides	2	22	0.00830587	0.126232	ENSMUST00000171340,ENSMUST00000210024
Biological Process	GO:0006616	SRP-dependent cotranslational protein targeting to membrane, translocation	2	22	0.00830587	0.126232	ENSMUST00000111018,ENSMUST00000160439
Cellular Component	GO:0120025	plasma membrane bounded cell projection	70	8440	0.00831181	0.126232	ENSMUST00000111331,ENSMUST00000107575,ENSMUST00000110357,Novel_005601,ENSMUST00000132139,ENSMUST00000086854,ENSMUST00000159840,ENSMUST00000004745,ENSMUST00000088790,ENSMUST00000139869,ENSMUST00000149927,ENSMUST00000102505,ENSMUST00000111049,ENSMUST00000218445,ENSMUST00000226284,Novel_002256,Novel_004201,ENSMUST00000177013,ENSMUST00000113755,ENSMUST00000106656,ENSMUST00000224423,ENSMUST00000102680…
Biological Process	GO:0070168	negative regulation of biomineral tissue development	3	66	0.00831587	0.126232	ENSMUST00000111121,ENSMUST00000154865,ENSMUST00000001008
Biological Process	GO:0040037	negative regulation of fibroblast growth factor receptor signaling pathway	3	66	0.00831587	0.126232	Novel_003814,ENSMUST00000061496,Novel_005296
Molecular Function	GO:0043167	ion binding	151	20462	0.00831643	0.126232	ENSMUST00000146074,Novel_004266,ENSMUST00000001008,ENSMUST00000000299,Novel_001102,ENSMUST00000112846,Novel_001357,ENSMUST00000037380,ENSMUST00000112433,ENSMUST00000028636,ENSMUST00000047734,ENSMUST00000159597,ENSMUST00000076700,ENSMUST00000222106,ENSMUST00000097707,ENSMUST00000170089,ENSMUST00000095759,Novel_001423,Novel_005432,ENSMUST00000194206,ENSMUST00000231257,ENSMUST00000124533,ENSMUST0000…
Biological Process	GO:0016477	cell migration	43	4706	0.0084342	0.127693	ENSMUST00000107575,ENSMUST00000001008,ENSMUST00000000299,Novel_001102,ENSMUST00000037380,ENSMUST00000132139,ENSMUST00000115268,ENSMUST00000170788,ENSMUST00000139869,ENSMUST00000088790,ENSMUST00000170089,ENSMUST00000149927,ENSMUST00000111055,ENSMUST00000102505,ENSMUST00000210789,ENSMUST00000112961,ENSMUST00000226284,ENSMUST00000026252,Novel_000059,ENSMUST00000130305,Novel_007247,ENSMUST00000187774…
Biological Process	GO:0048246	macrophage chemotaxis	4	127	0.00853658	0.128603	ENSMUST00000001008,ENSMUST00000071935,ENSMUST00000154865,ENSMUST00000111121
Biological Process	GO:0044089	positive regulation of cellular component biogenesis	21	1885	0.00853751	0.128603	ENSMUST00000102505,ENSMUST00000111049,Novel_001032,Novel_000004,ENSMUST00000076700,Novel_005874,ENSMUST00000154865,ENSMUST00000147604,ENSMUST00000008995,ENSMUST00000102680,Novel_005665,ENSMUST00000122079,ENSMUST00000110357,ENSMUST00000106656,ENSMUST00000107575,ENSMUST00000028857,ENSMUST00000121200,ENSMUST00000224259,ENSMUST00000111121,ENSMUST00000084896,ENSMUST00000115359
Biological Process	GO:0071495	cellular response to endogenous stimulus	42	4577	0.00858409	0.128978	ENSMUST00000084896,Novel_005296,ENSMUST00000087956,ENSMUST00000224259,ENSMUST00000135636,Novel_000739,ENSMUST00000161659,ENSMUST00000219786,ENSMUST00000005406,ENSMUST00000123128,ENSMUST00000108270,ENSMUST00000008995,ENSMUST00000098567,Novel_005874,ENSMUST00000169861,ENSMUST00000009705,ENSMUST00000211140,ENSMUST00000227920,ENSMUST00000000033,ENSMUST00000166678,ENSMUST00000140436,Novel_003814,ENSMU…
Cellular Component	GO:0000776	kinetochore	8	457	0.00865761	0.129755	Novel_001250,Novel_002256,ENSMUST00000020954,ENSMUST00000154213,ENSMUST00000170994,ENSMUST00000168129,ENSMUST00000111169,Novel_002255
Biological Process	GO:0006468	protein phosphorylation	56	6497	0.00885835	0.13243	ENSMUST00000226284,ENSMUST00000194206,ENSMUST00000111049,ENSMUST00000216755,ENSMUST00000108707,ENSMUST00000111055,Novel_004301,ENSMUST00000088790,Novel_000059,ENSMUST00000121198,ENSMUST00000072324,Novel_002817,ENSMUST00000112380,Novel_003638,ENSMUST00000037552,ENSMUST00000179238,Novel_005601,ENSMUST00000000299,ENSMUST00000000109,ENSMUST00000112846,ENSMUST00000107575,ENSMUST00000227879,ENSMUST0000…
Biological Process	GO:1902580	single-organism cellular localization	32	3271	0.00893315	0.133214	ENSMUST00000123339,ENSMUST00000218166,ENSMUST00000115356,ENSMUST00000205613,Novel_006012,Novel_004266,ENSMUST00000155802,ENSMUST00000024791,ENSMUST00000201008,Novel_000059,ENSMUST00000226284,Novel_001423,ENSMUST00000170089,ENSMUST00000061496,Novel_000004,Novel_004301,ENSMUST00000004745,Novel_006084,ENSMUST00000135636,ENSMUST00000084896,ENSMUST00000106149,Novel_002575,ENSMUST00000219786,ENSMUST000…
Biological Process	GO:0036294	cellular response to decreased oxygen levels	9	556	0.00897723	0.133325	ENSMUST00000112067,ENSMUST00000140436,ENSMUST00000161250,ENSMUST00000108707,ENSMUST00000192723,ENSMUST00000159209,ENSMUST00000168743,ENSMUST00000025073,Novel_007080
Biological Process	GO:2001141	regulation of RNA biosynthetic process	95	12084	0.00898546	0.133325	ENSMUST00000155802,ENSMUST00000192866,ENSMUST00000146074,ENSMUST00000030991,Novel_004748,Novel_007200,ENSMUST00000112846,ENSMUST00000000299,ENSMUST00000001008,Novel_003638,ENSMUST00000080411,ENSMUST00000026252,ENSMUST00000076700,ENSMUST00000174188,ENSMUST00000210580,ENSMUST00000047734,ENSMUST00000108707,Novel_001543,ENSMUST00000061496,ENSMUST00000095759,ENSMUST00000170089,ENSMUST00000022257,ENSMU…
Cellular Component	GO:0045293	mRNA editing complex	2	23	0.00905953	0.133872	ENSMUST00000055372,ENSMUST00000159551
Molecular Function	GO:0016811	hydrolase activity, acting on carbon-nitrogen (but not peptide) bonds, in linear amides	6	282	0.0090673	0.133872	ENSMUST00000028300,ENSMUST00000112067,ENSMUST00000222106,ENSMUST00000008995,ENSMUST00000226955,ENSMUST00000223194
Biological Process	GO:0009893	positive regulation of metabolic process	91	11505	0.00912006	0.134318	ENSMUST00000076700,ENSMUST00000123555,ENSMUST00000210580,ENSMUST00000121198,ENSMUST00000047734,ENSMUST00000026252,Novel_004099,ENSMUST00000067218,Novel_001543,ENSMUST00000108707,ENSMUST00000061496,ENSMUST00000170089,ENSMUST00000095759,ENSMUST00000022257,ENSMUST00000108611,Novel_007200,ENSMUST00000115268,ENSMUST00000155802,ENSMUST00000030991,ENSMUST00000070522,Novel_003638,ENSMUST00000179238,ENSMU…
Biological Process	GO:0032774	RNA biosynthetic process	97	12387	0.00917232	0.134393	Novel_004534,ENSMUST00000025724,ENSMUST00000084896,ENSMUST00000105314,ENSMUST00000156314,ENSMUST00000105527,ENSMUST00000115677,ENSMUST00000130992,ENSMUST00000108840,ENSMUST00000161659,Novel_001270,ENSMUST00000224423,ENSMUST00000152935,ENSMUST00000172715,ENSMUST00000209467,ENSMUST00000108270,ENSMUST00000005406,ENSMUST00000008995,ENSMUST00000161250,ENSMUST00000033671,Novel_001542,ENSMUST00000227920…
Cellular Component	GO:0098687	chromosomal region	14	1084	0.00917512	0.134393	ENSMUST00000076700,ENSMUST00000152935,Novel_000739,ENSMUST00000154213,ENSMUST00000020954,ENSMUST00000142851,Novel_001250,Novel_002256,ENSMUST00000024987,Novel_002255,ENSMUST00000168129,ENSMUST00000094623,ENSMUST00000111169,ENSMUST00000170994
Biological Process	GO:0071356	cellular response to tumor necrosis factor	10	658	0.00919293	0.134393	ENSMUST00000019071,ENSMUST00000147604,ENSMUST00000111121,ENSMUST00000154865,ENSMUST00000224259,ENSMUST00000001008,ENSMUST00000108707,ENSMUST00000111049,ENSMUST00000231257,ENSMUST00000140436
Biological Process	GO:0044249	cellular biosynthetic process	141	18992	0.00930944	0.135407	ENSMUST00000147604,ENSMUST00000084038,Novel_003067,ENSMUST00000145904,ENSMUST00000112493,ENSMUST00000165113,Novel_000862,ENSMUST00000185183,ENSMUST00000152511,ENSMUST00000172073,ENSMUST00000086878,ENSMUST00000048964,ENSMUST00000168015,ENSMUST00000132028,ENSMUST00000091288,ENSMUST00000028300,ENSMUST00000174188,ENSMUST00000047734,ENSMUST00000210580,ENSMUST00000076700,ENSMUST00000123555,ENSMUST00000…
Biological Process	GO:0071222	cellular response to lipopolysaccharide	10	660	0.0093766	0.135407	ENSMUST00000030991,Novel_002817,ENSMUST00000155802,ENSMUST00000105325,ENSMUST00000024791,ENSMUST00000021860,ENSMUST00000130992,ENSMUST00000105527,ENSMUST00000001008,ENSMUST00000089620
Molecular Function	GO:0061134	peptidase regulator activity	10	660	0.0093766	0.135407	ENSMUST00000033671,ENSMUST00000112706,ENSMUST00000140436,ENSMUST00000015501,Novel_004052,ENSMUST00000112493,ENSMUST00000089200,ENSMUST00000170628,ENSMUST00000069507,ENSMUST00000005406
Biological Process	GO:0002701	negative regulation of production of molecular mediator of immune response	3	69	0.00939164	0.135407	ENSMUST00000161250,ENSMUST00000159209,ENSMUST00000025724
Biological Process	GO:0046903	secretion	39	4202	0.00939565	0.135407	ENSMUST00000155802,ENSMUST00000115268,ENSMUST00000115356,ENSMUST00000205613,Novel_006012,ENSMUST00000095719,ENSMUST00000001008,ENSMUST00000201008,Novel_005601,ENSMUST00000037552,Novel_001058,ENSMUST00000130305,Novel_000059,ENSMUST00000058762,Novel_000004,ENSMUST00000004745,ENSMUST00000170089,ENSMUST00000061496,ENSMUST00000218445,ENSMUST00000111049,ENSMUST00000057145,ENSMUST00000172073,Novel_00257…
Biological Process	GO:0051246	regulation of protein metabolic process	74	9058	0.00939884	0.135407	ENSMUST00000108707,ENSMUST00000061496,ENSMUST00000216755,ENSMUST00000170089,ENSMUST00000026252,ENSMUST00000121198,ENSMUST00000148476,ENSMUST00000001008,ENSMUST00000000299,ENSMUST00000179238,Novel_003638,ENSMUST00000115268,ENSMUST00000155802,Novel_004052,ENSMUST00000087315,ENSMUST00000108611,ENSMUST00000112706,ENSMUST00000140436,ENSMUST00000098567,ENSMUST00000170628,ENSMUST00000147604,ENSMUST00000…
Biological Process	GO:0044707	single-multicellular organism process	159	21762	0.00942766	0.135494	ENSMUST00000192723,ENSMUST00000061496,Novel_001543,ENSMUST00000170089,Novel_005432,Novel_004099,Novel_001423,ENSMUST00000047734,ENSMUST00000174188,ENSMUST00000097707,ENSMUST00000076700,ENSMUST00000001008,ENSMUST00000000299,Novel_001102,Novel_001357,ENSMUST00000037380,ENSMUST00000122079,ENSMUST00000146074,ENSMUST00000210640,ENSMUST00000170788,ENSMUST00000155802,Novel_004266,Novel_005012,ENSMUST000…
Biological Process	GO:0090162	establishment of epithelial cell polarity	4	131	0.00949265	0.135831	ENSMUST00000160272,ENSMUST00000130305,ENSMUST00000100794,ENSMUST00000108375
Biological Process	GO:0048731	system development	127	16878	0.009511	0.135831	Novel_000059,ENSMUST00000092532,ENSMUST00000146201,ENSMUST00000072324,ENSMUST00000032800,Novel_004201,ENSMUST00000226284,ENSMUST00000176204,ENSMUST00000218445,ENSMUST00000111049,ENSMUST00000112961,ENSMUST00000111055,Novel_000004,ENSMUST00000088790,Novel_004301,ENSMUST00000139869,ENSMUST00000159840,ENSMUST00000231567,ENSMUST00000123339,Novel_006012,ENSMUST00000214095,ENSMUST00000024791,Novel_00630…
Molecular Function	GO:0004714	transmembrane receptor protein tyrosine kinase activity	6	285	0.00951956	0.135831	Novel_000059,ENSMUST00000224259,ENSMUST00000115268,Novel_005296,ENSMUST00000111055,ENSMUST00000088790
Biological Process	GO:2000026	regulation of multicellular organismal development	60	7090	0.00980317	0.139543	ENSMUST00000226284,ENSMUST00000111049,ENSMUST00000061496,ENSMUST00000111055,ENSMUST00000108707,ENSMUST00000170089,Novel_004301,ENSMUST00000088790,ENSMUST00000192723,Novel_000004,Novel_000059,ENSMUST00000076700,ENSMUST00000174188,ENSMUST00000146201,ENSMUST00000032800,ENSMUST00000072324,ENSMUST00000026252,ENSMUST00000122079,Novel_002433,Novel_005601,ENSMUST00000000109,ENSMUST00000000299,ENSMUST0000…
Biological Process	GO:0051049	regulation of transport	60	7091	0.00983064	0.1396	ENSMUST00000161250,ENSMUST00000108375,ENSMUST00000160272,ENSMUST00000115358,ENSMUST00000177549,Novel_003814,Novel_002712,ENSMUST00000159209,Novel_005457,Novel_005874,ENSMUST00000087395,ENSMUST00000165113,ENSMUST00000154865,ENSMUST00000147604,ENSMUST00000123128,ENSMUST00000114782,ENSMUST00000219786,Novel_005665,ENSMUST00000102680,ENSMUST00000100794,ENSMUST00000112067,ENSMUST00000091288,ENSMUST0000…
Molecular Function	GO:0031267	small GTPase binding	15	1208	0.00999401	0.14107	ENSMUST00000114782,ENSMUST00000131668,ENSMUST00000123128,Novel_002256,ENSMUST00000071935,ENSMUST00000113755,Novel_002005,ENSMUST00000187774,Novel_000004,ENSMUST00000124443,Novel_002255,ENSMUST00000226284,ENSMUST00000065512,Novel_001032,ENSMUST00000102505
Biological Process	GO:2000060	positive regulation of protein ubiquitination involved in ubiquitin-dependent protein catabolic process	4	133	0.00999571	0.14107	ENSMUST00000154865,ENSMUST00000111121,ENSMUST00000146201,ENSMUST00000108707
Biological Process	GO:0002698	negative regulation of immune effector process	7	376	0.0100053	0.14107	ENSMUST00000105527,ENSMUST00000161250,ENSMUST00000025724,ENSMUST00000155802,ENSMUST00000159209,ENSMUST00000000033,Novel_006306
Biological Process	GO:0043620	regulation of DNA-templated transcription in response to stress	5	207	0.0101014	0.14146	ENSMUST00000161250,ENSMUST00000025073,ENSMUST00000033671,ENSMUST00000108707,ENSMUST00000159209
Molecular Function	GO:0051020	GTPase binding	16	1324	0.0101168	0.14146	ENSMUST00000102505,Novel_001032,ENSMUST00000226284,Novel_000004,ENSMUST00000124443,Novel_002005,ENSMUST00000113755,ENSMUST00000071935,Novel_002256,ENSMUST00000123128,ENSMUST00000114782,Novel_005601,ENSMUST00000065512,Novel_002255,ENSMUST00000187774,ENSMUST00000131668
Biological Process	GO:2000105	positive regulation of DNA-dependent DNA replication	3	71	0.0101518	0.14146	ENSMUST00000132028,ENSMUST00000048964,ENSMUST00000113334
Biological Process	GO:0034138	toll-like receptor 3 signaling pathway	3	71	0.0101518	0.14146	ENSMUST00000105527,ENSMUST00000030991,ENSMUST00000089620
Biological Process	GO:0010669	epithelial structure maintenance	3	71	0.0101518	0.14146	ENSMUST00000026252,ENSMUST00000189314,ENSMUST00000190907
Biological Process	GO:0006355	regulation of transcription, DNA-templated	94	12002	0.0103733	0.144209	ENSMUST00000208682,ENSMUST00000094623,ENSMUST00000072292,ENSMUST00000145451,ENSMUST00000063577,ENSMUST00000205433,ENSMUST00000216130,ENSMUST00000106063,ENSMUST00000025073,ENSMUST00000095719,ENSMUST00000123339,ENSMUST00000174302,Novel_006306,ENSMUST00000086854,ENSMUST00000206619,ENSMUST00000214095,ENSMUST00000061283,ENSMUST00000111049,ENSMUST00000112961,ENSMUST00000115320,ENSMUST00000226284,ENSMUS…
Biological Process	GO:0006351	transcription, DNA-templated	96	12298	0.010418	0.144492	ENSMUST00000080411,Novel_003638,ENSMUST00000001008,ENSMUST00000112846,ENSMUST00000000299,Novel_007200,Novel_002812,Novel_004748,ENSMUST00000192866,ENSMUST00000030991,ENSMUST00000146074,ENSMUST00000155802,Novel_004099,ENSMUST00000109701,ENSMUST00000029741,ENSMUST00000022257,ENSMUST00000058762,Novel_001543,ENSMUST00000108707,ENSMUST00000061496,ENSMUST00000170089,ENSMUST00000095759,ENSMUST0000004773…
Biological Process	GO:0034641	cellular nitrogen compound metabolic process	151	20591	0.0105412	0.1454	ENSMUST00000168015,ENSMUST00000048964,ENSMUST00000172073,ENSMUST00000091288,ENSMUST00000028300,ENSMUST00000028207,ENSMUST00000132028,ENSMUST00000165113,Novel_003067,ENSMUST00000112493,ENSMUST00000145904,Novel_000862,ENSMUST00000147604,ENSMUST00000084038,Novel_004342,ENSMUST00000185183,ENSMUST00000152511,Novel_004748,ENSMUST00000210640,ENSMUST00000146074,ENSMUST00000106600,ENSMUST00000155802,ENSMU…
Cellular Component	GO:0031965	nuclear membrane	14	1103	0.010555	0.1454	ENSMUST00000135636,ENSMUST00000164929,Novel_002256,ENSMUST00000115359,ENSMUST00000094623,ENSMUST00000065648,Novel_002255,ENSMUST00000140436,ENSMUST00000179022,ENSMUST00000219786,ENSMUST00000057623,ENSMUST00000044217,ENSMUST00000111754,ENSMUST00000159551
Biological Process	GO:1902533	positive regulation of intracellular signal transduction	31	3183	0.0105961	0.1454	ENSMUST00000143702,ENSMUST00000121198,ENSMUST00000154865,Novel_000059,ENSMUST00000169861,Novel_004301,ENSMUST00000000033,ENSMUST00000061496,ENSMUST00000108707,ENSMUST00000111049,ENSMUST00000140436,ENSMUST00000019071,ENSMUST00000030991,ENSMUST00000086854,ENSMUST00000115268,ENSMUST00000061283,ENSMUST00000155802,ENSMUST00000024791,ENSMUST00000025932,ENSMUST00000122303,ENSMUST00000111121,ENSMUST00000…
Molecular Function	GO:0003676	nucleic acid binding	92	11720	0.0106396	0.1454	ENSMUST00000029741,ENSMUST00000210789,Novel_005432,ENSMUST00000109701,Novel_004099,ENSMUST00000095759,ENSMUST00000170089,ENSMUST00000061496,Novel_001543,ENSMUST00000076700,ENSMUST00000148476,ENSMUST00000210580,ENSMUST00000047734,ENSMUST00000174188,ENSMUST00000106278,ENSMUST00000142851,ENSMUST00000026252,ENSMUST00000112433,Novel_003638,ENSMUST00000062674,ENSMUST00000108611,Novel_002812,ENSMUST0000…
Biological Process	GO:1990144	intrinsic apoptotic signaling pathway in response to hypoxia	2	25	0.0106545	0.1454	ENSMUST00000159209,ENSMUST00000161250
Biological Process	GO:1903894	regulation of IRE1-mediated unfolded protein response	2	25	0.0106545	0.1454	ENSMUST00000161250,ENSMUST00000159209
Molecular Function	GO:0017151	DEAD/H-box RNA helicase binding	2	25	0.0106545	0.1454	ENSMUST00000143702,Novel_002817
Biological Process	GO:0060292	long term synaptic depression	4	136	0.0107822	0.146648	Novel_005601,ENSMUST00000154865,ENSMUST00000111121,ENSMUST00000115359
Biological Process	GO:0001775	cell activation	29	2930	0.0108062	0.146648	Novel_001423,Novel_005432,ENSMUST00000108375,Novel_002712,ENSMUST00000089620,ENSMUST00000004745,ENSMUST00000000033,ENSMUST00000170089,ENSMUST00000111055,ENSMUST00000211140,ENSMUST00000154865,ENSMUST00000209467,ENSMUST00000076700,ENSMUST00000167240,ENSMUST00000130305,ENSMUST00000032800,ENSMUST00000091288,ENSMUST00000105527,ENSMUST00000037552,Novel_002433,ENSMUST00000100794,ENSMUST00000033053,ENSMU…
Biological Process	GO:0050793	regulation of developmental process	75	9259	0.0108404	0.146648	Novel_007247,ENSMUST00000109078,ENSMUST00000046246,ENSMUST00000164929,ENSMUST00000087956,ENSMUST00000082170,ENSMUST00000185183,ENSMUST00000089620,ENSMUST00000216344,Novel_003814,Novel_002996,ENSMUST00000009705,ENSMUST00000000299,ENSMUST00000001008,ENSMUST00000122079,ENSMUST00000080411,ENSMUST00000115268,ENSMUST00000108611,Novel_004266,ENSMUST00000108707,ENSMUST00000061496,ENSMUST00000170089,ENSMU…
Cellular Component	GO:0030427	site of polarized growth	13	996	0.0108881	0.146648	ENSMUST00000121955,Novel_001058,Novel_005665,ENSMUST00000226284,ENSMUST00000160272,Novel_005601,ENSMUST00000005406,ENSMUST00000123128,ENSMUST00000121200,Novel_005012,ENSMUST00000224259,ENSMUST00000111121,ENSMUST00000154865
Biological Process	GO:0030036	actin cytoskeleton organization	26	2550	0.0108895	0.146648	ENSMUST00000108375,ENSMUST00000102505,Novel_001032,ENSMUST00000124443,ENSMUST00000192967,ENSMUST00000058762,ENSMUST00000139869,Novel_004301,ENSMUST00000130305,ENSMUST00000154865,ENSMUST00000219224,ENSMUST00000102680,ENSMUST00000132139,ENSMUST00000100794,Novel_005601,Novel_007247,ENSMUST00000107575,Novel_006084,Novel_005012,ENSMUST00000121200,ENSMUST00000111121,ENSMUST00000084896,ENSMUST0000011535…
Biological Process	GO:0051649	establishment of localization in cell	60	7128	0.0108938	0.146648	Novel_002255,ENSMUST00000068408,ENSMUST00000037552,Novel_005601,ENSMUST00000201008,ENSMUST00000001008,ENSMUST00000033053,ENSMUST00000039016,ENSMUST00000168743,ENSMUST00000123339,ENSMUST00000108611,ENSMUST00000205613,Novel_006012,Novel_004266,ENSMUST00000115356,Novel_002812,ENSMUST00000155802,ENSMUST00000020954,ENSMUST00000109810,ENSMUST00000226284,Novel_006005,ENSMUST00000064019,ENSMUST0000010250…
Biological Process	GO:0009653	anatomical structure morphogenesis	78	9700	0.0110733	0.148727	ENSMUST00000111049,Novel_001032,ENSMUST00000226284,Novel_000004,ENSMUST00000088790,Novel_004301,ENSMUST00000111055,Novel_000059,ENSMUST00000072324,Novel_007222,ENSMUST00000072292,Novel_005601,ENSMUST00000063577,ENSMUST00000037552,ENSMUST00000107575,Novel_006012,Novel_006306,ENSMUST00000214095,ENSMUST00000160272,ENSMUST00000000033,ENSMUST00000209467,ENSMUST00000154865,ENSMUST00000172715,ENSMUST000…
Cellular Component	GO:0044464	cell part	348	52959	0.0113095	0.15027	ENSMUST00000124443,ENSMUST00000102690,ENSMUST00000168129,Novel_003814,ENSMUST00000140436,ENSMUST00000216344,ENSMUST00000069507,ENSMUST00000110628,ENSMUST00000080744,ENSMUST00000113883,ENSMUST00000009705,ENSMUST00000210024,Novel_005874,ENSMUST00000108849,ENSMUST00000164992,ENSMUST00000131668,ENSMUST00000115321,ENSMUST00000028857,ENSMUST00000058762,ENSMUST00000192967,ENSMUST00000207044,ENSMUST00000…
Biological Process	GO:0050766	positive regulation of phagocytosis	5	213	0.0113238	0.15027	ENSMUST00000100794,ENSMUST00000130305,ENSMUST00000108375,Novel_002712,ENSMUST00000170089
Biological Process	GO:0060319	primitive erythrocyte differentiation	2	26	0.011495	0.15027	ENSMUST00000170089,ENSMUST00000026252
Biological Process	GO:0046826	negative regulation of protein export from nucleus	2	26	0.011495	0.15027	Novel_002255,Novel_002256
Biological Process	GO:0035845	photoreceptor cell outer segment organization	2	26	0.011495	0.15027	ENSMUST00000110357,ENSMUST00000028857
Biological Process	GO:0033184	positive regulation of histone ubiquitination	2	26	0.011495	0.15027	Novel_003638,ENSMUST00000156314
Biological Process	GO:0042325	regulation of phosphorylation	45	5069	0.0114983	0.15027	ENSMUST00000024791,ENSMUST00000155802,ENSMUST00000115268,ENSMUST00000086854,ENSMUST00000095719,ENSMUST00000000299,ENSMUST00000000109,ENSMUST00000107575,ENSMUST00000001008,ENSMUST00000227879,ENSMUST00000037552,Novel_003638,Novel_005601,ENSMUST00000179238,ENSMUST00000072324,Novel_002817,ENSMUST00000026252,Novel_000059,ENSMUST00000121198,ENSMUST00000108707,Novel_004301,ENSMUST00000022257,ENSMUST0000…
Biological Process	GO:0032386	regulation of intracellular transport	21	1940	0.0115094	0.15027	ENSMUST00000033053,ENSMUST00000201008,Novel_002255,ENSMUST00000112067,ENSMUST00000102680,ENSMUST00000219786,ENSMUST00000155802,Novel_004266,Novel_002812,ENSMUST00000123339,ENSMUST00000168743,ENSMUST00000004745,Novel_000004,ENSMUST00000061496,ENSMUST00000216755,ENSMUST00000170089,Novel_003814,ENSMUST00000102505,Novel_002256,Novel_000059,Novel_005457
Biological Process	GO:1905517	macrophage migration	4	139	0.0116075	0.15027	ENSMUST00000111121,ENSMUST00000154865,ENSMUST00000071935,ENSMUST00000001008
Biological Process	GO:1903364	positive regulation of cellular protein catabolic process	8	482	0.0116538	0.15027	ENSMUST00000105527,Novel_004877,ENSMUST00000108707,Novel_005783,ENSMUST00000154865,ENSMUST00000111121,ENSMUST00000146201,ENSMUST00000025724
Biological Process	GO:0097659	nucleic acid-templated transcription	96	12350	0.0116554	0.15027	ENSMUST00000063577,ENSMUST00000208682,ENSMUST00000072292,ENSMUST00000094623,ENSMUST00000145451,ENSMUST00000216130,ENSMUST00000205433,ENSMUST00000206619,Novel_006306,ENSMUST00000086854,ENSMUST00000061283,ENSMUST00000214095,ENSMUST00000025073,ENSMUST00000106063,ENSMUST00000174302,ENSMUST00000123339,ENSMUST00000095719,ENSMUST00000088790,ENSMUST00000112961,ENSMUST00000115320,ENSMUST00000111049,ENSMUS…
Biological Process	GO:0006476	protein deacetylation	7	388	0.011731	0.15027	ENSMUST00000112067,ENSMUST00000222106,ENSMUST00000080411,ENSMUST00000028300,Novel_002817,ENSMUST00000223194,ENSMUST00000008995
Cellular Component	GO:0090723	growth cone part	3	75	0.0117766	0.15027	Novel_005601,Novel_001058,ENSMUST00000005406
Biological Process	GO:0070935	3'-UTR-mediated mRNA stabilization	3	75	0.0117766	0.15027	ENSMUST00000172073,ENSMUST00000095719,ENSMUST00000165113
Biological Process	GO:0051457	maintenance of protein location in nucleus	3	75	0.0117766	0.15027	ENSMUST00000132028,ENSMUST00000048964,ENSMUST00000113334
Biological Process	GO:1903506	regulation of nucleic acid-templated transcription	94	12061	0.0117962	0.15027	Novel_001270,ENSMUST00000161659,ENSMUST00000224423,ENSMUST00000130992,ENSMUST00000115677,ENSMUST00000108840,ENSMUST00000105527,ENSMUST00000105314,ENSMUST00000156314,ENSMUST00000084896,ENSMUST00000025724,Novel_004534,ENSMUST00000227920,ENSMUST00000159209,ENSMUST00000000033,Novel_001542,ENSMUST00000033671,ENSMUST00000161250,ENSMUST00000008995,ENSMUST00000108270,ENSMUST00000005406,ENSMUST00000172715…
Biological Process	GO:0030512	negative regulation of transforming growth factor beta receptor signaling pathway	5	216	0.0119712	0.15027	ENSMUST00000108270,ENSMUST00000108707,Novel_006306,ENSMUST00000176204,ENSMUST00000166678
Molecular Function	GO:0016773	phosphotransferase activity, alcohol group as acceptor	28	2829	0.012145	0.15027	ENSMUST00000115268,Novel_005296,ENSMUST00000109078,ENSMUST00000124533,ENSMUST00000161908,ENSMUST00000086854,Novel_002575,ENSMUST00000224259,ENSMUST00000111121,ENSMUST00000224423,ENSMUST00000112846,ENSMUST00000001008,ENSMUST00000112380,Novel_003638,ENSMUST00000109076,ENSMUST00000097707,Novel_000059,ENSMUST00000154865,ENSMUST00000112493,ENSMUST00000145904,ENSMUST00000009705,ENSMUST00000028636,ENSMU…
Biological Process	GO:0035235	ionotropic glutamate receptor signaling pathway	4	141	0.0121797	0.15027	ENSMUST00000005406,Novel_006766,ENSMUST00000154865,ENSMUST00000111121
Molecular Function	GO:0070403	NAD+ binding	3	76	0.0122047	0.15027	ENSMUST00000223194,ENSMUST00000222106,ENSMUST00000112067
Biological Process	GO:1901576	organic substance biosynthetic process	142	19293	0.0122373	0.15027	Novel_006574,ENSMUST00000000033,ENSMUST00000159209,ENSMUST00000033671,ENSMUST00000005406,ENSMUST00000008995,ENSMUST00000152935,ENSMUST00000154865,ENSMUST00000172715,Novel_001270,ENSMUST00000162792,ENSMUST00000105527,ENSMUST00000108840,ENSMUST00000130992,ENSMUST00000111018,ENSMUST00000025724,ENSMUST00000156314,ENSMUST00000128166,Novel_004534,ENSMUST00000200468,Novel_000059,ENSMUST00000107575,ENSMU…
Biological Process	GO:0061024	membrane organization	30	3089	0.0122577	0.15027	ENSMUST00000024791,Novel_002575,ENSMUST00000172073,ENSMUST00000095719,ENSMUST00000218166,Novel_006084,Novel_004266,Novel_006012,ENSMUST00000111754,ENSMUST00000100794,Novel_001058,ENSMUST00000211349,ENSMUST00000037380,ENSMUST00000201008,ENSMUST00000123128,ENSMUST00000084038,ENSMUST00000087395,ENSMUST00000130305,ENSMUST00000165113,ENSMUST00000152511,ENSMUST00000170089,ENSMUST00000044217,Novel_00000…
Biological Process	GO:0044237	cellular metabolic process	227	32649	0.0123502	0.15027	ENSMUST00000105314,ENSMUST00000084896,ENSMUST00000111121,ENSMUST00000053498,ENSMUST00000224259,Novel_005783,ENSMUST00000224423,ENSMUST00000161659,ENSMUST00000115677,ENSMUST00000024987,ENSMUST00000219786,ENSMUST00000052029,ENSMUST00000112067,ENSMUST00000123128,ENSMUST00000223194,ENSMUST00000108270,ENSMUST00000211140,ENSMUST00000209467,ENSMUST00000227920,Novel_001542,ENSMUST00000159551,Novel_004877…
Biological Process	GO:2000347	positive regulation of hepatocyte proliferation	2	27	0.0123637	0.15027	ENSMUST00000164929,ENSMUST00000105527
Biological Process	GO:0032959	inositol trisphosphate biosynthetic process	2	27	0.0123637	0.15027	ENSMUST00000111121,ENSMUST00000154865
Molecular Function	GO:0016909	SAP kinase activity	2	27	0.0123637	0.15027	ENSMUST00000112846,ENSMUST00000086854
Molecular Function	GO:0004705	JUN kinase activity	2	27	0.0123637	0.15027	ENSMUST00000086854,ENSMUST00000112846
Biological Process	GO:0002664	regulation of T cell tolerance induction	2	27	0.0123637	0.15027	ENSMUST00000089620,ENSMUST00000227879
Biological Process	GO:0071219	cellular response to molecule of bacterial origin	10	689	0.0123671	0.15027	Novel_002817,ENSMUST00000155802,ENSMUST00000024791,ENSMUST00000021860,ENSMUST00000105325,ENSMUST00000030991,ENSMUST00000089620,ENSMUST00000001008,ENSMUST00000105527,ENSMUST00000130992
Cellular Component	GO:0005623	cell	348	53003	0.0124376	0.15027	ENSMUST00000097908,Novel_002712,ENSMUST00000138340,ENSMUST00000159209,ENSMUST00000152935,ENSMUST00000154865,ENSMUST00000172715,ENSMUST00000105325,ENSMUST00000005406,ENSMUST00000008995,ENSMUST00000144763,ENSMUST00000169652,ENSMUST00000105527,Novel_005665,ENSMUST00000162792,Novel_005737,Novel_004534,ENSMUST00000111018,Novel_002575,ENSMUST00000089362,ENSMUST00000064019,Novel_001032,ENSMUST0000011375…
Biological Process	GO:2001264	negative regulation of C-C chemokine binding	1	2	0.0124762	0.15027	ENSMUST00000019071
Biological Process	GO:2001263	regulation of C-C chemokine binding	1	2	0.0124762	0.15027	ENSMUST00000019071
Biological Process	GO:2000350	positive regulation of CD40 signaling pathway	1	2	0.0124762	0.15027	ENSMUST00000024791
Biological Process	GO:1904182	regulation of pyruvate dehydrogenase activity	1	2	0.0124762	0.15027	ENSMUST00000112067
Biological Process	GO:1903217	negative regulation of protein processing involved in protein targeting to mitochondrion	1	2	0.0124762	0.15027	ENSMUST00000112067
Biological Process	GO:1903216	regulation of protein processing involved in protein targeting to mitochondrion	1	2	0.0124762	0.15027	ENSMUST00000112067
Biological Process	GO:1903082	positive regulation of C-C chemokine receptor CCR7 signaling pathway	1	2	0.0124762	0.15027	ENSMUST00000024791
Biological Process	GO:1903080	regulation of C-C chemokine receptor CCR7 signaling pathway	1	2	0.0124762	0.15027	ENSMUST00000024791
Biological Process	GO:0070392	detection of lipoteichoic acid	1	2	0.0124762	0.15027	ENSMUST00000024791
Biological Process	GO:0070101	positive regulation of chemokine-mediated signaling pathway	1	2	0.0124762	0.15027	ENSMUST00000024791
Molecular Function	GO:0061690	lipoamidase activity	1	2	0.0124762	0.15027	ENSMUST00000112067
Molecular Function	GO:0052810	1-phosphatidylinositol-5-kinase activity	1	2	0.0124762	0.15027	ENSMUST00000097707
Biological Process	GO:0038193	thromboxane A2 signaling pathway	1	2	0.0124762	0.15027	ENSMUST00000105325
Biological Process	GO:0038118	C-C chemokine receptor CCR7 signaling pathway	1	2	0.0124762	0.15027	ENSMUST00000024791
Biological Process	GO:0034120	positive regulation of erythrocyte aggregation	1	2	0.0124762	0.15027	Novel_002433
Molecular Function	GO:0030379	neurotensin receptor activity, non-G-protein coupled	1	2	0.0124762	0.15027	ENSMUST00000135636
Molecular Function	GO:0005011	macrophage colony-stimulating factor receptor activity	1	2	0.0124762	0.15027	ENSMUST00000115268
Molecular Function	GO:0004961	thromboxane A2 receptor activity	1	2	0.0124762	0.15027	ENSMUST00000105325
Molecular Function	GO:0004960	thromboxane receptor activity	1	2	0.0124762	0.15027	ENSMUST00000105325
Biological Process	GO:0002644	negative regulation of tolerance induction	1	2	0.0124762	0.15027	ENSMUST00000089620
Molecular Function	GO:0000285	1-phosphatidylinositol-3-phosphate 5-kinase activity	1	2	0.0124762	0.15027	ENSMUST00000097707
Biological Process	GO:0002262	myeloid cell homeostasis	9	588	0.0125671	0.15102	ENSMUST00000076700,ENSMUST00000026252,ENSMUST00000084038,ENSMUST00000108270,ENSMUST00000057145,ENSMUST00000152511,Novel_001542,ENSMUST00000170089,Novel_001543
Biological Process	GO:0048305	immunoglobulin secretion	3	77	0.0126417	0.15102	ENSMUST00000159209,ENSMUST00000025724,ENSMUST00000161250
Biological Process	GO:0010665	regulation of cardiac muscle cell apoptotic process	5	219	0.0126434	0.15102	ENSMUST00000108611,ENSMUST00000222106,ENSMUST00000112067,ENSMUST00000009705,ENSMUST00000223194
Biological Process	GO:0030010	establishment of cell polarity	9	589	0.0126943	0.15102	ENSMUST00000100794,ENSMUST00000108375,ENSMUST00000226284,ENSMUST00000160272,Novel_007247,ENSMUST00000130305,ENSMUST00000071935,ENSMUST00000111121,ENSMUST00000154865
Biological Process	GO:0071805	potassium ion transmembrane transport	10	692	0.0127133	0.15102	ENSMUST00000159840,ENSMUST00000164929,ENSMUST00000087395,ENSMUST00000106656,ENSMUST00000192723,ENSMUST00000219786,ENSMUST00000202623,ENSMUST00000091288,ENSMUST00000177549,ENSMUST00000218445
Biological Process	GO:0071804	cellular potassium ion transport	10	692	0.0127133	0.15102	ENSMUST00000192723,ENSMUST00000106656,ENSMUST00000091288,ENSMUST00000202623,ENSMUST00000177549,ENSMUST00000218445,ENSMUST00000219786,ENSMUST00000087395,ENSMUST00000164929,ENSMUST00000159840
Molecular Function	GO:0032555	purine ribonucleotide binding	55	6483	0.0127162	0.15102	ENSMUST00000115268,ENSMUST00000086854,ENSMUST00000161908,ENSMUST00000123339,ENSMUST00000231567,ENSMUST00000087315,ENSMUST00000117280,ENSMUST00000125964,ENSMUST00000112846,ENSMUST00000065512,Novel_003638,ENSMUST00000037380,ENSMUST00000112433,ENSMUST00000142851,Novel_000511,ENSMUST00000200468,ENSMUST00000020749,ENSMUST00000130305,Novel_000059,ENSMUST00000097707,ENSMUST00000028636,ENSMUST00000121198…
Biological Process	GO:0048167	regulation of synaptic plasticity	12	907	0.0128069	0.151769	ENSMUST00000111049,Novel_005601,Novel_005665,Novel_000004,ENSMUST00000154865,ENSMUST00000111121,Novel_002996,ENSMUST00000224259,Novel_003369,Novel_002575,ENSMUST00000115359,Novel_004201
Biological Process	GO:0045637	regulation of myeloid cell differentiation	10	693	0.0128302	0.151769	ENSMUST00000111121,ENSMUST00000154865,ENSMUST00000076700,ENSMUST00000026252,ENSMUST00000032800,ENSMUST00000115268,ENSMUST00000115677,ENSMUST00000001008,ENSMUST00000227920,ENSMUST00000170089
Biological Process	GO:0034502	protein localization to chromosome	5	220	0.012873	0.151972	ENSMUST00000170994,ENSMUST00000020954,ENSMUST00000067218,ENSMUST00000168129,ENSMUST00000123555
Biological Process	GO:0044093	positive regulation of molecular function	53	6211	0.0129705	0.152465	ENSMUST00000084896,ENSMUST00000019071,Novel_002575,ENSMUST00000224259,ENSMUST00000111121,ENSMUST00000122303,ENSMUST00000187774,ENSMUST00000111754,Novel_001270,ENSMUST00000219786,ENSMUST00000024987,ENSMUST00000164759,ENSMUST00000147604,ENSMUST00000005406,ENSMUST00000176161,ENSMUST00000114782,ENSMUST00000008995,ENSMUST00000218380,Novel_005874,Novel_005457,Novel_002996,ENSMUST00000154865,ENSMUST0000…
Biological Process	GO:0072575	epithelial cell proliferation involved in liver morphogenesis	3	78	0.0130875	0.152465	Novel_003814,ENSMUST00000105527,ENSMUST00000164929
Biological Process	GO:0072574	hepatocyte proliferation	3	78	0.0130875	0.152465	Novel_003814,ENSMUST00000164929,ENSMUST00000105527
Biological Process	GO:0045672	positive regulation of osteoclast differentiation	3	78	0.0130875	0.152465	ENSMUST00000001008,ENSMUST00000227920,ENSMUST00000115268
Biological Process	GO:0051865	protein autoubiquitination	5	221	0.0131054	0.152465	Novel_001423,Novel_001357,ENSMUST00000102690,ENSMUST00000114355,Novel_001270
Molecular Function	GO:0036094	small molecule binding	77	9628	0.0131437	0.152465	ENSMUST00000224259,ENSMUST00000111121,Novel_002575,ENSMUST00000052029,ENSMUST00000112067,ENSMUST00000224423,ENSMUST00000154865,ENSMUST00000223194,ENSMUST00000123128,ENSMUST00000109076,ENSMUST00000144763,ENSMUST00000108375,ENSMUST00000033671,ENSMUST00000138340,ENSMUST00000123339,ENSMUST00000231567,ENSMUST00000095719,ENSMUST00000117280,ENSMUST00000086854,Novel_002433,ENSMUST00000065512,ENSMUST00000…
Biological Process	GO:0044042	glucan metabolic process	6	306	0.0131453	0.152465	ENSMUST00000061496,ENSMUST00000108707,ENSMUST00000000033,ENSMUST00000162792,ENSMUST00000112380,Novel_000739
Biological Process	GO:0006073	cellular glucan metabolic process	6	306	0.0131453	0.152465	ENSMUST00000112380,Novel_000739,ENSMUST00000108707,ENSMUST00000061496,ENSMUST00000000033,ENSMUST00000162792
Biological Process	GO:0005977	glycogen metabolic process	6	306	0.0131453	0.152465	ENSMUST00000112380,Novel_000739,ENSMUST00000061496,ENSMUST00000108707,ENSMUST00000000033,ENSMUST00000162792
Biological Process	GO:0080009	mRNA methylation	2	28	0.0132603	0.153201	ENSMUST00000159551,ENSMUST00000055372
Biological Process	GO:0071873	response to norepinephrine	2	28	0.0132603	0.153201	ENSMUST00000005406,ENSMUST00000111049
Biological Process	GO:0045089	positive regulation of innate immune response	10	698	0.0134274	0.154831	ENSMUST00000108707,ENSMUST00000089620,ENSMUST00000029741,ENSMUST00000105527,ENSMUST00000130992,ENSMUST00000033671,ENSMUST00000143702,ENSMUST00000147604,ENSMUST00000030991,ENSMUST00000112493
Biological Process	GO:0033043	regulation of organelle organization	43	4846	0.0134784	0.155119	ENSMUST00000200468,Novel_002817,ENSMUST00000113755,ENSMUST00000097707,ENSMUST00000123555,ENSMUST00000170994,Novel_000004,ENSMUST00000058762,ENSMUST00000170089,ENSMUST00000067218,Novel_001032,ENSMUST00000102505,ENSMUST00000064019,Novel_001250,ENSMUST00000115268,ENSMUST00000020954,Novel_004266,Novel_002812,ENSMUST00000168743,ENSMUST00000033053,ENSMUST00000107575,Novel_005601,ENSMUST00000070522,Nove…
Biological Process	GO:0030162	regulation of proteolysis	24	2345	0.0135401	0.155253	ENSMUST00000164929,ENSMUST00000089200,ENSMUST00000111121,Novel_004052,ENSMUST00000025724,ENSMUST00000112067,Novel_005783,Novel_005874,ENSMUST00000154865,Novel_007080,ENSMUST00000112493,ENSMUST00000146201,ENSMUST00000147604,ENSMUST00000005406,ENSMUST00000170628,ENSMUST00000098567,ENSMUST00000140436,ENSMUST00000112706,ENSMUST00000033671,ENSMUST00000216755,Novel_004877,ENSMUST00000108707,ENSMUST0000…
Biological Process	GO:0002507	tolerance induction	3	79	0.0135423	0.155253	ENSMUST00000227879,ENSMUST00000089620,ENSMUST00000105527
Biological Process	GO:0010662	regulation of striated muscle cell apoptotic process	5	223	0.0135786	0.155371	ENSMUST00000009705,ENSMUST00000112067,ENSMUST00000222106,ENSMUST00000108611,ENSMUST00000223194
Biological Process	GO:0033003	regulation of mast cell activation	4	146	0.0136881	0.156323	ENSMUST00000211140,ENSMUST00000004745,ENSMUST00000170089,ENSMUST00000155802
Molecular Function	GO:0017076	purine nucleotide binding	55	6510	0.0137146	0.156325	ENSMUST00000108375,ENSMUST00000125084,ENSMUST00000033671,ENSMUST00000138340,ENSMUST00000032370,ENSMUST00000071935,ENSMUST00000210024,ENSMUST00000145904,ENSMUST00000154865,ENSMUST00000112493,ENSMUST00000110628,ENSMUST00000123128,ENSMUST00000109076,ENSMUST00000144763,ENSMUST00000100794,ENSMUST00000052029,ENSMUST00000224423,ENSMUST00000224259,ENSMUST00000168015,ENSMUST00000171340,ENSMUST00000122303,…
Molecular Function	GO:0003774	motor activity	8	497	0.0137834	0.156809	ENSMUST00000138340,ENSMUST00000108375,ENSMUST00000100794,ENSMUST00000102505,ENSMUST00000123128,ENSMUST00000231567,ENSMUST00000130305,ENSMUST00000071935
Biological Process	GO:0043410	positive regulation of MAPK cascade	19	1731	0.0138365	0.157004	ENSMUST00000121198,ENSMUST00000154865,Novel_000059,ENSMUST00000111049,Novel_004301,ENSMUST00000000033,ENSMUST00000108707,ENSMUST00000122303,ENSMUST00000111121,ENSMUST00000224259,ENSMUST00000019071,ENSMUST00000086854,ENSMUST00000115268,ENSMUST00000155802,ENSMUST00000024791,ENSMUST00000179238,ENSMUST00000037552,ENSMUST00000001008,ENSMUST00000107575
Biological Process	GO:0001932	regulation of protein phosphorylation	42	4719	0.0138777	0.157004	ENSMUST00000160272,ENSMUST00000000033,Novel_002996,ENSMUST00000154865,ENSMUST00000009705,ENSMUST00000165113,ENSMUST00000209467,ENSMUST00000108270,ENSMUST00000005406,ENSMUST00000024987,Novel_005665,ENSMUST00000105527,ENSMUST00000219786,ENSMUST00000091288,ENSMUST00000224259,Novel_006176,ENSMUST00000122303,ENSMUST00000111121,ENSMUST00000172073,ENSMUST00000019071,ENSMUST00000226284,ENSMUST00000111049…
Biological Process	GO:0006952	defense response	40	4448	0.0138797	0.157004	ENSMUST00000154865,ENSMUST00000112493,ENSMUST00000080744,ENSMUST00000108270,ENSMUST00000021860,ENSMUST00000069507,ENSMUST00000005406,ENSMUST00000105325,ENSMUST00000147604,ENSMUST00000033671,Novel_004877,Novel_002712,ENSMUST00000089620,ENSMUST00000000033,ENSMUST00000224259,ENSMUST00000053498,ENSMUST00000111121,ENSMUST00000025724,Novel_002575,ENSMUST00000019071,ENSMUST00000105527,ENSMUST00000130992…
Biological Process	GO:0036230	granulocyte activation	3	80	0.0140059	0.157162	ENSMUST00000032800,ENSMUST00000004745,ENSMUST00000001008
Biological Process	GO:1903845	negative regulation of cellular response to transforming growth factor beta stimulus	5	225	0.0140632	0.157162	ENSMUST00000176204,ENSMUST00000166678,ENSMUST00000108707,ENSMUST00000108270,Novel_006306
Biological Process	GO:0048513	animal organ development	96	12441	0.0141211	0.157162	Novel_001102,ENSMUST00000207918,ENSMUST00000001008,ENSMUST00000179238,ENSMUST00000115268,ENSMUST00000170788,ENSMUST00000210640,ENSMUST00000146074,ENSMUST00000039016,Novel_002341,Novel_004266,ENSMUST00000216755,ENSMUST00000170089,Novel_001543,ENSMUST00000108707,ENSMUST00000061496,ENSMUST00000058762,ENSMUST00000192723,Novel_001423,Novel_004099,Novel_005432,ENSMUST00000026252,ENSMUST00000076700,ENSM…
Biological Process	GO:0016202	regulation of striated muscle tissue development	9	600	0.014157	0.157162	ENSMUST00000008995,ENSMUST00000123339,Novel_000059,ENSMUST00000146201,Novel_007080,ENSMUST00000061496,ENSMUST00000192723,ENSMUST00000219786,ENSMUST00000111049
Biological Process	GO:0090435	protein localization to nuclear envelope	2	29	0.0141842	0.157162	ENSMUST00000111754,ENSMUST00000065648
Biological Process	GO:0048935	peripheral nervous system neuron development	2	29	0.0141842	0.157162	ENSMUST00000224259,ENSMUST00000161513
Biological Process	GO:0048934	peripheral nervous system neuron differentiation	2	29	0.0141842	0.157162	ENSMUST00000161513,ENSMUST00000224259
Biological Process	GO:0031665	negative regulation of lipopolysaccharide-mediated signaling pathway	2	29	0.0141842	0.157162	ENSMUST00000105527,ENSMUST00000130992
Molecular Function	GO:0003910	DNA ligase (ATP) activity	2	29	0.0141842	0.157162	ENSMUST00000123555,ENSMUST00000067218
Molecular Function	GO:0003909	DNA ligase activity	2	29	0.0141842	0.157162	ENSMUST00000067218,ENSMUST00000123555
Cellular Component	GO:0001650	fibrillar center	2	29	0.0141842	0.157162	ENSMUST00000174302,ENSMUST00000107123
Cellular Component	GO:0008076	voltage-gated potassium channel complex	6	312	0.0143373	0.158564	ENSMUST00000106656,ENSMUST00000192723,ENSMUST00000087395,ENSMUST00000159840,ENSMUST00000218445,ENSMUST00000201008
Molecular Function	GO:0017016	Ras GTPase binding	14	1147	0.0143748	0.158683	ENSMUST00000065512,Novel_002255,ENSMUST00000102505,Novel_001032,ENSMUST00000187774,Novel_002005,ENSMUST00000124443,Novel_000004,ENSMUST00000113755,ENSMUST00000071935,ENSMUST00000123128,ENSMUST00000131668,ENSMUST00000114782,Novel_002256
Biological Process	GO:0009058	biosynthetic process	143	19542	0.0145167	0.159947	ENSMUST00000086854,ENSMUST00000043716,ENSMUST00000106063,ENSMUST00000095719,ENSMUST00000123339,ENSMUST00000107575,ENSMUST00000094623,ENSMUST00000208682,Novel_006491,ENSMUST00000205433,ENSMUST00000037552,ENSMUST00000216130,ENSMUST00000200468,Novel_000059,ENSMUST00000156314,ENSMUST00000128166,ENSMUST00000025724,ENSMUST00000111018,Novel_004534,ENSMUST00000162792,Novel_001270,ENSMUST00000108840,ENSMU…
Biological Process	GO:1901379	regulation of potassium ion transmembrane transport	6	313	0.0145431	0.159947	ENSMUST00000087395,ENSMUST00000219786,ENSMUST00000159840,ENSMUST00000218445,ENSMUST00000091288,ENSMUST00000106656
Biological Process	GO:0017157	regulation of exocytosis	10	708	0.0146839	0.161198	Novel_006012,ENSMUST00000115356,ENSMUST00000114782,ENSMUST00000123128,ENSMUST00000155802,ENSMUST00000201008,ENSMUST00000115358,ENSMUST00000170089,ENSMUST00000004745,Novel_000004
Molecular Function	GO:0032553	ribonucleotide binding	55	6536	0.0147366	0.161479	ENSMUST00000112846,ENSMUST00000125964,ENSMUST00000065512,Novel_003638,ENSMUST00000037380,ENSMUST00000115268,ENSMUST00000086854,ENSMUST00000161908,ENSMUST00000123339,ENSMUST00000231567,ENSMUST00000087315,ENSMUST00000117280,ENSMUST00000111055,Novel_004301,ENSMUST00000088790,ENSMUST00000015501,ENSMUST00000109810,ENSMUST00000194206,ENSMUST00000057145,ENSMUST00000102505,ENSMUST00000200468,Novel_000511…
Biological Process	GO:0031124	mRNA 3'-end processing	5	228	0.0148118	0.162004	ENSMUST00000209141,Novel_003638,Novel_002812,ENSMUST00000005406,ENSMUST00000156314
Biological Process	GO:0038202	TORC1 signaling	3	82	0.01496	0.163308	ENSMUST00000024987,ENSMUST00000226284,Novel_006176
Biological Process	GO:1900038	negative regulation of cellular response to hypoxia	2	30	0.0151351	0.163308	ENSMUST00000161250,ENSMUST00000159209
Molecular Function	GO:0052724	inositol hexakisphosphate 3-kinase activity	2	30	0.0151351	0.163308	ENSMUST00000110628,ENSMUST00000052029
Molecular Function	GO:0052723	inositol hexakisphosphate 1-kinase activity	2	30	0.0151351	0.163308	ENSMUST00000052029,ENSMUST00000110628
Cellular Component	GO:0031931	TORC1 complex	2	30	0.0151351	0.163308	Novel_006176,ENSMUST00000024987
Biological Process	GO:0007258	JUN phosphorylation	2	30	0.0151351	0.163308	ENSMUST00000086854,ENSMUST00000112846
Biological Process	GO:0006362	transcription elongation from RNA polymerase I promoter	2	30	0.0151351	0.163308	ENSMUST00000107123,ENSMUST00000174302
Biological Process	GO:1900006	positive regulation of dendrite development	9	607	0.0151506	0.163308	ENSMUST00000226284,Novel_005601,ENSMUST00000107575,Novel_004301,ENSMUST00000072324,ENSMUST00000115359,ENSMUST00000109078,ENSMUST00000109076,Novel_002575
Biological Process	GO:0048634	regulation of muscle organ development	9	609	0.0154437	0.165939	ENSMUST00000111049,ENSMUST00000219786,ENSMUST00000192723,ENSMUST00000061496,Novel_007080,ENSMUST00000146201,ENSMUST00000123339,Novel_000059,ENSMUST00000008995
Biological Process	GO:0031440	regulation of mRNA 3'-end processing	3	83	0.0154505	0.165939	ENSMUST00000156314,Novel_003638,ENSMUST00000209141
Biological Process	GO:1901861	regulation of muscle tissue development	9	610	0.0155917	0.166922	ENSMUST00000008995,ENSMUST00000123339,Novel_000059,Novel_007080,ENSMUST00000146201,ENSMUST00000061496,ENSMUST00000192723,ENSMUST00000219786,ENSMUST00000111049
Biological Process	GO:0009967	positive regulation of signal transduction	43	4892	0.0155981	0.166922	ENSMUST00000219786,ENSMUST00000024987,ENSMUST00000028300,ENSMUST00000019071,ENSMUST00000224259,Novel_004534,ENSMUST00000111121,ENSMUST00000122303,ENSMUST00000102690,ENSMUST00000000033,ENSMUST00000185183,ENSMUST00000140436,Novel_003814,ENSMUST00000021860,Novel_003369,ENSMUST00000169861,ENSMUST00000154865,ENSMUST00000009705,ENSMUST00000107575,ENSMUST00000001008,ENSMUST00000037552,Novel_002433,ENSMU…
Biological Process	GO:0046173	polyol biosynthetic process	4	152	0.0156485	0.167161	ENSMUST00000154865,ENSMUST00000111121,ENSMUST00000052029,ENSMUST00000110628
Biological Process	GO:0035023	regulation of Rho protein signal transduction	9	611	0.0157409	0.167846	ENSMUST00000071935,ENSMUST00000113883,ENSMUST00000144700,Novel_002575,ENSMUST00000218380,ENSMUST00000196012,ENSMUST00000222006,ENSMUST00000019611,ENSMUST00000107575
Biological Process	GO:0006913	nucleocytoplasmic transport	17	1515	0.0159108	0.1692	ENSMUST00000146201,Novel_000059,Novel_002256,Novel_003814,ENSMUST00000109810,ENSMUST00000226284,ENSMUST00000191896,ENSMUST00000061496,Novel_002812,ENSMUST00000108611,ENSMUST00000039016,ENSMUST00000123339,ENSMUST00000084896,Novel_002255,ENSMUST00000068408,ENSMUST00000219786,ENSMUST00000102680
Biological Process	GO:0042921	glucocorticoid receptor signaling pathway	3	84	0.01595	0.1692	Novel_000739,ENSMUST00000111049,ENSMUST00000224259
Molecular Function	GO:0043168	anion binding	76	9567	0.0159532	0.1692	ENSMUST00000124443,ENSMUST00000032370,ENSMUST00000125084,ENSMUST00000110628,ENSMUST00000112493,ENSMUST00000145904,ENSMUST00000071935,ENSMUST00000210024,ENSMUST00000100794,ENSMUST00000124533,Novel_005296,ENSMUST00000109078,ENSMUST00000122303,ENSMUST00000171340,ENSMUST00000168015,ENSMUST00000058762,ENSMUST00000057145,ENSMUST00000194206,ENSMUST00000112433,ENSMUST00000142851,ENSMUST00000028636,ENSMUS…
Biological Process	GO:0019932	second-messenger-mediated signaling	12	936	0.0159927	0.169318	ENSMUST00000123128,ENSMUST00000105325,ENSMUST00000024791,ENSMUST00000008995,ENSMUST00000224259,ENSMUST00000111121,ENSMUST00000154865,ENSMUST00000001008,ENSMUST00000219786,ENSMUST00000091288,ENSMUST00000218445,Novel_005601
Biological Process	GO:0090197	positive regulation of chemokine secretion	2	31	0.0161127	0.169383	ENSMUST00000115268,ENSMUST00000025724
Biological Process	GO:0038203	TORC2 signaling	2	31	0.0161127	0.169383	ENSMUST00000124443,ENSMUST00000024987
Biological Process	GO:0006012	galactose metabolic process	2	31	0.0161127	0.169383	ENSMUST00000028636,ENSMUST00000125084
Cellular Component	GO:0000164	protein phosphatase type 1 complex	2	31	0.0161127	0.169383	ENSMUST00000025932,ENSMUST00000169861
Biological Process	GO:0009892	negative regulation of metabolic process	77	9719	0.0162029	0.170031	ENSMUST00000001008,ENSMUST00000112846,ENSMUST00000080411,Novel_003638,ENSMUST00000146074,ENSMUST00000192866,Novel_004052,Novel_007200,Novel_004748,ENSMUST00000022257,ENSMUST00000192723,ENSMUST00000170089,ENSMUST00000216755,ENSMUST00000108707,Novel_001543,ENSMUST00000061496,ENSMUST00000057145,ENSMUST00000026252,ENSMUST00000047734,ENSMUST00000076700,ENSMUST00000222106,ENSMUST00000091288,ENSMUST0000…
Biological Process	GO:0050775	positive regulation of dendrite morphogenesis	6	321	0.0162634	0.170365	Novel_004301,Novel_002575,ENSMUST00000109076,ENSMUST00000115359,ENSMUST00000109078,ENSMUST00000072324
Biological Process	GO:0070830	bicellular tight junction assembly	4	154	0.0163392	0.170726	ENSMUST00000028857,ENSMUST00000110357,ENSMUST00000102505,ENSMUST00000160272
Molecular Function	GO:0019901	protein kinase binding	26	2643	0.0164298	0.170726	ENSMUST00000008995,ENSMUST00000123128,ENSMUST00000174188,ENSMUST00000172715,ENSMUST00000154865,ENSMUST00000209467,ENSMUST00000112493,Novel_002996,Novel_000004,ENSMUST00000124443,ENSMUST00000058762,ENSMUST00000061496,ENSMUST00000033671,ENSMUST00000202623,ENSMUST00000064019,ENSMUST00000160272,ENSMUST00000140436,ENSMUST00000216344,ENSMUST00000030991,ENSMUST00000115359,ENSMUST00000111121,ENSMUST00000…
Biological Process	GO:0072576	liver morphogenesis	3	85	0.0164585	0.170726	ENSMUST00000105527,ENSMUST00000164929,Novel_003814
Biological Process	GO:0006379	mRNA cleavage	3	85	0.0164585	0.170726	ENSMUST00000161250,ENSMUST00000168015,ENSMUST00000159209
Biological Process	GO:0019083	viral transcription	6	322	0.0164879	0.170726	ENSMUST00000165113,ENSMUST00000068408,ENSMUST00000164929,ENSMUST00000095719,ENSMUST00000001008,ENSMUST00000172073
Biological Process	GO:0008152	metabolic process	242	35254	0.0164908	0.170726	ENSMUST00000159209,ENSMUST00000000033,ENSMUST00000097908,Novel_006574,ENSMUST00000160272,ENSMUST00000033671,ENSMUST00000008995,ENSMUST00000144763,ENSMUST00000109076,ENSMUST00000005406,Novel_007080,ENSMUST00000154865,ENSMUST00000172715,ENSMUST00000152935,ENSMUST00000162792,Novel_001270,ENSMUST00000108840,ENSMUST00000130992,Novel_005665,ENSMUST00000105527,ENSMUST00000156314,ENSMUST00000128166,Novel…
Biological Process	GO:1902578	single-organism localization	79	10018	0.0164987	0.170726	ENSMUST00000108375,ENSMUST00000161250,ENSMUST00000177549,ENSMUST00000113334,ENSMUST00000160272,ENSMUST00000115358,ENSMUST00000097908,Novel_004877,Novel_002712,ENSMUST00000159209,ENSMUST00000154865,ENSMUST00000123128,ENSMUST00000005406,ENSMUST00000112067,Novel_005665,ENSMUST00000219786,ENSMUST00000161659,ENSMUST00000106656,ENSMUST00000224259,Novel_006084,ENSMUST00000112364,ENSMUST00000135636,ENSMU…
Molecular Function	GO:0043531	ADP binding	4	155	0.0166915	0.172421	ENSMUST00000100794,ENSMUST00000130305,ENSMUST00000108375,ENSMUST00000071935
Molecular Function	GO:0008157	protein phosphatase 1 binding	3	86	0.016976	0.174391	ENSMUST00000025932,ENSMUST00000169861,Novel_005601
Biological Process	GO:0060249	anatomical structure homeostasis	15	1289	0.017015	0.174391	ENSMUST00000224423,ENSMUST00000170089,ENSMUST00000015667,ENSMUST00000067218,ENSMUST00000164992,ENSMUST00000115268,ENSMUST00000026252,ENSMUST00000189314,ENSMUST00000123555,Novel_000059,ENSMUST00000209467,ENSMUST00000190907,ENSMUST00000154865,ENSMUST00000111121,Novel_000739
Biological Process	GO:0090196	regulation of chemokine secretion	2	32	0.0171167	0.174391	ENSMUST00000025724,ENSMUST00000115268
Biological Process	GO:0072189	ureter development	2	32	0.0171167	0.174391	ENSMUST00000088790,ENSMUST00000092532
Biological Process	GO:0042976	activation of Janus kinase activity	2	32	0.0171167	0.174391	ENSMUST00000154865,ENSMUST00000111121
Biological Process	GO:0006273	lagging strand elongation	2	32	0.0171167	0.174391	ENSMUST00000067218,ENSMUST00000123555
Molecular Function	GO:0000832	inositol hexakisphosphate 5-kinase activity	2	32	0.0171167	0.174391	ENSMUST00000110628,ENSMUST00000052029
Molecular Function	GO:0000828	inositol hexakisphosphate kinase activity	2	32	0.0171167	0.174391	ENSMUST00000110628,ENSMUST00000052029
Biological Process	GO:0042692	muscle cell differentiation	18	1650	0.0172306	0.175251	ENSMUST00000061496,ENSMUST00000139869,ENSMUST00000000033,ENSMUST00000110384,Novel_004342,ENSMUST00000111049,ENSMUST00000008995,ENSMUST00000209467,ENSMUST00000009705,ENSMUST00000146201,ENSMUST00000219786,ENSMUST00000132139,Novel_002433,ENSMUST00000080411,ENSMUST00000159840,ENSMUST00000108611,ENSMUST00000231567,ENSMUST00000135636
Biological Process	GO:0007163	establishment or maintenance of cell polarity	11	836	0.0173578	0.176244	ENSMUST00000130305,ENSMUST00000071935,ENSMUST00000111121,ENSMUST00000154865,ENSMUST00000044217,Novel_007247,ENSMUST00000124443,ENSMUST00000108375,ENSMUST00000100794,ENSMUST00000226284,ENSMUST00000160272
Molecular Function	GO:0004683	calmodulin-dependent protein kinase activity	4	157	0.0174104	0.176477	ENSMUST00000111121,ENSMUST00000154865,ENSMUST00000112380,ENSMUST00000194206
Molecular Function	GO:0048029	monosaccharide binding	5	238	0.0174983	0.177066	ENSMUST00000009705,ENSMUST00000070522,Novel_002433,ENSMUST00000058762,Novel_006649
Molecular Function	GO:0019900	kinase binding	28	2919	0.0176269	0.178065	ENSMUST00000123128,ENSMUST00000008995,Novel_002996,ENSMUST00000154865,ENSMUST00000209467,ENSMUST00000112493,ENSMUST00000174188,ENSMUST00000172715,ENSMUST00000061496,Novel_000004,ENSMUST00000124443,ENSMUST00000058762,ENSMUST00000216344,ENSMUST00000140436,ENSMUST00000064019,ENSMUST00000160272,ENSMUST00000202623,ENSMUST00000033671,ENSMUST00000115359,ENSMUST00000030991,ENSMUST00000224259,ENSMUST00000…
Biological Process	GO:0031324	negative regulation of cellular metabolic process	71	8889	0.0177234	0.178676	ENSMUST00000028300,ENSMUST00000091288,ENSMUST00000164992,ENSMUST00000172073,ENSMUST00000168015,ENSMUST00000164929,Novel_006176,ENSMUST00000089200,ENSMUST00000185183,ENSMUST00000112706,ENSMUST00000140436,ENSMUST00000039093,ENSMUST00000170628,Novel_005874,ENSMUST00000112493,ENSMUST00000165113,ENSMUST00000009705,ENSMUST00000112846,Novel_003638,ENSMUST00000080411,ENSMUST00000192866,ENSMUST00000146074…
Biological Process	GO:0009725	response to hormone	33	3580	0.0177614	0.178676	Novel_006766,ENSMUST00000123339,ENSMUST00000037552,ENSMUST00000070522,Novel_002255,ENSMUST00000094623,Novel_007052,Novel_005913,ENSMUST00000227879,Novel_002817,Novel_002256,ENSMUST00000226284,ENSMUST00000015667,ENSMUST00000102505,ENSMUST00000111049,Novel_004099,ENSMUST00000058762,ENSMUST00000164929,ENSMUST00000087956,ENSMUST00000224259,ENSMUST00000135636,ENSMUST00000111121,Novel_000739,ENSMUST000…
Biological Process	GO:0030218	erythrocyte differentiation	7	422	0.0177776	0.178676	ENSMUST00000076700,ENSMUST00000084038,Novel_001543,Novel_001542,ENSMUST00000170089,ENSMUST00000152511,ENSMUST00000026252
Biological Process	GO:0060079	excitatory postsynaptic potential	7	423	0.0179832	0.178874	ENSMUST00000201008,Novel_005601,ENSMUST00000154865,ENSMUST00000111121,ENSMUST00000111049,Novel_003369,Novel_000004
Biological Process	GO:0098815	modulation of excitatory postsynaptic potential	5	240	0.0180718	0.178874	ENSMUST00000201008,ENSMUST00000154865,ENSMUST00000111121,Novel_003369,Novel_000004
Biological Process	GO:0010659	cardiac muscle cell apoptotic process	5	240	0.0180718	0.178874	ENSMUST00000223194,ENSMUST00000222106,ENSMUST00000108611,ENSMUST00000112067,ENSMUST00000009705
Biological Process	GO:0002758	innate immune response-activating signal transduction	8	523	0.0181265	0.178874	ENSMUST00000089620,ENSMUST00000108707,ENSMUST00000130992,ENSMUST00000033671,ENSMUST00000105527,ENSMUST00000030991,ENSMUST00000143702,ENSMUST00000112493
Biological Process	GO:0097201	negative regulation of transcription from RNA polymerase II promoter in response to stress	2	33	0.0181465	0.178874	ENSMUST00000159209,ENSMUST00000161250
Biological Process	GO:0048550	negative regulation of pinocytosis	2	33	0.0181465	0.178874	ENSMUST00000226284,Novel_005874
Molecular Function	GO:0016886	ligase activity, forming phosphoric ester bonds	2	33	0.0181465	0.178874	ENSMUST00000123555,ENSMUST00000067218
Biological Process	GO:0038179	neurotrophin signaling pathway	4	159	0.0181483	0.178874	ENSMUST00000111049,ENSMUST00000135636,Novel_006176,ENSMUST00000224259
Biological Process	GO:0048870	cell motility	44	5080	0.0182222	0.178874	ENSMUST00000026252,Novel_000059,ENSMUST00000130305,ENSMUST00000111055,ENSMUST00000149927,ENSMUST00000170089,ENSMUST00000139869,ENSMUST00000088790,ENSMUST00000226284,ENSMUST00000112961,ENSMUST00000102505,ENSMUST00000210789,ENSMUST00000115268,ENSMUST00000170788,ENSMUST00000000299,Novel_001102,ENSMUST00000001008,ENSMUST00000107575,ENSMUST00000132139,ENSMUST00000037380,ENSMUST00000123128,ENSMUST00000…
Biological Process	GO:0051674	localization of cell	44	5081	0.018277	0.178874	ENSMUST00000123128,ENSMUST00000098567,ENSMUST00000008995,Novel_005457,ENSMUST00000071935,ENSMUST00000009705,ENSMUST00000154865,ENSMUST00000097908,ENSMUST00000044217,ENSMUST00000082170,Novel_002712,ENSMUST00000108375,ENSMUST00000160272,ENSMUST00000106149,ENSMUST00000025724,Novel_002575,ENSMUST00000156314,ENSMUST00000019071,ENSMUST00000224259,ENSMUST00000121200,ENSMUST00000111121,ENSMUST00000187774…
Biological Process	GO:0051169	nuclear transport	17	1541	0.0184242	0.178874	ENSMUST00000123339,ENSMUST00000039016,ENSMUST00000108611,Novel_002812,ENSMUST00000084896,ENSMUST00000068408,ENSMUST00000219786,ENSMUST00000102680,Novel_002255,Novel_000059,ENSMUST00000146201,Novel_002256,ENSMUST00000226284,ENSMUST00000109810,Novel_003814,ENSMUST00000061496,ENSMUST00000191896
Biological Process	GO:0043901	negative regulation of multi-organism process	8	525	0.018497	0.178874	ENSMUST00000143702,ENSMUST00000172073,Novel_006306,ENSMUST00000095719,ENSMUST00000165113,ENSMUST00000001008,ENSMUST00000105527,ENSMUST00000130992
Biological Process	GO:0046825	regulation of protein export from nucleus	4	160	0.0185245	0.178874	ENSMUST00000061496,Novel_002256,Novel_002255,ENSMUST00000102680
Biological Process	GO:0006378	mRNA polyadenylation	4	160	0.0185245	0.178874	ENSMUST00000005406,ENSMUST00000156314,ENSMUST00000209141,Novel_003638
Biological Process	GO:0006471	protein ADP-ribosylation	3	89	0.0185826	0.178874	ENSMUST00000067218,ENSMUST00000123555,ENSMUST00000112067
Biological Process	GO:1903076	regulation of protein localization to plasma membrane	6	331	0.0186051	0.178874	Novel_001423,Novel_006084,ENSMUST00000140436,Novel_002575,ENSMUST00000123128,ENSMUST00000024791
Biological Process	GO:0008543	fibroblast growth factor receptor signaling pathway	6	331	0.0186051	0.178874	ENSMUST00000025932,Novel_005296,ENSMUST00000061496,ENSMUST00000108707,Novel_003814,ENSMUST00000169861
Molecular Function	GO:0008270	zinc ion binding	36	3996	0.0186431	0.178874	ENSMUST00000185183,Novel_004877,ENSMUST00000102690,ENSMUST00000113334,ENSMUST00000166678,ENSMUST00000008995,ENSMUST00000223194,ENSMUST00000160439,ENSMUST00000080744,ENSMUST00000071935,Novel_005874,Novel_001270,ENSMUST00000112067,ENSMUST00000105527,ENSMUST00000046246,ENSMUST00000128166,ENSMUST00000156314,ENSMUST00000048964,ENSMUST00000058762,ENSMUST00000114355,ENSMUST00000170089,ENSMUST00000112961…
Biological Process	GO:1904515	positive regulation of TORC2 signaling	1	3	0.0186559	0.178874	ENSMUST00000024987
Biological Process	GO:0070462	plus-end specific microtubule depolymerization	1	3	0.0186559	0.178874	ENSMUST00000138340
Biological Process	GO:0070165	positive regulation of adiponectin secretion	1	3	0.0186559	0.178874	ENSMUST00000057145
Biological Process	GO:0061523	cilium disassembly	1	3	0.0186559	0.178874	ENSMUST00000138340
Biological Process	GO:0060404	axonemal microtubule depolymerization	1	3	0.0186559	0.178874	ENSMUST00000138340
Molecular Function	GO:0047708	biotinidase activity	1	3	0.0186559	0.178874	ENSMUST00000112067
Cellular Component	GO:0032044	DSIF complex	1	3	0.0186559	0.178874	ENSMUST00000209141
Molecular Function	GO:0032028	myosin head/neck binding	1	3	0.0186559	0.178874	ENSMUST00000201008
Molecular Function	GO:0010465	nerve growth factor receptor activity	1	3	0.0186559	0.178874	ENSMUST00000135636
Cellular Component	GO:0009841	mitochondrial endopeptidase Clp complex	1	3	0.0186559	0.178874	ENSMUST00000015501
Biological Process	GO:0050806	positive regulation of synaptic transmission	10	736	0.018669	0.178874	ENSMUST00000154865,ENSMUST00000111121,Novel_000059,ENSMUST00000224259,Novel_003369,Novel_002575,Novel_005601,ENSMUST00000201008,Novel_005665,Novel_000004
Cellular Component	GO:0005635	nuclear envelope	18	1667	0.018872	0.1804	ENSMUST00000057623,ENSMUST00000044217,ENSMUST00000159551,ENSMUST00000102505,ENSMUST00000065648,ENSMUST00000140436,ENSMUST00000179022,Novel_002256,ENSMUST00000005406,ENSMUST00000111754,ENSMUST00000094623,Novel_002255,ENSMUST00000219786,ENSMUST00000115359,ENSMUST00000135636,ENSMUST00000108611,ENSMUST00000112364,ENSMUST00000164929
Biological Process	GO:0097421	liver regeneration	4	161	0.0189054	0.1804	ENSMUST00000210640,ENSMUST00000068408,Novel_003814,ENSMUST00000209287
Cellular Component	GO:0030426	growth cone	12	959	0.0189193	0.1804	Novel_001058,ENSMUST00000226284,Novel_005665,ENSMUST00000160272,Novel_005601,ENSMUST00000121955,ENSMUST00000224259,ENSMUST00000121200,ENSMUST00000111121,ENSMUST00000154865,ENSMUST00000123128,ENSMUST00000005406
Biological Process	GO:1903052	positive regulation of proteolysis involved in cellular protein catabolic process	7	428	0.0190365	0.181227	Novel_005783,ENSMUST00000025724,Novel_004877,ENSMUST00000108707,ENSMUST00000154865,ENSMUST00000111121,ENSMUST00000146201
Biological Process	GO:0048856	anatomical structure development	147	20317	0.0190969	0.181282	Novel_005012,Novel_004266,ENSMUST00000170788,ENSMUST00000146074,ENSMUST00000210640,ENSMUST00000122079,Novel_001357,ENSMUST00000080411,Novel_001102,ENSMUST00000000299,ENSMUST00000001008,ENSMUST00000076700,ENSMUST00000097707,ENSMUST00000047734,ENSMUST00000174188,ENSMUST00000210789,Novel_001423,Novel_005432,Novel_004099,ENSMUST00000170089,ENSMUST00000061496,Novel_001543,ENSMUST00000192723,Novel_0072…
Molecular Function	GO:0044325	ion channel binding	9	632	0.0191203	0.181282	Novel_005601,ENSMUST00000218445,ENSMUST00000201008,ENSMUST00000091288,ENSMUST00000219786,ENSMUST00000216344,Novel_000004,Novel_005457,ENSMUST00000159840
Biological Process	GO:2000403	positive regulation of lymphocyte migration	3	90	0.0191363	0.181282	ENSMUST00000154865,ENSMUST00000111121,ENSMUST00000001008
Cellular Component	GO:1990761	growth cone lamellipodium	2	34	0.0192019	0.181282	ENSMUST00000005406,Novel_005601
Cellular Component	GO:0032593	insulin-responsive compartment	2	34	0.0192019	0.181282	ENSMUST00000123128,ENSMUST00000097707
Biological Process	GO:1990089	response to nerve growth factor	5	244	0.0192555	0.181282	ENSMUST00000005406,ENSMUST00000224259,ENSMUST00000111049,ENSMUST00000218445,ENSMUST00000135636
Biological Process	GO:0010658	striated muscle cell apoptotic process	5	244	0.0192555	0.181282	ENSMUST00000108611,ENSMUST00000222106,ENSMUST00000112067,ENSMUST00000009705,ENSMUST00000223194
Molecular Function	GO:0016763	transferase activity, transferring pentosyl groups	4	162	0.0192912	0.181313	ENSMUST00000123555,ENSMUST00000112067,ENSMUST00000067218,ENSMUST00000143702
Biological Process	GO:0051094	positive regulation of developmental process	45	5238	0.0193289	0.181313	ENSMUST00000224259,ENSMUST00000164929,ENSMUST00000111121,ENSMUST00000115359,ENSMUST00000109078,Novel_002575,ENSMUST00000046246,Novel_005665,ENSMUST00000219786,ENSMUST00000105527,ENSMUST00000106656,Novel_007247,ENSMUST00000154865,ENSMUST00000009705,ENSMUST00000209467,ENSMUST00000108270,ENSMUST00000105325,ENSMUST00000109076,ENSMUST00000033671,ENSMUST00000160272,ENSMUST00000227920,ENSMUST00000000033…
Biological Process	GO:0060999	positive regulation of dendritic spine development	6	334	0.0193502	0.181313	Novel_002575,ENSMUST00000107575,ENSMUST00000115359,ENSMUST00000072324,Novel_005601,ENSMUST00000226284
Biological Process	GO:0034612	response to tumor necrosis factor	10	741	0.0194569	0.182026	ENSMUST00000147604,ENSMUST00000019071,ENSMUST00000224259,ENSMUST00000111121,ENSMUST00000154865,ENSMUST00000108707,ENSMUST00000001008,ENSMUST00000140436,ENSMUST00000231257,ENSMUST00000111049
Molecular Function	GO:0015079	potassium ion transmembrane transporter activity	8	531	0.0196407	0.183457	ENSMUST00000218445,ENSMUST00000177549,ENSMUST00000202623,ENSMUST00000192723,ENSMUST00000159840,Novel_006766,ENSMUST00000164929,ENSMUST00000087395
Biological Process	GO:0015980	energy derivation by oxidation of organic compounds	11	853	0.0197875	0.184538	ENSMUST00000162792,ENSMUST00000000033,Novel_001102,ENSMUST00000061496,ENSMUST00000108707,ENSMUST00000111049,ENSMUST00000112380,ENSMUST00000111724,ENSMUST00000111726,ENSMUST00000145904,Novel_000739
Biological Process	GO:0030099	myeloid cell differentiation	15	1315	0.0199282	0.18556	Novel_001542,ENSMUST00000170089,ENSMUST00000152511,Novel_001543,ENSMUST00000089620,ENSMUST00000227920,ENSMUST00000001008,ENSMUST00000115677,ENSMUST00000032800,ENSMUST00000084038,ENSMUST00000115268,ENSMUST00000026252,ENSMUST00000076700,ENSMUST00000154865,ENSMUST00000111121
Molecular Function	GO:0000166	nucleotide binding	68	8509	0.0200463	0.185949	ENSMUST00000224423,ENSMUST00000112067,ENSMUST00000052029,Novel_002575,ENSMUST00000111121,ENSMUST00000224259,ENSMUST00000138340,ENSMUST00000033671,ENSMUST00000108375,ENSMUST00000109076,ENSMUST00000144763,ENSMUST00000223194,ENSMUST00000123128,ENSMUST00000154865,ENSMUST00000161523,ENSMUST00000125964,ENSMUST00000065512,ENSMUST00000086854,ENSMUST00000117280,ENSMUST00000231567,ENSMUST00000123339,ENSMUS…
Biological Process	GO:0043631	RNA polyadenylation	4	164	0.0200773	0.185949	ENSMUST00000005406,ENSMUST00000156314,Novel_003638,ENSMUST00000209141
Biological Process	GO:1904375	regulation of protein localization to cell periphery	6	337	0.0201154	0.185949	ENSMUST00000123128,ENSMUST00000024791,Novel_002575,ENSMUST00000140436,Novel_006084,Novel_001423
Biological Process	GO:0044264	cellular polysaccharide metabolic process	6	337	0.0201154	0.185949	Novel_000739,ENSMUST00000112380,ENSMUST00000162792,ENSMUST00000000033,ENSMUST00000108707,ENSMUST00000061496
Molecular Function	GO:1901265	nucleoside phosphate binding	68	8511	0.0201395	0.185949	ENSMUST00000194206,Novel_005432,ENSMUST00000057145,ENSMUST00000109701,ENSMUST00000130305,ENSMUST00000222106,ENSMUST00000097707,ENSMUST00000121198,ENSMUST00000106278,ENSMUST00000028636,ENSMUST00000142851,ENSMUST00000112433,Novel_003638,ENSMUST00000037380,ENSMUST00000112846,ENSMUST00000087315,Novel_002812,ENSMUST00000115268,ENSMUST00000161908,ENSMUST00000106600,ENSMUST00000125084,ENSMUST00000032370…
Cellular Component	GO:0044456	synapse part	33	3617	0.0202494	0.185949	ENSMUST00000152511,ENSMUST00000115358,ENSMUST00000140436,ENSMUST00000084038,ENSMUST00000123128,ENSMUST00000005406,ENSMUST00000154865,Novel_002996,Novel_003369,Novel_005665,Novel_002575,ENSMUST00000111121,ENSMUST00000224259,ENSMUST00000004745,ENSMUST00000192723,ENSMUST00000139869,Novel_000004,ENSMUST00000216755,ENSMUST00000218445,ENSMUST00000111049,Novel_000059,ENSMUST00000107575,ENSMUST0000011284…
Molecular Function	GO:0043027	cysteine-type endopeptidase inhibitor activity involved in apoptotic process	3	92	0.0202708	0.185949	ENSMUST00000140436,ENSMUST00000112493,ENSMUST00000033671
Biological Process	GO:1900102	negative regulation of endoplasmic reticulum unfolded protein response	2	35	0.0202825	0.185949	ENSMUST00000161250,ENSMUST00000159209
Biological Process	GO:0030322	stabilization of membrane potential	2	35	0.0202825	0.185949	ENSMUST00000177549,ENSMUST00000192723
Molecular Function	GO:0004972	NMDA glutamate receptor activity	2	35	0.0202825	0.185949	ENSMUST00000111121,ENSMUST00000154865
Biological Process	GO:0023061	signal release	20	1929	0.0203326	0.186121	ENSMUST00000061496,Novel_000004,ENSMUST00000004745,ENSMUST00000218445,ENSMUST00000115358,ENSMUST00000057145,ENSMUST00000123128,ENSMUST00000114782,ENSMUST00000165113,ENSMUST00000037552,ENSMUST00000112067,Novel_005601,ENSMUST00000201008,Novel_002575,ENSMUST00000172073,ENSMUST00000095719,ENSMUST00000224259,ENSMUST00000115356,Novel_006012,ENSMUST00000205613
Biological Process	GO:0006139	nucleobase-containing compound metabolic process	134	18359	0.0203644	0.186126	ENSMUST00000039093,ENSMUST00000072037,ENSMUST00000032370,ENSMUST00000161513,ENSMUST00000009705,Novel_005874,ENSMUST00000100429,ENSMUST00000176161,Novel_000739,ENSMUST00000115321,ENSMUST00000164929,ENSMUST00000087956,ENSMUST00000029741,ENSMUST00000058762,ENSMUST00000108707,ENSMUST00000142851,ENSMUST00000026252,Novel_003638,Novel_007200,Novel_002812,ENSMUST00000087315,ENSMUST00000192866,ENSMUST0000…
Biological Process	GO:0099643	signal release from synapse	9	641	0.0207189	0.188786	Novel_005601,ENSMUST00000201008,ENSMUST00000115358,Novel_000004,ENSMUST00000004745,ENSMUST00000115356,Novel_006012,ENSMUST00000205613,ENSMUST00000224259
Biological Process	GO:0007269	neurotransmitter secretion	9	641	0.0207189	0.188786	ENSMUST00000115356,Novel_006012,ENSMUST00000205613,ENSMUST00000224259,Novel_000004,ENSMUST00000004745,Novel_005601,ENSMUST00000201008,ENSMUST00000115358
Biological Process	GO:0048641	regulation of skeletal muscle tissue development	5	249	0.0208054	0.189284	ENSMUST00000008995,ENSMUST00000061496,ENSMUST00000146201,Novel_007080,ENSMUST00000123339
Biological Process	GO:0071216	cellular response to biotic stimulus	10	750	0.0209361	0.190183	ENSMUST00000001008,ENSMUST00000089620,ENSMUST00000105527,ENSMUST00000130992,Novel_002817,ENSMUST00000105325,ENSMUST00000155802,ENSMUST00000021860,ENSMUST00000024791,ENSMUST00000030991
Molecular Function	GO:0005267	potassium channel activity	7	437	0.02104	0.190545	ENSMUST00000192723,Novel_006766,ENSMUST00000159840,ENSMUST00000164929,ENSMUST00000087395,ENSMUST00000218445,ENSMUST00000177549
Biological Process	GO:0002761	regulation of myeloid leukocyte differentiation	7	437	0.02104	0.190545	ENSMUST00000115677,ENSMUST00000076700,ENSMUST00000227920,ENSMUST00000001008,ENSMUST00000032800,ENSMUST00000115268,ENSMUST00000170089
Biological Process	GO:2000117	negative regulation of cysteine-type endopeptidase activity	6	341	0.0211674	0.191407	ENSMUST00000140436,Novel_004052,ENSMUST00000033671,ENSMUST00000089200,ENSMUST00000112493,ENSMUST00000216755
Biological Process	GO:0043085	positive regulation of catalytic activity	43	4994	0.0212754	0.191654	Novel_005601,ENSMUST00000111331,ENSMUST00000001008,ENSMUST00000107575,ENSMUST00000086854,ENSMUST00000115268,Novel_001032,ENSMUST00000114791,ENSMUST00000111049,ENSMUST00000222006,ENSMUST00000226284,Novel_004301,ENSMUST00000088790,ENSMUST00000015501,ENSMUST00000108707,ENSMUST00000121198,Novel_006864,ENSMUST00000167240,ENSMUST00000143702,ENSMUST00000164759,ENSMUST00000024987,ENSMUST00000219786,ENSMU…
Biological Process	GO:0009250	glucan biosynthetic process	4	167	0.0212929	0.191654	ENSMUST00000108707,ENSMUST00000162792,ENSMUST00000000033,Novel_000739
Biological Process	GO:0005978	glycogen biosynthetic process	4	167	0.0212929	0.191654	ENSMUST00000162792,ENSMUST00000000033,ENSMUST00000108707,Novel_000739
Biological Process	GO:1902659	regulation of glucose mediated signaling pathway	2	36	0.021388	0.191654	ENSMUST00000174302,ENSMUST00000107123
Molecular Function	GO:0022841	potassium ion leak channel activity	2	36	0.021388	0.191654	ENSMUST00000177549,ENSMUST00000192723
Cellular Component	GO:0000176	nuclear exosome (RNase complex)	2	36	0.021388	0.191654	ENSMUST00000168844,ENSMUST00000120760
Biological Process	GO:0031958	corticosteroid receptor signaling pathway	3	94	0.0214416	0.191846	Novel_000739,ENSMUST00000111049,ENSMUST00000224259
Biological Process	GO:0035601	protein deacylation	7	439	0.0215044	0.192119	Novel_002817,ENSMUST00000223194,ENSMUST00000008995,ENSMUST00000112067,ENSMUST00000222106,ENSMUST00000028300,ENSMUST00000080411
Molecular Function	GO:0005088	Ras guanyl-nucleotide exchange factor activity	10	755	0.0217925	0.194213	ENSMUST00000113883,Novel_002575,ENSMUST00000144700,ENSMUST00000218380,ENSMUST00000222006,ENSMUST00000164759,ENSMUST00000019611,ENSMUST00000196012,Novel_002005,ENSMUST00000187774
Biological Process	GO:0043903	regulation of symbiosis, encompassing mutualism through parasitism	9	647	0.0218367	0.194213	Novel_001058,Novel_002433,ENSMUST00000001008,ENSMUST00000165113,ENSMUST00000095719,ENSMUST00000164929,ENSMUST00000123339,ENSMUST00000172073,ENSMUST00000143702
Biological Process	GO:0006612	protein targeting to membrane	9	647	0.0218367	0.194213	ENSMUST00000152511,ENSMUST00000068408,ENSMUST00000160272,ENSMUST00000211349,ENSMUST00000102505,ENSMUST00000160439,ENSMUST00000084038,ENSMUST00000111018,Novel_005457
Biological Process	GO:0046907	intracellular transport	49	5842	0.022051	0.195775	ENSMUST00000039016,ENSMUST00000168743,ENSMUST00000123339,ENSMUST00000108611,ENSMUST00000115356,Novel_002812,Novel_006012,ENSMUST00000205613,Novel_004266,ENSMUST00000155802,ENSMUST00000068408,Novel_002255,ENSMUST00000201008,ENSMUST00000033053,Novel_000059,ENSMUST00000097707,ENSMUST00000146201,Novel_002256,ENSMUST00000226284,ENSMUST00000109810,ENSMUST00000064019,Novel_006005,ENSMUST00000102505,ENSM…
Biological Process	GO:0061515	myeloid cell development	5	253	0.0221022	0.195775	Novel_001542,ENSMUST00000152511,Novel_001543,ENSMUST00000084038,ENSMUST00000032800
Biological Process	GO:0010629	negative regulation of gene expression	51	6124	0.0221111	0.195775	ENSMUST00000108270,ENSMUST00000008995,Novel_005874,ENSMUST00000009705,ENSMUST00000209467,ENSMUST00000165113,Novel_001542,ENSMUST00000185183,ENSMUST00000227920,ENSMUST00000159209,ENSMUST00000161250,ENSMUST00000039093,ENSMUST00000111018,ENSMUST00000164992,ENSMUST00000156314,ENSMUST00000172073,ENSMUST00000168015,Novel_001270,ENSMUST00000112067,ENSMUST00000108840,ENSMUST00000028300,ENSMUST00000072324…
Biological Process	GO:0044723	single-organism carbohydrate metabolic process	17	1575	0.0221605	0.195921	ENSMUST00000008995,ENSMUST00000110628,ENSMUST00000154865,ENSMUST00000028636,ENSMUST00000000033,ENSMUST00000108707,ENSMUST00000061496,ENSMUST00000125084,ENSMUST00000111121,ENSMUST00000086878,Novel_000739,ENSMUST00000162792,Novel_006649,Novel_001102,ENSMUST00000112380,ENSMUST00000037552,ENSMUST00000052029
Molecular Function	GO:0004672	protein kinase activity	24	2460	0.0225071	0.197613	ENSMUST00000111121,ENSMUST00000224259,Novel_002575,ENSMUST00000086854,ENSMUST00000161908,ENSMUST00000124533,ENSMUST00000115268,Novel_005296,ENSMUST00000109078,Novel_003638,ENSMUST00000112380,ENSMUST00000001008,ENSMUST00000112846,ENSMUST00000224423,ENSMUST00000009705,ENSMUST00000154865,ENSMUST00000112493,Novel_000059,ENSMUST00000109076,ENSMUST00000033671,ENSMUST00000194206,Novel_004301,ENSMUST0000…
Cellular Component	GO:0045240	dihydrolipoyl dehydrogenase complex	2	37	0.0225179	0.197613	Novel_001102,ENSMUST00000124533
Biological Process	GO:0034983	peptidyl-lysine deacetylation	2	37	0.0225179	0.197613	ENSMUST00000112067,ENSMUST00000008995
Biological Process	GO:0032252	secretory granule localization	2	37	0.0225179	0.197613	ENSMUST00000061496,ENSMUST00000123128
Biological Process	GO:0014886	transition between slow and fast fiber	2	37	0.0225179	0.197613	ENSMUST00000174188,ENSMUST00000172715
Biological Process	GO:0010608	posttranscriptional regulation of gene expression	17	1582	0.0229967	0.200893	ENSMUST00000033671,ENSMUST00000108707,ENSMUST00000165113,ENSMUST00000209467,ENSMUST00000154865,ENSMUST00000148476,ENSMUST00000072324,ENSMUST00000005406,ENSMUST00000028300,ENSMUST00000087315,ENSMUST00000168015,ENSMUST00000108611,ENSMUST00000095719,ENSMUST00000111121,ENSMUST00000111018,ENSMUST00000164992,ENSMUST00000172073
Biological Process	GO:0034504	protein localization to nucleus	15	1340	0.0230728	0.200893	ENSMUST00000065648,ENSMUST00000113334,Novel_003814,ENSMUST00000226284,ENSMUST00000219786,ENSMUST00000132028,ENSMUST00000061496,ENSMUST00000111754,ENSMUST00000044217,ENSMUST00000123339,Novel_000059,ENSMUST00000039016,ENSMUST00000048964,ENSMUST00000097707,ENSMUST00000084896
Biological Process	GO:0006886	intracellular protein transport	34	3797	0.0236458	0.200893	ENSMUST00000112067,ENSMUST00000219786,ENSMUST00000102680,ENSMUST00000211349,ENSMUST00000135636,ENSMUST00000106149,ENSMUST00000111018,ENSMUST00000084896,Novel_003814,ENSMUST00000160272,ENSMUST00000152511,ENSMUST00000191896,Novel_005457,ENSMUST00000160439,ENSMUST00000084038,ENSMUST00000123128,Novel_002255,ENSMUST00000068408,ENSMUST00000201008,ENSMUST00000033053,ENSMUST00000123339,ENSMUST00000168743…
Biological Process	GO:0007229	integrin-mediated signaling pathway	6	350	0.0236689	0.200893	ENSMUST00000154865,ENSMUST00000111121,Novel_002712,ENSMUST00000033053,ENSMUST00000032800,ENSMUST00000000299
Biological Process	GO:0090195	chemokine secretion	2	38	0.0236721	0.200893	ENSMUST00000115268,ENSMUST00000025724
Biological Process	GO:0006271	DNA strand elongation involved in DNA replication	2	38	0.0236721	0.200893	ENSMUST00000067218,ENSMUST00000123555
Molecular Function	GO:0046914	transition metal ion binding	41	4755	0.0237535	0.200893	ENSMUST00000159597,ENSMUST00000097707,ENSMUST00000222106,Novel_002817,ENSMUST00000112961,ENSMUST00000176204,ENSMUST00000058762,ENSMUST00000114355,ENSMUST00000170089,ENSMUST00000106063,Novel_004266,ENSMUST00000168743,Novel_006491,ENSMUST00000063577,ENSMUST00000183274,Novel_007222,Novel_001357,ENSMUST00000070522,ENSMUST00000227879,Novel_006649,ENSMUST00000071935,Novel_005874,ENSMUST00000008995,ENSM…
Biological Process	GO:1903077	negative regulation of protein localization to plasma membrane	3	98	0.0238921	0.200893	Novel_001423,Novel_006084,ENSMUST00000140436
Biological Process	GO:0040007	growth	37	4210	0.0240598	0.200893	ENSMUST00000216755,ENSMUST00000061496,Novel_000004,ENSMUST00000192723,ENSMUST00000139869,ENSMUST00000111049,ENSMUST00000202623,ENSMUST00000072324,ENSMUST00000200468,ENSMUST00000076700,Novel_000059,ENSMUST00000167240,ENSMUST00000132139,ENSMUST00000037552,Novel_001588,ENSMUST00000179238,ENSMUST00000080411,ENSMUST00000061283,ENSMUST00000146074,Novel_006306,ENSMUST00000123339,Novel_006012,ENSMUST0000…
Biological Process	GO:0080134	regulation of response to stress	38	4348	0.0241527	0.200893	ENSMUST00000105527,ENSMUST00000028300,ENSMUST00000130992,ENSMUST00000025724,ENSMUST00000019071,Novel_000739,ENSMUST00000122303,ENSMUST00000053498,ENSMUST00000111121,Novel_002712,ENSMUST00000000033,ENSMUST00000089620,ENSMUST00000159209,ENSMUST00000140436,ENSMUST00000161250,ENSMUST00000033671,ENSMUST00000108270,ENSMUST00000147604,ENSMUST00000105325,ENSMUST00000112493,Novel_007080,ENSMUST00000154865…
Biological Process	GO:0002637	regulation of immunoglobulin production	4	174	0.0243018	0.200893	ENSMUST00000025724,ENSMUST00000159209,ENSMUST00000161250,ENSMUST00000105527
Biological Process	GO:0048869	cellular developmental process	114	15419	0.0243143	0.200893	ENSMUST00000047734,ENSMUST00000076700,ENSMUST00000097707,ENSMUST00000026252,ENSMUST00000219224,Novel_001423,ENSMUST00000210789,ENSMUST00000202623,ENSMUST00000114167,ENSMUST00000192967,ENSMUST00000170089,Novel_001543,ENSMUST00000061496,Novel_002341,Novel_004266,ENSMUST00000108611,Novel_005012,ENSMUST00000115268,ENSMUST00000179238,ENSMUST00000080411,ENSMUST00000191251,ENSMUST00000207918,ENSMUST0000…
Biological Process	GO:0043069	negative regulation of programmed cell death	30	3268	0.0243181	0.200893	ENSMUST00000112493,ENSMUST00000209467,ENSMUST00000154865,ENSMUST00000120119,ENSMUST00000130305,Novel_002996,Novel_000059,ENSMUST00000222106,ENSMUST00000108270,ENSMUST00000223194,ENSMUST00000111049,ENSMUST00000033671,ENSMUST00000161250,ENSMUST00000108375,ENSMUST00000140436,ENSMUST00000159209,ENSMUST00000216755,ENSMUST00000108707,ENSMUST00000061496,ENSMUST00000111121,Novel_002341,ENSMUST00000164929…
Biological Process	GO:0006508	proteolysis	44	5179	0.0243302	0.200893	ENSMUST00000164929,ENSMUST00000089200,ENSMUST00000111121,ENSMUST00000053498,ENSMUST00000025724,ENSMUST00000156314,ENSMUST00000105527,ENSMUST00000112067,Novel_005783,Novel_005874,ENSMUST00000112493,Novel_007080,ENSMUST00000154865,ENSMUST00000108075,ENSMUST00000005406,ENSMUST00000147604,ENSMUST00000170628,ENSMUST00000080744,ENSMUST00000098567,ENSMUST00000140436,ENSMUST00000112706,ENSMUST00000168129…
Biological Process	GO:0007275	multicellular organism development	136	18774	0.0244261	0.200893	Novel_001423,Novel_005432,Novel_004099,ENSMUST00000192723,ENSMUST00000170089,ENSMUST00000061496,Novel_001543,ENSMUST00000047734,ENSMUST00000174188,ENSMUST00000076700,ENSMUST00000097707,Novel_001357,ENSMUST00000122079,ENSMUST00000001008,Novel_001102,ENSMUST00000000299,Novel_004266,Novel_005012,ENSMUST00000146074,ENSMUST00000210640,ENSMUST00000170788,Novel_004342,ENSMUST00000182660,ENSMUST000001851…
Biological Process	GO:0016358	dendrite development	15	1350	0.0244301	0.200893	ENSMUST00000107575,Novel_004301,ENSMUST00000082170,ENSMUST00000111049,Novel_005601,ENSMUST00000202623,ENSMUST00000226284,ENSMUST00000109076,Novel_002575,ENSMUST00000005406,ENSMUST00000072324,ENSMUST00000115359,ENSMUST00000109078,Novel_002996,ENSMUST00000224259
Biological Process	GO:0098732	macromolecule deacylation	7	451	0.0244407	0.200893	ENSMUST00000223194,Novel_002817,ENSMUST00000008995,ENSMUST00000112067,ENSMUST00000222106,ENSMUST00000080411,ENSMUST00000028300
Biological Process	GO:0050792	regulation of viral process	8	554	0.0244928	0.200893	Novel_002433,ENSMUST00000001008,ENSMUST00000165113,ENSMUST00000123339,ENSMUST00000095719,ENSMUST00000164929,ENSMUST00000172073,ENSMUST00000143702
Molecular Function	GO:0000146	microfilament motor activity	3	99	0.0245274	0.200893	ENSMUST00000123128,ENSMUST00000102505,ENSMUST00000071935
Biological Process	GO:0046483	heterocycle metabolic process	136	18778	0.0245872	0.200893	ENSMUST00000072324,ENSMUST00000143702,Novel_002817,ENSMUST00000168844,ENSMUST00000209141,ENSMUST00000107123,ENSMUST00000092532,ENSMUST00000088621,ENSMUST00000088790,ENSMUST00000226284,ENSMUST00000109810,ENSMUST00000111049,ENSMUST00000112961,ENSMUST00000115320,ENSMUST00000214095,ENSMUST00000061283,Novel_006306,ENSMUST00000206619,ENSMUST00000174302,ENSMUST00000025073,Novel_005913,ENSMUST00000068408…
Biological Process	GO:0099531	presynaptic process involved in chemical synaptic transmission	9	661	0.0246124	0.200893	ENSMUST00000115356,Novel_006012,ENSMUST00000205613,ENSMUST00000224259,Novel_000004,ENSMUST00000004745,Novel_005601,ENSMUST00000201008,ENSMUST00000115358
Biological Process	GO:0045055	regulated exocytosis	10	771	0.024704	0.200893	ENSMUST00000201008,ENSMUST00000115358,ENSMUST00000004745,ENSMUST00000001008,Novel_000004,ENSMUST00000170089,ENSMUST00000205613,Novel_006012,ENSMUST00000115356,ENSMUST00000155802
Biological Process	GO:0033365	protein localization to organelle	28	3007	0.0247363	0.200893	ENSMUST00000033053,ENSMUST00000132028,ENSMUST00000111754,ENSMUST00000219786,ENSMUST00000068408,ENSMUST00000105527,ENSMUST00000112067,ENSMUST00000020954,ENSMUST00000084896,ENSMUST00000111018,Novel_002812,ENSMUST00000123339,ENSMUST00000168743,ENSMUST00000048964,ENSMUST00000039016,ENSMUST00000170994,ENSMUST00000061496,ENSMUST00000044217,ENSMUST00000065648,ENSMUST00000168129,ENSMUST00000067218,Novel_…
Biological Process	GO:0002763	positive regulation of myeloid leukocyte differentiation	4	175	0.0247515	0.200893	ENSMUST00000076700,ENSMUST00000001008,ENSMUST00000227920,ENSMUST00000115268
Biological Process	GO:0006725	cellular aromatic compound metabolic process	137	18936	0.024769	0.200893	ENSMUST00000068408,ENSMUST00000063577,ENSMUST00000145451,ENSMUST00000072292,Novel_005913,ENSMUST00000174302,ENSMUST00000025073,ENSMUST00000061283,ENSMUST00000214095,ENSMUST00000206619,Novel_006306,ENSMUST00000109810,ENSMUST00000226284,ENSMUST00000112961,ENSMUST00000115320,ENSMUST00000111049,ENSMUST00000088621,ENSMUST00000088790,ENSMUST00000209141,ENSMUST00000107123,ENSMUST00000092532,ENSMUST00000…
Biological Process	GO:0051640	organelle localization	19	1845	0.0247897	0.200893	ENSMUST00000123128,ENSMUST00000170089,ENSMUST00000044217,ENSMUST00000061496,ENSMUST00000170994,Novel_000004,ENSMUST00000004745,ENSMUST00000168129,ENSMUST00000115358,ENSMUST00000160272,ENSMUST00000020954,ENSMUST00000155802,ENSMUST00000115356,Novel_006012,ENSMUST00000205613,ENSMUST00000084513,ENSMUST00000207918,ENSMUST00000068408,ENSMUST00000201008
Biological Process	GO:1904060	negative regulation of locomotor rhythm	1	4	0.0247971	0.200893	ENSMUST00000037552
Biological Process	GO:1903839	positive regulation of mRNA 3'-UTR binding	1	4	0.0247971	0.200893	Novel_003638
Biological Process	GO:1903837	regulation of mRNA 3'-UTR binding	1	4	0.0247971	0.200893	Novel_003638
Biological Process	GO:1901337	thioester transport	1	4	0.0247971	0.200893	ENSMUST00000161659
Biological Process	GO:1900477	negative regulation of G1/S transition of mitotic cell cycle by negative regulation of transcription from RNA polymerase II promoter	1	4	0.0247971	0.200893	ENSMUST00000028300
Molecular Function	GO:0070773	protein-N-terminal glutamine amidohydrolase activity	1	4	0.0247971	0.200893	ENSMUST00000226955
Biological Process	GO:0070429	negative regulation of nucleotide-binding oligomerization domain containing 1 signaling pathway	1	4	0.0247971	0.200893	ENSMUST00000105527
Biological Process	GO:0034148	negative regulation of toll-like receptor 5 signaling pathway	1	4	0.0247971	0.200893	ENSMUST00000105527
Biological Process	GO:0034147	regulation of toll-like receptor 5 signaling pathway	1	4	0.0247971	0.200893	ENSMUST00000105527
Biological Process	GO:0034118	regulation of erythrocyte aggregation	1	4	0.0247971	0.200893	Novel_002433
Biological Process	GO:0034117	erythrocyte aggregation	1	4	0.0247971	0.200893	Novel_002433
Biological Process	GO:0032685	negative regulation of granulocyte macrophage colony-stimulating factor production	1	4	0.0247971	0.200893	ENSMUST00000155802
Biological Process	GO:0015916	fatty-acyl-CoA transport	1	4	0.0247971	0.200893	ENSMUST00000161659
Biological Process	GO:0015876	acetyl-CoA transport	1	4	0.0247971	0.200893	ENSMUST00000161659
Cellular Component	GO:0009368	endopeptidase Clp complex	1	4	0.0247971	0.200893	ENSMUST00000015501
Molecular Function	GO:0008521	acetyl-CoA transporter activity	1	4	0.0247971	0.200893	ENSMUST00000161659
Biological Process	GO:0002632	negative regulation of granuloma formation	1	4	0.0247971	0.200893	ENSMUST00000105527
Biological Process	GO:0002631	regulation of granuloma formation	1	4	0.0247971	0.200893	ENSMUST00000105527
Biological Process	GO:0002588	positive regulation of antigen processing and presentation of peptide antigen via MHC class II	1	4	0.0247971	0.200893	ENSMUST00000024791
Biological Process	GO:0002582	positive regulation of antigen processing and presentation of peptide or polysaccharide antigen via MHC class II	1	4	0.0247971	0.200893	ENSMUST00000024791
Biological Process	GO:0002480	antigen processing and presentation of exogenous peptide antigen via MHC class I, TAP-independent	1	4	0.0247971	0.200893	ENSMUST00000015667
Biological Process	GO:2000324	positive regulation of glucocorticoid receptor signaling pathway	2	39	0.02485	0.200893	ENSMUST00000111049,ENSMUST00000224259
Biological Process	GO:0061698	protein deglutarylation	2	39	0.02485	0.200893	ENSMUST00000223194,ENSMUST00000222106
Molecular Function	GO:0061697	protein-glutaryllysine deglutarylase activity	2	39	0.02485	0.200893	ENSMUST00000222106,ENSMUST00000223194
Molecular Function	GO:0036055	protein-succinyllysine desuccinylase activity	2	39	0.02485	0.200893	ENSMUST00000223194,ENSMUST00000222106
Molecular Function	GO:0036054	protein-malonyllysine demalonylase activity	2	39	0.02485	0.200893	ENSMUST00000222106,ENSMUST00000223194
Biological Process	GO:0036049	peptidyl-lysine desuccinylation	2	39	0.02485	0.200893	ENSMUST00000222106,ENSMUST00000223194
Biological Process	GO:0036048	protein desuccinylation	2	39	0.02485	0.200893	ENSMUST00000222106,ENSMUST00000223194
Biological Process	GO:0036047	peptidyl-lysine demalonylation	2	39	0.02485	0.200893	ENSMUST00000222106,ENSMUST00000223194
Biological Process	GO:0036046	protein demalonylation	2	39	0.02485	0.200893	ENSMUST00000223194,ENSMUST00000222106
Cellular Component	GO:0031932	TORC2 complex	2	39	0.02485	0.200893	ENSMUST00000124443,ENSMUST00000024987
Biological Process	GO:0006968	cellular defense response	2	39	0.02485	0.200893	ENSMUST00000154865,ENSMUST00000111121
Biological Process	GO:0032103	positive regulation of response to external stimulus	10	772	0.0248948	0.200983	ENSMUST00000021860,ENSMUST00000025724,ENSMUST00000143702,ENSMUST00000019071,ENSMUST00000111121,ENSMUST00000154865,ENSMUST00000107575,Novel_002712,ENSMUST00000001008,ENSMUST00000015667
Biological Process	GO:0051172	negative regulation of nitrogen compound metabolic process	66	8316	0.0249722	0.201334	ENSMUST00000226284,ENSMUST00000072324,ENSMUST00000209141,ENSMUST00000107123,ENSMUST00000092532,ENSMUST00000227879,ENSMUST00000107575,ENSMUST00000094623,ENSMUST00000072292,ENSMUST00000086854,ENSMUST00000123339,ENSMUST00000174302,ENSMUST00000095719,ENSMUST00000097908,Novel_001542,ENSMUST00000227920,ENSMUST00000159209,ENSMUST00000161250,ENSMUST00000033671,ENSMUST00000160272,ENSMUST00000108270,ENSMUS…
Cellular Component	GO:0005829	cytosol	66	8319	0.0251421	0.202429	Novel_001102,ENSMUST00000001008,Novel_001058,Novel_002255,ENSMUST00000183274,ENSMUST00000210640,ENSMUST00000168743,ENSMUST00000108611,ENSMUST00000087315,Novel_004748,ENSMUST00000061496,ENSMUST00000108707,ENSMUST00000216755,ENSMUST00000170089,ENSMUST00000226955,ENSMUST00000058762,ENSMUST00000097707,ENSMUST00000222106,ENSMUST00000167240,ENSMUST00000174188,ENSMUST00000148476,Novel_006176,ENSMUST0000…
Biological Process	GO:0045088	regulation of innate immune response	11	886	0.0252087	0.202692	ENSMUST00000130992,ENSMUST00000033671,ENSMUST00000029741,ENSMUST00000105527,ENSMUST00000000033,ENSMUST00000089620,ENSMUST00000108707,ENSMUST00000112493,ENSMUST00000030991,ENSMUST00000143702,ENSMUST00000147604
Cellular Component	GO:0030424	axon	24	2490	0.0254756	0.204562	Novel_006766,ENSMUST00000159840,ENSMUST00000224259,ENSMUST00000121200,ENSMUST00000111121,Novel_007200,ENSMUST00000115359,Novel_005665,Novel_002255,ENSMUST00000106656,ENSMUST00000121955,ENSMUST00000154865,ENSMUST00000123128,ENSMUST00000069507,ENSMUST00000005406,ENSMUST00000084038,Novel_002256,ENSMUST00000218445,ENSMUST00000111049,ENSMUST00000160272,ENSMUST00000152511,ENSMUST00000216755,ENSMUST0000…
Biological Process	GO:0033145	positive regulation of intracellular steroid hormone receptor signaling pathway	3	101	0.0258252	0.20681	ENSMUST00000111049,ENSMUST00000224259,ENSMUST00000123339
Molecular Function	GO:0004970	ionotropic glutamate receptor activity	3	101	0.0258252	0.20681	ENSMUST00000154865,ENSMUST00000111121,Novel_006766
Biological Process	GO:0097237	cellular response to toxic substance	2	40	0.0260514	0.207227	Novel_005601,ENSMUST00000218445
Biological Process	GO:0010255	glucose mediated signaling pathway	2	40	0.0260514	0.207227	ENSMUST00000174302,ENSMUST00000107123
Biological Process	GO:0010182	sugar mediated signaling pathway	2	40	0.0260514	0.207227	ENSMUST00000174302,ENSMUST00000107123
Biological Process	GO:0009757	hexose mediated signaling	2	40	0.0260514	0.207227	ENSMUST00000107123,ENSMUST00000174302
Biological Process	GO:0002517	T cell tolerance induction	2	40	0.0260514	0.207227	ENSMUST00000227879,ENSMUST00000089620
Cellular Component	GO:0044430	cytoskeletal part	47	5626	0.026264	0.208639	Novel_002255,Novel_001058,ENSMUST00000201008,Novel_005601,ENSMUST00000145451,ENSMUST00000094623,ENSMUST00000159840,ENSMUST00000039016,ENSMUST00000231567,Novel_001250,ENSMUST00000114167,ENSMUST00000102505,ENSMUST00000216755,ENSMUST00000192967,ENSMUST00000130305,ENSMUST00000113755,ENSMUST00000072324,ENSMUST00000168844,ENSMUST00000120760,Novel_002256,ENSMUST00000102680,ENSMUST00000100794,Novel_00724…
Biological Process	GO:0044092	negative regulation of molecular function	32	3562	0.0265872	0.21075	Novel_004052,ENSMUST00000227879,ENSMUST00000065512,ENSMUST00000037552,ENSMUST00000143702,ENSMUST00000216755,ENSMUST00000061496,ENSMUST00000108707,ENSMUST00000226284,ENSMUST00000019071,ENSMUST00000089200,ENSMUST00000135636,Novel_006176,ENSMUST00000164929,Novel_005783,Novel_007247,Novel_001270,ENSMUST00000130992,ENSMUST00000091288,ENSMUST00000105527,Novel_005665,ENSMUST00000008995,ENSMUST0000000540…
Molecular Function	GO:0001205	transcriptional activator activity, RNA polymerase II distal enhancer sequence-specific binding	4	179	0.0266005	0.21075	ENSMUST00000172073,Novel_007200,ENSMUST00000165113,ENSMUST00000095719
Biological Process	GO:0140029	exocytic process	5	266	0.0266751	0.211059	Novel_000004,ENSMUST00000004745,ENSMUST00000201008,ENSMUST00000115358,ENSMUST00000115356
Biological Process	GO:1904376	negative regulation of protein localization to cell periphery	3	103	0.0271592	0.213823	ENSMUST00000140436,Novel_006084,Novel_001423
Biological Process	GO:0006909	phagocytosis	9	673	0.027184	0.213823	ENSMUST00000108375,ENSMUST00000100794,ENSMUST00000037552,ENSMUST00000000299,ENSMUST00000170089,Novel_002712,ENSMUST00000130305,ENSMUST00000112364,ENSMUST00000024791
Biological Process	GO:0032957	inositol trisphosphate metabolic process	2	41	0.0272759	0.213823	ENSMUST00000154865,ENSMUST00000111121
Cellular Component	GO:0031618	nuclear pericentric heterochromatin	2	41	0.0272759	0.213823	ENSMUST00000094623,ENSMUST00000076700
Biological Process	GO:0009756	carbohydrate mediated signaling	2	41	0.0272759	0.213823	ENSMUST00000107123,ENSMUST00000174302
Biological Process	GO:0006363	termination of RNA polymerase I transcription	2	41	0.0272759	0.213823	ENSMUST00000107123,ENSMUST00000174302
Cellular Component	GO:0000177	cytoplasmic exosome (RNase complex)	2	41	0.0272759	0.213823	ENSMUST00000168844,ENSMUST00000120760
Biological Process	GO:0002312	B cell activation involved in immune response	4	181	0.0275552	0.214291	ENSMUST00000111121,ENSMUST00000154865,Novel_002433,ENSMUST00000105527
Cellular Component	GO:0120038	plasma membrane bounded cell projection part	41	4806	0.0275753	0.214291	Novel_002256,ENSMUST00000113755,ENSMUST00000167240,ENSMUST00000192723,ENSMUST00000149927,ENSMUST00000216755,ENSMUST00000202623,ENSMUST00000218445,ENSMUST00000111049,ENSMUST00000102505,ENSMUST00000226284,ENSMUST00000159840,Novel_006766,ENSMUST00000144234,ENSMUST00000107575,ENSMUST00000110357,Novel_005601,Novel_001058,Novel_002255,ENSMUST00000080744,ENSMUST00000084038,ENSMUST00000005406,ENSMUST0000…
Cellular Component	GO:0044463	cell projection part	41	4806	0.0275753	0.214291	ENSMUST00000224423,ENSMUST00000121955,Novel_005665,ENSMUST00000164992,ENSMUST00000106149,ENSMUST00000115359,ENSMUST00000028857,ENSMUST00000224259,ENSMUST00000121200,ENSMUST00000111121,ENSMUST00000152511,ENSMUST00000044217,ENSMUST00000138340,ENSMUST00000110384,ENSMUST00000160272,ENSMUST00000123128,ENSMUST00000005406,ENSMUST00000080744,ENSMUST00000084038,Novel_002996,ENSMUST00000154865,ENSMUST00000…
Biological Process	GO:0051707	response to other organism	27	2904	0.0275836	0.214291	Novel_002817,ENSMUST00000143702,ENSMUST00000108270,ENSMUST00000080744,ENSMUST00000105325,ENSMUST00000147604,ENSMUST00000005406,ENSMUST00000021860,ENSMUST00000112493,Novel_002712,Novel_004301,ENSMUST00000089620,ENSMUST00000033671,ENSMUST00000029741,ENSMUST00000140436,Novel_006306,ENSMUST00000030991,ENSMUST00000024791,ENSMUST00000155802,ENSMUST00000025724,ENSMUST00000053498,ENSMUST00000001008,ENSMU…
Biological Process	GO:0017156	calcium ion regulated exocytosis	7	463	0.0276412	0.214291	ENSMUST00000201008,ENSMUST00000115358,ENSMUST00000115356,ENSMUST00000205613,Novel_006012,Novel_000004,ENSMUST00000004745
Biological Process	GO:0006955	immune response	34	3845	0.0276639	0.214291	ENSMUST00000029741,ENSMUST00000015667,ENSMUST00000108707,ENSMUST00000170089,ENSMUST00000004745,Novel_002817,ENSMUST00000032800,ENSMUST00000143702,Novel_002433,ENSMUST00000001008,ENSMUST00000227879,ENSMUST00000115268,ENSMUST00000155802,ENSMUST00000024791,ENSMUST00000030991,ENSMUST00000086854,ENSMUST00000033671,Novel_004877,ENSMUST00000000033,ENSMUST00000089620,ENSMUST00000154865,ENSMUST00000112493…
Molecular Function	GO:0016740	transferase activity	64	8074	0.0277818	0.214291	ENSMUST00000053498,ENSMUST00000111121,ENSMUST00000224259,Novel_002575,ENSMUST00000128166,ENSMUST00000156314,ENSMUST00000052029,ENSMUST00000112067,ENSMUST00000105527,ENSMUST00000219786,ENSMUST00000162792,Novel_001270,ENSMUST00000224423,ENSMUST00000154865,ENSMUST00000152935,ENSMUST00000109076,ENSMUST00000033671,Novel_004877,Novel_006574,ENSMUST00000025073,ENSMUST00000086854,ENSMUST00000043716,ENSMU…
Biological Process	GO:0043207	response to external biotic stimulus	27	2906	0.0277888	0.214291	ENSMUST00000029741,ENSMUST00000140436,ENSMUST00000033671,Novel_004301,ENSMUST00000089620,Novel_002712,ENSMUST00000112493,ENSMUST00000147604,ENSMUST00000105325,ENSMUST00000005406,ENSMUST00000021860,Novel_002817,ENSMUST00000080744,ENSMUST00000143702,ENSMUST00000108270,ENSMUST00000105527,ENSMUST00000102680,ENSMUST00000130992,ENSMUST00000120918,ENSMUST00000033053,ENSMUST00000001008,ENSMUST00000053498…
Biological Process	GO:0040011	locomotion	49	5929	0.0277924	0.214291	ENSMUST00000156314,ENSMUST00000019071,Novel_002575,ENSMUST00000025724,ENSMUST00000106149,ENSMUST00000111121,ENSMUST00000121200,ENSMUST00000224259,Novel_007247,ENSMUST00000187774,ENSMUST00000100794,ENSMUST00000098567,ENSMUST00000008995,ENSMUST00000005406,ENSMUST00000123128,ENSMUST00000009705,ENSMUST00000161513,ENSMUST00000154865,ENSMUST00000071935,Novel_005457,Novel_002712,ENSMUST00000044217,ENSMU…
Biological Process	GO:0045670	regulation of osteoclast differentiation	5	269	0.0278096	0.214291	ENSMUST00000115677,ENSMUST00000032800,ENSMUST00000115268,ENSMUST00000001008,ENSMUST00000227920
Biological Process	GO:0006354	DNA-templated transcription, elongation	5	269	0.0278096	0.214291	ENSMUST00000026252,ENSMUST00000107123,ENSMUST00000076700,ENSMUST00000209141,ENSMUST00000174302
Biological Process	GO:0043304	regulation of mast cell degranulation	3	104	0.0278398	0.214291	ENSMUST00000155802,ENSMUST00000170089,ENSMUST00000004745
Biological Process	GO:0033006	regulation of mast cell activation involved in immune response	3	104	0.0278398	0.214291	ENSMUST00000170089,ENSMUST00000155802,ENSMUST00000004745
Biological Process	GO:0030262	apoptotic nuclear changes	3	104	0.0278398	0.214291	ENSMUST00000095719,ENSMUST00000165113,ENSMUST00000172073
Cellular Component	GO:0030175	filopodium	7	465	0.028201	0.216791	ENSMUST00000005406,ENSMUST00000123128,ENSMUST00000044217,ENSMUST00000192967,ENSMUST00000121200,Novel_005601,ENSMUST00000071935
Biological Process	GO:0034101	erythrocyte homeostasis	7	466	0.0284838	0.216794	ENSMUST00000076700,Novel_001542,ENSMUST00000152511,ENSMUST00000170089,Novel_001543,ENSMUST00000084038,ENSMUST00000026252
Biological Process	GO:0098787	mRNA cleavage involved in mRNA processing	2	42	0.0285232	0.216794	ENSMUST00000159209,ENSMUST00000161250
Biological Process	GO:0051103	DNA ligation involved in DNA repair	2	42	0.0285232	0.216794	ENSMUST00000067218,ENSMUST00000123555
Biological Process	GO:0033523	histone H2B ubiquitination	2	42	0.0285232	0.216794	ENSMUST00000156314,Novel_003638
Biological Process	GO:0033182	regulation of histone ubiquitination	2	42	0.0285232	0.216794	Novel_003638,ENSMUST00000156314
Biological Process	GO:0030277	maintenance of gastrointestinal epithelium	2	42	0.0285232	0.216794	ENSMUST00000190907,ENSMUST00000189314
Biological Process	GO:0007076	mitotic chromosome condensation	2	42	0.0285232	0.216794	Novel_002817,ENSMUST00000117280
Biological Process	GO:0002281	macrophage activation involved in immune response	2	42	0.0285232	0.216794	ENSMUST00000025724,ENSMUST00000032800
Biological Process	GO:0046006	regulation of activated T cell proliferation	3	105	0.0285294	0.216794	ENSMUST00000089620,ENSMUST00000000033,ENSMUST00000091288
Biological Process	GO:1990778	protein localization to cell periphery	12	1021	0.0287939	0.218525	Novel_004301,ENSMUST00000152511,Novel_001423,ENSMUST00000140436,ENSMUST00000226284,Novel_002575,ENSMUST00000084038,ENSMUST00000024791,ENSMUST00000123128,Novel_006084,ENSMUST00000218166,ENSMUST00000087395
Biological Process	GO:0050773	regulation of dendrite development	11	906	0.0289785	0.219646	ENSMUST00000082170,ENSMUST00000107575,Novel_004301,ENSMUST00000226284,Novel_005601,ENSMUST00000072324,ENSMUST00000109078,ENSMUST00000115359,ENSMUST00000109076,Novel_002575,ENSMUST00000224259
Biological Process	GO:0032469	endoplasmic reticulum calcium ion homeostasis	3	106	0.029228	0.220974	ENSMUST00000161250,ENSMUST00000159209,ENSMUST00000005406
Biological Process	GO:0001779	natural killer cell differentiation	3	106	0.029228	0.220974	ENSMUST00000076700,ENSMUST00000209467,Novel_001423
Biological Process	GO:0031032	actomyosin structure organization	10	794	0.0293658	0.221504	ENSMUST00000107575,Novel_005601,ENSMUST00000100794,ENSMUST00000108375,ENSMUST00000084896,ENSMUST00000219224,ENSMUST00000111121,ENSMUST00000154865,ENSMUST00000130305,Novel_006084
Molecular Function	GO:0019208	phosphatase regulator activity	5	274	0.0297677	0.221504	ENSMUST00000169861,ENSMUST00000164759,ENSMUST00000105543,Novel_000404,ENSMUST00000025932
Biological Process	GO:0071839	apoptotic process in bone marrow	2	43	0.029793	0.221504	ENSMUST00000140436,ENSMUST00000209467
Biological Process	GO:0018108	peptidyl-tyrosine phosphorylation	13	1146	0.0300539	0.221504	ENSMUST00000154865,ENSMUST00000111121,Novel_000059,ENSMUST00000224259,ENSMUST00000115268,ENSMUST00000005406,ENSMUST00000024791,ENSMUST00000000033,ENSMUST00000227879,ENSMUST00000088790,ENSMUST00000111055,ENSMUST00000000299,ENSMUST00000000109
Biological Process	GO:0010648	negative regulation of cell communication	39	4562	0.0303581	0.221504	ENSMUST00000115359,Novel_005296,Novel_002575,ENSMUST00000087956,Novel_001741,ENSMUST00000111121,Novel_004534,Novel_006176,Novel_005665,ENSMUST00000105527,ENSMUST00000112067,ENSMUST00000091288,ENSMUST00000130992,ENSMUST00000114782,ENSMUST00000108270,Novel_002996,ENSMUST00000154865,ENSMUST00000009705,ENSMUST00000211140,ENSMUST00000124443,ENSMUST00000159209,ENSMUST00000166678,ENSMUST00000161250,ENSM…
Biological Process	GO:0051240	positive regulation of multicellular organismal process	49	5965	0.0304902	0.221504	ENSMUST00000111049,ENSMUST00000057145,ENSMUST00000226284,ENSMUST00000029741,Novel_000004,ENSMUST00000088790,Novel_004301,ENSMUST00000170089,ENSMUST00000111055,ENSMUST00000061496,ENSMUST00000076700,Novel_000059,ENSMUST00000072324,ENSMUST00000143702,Novel_005601,Novel_002433,ENSMUST00000122079,ENSMUST00000107575,ENSMUST00000001008,ENSMUST00000227879,ENSMUST00000000109,ENSMUST00000000299,Novel_00601…
Biological Process	GO:0051965	positive regulation of synapse assembly	6	372	0.0305977	0.221504	ENSMUST00000106656,ENSMUST00000115359,ENSMUST00000111049,Novel_005665,ENSMUST00000224259,ENSMUST00000122079
Biological Process	GO:0017015	regulation of transforming growth factor beta receptor signaling pathway	6	372	0.0305977	0.221504	Novel_006306,ENSMUST00000108270,ENSMUST00000108707,ENSMUST00000009705,ENSMUST00000166678,ENSMUST00000176204
Biological Process	GO:0023057	negative regulation of signaling	39	4565	0.0306235	0.221504	Novel_001357,Novel_005601,ENSMUST00000227879,ENSMUST00000039016,Novel_006306,ENSMUST00000226284,ENSMUST00000176204,ENSMUST00000111049,ENSMUST00000108707,ENSMUST00000061496,ENSMUST00000170089,ENSMUST00000022257,ENSMUST00000120119,Novel_006864,ENSMUST00000112067,ENSMUST00000105527,Novel_005665,ENSMUST00000091288,ENSMUST00000130992,ENSMUST00000087956,Novel_001741,Novel_006176,Novel_004534,ENSMUST000…
Biological Process	GO:0035909	aorta morphogenesis	3	108	0.0306522	0.221504	ENSMUST00000111055,ENSMUST00000009705,Novel_004266
Biological Process	GO:0006261	DNA-dependent DNA replication	7	474	0.0308151	0.221504	ENSMUST00000132028,ENSMUST00000142851,ENSMUST00000048964,ENSMUST00000123555,Novel_003638,ENSMUST00000113334,ENSMUST00000067218
Biological Process	GO:2000349	negative regulation of CD40 signaling pathway	1	5	0.0308999	0.221504	ENSMUST00000105527
Biological Process	GO:0072573	tolerance induction to lipopolysaccharide	1	5	0.0308999	0.221504	ENSMUST00000105527
Biological Process	GO:0061146	Peyer's patch morphogenesis	1	5	0.0308999	0.221504	ENSMUST00000088790
Biological Process	GO:0052056	negative regulation by symbiont of host molecular function	1	5	0.0308999	0.221504	ENSMUST00000143702
Biological Process	GO:0052055	modulation by symbiont of host molecular function	1	5	0.0308999	0.221504	ENSMUST00000143702
Biological Process	GO:0051456	attachment of spindle microtubules to kinetochore involved in meiotic sister chromatid segregation	1	5	0.0308999	0.221504	ENSMUST00000154213
Molecular Function	GO:0050220	prostaglandin-E synthase activity	1	5	0.0308999	0.221504	Novel_000739
Biological Process	GO:0045660	positive regulation of neutrophil differentiation	1	5	0.0308999	0.221504	ENSMUST00000076700
Molecular Function	GO:0044104	2,5-dioxovalerate dehydrogenase (NAD+) activity	1	5	0.0308999	0.221504	ENSMUST00000164745
Molecular Function	GO:0043878	glyceraldehyde-3-phosphate dehydrogenase (NAD+) (non-phosphorylating) activity	1	5	0.0308999	0.221504	ENSMUST00000164745
Molecular Function	GO:0043870	N-acetyl-gamma-aminoadipyl-phosphate reductase activity	1	5	0.0308999	0.221504	ENSMUST00000164745
Molecular Function	GO:0043796	glyceraldehyde dehydrogenase (NADP) activity	1	5	0.0308999	0.221504	ENSMUST00000164745
Molecular Function	GO:0043745	N2-acetyl-L-aminoadipate semialdehyde dehydrogenase activity	1	5	0.0308999	0.221504	ENSMUST00000164745
Cellular Component	GO:0042642	actomyosin, myosin complex part	1	5	0.0308999	0.221504	ENSMUST00000123128
Biological Process	GO:0040040	thermosensory behavior	1	5	0.0308999	0.221504	ENSMUST00000202623
Biological Process	GO:0039507	suppression by virus of host molecular function	1	5	0.0308999	0.221504	ENSMUST00000143702
Biological Process	GO:0039506	modulation by virus of host molecular function	1	5	0.0308999	0.221504	ENSMUST00000143702
Molecular Function	GO:0034832	geranial dehydrogenase activity	1	5	0.0308999	0.221504	ENSMUST00000164745
Molecular Function	GO:0034822	citronellal dehydrogenase activity	1	5	0.0308999	0.221504	ENSMUST00000164745
Molecular Function	GO:0034601	oxoglutarate dehydrogenase [NAD(P)+] activity	1	5	0.0308999	0.221504	ENSMUST00000164745
Molecular Function	GO:0034538	3-methylsalicylaldehyde dehydrogenase activity	1	5	0.0308999	0.221504	ENSMUST00000164745
Molecular Function	GO:0034530	4-hydroxymethylsalicyaldehyde dehydrogenase activity	1	5	0.0308999	0.221504	ENSMUST00000164745
Molecular Function	GO:0034525	1-naphthaldehyde dehydrogenase activity	1	5	0.0308999	0.221504	ENSMUST00000164745
Molecular Function	GO:0034520	2-naphthaldehyde dehydrogenase activity	1	5	0.0308999	0.221504	ENSMUST00000164745
Biological Process	GO:0032499	detection of peptidoglycan	1	5	0.0308999	0.221504	ENSMUST00000024791
Molecular Function	GO:0030395	lactose binding	1	5	0.0308999	0.221504	Novel_002433
Molecular Function	GO:0018475	trans-2-methyl-5-isopropylhexa-2,5-dienal dehydrogenase activity	1	5	0.0308999	0.221504	ENSMUST00000164745
Molecular Function	GO:0018474	2-carboxybenzaldehyde dehydrogenase activity	1	5	0.0308999	0.221504	ENSMUST00000164745
Molecular Function	GO:0018473	cis-2-methyl-5-isopropylhexa-2,5-dienal dehydrogenase activity	1	5	0.0308999	0.221504	ENSMUST00000164745
Molecular Function	GO:0018472	1-hydroxy-2-naphthaldehyde dehydrogenase activity	1	5	0.0308999	0.221504	ENSMUST00000164745
Molecular Function	GO:0001571	non-tyrosine kinase fibroblast growth factor receptor activity	1	5	0.0308999	0.221504	Novel_005296
Cellular Component	GO:0000941	condensed nuclear chromosome inner kinetochore	1	5	0.0308999	0.221504	ENSMUST00000154213
Biological Process	GO:0019080	viral gene expression	6	373	0.0309409	0.221504	ENSMUST00000172073,ENSMUST00000001008,ENSMUST00000165113,ENSMUST00000164929,ENSMUST00000068408,ENSMUST00000095719
Cellular Component	GO:0097449	astrocyte projection	2	44	0.031085	0.221504	ENSMUST00000192723,ENSMUST00000005406
Biological Process	GO:0060215	primitive hemopoiesis	2	44	0.031085	0.221504	ENSMUST00000026252,ENSMUST00000170089
Biological Process	GO:0048742	regulation of skeletal muscle fiber development	2	44	0.031085	0.221504	ENSMUST00000008995,ENSMUST00000146201
Molecular Function	GO:0017049	GTP-Rho binding	2	44	0.031085	0.221504	ENSMUST00000065512,Novel_001032
Biological Process	GO:0006091	generation of precursor metabolites and energy	13	1152	0.0311441	0.22166	ENSMUST00000108707,ENSMUST00000061496,Novel_001102,ENSMUST00000000033,ENSMUST00000162792,ENSMUST00000037552,ENSMUST00000112380,ENSMUST00000111049,ENSMUST00000111726,ENSMUST00000111724,ENSMUST00000008995,Novel_000739,ENSMUST00000145904
Biological Process	GO:0043066	negative regulation of apoptotic process	29	3208	0.0315027	0.223755	ENSMUST00000159209,ENSMUST00000108707,ENSMUST00000061496,ENSMUST00000216755,ENSMUST00000033671,ENSMUST00000111049,ENSMUST00000140436,ENSMUST00000108375,ENSMUST00000161250,ENSMUST00000223194,ENSMUST00000120119,ENSMUST00000209467,ENSMUST00000154865,ENSMUST00000112493,Novel_002996,Novel_000059,ENSMUST00000130305,ENSMUST00000222106,ENSMUST00000091288,ENSMUST00000112067,ENSMUST00000100794,ENSMUST00000…
Biological Process	GO:0018212	peptidyl-tyrosine modification	13	1154	0.0315138	0.223755	ENSMUST00000000109,ENSMUST00000000299,ENSMUST00000111055,ENSMUST00000088790,ENSMUST00000227879,ENSMUST00000000033,Novel_000059,ENSMUST00000224259,ENSMUST00000154865,ENSMUST00000111121,ENSMUST00000024791,ENSMUST00000005406,ENSMUST00000115268
Biological Process	GO:0043297	apical junction assembly	4	189	0.0315768	0.223814	ENSMUST00000160272,ENSMUST00000102505,ENSMUST00000110357,ENSMUST00000028857
Biological Process	GO:0043149	stress fiber assembly	6	375	0.0316349	0.223814	ENSMUST00000107575,ENSMUST00000084896,Novel_005601,ENSMUST00000111121,ENSMUST00000154865,Novel_006084
Biological Process	GO:0030038	contractile actin filament bundle assembly	6	375	0.0316349	0.223814	ENSMUST00000154865,Novel_005601,ENSMUST00000111121,Novel_006084,ENSMUST00000107575,ENSMUST00000084896
Biological Process	GO:0002699	positive regulation of immune effector process	8	583	0.0317338	0.224247	ENSMUST00000130305,ENSMUST00000143702,ENSMUST00000025724,ENSMUST00000155802,ENSMUST00000108375,ENSMUST00000100794,ENSMUST00000170089,ENSMUST00000004745
Biological Process	GO:1901701	cellular response to oxygen-containing compound	35	4026	0.0317967	0.224257	ENSMUST00000102505,ENSMUST00000218445,ENSMUST00000111049,ENSMUST00000226284,ENSMUST00000088790,ENSMUST00000061496,ENSMUST00000107123,Novel_002256,Novel_002817,ENSMUST00000179238,ENSMUST00000094623,ENSMUST00000037552,Novel_002433,Novel_002255,ENSMUST00000107575,ENSMUST00000001008,ENSMUST00000174302,ENSMUST00000030991,ENSMUST00000155802,ENSMUST00000024791,ENSMUST00000140436,ENSMUST00000000033,ENSMU…
Biological Process	GO:0002040	sprouting angiogenesis	5	279	0.0318106	0.224257	ENSMUST00000111055,Novel_001357,ENSMUST00000154865,ENSMUST00000111121,ENSMUST00000009705
Biological Process	GO:0002831	regulation of response to biotic stimulus	9	693	0.0318816	0.224492	ENSMUST00000105527,ENSMUST00000130992,Novel_004301,ENSMUST00000053498,ENSMUST00000021860,ENSMUST00000155802,ENSMUST00000147604,ENSMUST00000143702,Novel_006306
Molecular Function	GO:0015459	potassium channel regulator activity	4	190	0.0321024	0.225779	ENSMUST00000159840,ENSMUST00000087395,ENSMUST00000192723,ENSMUST00000106656
Biological Process	GO:0051247	positive regulation of protein metabolic process	45	5422	0.0322605	0.226258	Novel_005783,ENSMUST00000105527,ENSMUST00000219786,ENSMUST00000024987,ENSMUST00000025724,ENSMUST00000156314,ENSMUST00000019071,ENSMUST00000224259,ENSMUST00000164929,ENSMUST00000122303,ENSMUST00000111121,Novel_004877,ENSMUST00000000033,ENSMUST00000005406,ENSMUST00000147604,ENSMUST00000008995,Novel_005874,ENSMUST00000009705,ENSMUST00000209467,ENSMUST00000154865,ENSMUST00000000109,ENSMUST00000227879…
Biological Process	GO:0060627	regulation of vesicle-mediated transport	19	1902	0.0322896	0.226258	ENSMUST00000130305,Novel_005874,ENSMUST00000114782,ENSMUST00000123128,ENSMUST00000115358,ENSMUST00000160272,ENSMUST00000108375,ENSMUST00000226284,ENSMUST00000004745,Novel_002712,Novel_000004,ENSMUST00000170089,Novel_004266,Novel_006012,ENSMUST00000115356,ENSMUST00000155802,ENSMUST00000201008,ENSMUST00000100794,Novel_005665
Biological Process	GO:0097154	GABAergic neuron differentiation	2	45	0.0323987	0.226258	ENSMUST00000170089,ENSMUST00000112961
Cellular Component	GO:0042582	azurophil granule	2	45	0.0323987	0.226258	ENSMUST00000112364,ENSMUST00000004745
Cellular Component	GO:0005766	primary lysosome	2	45	0.0323987	0.226258	ENSMUST00000112364,ENSMUST00000004745
Biological Process	GO:0000394	RNA splicing, via endonucleolytic cleavage and ligation	2	45	0.0323987	0.226258	ENSMUST00000161250,ENSMUST00000159209
Biological Process	GO:1903362	regulation of cellular protein catabolic process	10	808	0.0324915	0.226641	ENSMUST00000105527,Novel_005783,ENSMUST00000108707,Novel_004877,ENSMUST00000146201,Novel_007080,ENSMUST00000154865,ENSMUST00000111121,ENSMUST00000098567,ENSMUST00000025724
Cellular Component	GO:0005884	actin filament	7	480	0.0326455	0.227226	Novel_007247,ENSMUST00000123128,ENSMUST00000102505,ENSMUST00000071935,Novel_000739,ENSMUST00000102680,ENSMUST00000121200
Cellular Component	GO:0032589	neuron projection membrane	5	281	0.0326518	0.227226	ENSMUST00000202623,ENSMUST00000218445,ENSMUST00000110384,ENSMUST00000084038,ENSMUST00000152511
Biological Process	GO:1903322	positive regulation of protein modification by small protein conjugation or removal	8	587	0.032836	0.228113	ENSMUST00000008995,ENSMUST00000156314,ENSMUST00000146201,ENSMUST00000111121,ENSMUST00000154865,ENSMUST00000108707,Novel_005783,Novel_003638
Biological Process	GO:0006448	regulation of translational elongation	3	111	0.0328559	0.228113	ENSMUST00000111018,ENSMUST00000087315,ENSMUST00000108611
Biological Process	GO:1902582	single-organism intracellular transport	24	2555	0.0329364	0.228285	ENSMUST00000004745,Novel_000004,ENSMUST00000061496,ENSMUST00000044217,ENSMUST00000170089,ENSMUST00000152511,Novel_003814,ENSMUST00000115358,ENSMUST00000226284,ENSMUST00000084038,ENSMUST00000005406,ENSMUST00000123128,Novel_000059,ENSMUST00000201008,ENSMUST00000219786,ENSMUST00000106149,ENSMUST00000155802,ENSMUST00000084896,Novel_006012,ENSMUST00000205613,Novel_004266,ENSMUST00000135636,ENSMUST0000…
Biological Process	GO:0099565	chemical synaptic transmission, postsynaptic	7	481	0.0329574	0.228285	Novel_003369,ENSMUST00000201008,Novel_005601,ENSMUST00000154865,ENSMUST00000111049,ENSMUST00000111121,Novel_000004
Cellular Component	GO:0030133	transport vesicle	14	1283	0.0330498	0.228586	ENSMUST00000025724,ENSMUST00000005406,ENSMUST00000123128,Novel_005296,ENSMUST00000135636,ENSMUST00000115356,Novel_004266,Novel_006012,ENSMUST00000205613,ENSMUST00000058762,ENSMUST00000140436,ENSMUST00000115358,ENSMUST00000201008,ENSMUST00000111049
Molecular Function	GO:0003677	DNA binding	59	7429	0.0330777	0.228586	ENSMUST00000108840,ENSMUST00000028300,ENSMUST00000115677,ENSMUST00000105527,ENSMUST00000172073,ENSMUST00000084896,ENSMUST00000115321,ENSMUST00000087956,ENSMUST00000185183,ENSMUST00000227920,ENSMUST00000032370,Novel_001542,ENSMUST00000166678,ENSMUST00000144763,ENSMUST00000008995,ENSMUST00000005406,ENSMUST00000147604,ENSMUST00000176161,ENSMUST00000108270,ENSMUST00000161513,Novel_003067,ENSMUST00000…
Biological Process	GO:0040008	regulation of growth	25	2689	0.0331871	0.229076	Novel_000004,ENSMUST00000000033,ENSMUST00000192723,ENSMUST00000216755,ENSMUST00000061496,ENSMUST00000111049,ENSMUST00000033671,ENSMUST00000109076,ENSMUST00000200468,ENSMUST00000005406,ENSMUST00000072324,ENSMUST00000154865,ENSMUST00000076700,ENSMUST00000107865,Novel_000059,ENSMUST00000167240,ENSMUST00000107864,ENSMUST00000080411,ENSMUST00000219786,Novel_006306,ENSMUST00000061283,ENSMUST00000109078…
Biological Process	GO:0051497	negative regulation of stress fiber assembly	3	112	0.0336083	0.231349	ENSMUST00000084896,Novel_005601,Novel_006084
Biological Process	GO:0043254	regulation of protein complex assembly	15	1409	0.0336851	0.231349	ENSMUST00000170994,Novel_000004,ENSMUST00000201008,Novel_005601,ENSMUST00000102505,ENSMUST00000168129,Novel_001032,ENSMUST00000102680,ENSMUST00000147604,ENSMUST00000020954,ENSMUST00000154865,ENSMUST00000111121,Novel_007200,ENSMUST00000076700,ENSMUST00000121200
Molecular Function	GO:0022842	narrow pore channel activity	2	46	0.0337339	0.231349	ENSMUST00000177549,ENSMUST00000192723
Molecular Function	GO:0022840	leak channel activity	2	46	0.0337339	0.231349	ENSMUST00000192723,ENSMUST00000177549
Biological Process	GO:0010807	regulation of synaptic vesicle priming	2	46	0.0337339	0.231349	Novel_000004,ENSMUST00000201008
Biological Process	GO:1903844	regulation of cellular response to transforming growth factor beta stimulus	6	381	0.0337773	0.231349	ENSMUST00000009705,ENSMUST00000176204,ENSMUST00000166678,Novel_006306,ENSMUST00000108270,ENSMUST00000108707
Cellular Component	GO:0044449	contractile fiber part	11	929	0.0337953	0.231349	ENSMUST00000008995,ENSMUST00000084038,ENSMUST00000146201,ENSMUST00000231567,ENSMUST00000139869,ENSMUST00000152511,ENSMUST00000216755,ENSMUST00000044217,ENSMUST00000132139,ENSMUST00000222006,ENSMUST00000019611
Biological Process	GO:0060548	negative regulation of cell death	32	3636	0.0338764	0.231349	ENSMUST00000033671,ENSMUST00000140436,ENSMUST00000108375,ENSMUST00000161250,ENSMUST00000159209,ENSMUST00000154865,ENSMUST00000112493,ENSMUST00000209467,Novel_002996,ENSMUST00000223194,ENSMUST00000108270,ENSMUST00000091288,ENSMUST00000112067,ENSMUST00000100794,ENSMUST00000105527,Novel_000739,ENSMUST00000111121,ENSMUST00000224259,ENSMUST00000164929,ENSMUST00000111049,ENSMUST00000108707,ENSMUST00000…
Biological Process	GO:1904018	positive regulation of vasculature development	7	484	0.0339053	0.231349	ENSMUST00000154865,ENSMUST00000009705,ENSMUST00000111121,ENSMUST00000105325,ENSMUST00000170089,ENSMUST00000000299,ENSMUST00000111055
Biological Process	GO:0043433	negative regulation of sequence-specific DNA binding transcription factor activity	7	484	0.0339053	0.231349	ENSMUST00000147604,Novel_001270,ENSMUST00000061496,ENSMUST00000008995,ENSMUST00000105527,ENSMUST00000130992,ENSMUST00000091288
Biological Process	GO:0043086	negative regulation of catalytic activity	24	2563	0.0339581	0.231444	ENSMUST00000089200,ENSMUST00000135636,Novel_004052,Novel_006176,ENSMUST00000164929,Novel_005783,ENSMUST00000227879,Novel_007247,Novel_005665,ENSMUST00000105527,ENSMUST00000037552,ENSMUST00000065512,ENSMUST00000005406,ENSMUST00000170628,ENSMUST00000112493,ENSMUST00000009705,ENSMUST00000159209,ENSMUST00000216755,ENSMUST00000108707,ENSMUST00000033671,ENSMUST00000226284,ENSMUST00000161250,ENSMUST0000…
Biological Process	GO:0010522	regulation of calcium ion transport into cytosol	6	382	0.0341433	0.23216	ENSMUST00000123128,ENSMUST00000159209,ENSMUST00000161250,ENSMUST00000219786,ENSMUST00000154865,ENSMUST00000111121
Biological Process	GO:0031347	regulation of defense response	20	2043	0.0341653	0.23216	ENSMUST00000001008,ENSMUST00000130992,ENSMUST00000105527,Novel_006306,ENSMUST00000030991,ENSMUST00000019071,ENSMUST00000025724,ENSMUST00000053498,Novel_004301,Novel_002712,ENSMUST00000089620,ENSMUST00000000033,ENSMUST00000108707,ENSMUST00000149927,ENSMUST00000033671,ENSMUST00000029741,ENSMUST00000015667,ENSMUST00000143702,ENSMUST00000147604,ENSMUST00000112493
Biological Process	GO:0033692	cellular polysaccharide biosynthetic process	4	194	0.0342561	0.23216	Novel_000739,ENSMUST00000108707,ENSMUST00000000033,ENSMUST00000162792
Molecular Function	GO:0030332	cyclin binding	3	113	0.0343697	0.23216	ENSMUST00000048964,ENSMUST00000113334,ENSMUST00000132028
Biological Process	GO:0007202	activation of phospholipase C activity	3	113	0.0343697	0.23216	ENSMUST00000107575,ENSMUST00000224259,ENSMUST00000111049
Biological Process	GO:0050729	positive regulation of inflammatory response	5	285	0.0343753	0.23216	ENSMUST00000015667,ENSMUST00000001008,Novel_002712,ENSMUST00000019071,ENSMUST00000025724
Biological Process	GO:0045639	positive regulation of myeloid cell differentiation	5	285	0.0343753	0.23216	ENSMUST00000001008,ENSMUST00000227920,ENSMUST00000170089,ENSMUST00000115268,ENSMUST00000076700
Biological Process	GO:0030838	positive regulation of actin filament polymerization	5	285	0.0343753	0.23216	ENSMUST00000102680,Novel_001032,ENSMUST00000154865,ENSMUST00000111121,ENSMUST00000102505
Biological Process	GO:0051480	regulation of cytosolic calcium ion concentration	13	1170	0.0345866	0.233322	ENSMUST00000172715,ENSMUST00000174188,ENSMUST00000154865,ENSMUST00000111121,ENSMUST00000108611,ENSMUST00000105325,ENSMUST00000123128,ENSMUST00000161250,ENSMUST00000219786,ENSMUST00000001008,ENSMUST00000159209,ENSMUST00000107575,ENSMUST00000170089
Biological Process	GO:0010605	negative regulation of macromolecule metabolic process	69	8906	0.034807	0.234166	ENSMUST00000008995,ENSMUST00000108270,ENSMUST00000005406,ENSMUST00000209467,Novel_007080,ENSMUST00000227920,ENSMUST00000159209,ENSMUST00000097908,Novel_001542,ENSMUST00000033671,ENSMUST00000160272,ENSMUST00000161250,ENSMUST00000156314,ENSMUST00000111018,Novel_001270,ENSMUST00000108840,ENSMUST00000112067,Novel_005665,ENSMUST00000105527,ENSMUST00000120760,ENSMUST00000143702,ENSMUST00000168844,ENSMU…
Biological Process	GO:0032024	positive regulation of insulin secretion	5	286	0.0348148	0.234166	ENSMUST00000172073,ENSMUST00000061496,ENSMUST00000165113,ENSMUST00000037552,ENSMUST00000095719
Biological Process	GO:0060537	muscle tissue development	17	1665	0.0348298	0.234166	Novel_007080,ENSMUST00000009705,ENSMUST00000146201,Novel_000059,ENSMUST00000008995,ENSMUST00000111049,Novel_004342,ENSMUST00000110384,ENSMUST00000139869,ENSMUST00000192723,ENSMUST00000061496,ENSMUST00000123339,ENSMUST00000231567,ENSMUST00000115268,ENSMUST00000170788,ENSMUST00000219786,ENSMUST00000132139
Biological Process	GO:0071474	cellular hyperosmotic response	2	47	0.0350903	0.234661	ENSMUST00000112846,ENSMUST00000086854
Molecular Function	GO:0043121	neurotrophin binding	2	47	0.0350903	0.234661	ENSMUST00000224259,ENSMUST00000135636
Biological Process	GO:0006878	cellular copper ion homeostasis	2	47	0.0350903	0.234661	ENSMUST00000091288,ENSMUST00000005406
Biological Process	GO:0006183	GTP biosynthetic process	2	47	0.0350903	0.234661	ENSMUST00000200468,Novel_005432
Biological Process	GO:0050999	regulation of nitric-oxide synthase activity	3	114	0.0351399	0.234661	ENSMUST00000111121,ENSMUST00000154865,ENSMUST00000009705
Biological Process	GO:0006921	cellular component disassembly involved in execution phase of apoptosis	3	114	0.0351399	0.234661	ENSMUST00000172073,ENSMUST00000165113,ENSMUST00000095719
Cellular Component	GO:0015629	actin cytoskeleton	20	2050	0.0351992	0.234793	ENSMUST00000130305,ENSMUST00000071935,ENSMUST00000123128,ENSMUST00000219224,ENSMUST00000142851,ENSMUST00000008995,ENSMUST00000108375,ENSMUST00000102505,Novel_001032,ENSMUST00000216755,ENSMUST00000192967,ENSMUST00000231567,ENSMUST00000121200,Novel_000739,ENSMUST00000046246,ENSMUST00000102680,ENSMUST00000100794,ENSMUST00000201008,Novel_005601,Novel_007247
Biological Process	GO:2000058	regulation of protein ubiquitination involved in ubiquitin-dependent protein catabolic process	4	196	0.0353638	0.235363	ENSMUST00000108707,ENSMUST00000111121,ENSMUST00000154865,ENSMUST00000146201
Biological Process	GO:0043618	regulation of transcription from RNA polymerase II promoter in response to stress	4	196	0.0353638	0.235363	ENSMUST00000161250,ENSMUST00000025073,ENSMUST00000108707,ENSMUST00000159209
Biological Process	GO:0048872	homeostasis of number of cells	12	1055	0.0355756	0.236508	ENSMUST00000164992,ENSMUST00000108270,ENSMUST00000084038,ENSMUST00000026252,ENSMUST00000076700,ENSMUST00000209467,Novel_001542,ENSMUST00000152511,ENSMUST00000170089,Novel_001543,ENSMUST00000105527,ENSMUST00000057145
Biological Process	GO:0032270	positive regulation of cellular protein metabolic process	42	5038	0.035661	0.236811	ENSMUST00000111049,ENSMUST00000015501,Novel_004301,ENSMUST00000088790,ENSMUST00000108707,ENSMUST00000121198,ENSMUST00000146201,Novel_000059,ENSMUST00000072324,Novel_002817,ENSMUST00000179238,Novel_005601,ENSMUST00000037552,Novel_003638,ENSMUST00000107575,ENSMUST00000001008,ENSMUST00000000109,ENSMUST00000108611,ENSMUST00000086854,ENSMUST00000155802,ENSMUST00000024791,ENSMUST00000115268,ENSMUST0000…
Biological Process	GO:1903829	positive regulation of cellular protein localization	15	1421	0.035844	0.237761	Novel_002812,Novel_000059,ENSMUST00000168743,Novel_005457,ENSMUST00000020954,ENSMUST00000123128,ENSMUST00000024791,Novel_003814,ENSMUST00000102505,ENSMUST00000168129,ENSMUST00000102680,ENSMUST00000219786,ENSMUST00000033053,ENSMUST00000170994,ENSMUST00000061496
Biological Process	GO:0035162	embryonic hemopoiesis	3	115	0.0359191	0.23777	ENSMUST00000209467,ENSMUST00000026252,ENSMUST00000170089
Biological Process	GO:0010830	regulation of myotube differentiation	4	197	0.0359253	0.23777	ENSMUST00000146201,ENSMUST00000111049,ENSMUST00000209467,ENSMUST00000008995
Biological Process	GO:1901564	organonitrogen compound metabolic process	146	20564	0.0360517	0.238162	ENSMUST00000025073,Novel_006306,ENSMUST00000020954,Novel_005601,ENSMUST00000068408,ENSMUST00000125964,ENSMUST00000000109,ENSMUST00000146201,ENSMUST00000020749,Novel_002817,ENSMUST00000072324,Novel_005055,ENSMUST00000111049,ENSMUST00000226284,ENSMUST00000088790,Novel_004301,ENSMUST00000170994,ENSMUST00000015501,ENSMUST00000114355,ENSMUST00000111055,ENSMUST00000053498,ENSMUST00000111121,ENSMUST0000…
Biological Process	GO:0120035	regulation of plasma membrane bounded cell projection organization	28	3113	0.0360645	0.238162	ENSMUST00000107575,ENSMUST00000000109,ENSMUST00000224423,ENSMUST00000106656,Novel_005601,Novel_002433,Novel_002575,ENSMUST00000084896,ENSMUST00000115359,ENSMUST00000109078,ENSMUST00000111121,Novel_006012,ENSMUST00000224259,Novel_000004,ENSMUST00000088790,Novel_004301,ENSMUST00000082170,ENSMUST00000044217,ENSMUST00000111049,Novel_001032,ENSMUST00000226284,ENSMUST00000216344,ENSMUST00000109076,ENSM…
Biological Process	GO:0048168	regulation of neuronal synaptic plasticity	6	388	0.036393	0.238547	Novel_004201,Novel_000004,Novel_002575,Novel_003369,Novel_002996,ENSMUST00000111049
Biological Process	GO:0005976	polysaccharide metabolic process	6	388	0.036393	0.238547	ENSMUST00000112380,Novel_000739,ENSMUST00000108707,ENSMUST00000061496,ENSMUST00000000033,ENSMUST00000162792
Molecular Function	GO:0003723	RNA binding	33	3796	0.0364355	0.238547	ENSMUST00000115359,ENSMUST00000111018,ENSMUST00000172073,ENSMUST00000156314,ENSMUST00000168015,ENSMUST00000100429,ENSMUST00000209467,ENSMUST00000165113,ENSMUST00000216344,Novel_004342,ENSMUST00000209287,ENSMUST00000106600,ENSMUST00000210640,ENSMUST00000108611,ENSMUST00000123339,ENSMUST00000095719,ENSMUST00000106063,Novel_002812,Novel_005913,ENSMUST00000062674,ENSMUST00000068408,Novel_003638,ENSMU…
Biological Process	GO:0099515	actin filament-based transport	2	48	0.0364675	0.238547	ENSMUST00000044217,ENSMUST00000123128
Biological Process	GO:0080182	histone H3-K4 trimethylation	2	48	0.0364675	0.238547	Novel_001543,Novel_001542
Biological Process	GO:0048548	regulation of pinocytosis	2	48	0.0364675	0.238547	Novel_005874,ENSMUST00000226284
Biological Process	GO:0002643	regulation of tolerance induction	2	48	0.0364675	0.238547	ENSMUST00000227879,ENSMUST00000089620
Biological Process	GO:1901360	organic cyclic compound metabolic process	139	19497	0.0368958	0.238547	ENSMUST00000087956,ENSMUST00000164929,Novel_000739,ENSMUST00000115321,ENSMUST00000176161,ENSMUST00000100429,Novel_005874,ENSMUST00000161513,ENSMUST00000009705,ENSMUST00000032370,ENSMUST00000072037,ENSMUST00000039093,ENSMUST00000055372,ENSMUST00000192866,ENSMUST00000030991,ENSMUST00000087315,Novel_007200,Novel_002812,Novel_003638,ENSMUST00000026252,ENSMUST00000142851,ENSMUST00000108707,ENSMUST0000…
Biological Process	GO:1905310	regulation of cardiac neural crest cell migration involved in outflow tract morphogenesis	1	6	0.0369647	0.238547	ENSMUST00000009705
Biological Process	GO:1905222	atrioventricular canal morphogenesis	1	6	0.0369647	0.238547	ENSMUST00000009705
Cellular Component	GO:0045160	myosin I complex	1	6	0.0369647	0.238547	ENSMUST00000102505
Biological Process	GO:0043973	histone H3-K4 acetylation	1	6	0.0369647	0.238547	ENSMUST00000026252
Molecular Function	GO:0038021	leptin receptor activity	1	6	0.0369647	0.238547	ENSMUST00000037552
Cellular Component	GO:0031905	early endosome lumen	1	6	0.0369647	0.238547	ENSMUST00000015667
Biological Process	GO:0021551	central nervous system morphogenesis	1	6	0.0369647	0.238547	Novel_000059
Biological Process	GO:0018032	protein amidation	1	6	0.0369647	0.238547	ENSMUST00000058762
Cellular Component	GO:0017177	glucosidase II complex	1	6	0.0369647	0.238547	ENSMUST00000216344
Molecular Function	GO:0016784	3-mercaptopyruvate sulfurtransferase activity	1	6	0.0369647	0.238547	ENSMUST00000169133
Molecular Function	GO:0004598	peptidylamidoglycolate lyase activity	1	6	0.0369647	0.238547	ENSMUST00000058762
Molecular Function	GO:0004504	peptidylglycine monooxygenase activity	1	6	0.0369647	0.238547	ENSMUST00000058762
Biological Process	GO:0001519	peptide amidation	1	6	0.0369647	0.238547	ENSMUST00000058762
Biological Process	GO:0071426	ribonucleoprotein complex export from nucleus	5	291	0.0370646	0.238932	ENSMUST00000068408,ENSMUST00000108611,ENSMUST00000109810,Novel_002812,ENSMUST00000191896
Biological Process	GO:0050803	regulation of synapse structure or activity	9	713	0.0371158	0.239003	ENSMUST00000224259,Novel_002996,ENSMUST00000005406,ENSMUST00000115359,Novel_005601,ENSMUST00000111049,Novel_005665,ENSMUST00000122079,ENSMUST00000106656
Biological Process	GO:1903729	regulation of plasma membrane organization	6	390	0.0371635	0.239051	Novel_006084,ENSMUST00000140436,Novel_001423,ENSMUST00000123128,ENSMUST00000024791,Novel_002575
Molecular Function	GO:0019838	growth factor binding	7	495	0.0375352	0.240976	Novel_005296,Novel_006306,ENSMUST00000224259,Novel_000059,ENSMUST00000009705,ENSMUST00000135636,Novel_002341
Cellular Component	GO:0031672	A band	4	200	0.0376407	0.240976	ENSMUST00000008995,ENSMUST00000152511,ENSMUST00000216755,ENSMUST00000084038
Molecular Function	GO:0004713	protein tyrosine kinase activity	8	604	0.037811	0.240976	ENSMUST00000111055,ENSMUST00000088790,Novel_005296,ENSMUST00000115268,ENSMUST00000224259,Novel_000059,ENSMUST00000111121,ENSMUST00000154865
Biological Process	GO:0006928	movement of cell or subcellular component	53	6624	0.0378357	0.240976	Novel_005457,ENSMUST00000071935,ENSMUST00000009705,ENSMUST00000161513,ENSMUST00000154865,ENSMUST00000005406,ENSMUST00000123128,ENSMUST00000098567,ENSMUST00000008995,ENSMUST00000108375,ENSMUST00000160272,ENSMUST00000044217,ENSMUST00000082170,ENSMUST00000097908,Novel_002712,ENSMUST00000138340,ENSMUST00000121200,ENSMUST00000224259,ENSMUST00000111121,ENSMUST00000106149,ENSMUST00000025724,ENSMUST00000…
Biological Process	GO:1900454	positive regulation of long term synaptic depression	2	49	0.0378653	0.240976	ENSMUST00000115359,Novel_005601
Biological Process	GO:0045792	negative regulation of cell size	2	49	0.0378653	0.240976	ENSMUST00000226284,Novel_006176
Biological Process	GO:0002283	neutrophil activation involved in immune response	2	49	0.0378653	0.240976	ENSMUST00000004745,ENSMUST00000032800
Molecular Function	GO:0001164	RNA polymerase I CORE element sequence-specific DNA binding	2	49	0.0378653	0.240976	ENSMUST00000174302,ENSMUST00000107123
Molecular Function	GO:0001163	RNA polymerase I regulatory region sequence-specific DNA binding	2	49	0.0378653	0.240976	ENSMUST00000174302,ENSMUST00000107123
Biological Process	GO:0007611	learning or memory	13	1186	0.037869	0.240976	ENSMUST00000005406,ENSMUST00000098567,Novel_002575,Novel_003369,ENSMUST00000224259,Novel_002996,Novel_006649,ENSMUST00000192723,ENSMUST00000000033,ENSMUST00000111049,ENSMUST00000037380,ENSMUST00000202623,ENSMUST00000091288
Cellular Component	GO:0032432	actin filament bundle	6	392	0.0379443	0.240976	ENSMUST00000121200,ENSMUST00000231567,ENSMUST00000216755,Novel_007247,ENSMUST00000046246,ENSMUST00000192967
Biological Process	GO:0050730	regulation of peptidyl-tyrosine phosphorylation	9	716	0.0379487	0.240976	ENSMUST00000000299,ENSMUST00000000109,ENSMUST00000227879,ENSMUST00000000033,ENSMUST00000115268,ENSMUST00000024791,ENSMUST00000005406,ENSMUST00000111121,ENSMUST00000154865
Cellular Component	GO:0099503	secretory vesicle	17	1684	0.0380747	0.241519	ENSMUST00000058762,ENSMUST00000004745,ENSMUST00000115358,ENSMUST00000111049,ENSMUST00000140436,ENSMUST00000005406,ENSMUST00000123128,ENSMUST00000105325,ENSMUST00000114782,ENSMUST00000097707,ENSMUST00000201008,ENSMUST00000037380,ENSMUST00000191251,ENSMUST00000115356,Novel_006012,ENSMUST00000205613,ENSMUST00000112364
Biological Process	GO:0002696	positive regulation of leukocyte activation	10	831	0.038122	0.241561	Novel_002433,Novel_002712,ENSMUST00000000033,ENSMUST00000089620,ENSMUST00000111055,ENSMUST00000170089,ENSMUST00000209467,ENSMUST00000076700,ENSMUST00000030991,ENSMUST00000025724
Biological Process	GO:0043647	inositol phosphate metabolic process	4	201	0.0382228	0.241942	ENSMUST00000110628,ENSMUST00000052029,ENSMUST00000154865,ENSMUST00000111121
Biological Process	GO:0045666	positive regulation of neuron differentiation	19	1941	0.0383191	0.242294	Novel_000004,ENSMUST00000088790,Novel_004301,ENSMUST00000170089,ENSMUST00000111049,ENSMUST00000226284,ENSMUST00000109076,ENSMUST00000072324,ENSMUST00000154865,ENSMUST00000107575,ENSMUST00000000109,ENSMUST00000106656,Novel_005601,Novel_002575,ENSMUST00000109078,ENSMUST00000115359,ENSMUST00000111121,Novel_006012,ENSMUST00000224259
Biological Process	GO:0031344	regulation of cell projection organization	28	3132	0.0384545	0.242646	ENSMUST00000000109,ENSMUST00000224423,ENSMUST00000106656,ENSMUST00000107575,Novel_002433,Novel_005601,ENSMUST00000084896,ENSMUST00000109078,ENSMUST00000115359,Novel_002575,ENSMUST00000224259,ENSMUST00000111121,Novel_006012,ENSMUST00000082170,ENSMUST00000044217,Novel_000004,Novel_004301,ENSMUST00000088790,ENSMUST00000226284,ENSMUST00000216344,ENSMUST00000111049,Novel_001032,ENSMUST00000072324,ENSM…
Biological Process	GO:0048525	negative regulation of viral process	5	294	0.0384563	0.242646	ENSMUST00000172073,ENSMUST00000001008,ENSMUST00000143702,ENSMUST00000165113,ENSMUST00000095719
Biological Process	GO:0072676	lymphocyte migration	4	202	0.03881	0.244618	ENSMUST00000019071,ENSMUST00000001008,ENSMUST00000154865,ENSMUST00000111121
Biological Process	GO:0048871	multicellular organismal homeostasis	13	1191	0.0389388	0.245006	ENSMUST00000164992,ENSMUST00000115268,ENSMUST00000026252,ENSMUST00000189314,Novel_000059,ENSMUST00000154865,ENSMUST00000209467,ENSMUST00000190907,ENSMUST00000111121,ENSMUST00000170089,ENSMUST00000224423,ENSMUST00000037552,ENSMUST00000015667
Biological Process	GO:1905475	regulation of protein localization to membrane	8	608	0.0390511	0.245006	ENSMUST00000024791,ENSMUST00000123128,Novel_002575,Novel_006084,Novel_005457,ENSMUST00000140436,Novel_001423,ENSMUST00000102505
Biological Process	GO:1903050	regulation of proteolysis involved in cellular protein catabolic process	9	720	0.0390789	0.245006	Novel_004877,ENSMUST00000108707,Novel_005783,ENSMUST00000146201,Novel_007080,ENSMUST00000111121,ENSMUST00000154865,ENSMUST00000025724,ENSMUST00000098567
Biological Process	GO:0051310	metaphase plate congression	3	119	0.0391239	0.245006	ENSMUST00000168129,ENSMUST00000170994,ENSMUST00000020954
Biological Process	GO:0030030	cell projection organization	48	5923	0.0391316	0.245006	ENSMUST00000000109,ENSMUST00000107575,Novel_002433,Novel_005601,ENSMUST00000072292,ENSMUST00000110357,ENSMUST00000115268,Novel_005012,Novel_002341,Novel_006012,Novel_004266,ENSMUST00000149927,Novel_000004,ENSMUST00000192967,Novel_004301,ENSMUST00000088790,ENSMUST00000226284,ENSMUST00000114167,ENSMUST00000111049,Novel_001032,ENSMUST00000202623,ENSMUST00000072324,ENSMUST00000113755,ENSMUST000001066…
Biological Process	GO:0006396	RNA processing	26	2869	0.0392824	0.245006	ENSMUST00000068408,Novel_003638,Novel_005913,ENSMUST00000095719,ENSMUST00000123339,Novel_002812,ENSMUST00000106063,ENSMUST00000055372,ENSMUST00000156314,ENSMUST00000172073,ENSMUST00000106600,Novel_004342,ENSMUST00000161250,ENSMUST00000109810,ENSMUST00000210789,ENSMUST00000109701,ENSMUST00000159551,ENSMUST00000088621,ENSMUST00000159209,ENSMUST00000209141,ENSMUST00000165113,ENSMUST00000106278,ENSMU…
Biological Process	GO:0055070	copper ion homeostasis	2	50	0.0392833	0.245006	ENSMUST00000091288,ENSMUST00000005406
Cellular Component	GO:0045239	tricarboxylic acid cycle enzyme complex	2	50	0.0392833	0.245006	Novel_001102,ENSMUST00000124533
Biological Process	GO:0016075	rRNA catabolic process	2	50	0.0392833	0.245006	ENSMUST00000168844,ENSMUST00000120760
Biological Process	GO:0006020	inositol metabolic process	2	50	0.0392833	0.245006	ENSMUST00000110628,ENSMUST00000052029
Molecular Function	GO:0003730	mRNA 3'-UTR binding	5	296	0.0394017	0.245487	ENSMUST00000165113,ENSMUST00000095719,ENSMUST00000156314,ENSMUST00000106600,ENSMUST00000172073
Biological Process	GO:0006112	energy reserve metabolic process	6	396	0.0395373	0.246074	Novel_000739,ENSMUST00000112380,ENSMUST00000162792,ENSMUST00000000033,ENSMUST00000108707,ENSMUST00000061496
Biological Process	GO:0051239	regulation of multicellular organismal process	78	10300	0.0398537	0.246979	ENSMUST00000088790,Novel_004301,Novel_000004,ENSMUST00000111055,ENSMUST00000149927,ENSMUST00000111049,ENSMUST00000015667,ENSMUST00000226284,Novel_002817,ENSMUST00000032800,ENSMUST00000143702,ENSMUST00000072324,ENSMUST00000146201,Novel_000059,ENSMUST00000227879,ENSMUST00000107575,ENSMUST00000000109,Novel_005601,Novel_002433,ENSMUST00000037552,Novel_006012,ENSMUST00000123339,ENSMUST00000227920,ENSM…
Biological Process	GO:1904892	regulation of STAT cascade	5	297	0.0398796	0.246979	ENSMUST00000061283,ENSMUST00000154865,ENSMUST00000111121,Novel_005665,Novel_000059
Biological Process	GO:0046425	regulation of JAK-STAT cascade	5	297	0.0398796	0.246979	ENSMUST00000061283,ENSMUST00000154865,ENSMUST00000111121,Novel_005665,Novel_000059
Biological Process	GO:0050890	cognition	14	1318	0.0398813	0.246979	ENSMUST00000202623,ENSMUST00000091288,ENSMUST00000111049,ENSMUST00000037380,ENSMUST00000000033,ENSMUST00000192723,Novel_006649,Novel_006574,Novel_002996,ENSMUST00000224259,Novel_003369,Novel_002575,ENSMUST00000098567,ENSMUST00000005406
Biological Process	GO:0097028	dendritic cell differentiation	3	120	0.0399471	0.246979	Novel_002433,ENSMUST00000089620,ENSMUST00000024791
Cellular Component	GO:0031430	M band	3	120	0.0399471	0.246979	ENSMUST00000152511,ENSMUST00000216755,ENSMUST00000084038
Biological Process	GO:0031398	positive regulation of protein ubiquitination	7	502	0.0399733	0.246979	Novel_005783,ENSMUST00000156314,ENSMUST00000108707,ENSMUST00000146201,ENSMUST00000111121,ENSMUST00000154865,Novel_003638
Biological Process	GO:0072659	protein localization to plasma membrane	11	956	0.040142	0.247764	ENSMUST00000024791,ENSMUST00000123128,ENSMUST00000084038,Novel_002575,ENSMUST00000087395,ENSMUST00000218166,Novel_006084,ENSMUST00000152511,Novel_004301,ENSMUST00000140436,Novel_001423
Molecular Function	GO:0019904	protein domain specific binding	28	3146	0.0402905	0.248344	ENSMUST00000084513,ENSMUST00000227879,ENSMUST00000111331,ENSMUST00000107575,ENSMUST00000207918,ENSMUST00000191251,ENSMUST00000102680,ENSMUST00000132139,Novel_005601,ENSMUST00000201008,ENSMUST00000094623,ENSMUST00000106149,ENSMUST00000000094,ENSMUST00000087956,ENSMUST00000109566,Novel_002812,ENSMUST00000088621,ENSMUST00000061496,ENSMUST00000170089,ENSMUST00000139869,ENSMUST00000192967,Novel_000004…
Biological Process	GO:0051963	regulation of synapse assembly	7	503	0.0403298	0.248344	ENSMUST00000106656,ENSMUST00000115359,Novel_005665,ENSMUST00000224259,ENSMUST00000122079,ENSMUST00000111049,Novel_005601
Biological Process	GO:0021879	forebrain neuron differentiation	5	298	0.040361	0.248344	Novel_000059,ENSMUST00000112961,ENSMUST00000115268,Novel_001102,ENSMUST00000170089
Molecular Function	GO:0004674	protein serine/threonine kinase activity	18	1825	0.0404605	0.248698	ENSMUST00000112493,ENSMUST00000154865,ENSMUST00000009705,ENSMUST00000109076,ENSMUST00000194206,ENSMUST00000033671,Novel_004301,ENSMUST00000224259,ENSMUST00000111121,ENSMUST00000109078,Novel_002575,ENSMUST00000124533,ENSMUST00000086854,Novel_003638,ENSMUST00000112380,ENSMUST00000112846,ENSMUST00000224423,ENSMUST00000001008
Biological Process	GO:0048845	venous blood vessel morphogenesis	2	51	0.0407212	0.249408	ENSMUST00000111055,ENSMUST00000009705
Biological Process	GO:0022027	interkinetic nuclear migration	2	51	0.0407212	0.249408	ENSMUST00000084513,ENSMUST00000207918
Molecular Function	GO:0001013	RNA polymerase I regulatory region DNA binding	2	51	0.0407212	0.249408	ENSMUST00000107123,ENSMUST00000174302
Biological Process	GO:0044419	interspecies interaction between organisms	16	1572	0.0407436	0.249408	ENSMUST00000172073,ENSMUST00000095719,ENSMUST00000164929,ENSMUST00000123339,ENSMUST00000025073,Novel_007200,ENSMUST00000001008,Novel_002763,ENSMUST00000068408,Novel_001058,Novel_002433,ENSMUST00000143702,ENSMUST00000165113,ENSMUST00000092532,ENSMUST00000108707,ENSMUST00000140436
Biological Process	GO:0071166	ribonucleoprotein complex localization	5	300	0.0413345	0.252765	ENSMUST00000108611,ENSMUST00000109810,ENSMUST00000068408,Novel_002812,ENSMUST00000191896
Biological Process	GO:0071702	organic substance transport	70	9140	0.0415247	0.252767	ENSMUST00000123128,Novel_005457,ENSMUST00000191896,ENSMUST00000159209,Novel_004877,ENSMUST00000097908,ENSMUST00000115358,ENSMUST00000160272,ENSMUST00000161250,ENSMUST00000108375,Novel_002575,ENSMUST00000025724,ENSMUST00000084896,ENSMUST00000111018,ENSMUST00000135636,ENSMUST00000224259,ENSMUST00000161659,ENSMUST00000102680,ENSMUST00000219786,ENSMUST00000112067,Novel_002256,Novel_002817,Novel_00005…
Cellular Component	GO:0030018	Z disc	8	616	0.0416124	0.252767	ENSMUST00000132139,ENSMUST00000152511,ENSMUST00000216755,ENSMUST00000044217,ENSMUST00000139869,ENSMUST00000146201,ENSMUST00000084038,ENSMUST00000008995
Biological Process	GO:1900078	positive regulation of cellular response to insulin stimulus	3	122	0.0416197	0.252767	ENSMUST00000123128,ENSMUST00000000033,ENSMUST00000102505
Biological Process	GO:0002753	cytoplasmic pattern recognition receptor signaling pathway	3	122	0.0416197	0.252767	ENSMUST00000105527,ENSMUST00000143702,ENSMUST00000108707
Biological Process	GO:0050805	negative regulation of synaptic transmission	5	301	0.0418265	0.252767	ENSMUST00000115359,ENSMUST00000111121,Novel_005601,ENSMUST00000154865,ENSMUST00000111049
Biological Process	GO:2000027	regulation of organ morphogenesis	9	730	0.042004	0.252767	ENSMUST00000087956,ENSMUST00000164929,Novel_004534,ENSMUST00000009705,Novel_004266,ENSMUST00000108707,ENSMUST00000105527,ENSMUST00000111049,Novel_003814
Biological Process	GO:0009642	response to light intensity	2	52	0.0421787	0.252767	ENSMUST00000111049,ENSMUST00000218445
Biological Process	GO:0006266	DNA ligation	2	52	0.0421787	0.252767	ENSMUST00000123555,ENSMUST00000067218
Molecular Function	GO:0003993	acid phosphatase activity	2	52	0.0421787	0.252767	ENSMUST00000052029,ENSMUST00000110628
Cellular Component	GO:0044427	chromosomal part	27	3025	0.042254	0.252767	ENSMUST00000185183,ENSMUST00000170994,ENSMUST00000061496,ENSMUST00000067218,ENSMUST00000168129,Novel_002256,ENSMUST00000142851,ENSMUST00000112433,ENSMUST00000026252,Novel_002817,ENSMUST00000165113,ENSMUST00000152935,ENSMUST00000076700,ENSMUST00000123555,ENSMUST00000028300,ENSMUST00000094623,ENSMUST00000111169,Novel_002255,ENSMUST00000024987,ENSMUST00000172073,Novel_001250,ENSMUST00000156314,ENSMU…
Biological Process	GO:0072595	maintenance of protein localization in organelle	3	123	0.0424691	0.252767	ENSMUST00000132028,ENSMUST00000048964,ENSMUST00000113334
Biological Process	GO:0048009	insulin-like growth factor receptor signaling pathway	3	123	0.0424691	0.252767	ENSMUST00000164992,ENSMUST00000022257,ENSMUST00000226284
Biological Process	GO:0099003	vesicle-mediated transport in synapse	7	509	0.0425126	0.252767	Novel_006012,ENSMUST00000205613,ENSMUST00000115358,ENSMUST00000201008,ENSMUST00000115356,ENSMUST00000004745,Novel_000004
Biological Process	GO:0097480	establishment of synaptic vesicle localization	7	509	0.0425126	0.252767	ENSMUST00000115358,ENSMUST00000201008,ENSMUST00000115356,Novel_006012,ENSMUST00000205613,Novel_000004,ENSMUST00000004745
Biological Process	GO:0048489	synaptic vesicle transport	7	509	0.0425126	0.252767	ENSMUST00000115358,ENSMUST00000201008,ENSMUST00000115356,ENSMUST00000205613,Novel_006012,Novel_000004,ENSMUST00000004745
Biological Process	GO:0071902	positive regulation of protein serine/threonine kinase activity	13	1208	0.0427362	0.252767	ENSMUST00000111049,ENSMUST00000219786,ENSMUST00000024987,ENSMUST00000107575,Novel_004301,ENSMUST00000108707,ENSMUST00000154865,ENSMUST00000111121,ENSMUST00000122303,ENSMUST00000121198,ENSMUST00000224259,ENSMUST00000086854,ENSMUST00000115268
Cellular Component	GO:0005912	adherens junction	27	3029	0.0428223	0.252767	ENSMUST00000160272,ENSMUST00000114791,ENSMUST00000209287,Novel_002005,ENSMUST00000044217,ENSMUST00000192967,ENSMUST00000154865,ENSMUST00000009705,ENSMUST00000159597,ENSMUST00000219224,ENSMUST00000143702,Novel_002256,ENSMUST00000068408,ENSMUST00000132139,Novel_002255,ENSMUST00000110357,Novel_005948,ENSMUST00000111331,ENSMUST00000028857,ENSMUST00000121200,Novel_006084,ENSMUST00000111121,Novel_00720…
Biological Process	GO:0045861	negative regulation of proteolysis	12	1087	0.0429299	0.252767	ENSMUST00000216755,ENSMUST00000033671,ENSMUST00000140436,ENSMUST00000112706,ENSMUST00000112067,ENSMUST00000170628,ENSMUST00000005406,Novel_004052,ENSMUST00000089200,Novel_007080,ENSMUST00000112493,Novel_005874
Biological Process	GO:2000366	positive regulation of STAT protein import into nucleus	1	7	0.0429916	0.252767	Novel_000059
Biological Process	GO:2000364	regulation of STAT protein import into nucleus	1	7	0.0429916	0.252767	Novel_000059
Cellular Component	GO:1990031	pinceau fiber	1	7	0.0429916	0.252767	ENSMUST00000159840
Biological Process	GO:1905563	negative regulation of vascular endothelial cell proliferation	1	7	0.0429916	0.252767	ENSMUST00000226284
Biological Process	GO:0090290	positive regulation of osteoclast proliferation	1	7	0.0429916	0.252767	ENSMUST00000209467
Molecular Function	GO:0080019	fatty-acyl-CoA reductase (alcohol-forming) activity	1	7	0.0429916	0.252767	ENSMUST00000164745
Biological Process	GO:0070483	detection of hypoxia	1	7	0.0429916	0.252767	ENSMUST00000009705
Molecular Function	GO:0060175	brain-derived neurotrophic factor-activated receptor activity	1	7	0.0429916	0.252767	ENSMUST00000224259
Molecular Function	GO:0050062	long-chain-fatty-acyl-CoA reductase activity	1	7	0.0429916	0.252767	ENSMUST00000164745
Molecular Function	GO:0047323	[3-methyl-2-oxobutanoate dehydrogenase (acetyl-transferring)] kinase activity	1	7	0.0429916	0.252767	ENSMUST00000124533
Biological Process	GO:0035854	eosinophil fate commitment	1	7	0.0429916	0.252767	ENSMUST00000170089
Biological Process	GO:0032701	negative regulation of interleukin-18 production	1	7	0.0429916	0.252767	ENSMUST00000155802
Molecular Function	GO:0019115	benzaldehyde dehydrogenase activity	1	7	0.0429916	0.252767	ENSMUST00000164745
Biological Process	GO:0015939	pantothenate metabolic process	1	7	0.0429916	0.252767	ENSMUST00000145904
Biological Process	GO:0007185	transmembrane receptor protein tyrosine phosphatase signaling pathway	1	7	0.0429916	0.252767	ENSMUST00000211140
Molecular Function	GO:0004698	calcium-dependent protein kinase C activity	1	7	0.0429916	0.252767	ENSMUST00000001008
Molecular Function	GO:0004135	amylo-alpha-1,6-glucosidase activity	1	7	0.0429916	0.252767	ENSMUST00000162792
Molecular Function	GO:0004134	4-alpha-glucanotransferase activity	1	7	0.0429916	0.252767	ENSMUST00000162792
Molecular Function	GO:0004133	glycogen debranching enzyme activity	1	7	0.0429916	0.252767	ENSMUST00000162792
Molecular Function	GO:0004092	carnitine O-acetyltransferase activity	1	7	0.0429916	0.252767	ENSMUST00000028207
Cellular Component	GO:0000818	nuclear MIS12/MIND complex	1	7	0.0429916	0.252767	ENSMUST00000154213
Biological Process	GO:0099504	synaptic vesicle cycle	7	511	0.0432569	0.254075	ENSMUST00000004745,Novel_000004,Novel_006012,ENSMUST00000205613,ENSMUST00000201008,ENSMUST00000115356,ENSMUST00000115358
Biological Process	GO:0051968	positive regulation of synaptic transmission, glutamatergic	3	124	0.0433271	0.254237	ENSMUST00000224259,ENSMUST00000111121,ENSMUST00000154865
Cellular Component	GO:1905354	exoribonuclease complex	2	53	0.0436556	0.254878	ENSMUST00000120760,ENSMUST00000168844
Biological Process	GO:1901070	guanosine-containing compound biosynthetic process	2	53	0.0436556	0.254878	Novel_005432,ENSMUST00000200468
Biological Process	GO:0001878	response to yeast	2	53	0.0436556	0.254878	ENSMUST00000005406,ENSMUST00000089620
Cellular Component	GO:0000178	exosome (RNase complex)	2	53	0.0436556	0.254878	ENSMUST00000120760,ENSMUST00000168844
Cellular Component	GO:0043235	receptor complex	13	1212	0.0436662	0.254878	ENSMUST00000005406,ENSMUST00000072324,ENSMUST00000224259,Novel_000059,Novel_006766,Novel_002341,ENSMUST00000111121,ENSMUST00000154865,ENSMUST00000009705,ENSMUST00000000299,ENSMUST00000088790,ENSMUST00000033053,ENSMUST00000037552
Biological Process	GO:0048169	regulation of long-term neuronal synaptic plasticity	4	210	0.0436933	0.254878	Novel_002996,Novel_003369,ENSMUST00000111049,Novel_000004
Biological Process	GO:0045638	negative regulation of myeloid cell differentiation	5	305	0.04383	0.255425	ENSMUST00000111121,ENSMUST00000154865,ENSMUST00000001008,ENSMUST00000026252,ENSMUST00000170089
Cellular Component	GO:0098857	membrane microdomain	14	1337	0.043985	0.255827	ENSMUST00000227879,ENSMUST00000088790,ENSMUST00000000299,ENSMUST00000000109,ENSMUST00000102505,ENSMUST00000091288,ENSMUST00000226284,ENSMUST00000219786,ENSMUST00000005406,ENSMUST00000111121,ENSMUST00000154865,ENSMUST00000105840,ENSMUST00000097707,Novel_000059
Cellular Component	GO:0045121	membrane raft	14	1337	0.043985	0.255827	ENSMUST00000097707,Novel_000059,ENSMUST00000111121,ENSMUST00000154865,ENSMUST00000105840,ENSMUST00000005406,ENSMUST00000226284,ENSMUST00000219786,ENSMUST00000091288,ENSMUST00000102505,ENSMUST00000000109,ENSMUST00000000299,ENSMUST00000227879,ENSMUST00000088790
Biological Process	GO:0048741	skeletal muscle fiber development	3	125	0.0441937	0.256539	ENSMUST00000110384,ENSMUST00000146201,ENSMUST00000008995
Cellular Component	GO:0030673	axolemma	3	125	0.0441937	0.256539	ENSMUST00000218445,ENSMUST00000084038,ENSMUST00000152511
Biological Process	GO:0014706	striated muscle tissue development	16	1590	0.044326	0.257011	ENSMUST00000061496,ENSMUST00000139869,ENSMUST00000192723,ENSMUST00000110384,Novel_004342,ENSMUST00000111049,ENSMUST00000008995,Novel_000059,Novel_007080,ENSMUST00000009705,ENSMUST00000146201,ENSMUST00000132139,ENSMUST00000219786,ENSMUST00000115268,ENSMUST00000231567,ENSMUST00000123339
Biological Process	GO:0010941	regulation of cell death	46	5690	0.044414	0.257011	ENSMUST00000115268,ENSMUST00000030991,ENSMUST00000108611,ENSMUST00000039016,Novel_002341,ENSMUST00000125964,ENSMUST00000107575,ENSMUST00000001008,ENSMUST00000179238,ENSMUST00000222106,Novel_000059,ENSMUST00000130305,ENSMUST00000120119,ENSMUST00000216755,ENSMUST00000108707,ENSMUST00000061496,ENSMUST00000192723,ENSMUST00000088790,ENSMUST00000111049,ENSMUST00000057145,ENSMUST00000164929,ENSMUST00000…
Biological Process	GO:0009607	response to biotic stimulus	27	3040	0.0444146	0.257011	ENSMUST00000143702,Novel_002817,ENSMUST00000108270,ENSMUST00000080744,ENSMUST00000147604,ENSMUST00000105325,ENSMUST00000021860,ENSMUST00000005406,ENSMUST00000112493,Novel_002712,Novel_004301,ENSMUST00000089620,ENSMUST00000140436,ENSMUST00000029741,ENSMUST00000033671,ENSMUST00000155802,ENSMUST00000024791,ENSMUST00000025724,ENSMUST00000030991,Novel_006306,ENSMUST00000053498,ENSMUST00000120918,ENSMU…
Biological Process	GO:0031334	positive regulation of protein complex assembly	9	738	0.0444478	0.257011	ENSMUST00000102680,Novel_001032,ENSMUST00000102505,Novel_000004,ENSMUST00000121200,ENSMUST00000076700,ENSMUST00000154865,ENSMUST00000111121,ENSMUST00000147604
Biological Process	GO:0051656	establishment of organelle localization	15	1465	0.0446198	0.257755	ENSMUST00000020954,ENSMUST00000123128,ENSMUST00000155802,ENSMUST00000205613,Novel_006012,ENSMUST00000115356,ENSMUST00000044217,ENSMUST00000170089,ENSMUST00000004745,Novel_000004,ENSMUST00000170994,ENSMUST00000068408,ENSMUST00000115358,ENSMUST00000201008,ENSMUST00000168129
Biological Process	GO:0048193	Golgi vesicle transport	10	855	0.0446812	0.257859	ENSMUST00000084038,ENSMUST00000123128,ENSMUST00000130305,Novel_004266,ENSMUST00000135636,ENSMUST00000152511,ENSMUST00000100794,ENSMUST00000108375,Novel_006005,ENSMUST00000037380
Biological Process	GO:0048666	neuron development	40	4845	0.0450521	0.259066	ENSMUST00000170089,Novel_000004,ENSMUST00000192967,ENSMUST00000088790,Novel_004301,ENSMUST00000226284,ENSMUST00000114167,ENSMUST00000111049,ENSMUST00000202623,ENSMUST00000112961,ENSMUST00000072324,ENSMUST00000000109,Novel_001102,ENSMUST00000107575,Novel_002433,Novel_005601,ENSMUST00000072292,ENSMUST00000110357,ENSMUST00000115268,Novel_005012,Novel_002341,Novel_006012,Novel_004266,ENSMUST000000821…
Biological Process	GO:1901381	positive regulation of potassium ion transmembrane transport	3	126	0.045069	0.259066	ENSMUST00000218445,ENSMUST00000219786,ENSMUST00000106656
Biological Process	GO:0048541	Peyer's patch development	2	54	0.0451515	0.259066	ENSMUST00000076700,ENSMUST00000088790
Biological Process	GO:0048537	mucosal-associated lymphoid tissue development	2	54	0.0451515	0.259066	ENSMUST00000088790,ENSMUST00000076700
Cellular Component	GO:0031235	intrinsic component of the cytoplasmic side of the plasma membrane	2	54	0.0451515	0.259066	Novel_002996,Novel_006864
Cellular Component	GO:0030867	rough endoplasmic reticulum membrane	2	54	0.0451515	0.259066	ENSMUST00000070522,ENSMUST00000111018
Biological Process	GO:0051146	striated muscle cell differentiation	12	1097	0.0454304	0.260415	ENSMUST00000146201,ENSMUST00000135636,ENSMUST00000209467,ENSMUST00000231567,ENSMUST00000008995,ENSMUST00000111049,ENSMUST00000080411,ENSMUST00000219786,ENSMUST00000110384,ENSMUST00000132139,ENSMUST00000139869,ENSMUST00000000033
Cellular Component	GO:0009986	cell surface	25	2777	0.0454893	0.260502	ENSMUST00000224259,ENSMUST00000164929,ENSMUST00000135636,ENSMUST00000115268,Novel_002433,Novel_005665,ENSMUST00000091288,ENSMUST00000107864,ENSMUST00000053597,ENSMUST00000000299,Novel_007247,ENSMUST00000033053,ENSMUST00000107575,ENSMUST00000107865,ENSMUST00000209467,ENSMUST00000009705,ENSMUST00000171077,ENSMUST00000032800,ENSMUST00000005406,ENSMUST00000015667,Novel_003814,ENSMUST00000216755,ENSMU…
Biological Process	GO:0090175	regulation of establishment of planar polarity	4	213	0.0456095	0.260939	Novel_004534,Novel_004266,ENSMUST00000087956,ENSMUST00000108707
Cellular Component	GO:0016235	aggresome	3	127	0.0459528	0.262651	ENSMUST00000044217,Novel_001270,ENSMUST00000108270
Biological Process	GO:1902115	regulation of organelle assembly	9	744	0.046342	0.264621	ENSMUST00000168129,ENSMUST00000170994,Novel_001270,ENSMUST00000044217,ENSMUST00000224423,ENSMUST00000113755,ENSMUST00000121200,ENSMUST00000097707,ENSMUST00000020954
Biological Process	GO:2000188	regulation of cholesterol homeostasis	2	55	0.0466661	0.265452	ENSMUST00000109701,Novel_005874
Biological Process	GO:0090005	negative regulation of establishment of protein localization to plasma membrane	2	55	0.0466661	0.265452	ENSMUST00000140436,Novel_006084
Biological Process	GO:0033127	regulation of histone phosphorylation	2	55	0.0466661	0.265452	Novel_002817,Novel_003638
Biological Process	GO:0030953	astral microtubule organization	2	55	0.0466661	0.265452	ENSMUST00000084513,ENSMUST00000207918
Biological Process	GO:0031399	regulation of protein modification process	48	5999	0.0469207	0.266646	ENSMUST00000097908,ENSMUST00000000033,ENSMUST00000160272,ENSMUST00000005406,ENSMUST00000108270,ENSMUST00000008995,Novel_002996,ENSMUST00000209467,ENSMUST00000154865,ENSMUST00000009705,ENSMUST00000165113,Novel_005783,ENSMUST00000024987,Novel_005665,ENSMUST00000219786,ENSMUST00000105527,ENSMUST00000091288,ENSMUST00000156314,ENSMUST00000019071,ENSMUST00000172073,ENSMUST00000224259,ENSMUST00000111121…
Molecular Function	GO:0008047	enzyme activator activity	17	1733	0.0474509	0.26811	Novel_002255,ENSMUST00000179238,ENSMUST00000111754,ENSMUST00000111331,ENSMUST00000001008,ENSMUST00000084896,ENSMUST00000226284,Novel_001032,ENSMUST00000065648,ENSMUST00000000033,ENSMUST00000015501,Novel_002996,ENSMUST00000071935,Novel_006864,ENSMUST00000114782,ENSMUST00000005406,Novel_002256
Biological Process	GO:0045732	positive regulation of protein catabolic process	9	748	0.0476342	0.26811	ENSMUST00000146201,ENSMUST00000154865,ENSMUST00000111121,ENSMUST00000025724,ENSMUST00000105527,ENSMUST00000227879,Novel_005783,Novel_004877,ENSMUST00000108707
Biological Process	GO:1905476	negative regulation of protein localization to membrane	3	129	0.0477462	0.26811	Novel_001423,Novel_006084,ENSMUST00000140436
Biological Process	GO:0090150	establishment of protein localization to membrane	13	1229	0.0477772	0.26811	ENSMUST00000211349,ENSMUST00000102505,ENSMUST00000160272,ENSMUST00000226284,ENSMUST00000068408,ENSMUST00000140436,ENSMUST00000152511,Novel_005457,ENSMUST00000218166,Novel_006084,ENSMUST00000111018,ENSMUST00000160439,ENSMUST00000084038
Biological Process	GO:0051607	defense response to virus	10	866	0.0479288	0.26811	ENSMUST00000089620,Novel_004301,ENSMUST00000033053,ENSMUST00000029741,ENSMUST00000080744,ENSMUST00000143702,ENSMUST00000147604,ENSMUST00000025724,Novel_006306,ENSMUST00000053498
Cellular Component	GO:0001726	ruffle	9	749	0.0479609	0.26811	ENSMUST00000123128,ENSMUST00000046246,ENSMUST00000167240,ENSMUST00000121200,ENSMUST00000071935,Novel_007247,ENSMUST00000111331,ENSMUST00000102680,ENSMUST00000102505
Cellular Component	GO:0071013	catalytic step 2 spliceosome	5	313	0.0480071	0.26811	ENSMUST00000088621,Novel_005913,ENSMUST00000123339,ENSMUST00000109701,Novel_002812
Biological Process	GO:0050764	regulation of phagocytosis	5	313	0.0480071	0.26811	ENSMUST00000108375,ENSMUST00000130305,ENSMUST00000100794,Novel_002712,ENSMUST00000170089
Biological Process	GO:0016032	viral process	14	1355	0.0481393	0.26811	ENSMUST00000143702,ENSMUST00000172073,ENSMUST00000164929,ENSMUST00000095719,ENSMUST00000123339,ENSMUST00000165113,ENSMUST00000092532,ENSMUST00000025073,Novel_007200,ENSMUST00000108707,ENSMUST00000001008,ENSMUST00000068408,ENSMUST00000140436,Novel_002433
Biological Process	GO:0098814	spontaneous synaptic transmission	2	56	0.0481991	0.26811	Novel_005601,Novel_000004
Biological Process	GO:0070423	nucleotide-binding oligomerization domain containing signaling pathway	2	56	0.0481991	0.26811	ENSMUST00000105527,ENSMUST00000108707
Biological Process	GO:0061669	spontaneous neurotransmitter secretion	2	56	0.0481991	0.26811	Novel_000004,Novel_005601
Biological Process	GO:0010919	regulation of inositol phosphate biosynthetic process	2	56	0.0481991	0.26811	ENSMUST00000111121,ENSMUST00000154865
Biological Process	GO:0009414	response to water deprivation	2	56	0.0481991	0.26811	ENSMUST00000112846,ENSMUST00000086854
Cellular Component	GO:0030017	sarcomere	10	867	0.0482317	0.26811	ENSMUST00000019611,ENSMUST00000222006,ENSMUST00000132139,ENSMUST00000044217,ENSMUST00000216755,ENSMUST00000152511,ENSMUST00000139869,ENSMUST00000146201,ENSMUST00000084038,ENSMUST00000008995
Biological Process	GO:0043299	leukocyte degranulation	4	217	0.0482363	0.26811	ENSMUST00000170089,ENSMUST00000155802,ENSMUST00000004745,ENSMUST00000001008
Molecular Function	GO:0001047	core promoter binding	9	750	0.0482892	0.26811	ENSMUST00000076700,ENSMUST00000174302,ENSMUST00000107123,ENSMUST00000047734,ENSMUST00000008995,Novel_003638,ENSMUST00000170089,ENSMUST00000061496,ENSMUST00000227920
Molecular Function	GO:0051015	actin filament binding	8	636	0.0484963	0.26811	ENSMUST00000130305,ENSMUST00000071935,ENSMUST00000044217,ENSMUST00000108375,ENSMUST00000100794,ENSMUST00000102680,Novel_005601,ENSMUST00000102505
Molecular Function	GO:0008066	glutamate receptor activity	3	130	0.0486556	0.26811	ENSMUST00000154865,ENSMUST00000111121,Novel_006766
Biological Process	GO:1903828	negative regulation of cellular protein localization	7	525	0.0487025	0.26811	Novel_002256,Novel_001423,Novel_006084,ENSMUST00000140436,Novel_002255,ENSMUST00000112067,ENSMUST00000039016
Biological Process	GO:2000525	positive regulation of T cell costimulation	1	8	0.0489808	0.26811	ENSMUST00000111055
Biological Process	GO:2000523	regulation of T cell costimulation	1	8	0.0489808	0.26811	ENSMUST00000111055
Cellular Component	GO:1990682	CSF1-CSF1R complex	1	8	0.0489808	0.26811	ENSMUST00000115268
Biological Process	GO:1905072	cardiac jelly development	1	8	0.0489808	0.26811	ENSMUST00000009705
Biological Process	GO:0098838	reduced folate transmembrane transport	1	8	0.0489808	0.26811	ENSMUST00000144234
Biological Process	GO:0097187	dentinogenesis	1	8	0.0489808	0.26811	Novel_006306
Biological Process	GO:0090289	regulation of osteoclast proliferation	1	8	0.0489808	0.26811	ENSMUST00000209467
Cellular Component	GO:0072563	endothelial microparticle	1	8	0.0489808	0.26811	ENSMUST00000009705
Biological Process	GO:0071224	cellular response to peptidoglycan	1	8	0.0489808	0.26811	ENSMUST00000024791
Cellular Component	GO:0070033	synaptobrevin 2-SNAP-25-syntaxin-1a-complexin II complex	1	8	0.0489808	0.26811	ENSMUST00000201008
Biological Process	GO:0061026	cardiac muscle tissue regeneration	1	8	0.0489808	0.26811	Novel_000059
Biological Process	GO:0051563	smooth endoplasmic reticulum calcium ion homeostasis	1	8	0.0489808	0.26811	ENSMUST00000005406
Biological Process	GO:0035799	ureter maturation	1	8	0.0489808	0.26811	ENSMUST00000088790
Molecular Function	GO:0008518	reduced folate carrier activity	1	8	0.0489808	0.26811	ENSMUST00000144234
Molecular Function	GO:0008475	procollagen-lysine 5-dioxygenase activity	1	8	0.0489808	0.26811	ENSMUST00000070522
Biological Process	GO:0006438	valyl-tRNA aminoacylation	1	8	0.0489808	0.26811	ENSMUST00000087315
Molecular Function	GO:0004832	valine-tRNA ligase activity	1	8	0.0489808	0.26811	ENSMUST00000087315
Molecular Function	GO:0003835	beta-galactoside alpha-2,6-sialyltransferase activity	1	8	0.0489808	0.26811	ENSMUST00000086878
Biological Process	GO:0002586	regulation of antigen processing and presentation of peptide antigen via MHC class II	1	8	0.0489808	0.26811	ENSMUST00000024791
Biological Process	GO:0001300	chronological cell aging	1	8	0.0489808	0.26811	ENSMUST00000009705
Biological Process	GO:0014902	myotube differentiation	6	418	0.0490529	0.268197	ENSMUST00000110384,ENSMUST00000146201,ENSMUST00000209467,ENSMUST00000111049,ENSMUST00000135636,ENSMUST00000008995
Biological Process	GO:1900076	regulation of cellular response to insulin stimulus	5	315	0.0490869	0.268197	ENSMUST00000102505,ENSMUST00000211140,ENSMUST00000226284,ENSMUST00000000033,ENSMUST00000123128
Molecular Function	GO:0003690	double-stranded DNA binding	27	3071	0.0491373	0.268227	ENSMUST00000094623,ENSMUST00000115677,ENSMUST00000028300,Novel_003638,ENSMUST00000205433,ENSMUST00000087956,ENSMUST00000095719,ENSMUST00000174302,ENSMUST00000172073,ENSMUST00000227920,ENSMUST00000185183,ENSMUST00000095759,ENSMUST00000170089,ENSMUST00000061496,ENSMUST00000161513,ENSMUST00000165113,ENSMUST00000092532,ENSMUST00000107123,ENSMUST00000210580,ENSMUST00000047734,ENSMUST00000076700,Novel_…
Biological Process	GO:0016051	carbohydrate biosynthetic process	8	638	0.049223	0.268372	ENSMUST00000111121,ENSMUST00000154865,Novel_000739,ENSMUST00000162792,ENSMUST00000000033,ENSMUST00000108707,ENSMUST00000061496,ENSMUST00000037552
Cellular Component	GO:0032991	macromolecular complex	120	16767	0.0493009	0.268372	ENSMUST00000123128,ENSMUST00000005406,ENSMUST00000108270,ENSMUST00000008995,ENSMUST00000169861,ENSMUST00000154865,ENSMUST00000209467,Novel_001542,ENSMUST00000159551,Novel_004877,Novel_006574,ENSMUST00000191896,ENSMUST00000138340,ENSMUST00000108375,ENSMUST00000160272,ENSMUST00000033671,ENSMUST00000111018,ENSMUST00000115359,ENSMUST00000156314,ENSMUST00000224259,ENSMUST00000111121,Novel_004534,ENSMU…
Biological Process	GO:0033993	response to lipid	33	3899	0.0494276	0.268372	ENSMUST00000154865,ENSMUST00000112493,Novel_005874,ENSMUST00000098567,ENSMUST00000105325,ENSMUST00000021860,ENSMUST00000033671,ENSMUST00000140436,ENSMUST00000089620,ENSMUST00000000033,Novel_000739,ENSMUST00000111121,ENSMUST00000224259,ENSMUST00000087956,ENSMUST00000130992,ENSMUST00000105527,ENSMUST00000162792,Novel_002817,ENSMUST00000111049,ENSMUST00000088790,ENSMUST00000058762,ENSMUST00000170089…
Cellular Component	GO:0099572	postsynaptic specialization	15	1487	0.0495361	0.268372	Novel_002575,ENSMUST00000086854,Novel_002996,Novel_000059,ENSMUST00000224259,Novel_003369,ENSMUST00000159840,ENSMUST00000154865,ENSMUST00000111121,ENSMUST00000112846,ENSMUST00000216755,ENSMUST00000139869,Novel_000004,ENSMUST00000132139,Novel_005601
Cellular Component	GO:0014069	postsynaptic density of dendrite	15	1487	0.0495361	0.268372	Novel_002575,ENSMUST00000086854,ENSMUST00000111121,ENSMUST00000154865,Novel_002996,Novel_000059,ENSMUST00000224259,Novel_003369,ENSMUST00000159840,ENSMUST00000139869,Novel_000004,ENSMUST00000112846,ENSMUST00000216755,Novel_005601,ENSMUST00000132139
Molecular Function	GO:0043028	cysteine-type endopeptidase regulator activity involved in apoptotic process	3	131	0.0495735	0.268372	ENSMUST00000140436,ENSMUST00000033671,ENSMUST00000112493
Biological Process	GO:1903428	positive regulation of reactive oxygen species biosynthetic process	4	219	0.0495805	0.268372	ENSMUST00000154865,ENSMUST00000111121,ENSMUST00000000299,ENSMUST00000008995
Biological Process	GO:0000381	regulation of alternative mRNA splicing, via spliceosome	4	219	0.0495805	0.268372	ENSMUST00000106278,ENSMUST00000123339,Novel_004342,ENSMUST00000159551
Biological Process	GO:0043507	positive regulation of JUN kinase activity	5	316	0.0496321	0.268372	ENSMUST00000122303,ENSMUST00000121198,ENSMUST00000111121,ENSMUST00000154865,Novel_004301
Cellular Component	GO:0071004	U2-type prespliceosome	2	57	0.0497503	0.268372	ENSMUST00000210789,Novel_005913
Molecular Function	GO:0031418	L-ascorbic acid binding	2	57	0.0497503	0.268372	ENSMUST00000058762,ENSMUST00000070522
Cellular Component	GO:0005685	U1 snRNP	2	57	0.0497503	0.268372	ENSMUST00000210789,Novel_005913
Molecular Function	GO:0001671	ATPase activator activity	2	57	0.0497503	0.268372	ENSMUST00000111754,ENSMUST00000065648
Biological Process	GO:0031123	RNA 3'-end processing	5	317	0.0501809	0.269899	ENSMUST00000209141,Novel_003638,Novel_002812,ENSMUST00000005406,ENSMUST00000156314
Cellular Component	GO:0070161	anchoring junction	27	3078	0.0502528	0.269899	ENSMUST00000210640,ENSMUST00000046246,ENSMUST00000164992,ENSMUST00000106149,ENSMUST00000111121,Novel_007200,ENSMUST00000028857,Novel_006084,ENSMUST00000121200,ENSMUST00000111331,Novel_005948,ENSMUST00000110357,ENSMUST00000132139,ENSMUST00000068408,Novel_002255,Novel_002256,ENSMUST00000219224,ENSMUST00000143702,ENSMUST00000154865,ENSMUST00000009705,ENSMUST00000159597,ENSMUST00000192967,ENSMUST0000…
Biological Process	GO:0071427	mRNA-containing ribonucleoprotein complex export from nucleus	4	220	0.0502602	0.269899	ENSMUST00000191896,ENSMUST00000108611,ENSMUST00000109810,Novel_002812
Biological Process	GO:0034637	cellular carbohydrate biosynthetic process	4	220	0.0502602	0.269899	ENSMUST00000162792,ENSMUST00000000033,ENSMUST00000108707,Novel_000739
Biological Process	GO:0006406	mRNA export from nucleus	4	220	0.0502602	0.269899	ENSMUST00000191896,Novel_002812,ENSMUST00000109810,ENSMUST00000108611
Biological Process	GO:0045475	locomotor rhythm	3	132	0.0504998	0.270697	ENSMUST00000037552,ENSMUST00000086854,ENSMUST00000112846
Biological Process	GO:0002832	negative regulation of response to biotic stimulus	3	132	0.0504998	0.270697	Novel_006306,ENSMUST00000105527,ENSMUST00000130992
Biological Process	GO:0050867	positive regulation of cell activation	10	875	0.0507013	0.271533	ENSMUST00000209467,ENSMUST00000076700,ENSMUST00000030991,ENSMUST00000025724,Novel_002433,Novel_002712,ENSMUST00000000033,ENSMUST00000089620,ENSMUST00000111055,ENSMUST00000170089
Biological Process	GO:0051668	localization within membrane	6	422	0.0509217	0.272273	ENSMUST00000000299,Novel_004266,ENSMUST00000113883,Novel_002996,ENSMUST00000226284,Novel_003369
Biological Process	GO:0007049	cell cycle	45	5605	0.0510174	0.272273	Novel_001250,ENSMUST00000061283,ENSMUST00000043716,ENSMUST00000020954,ENSMUST00000025073,Novel_007200,ENSMUST00000117280,ENSMUST00000039016,ENSMUST00000095719,ENSMUST00000207918,ENSMUST00000084513,Novel_003638,ENSMUST00000200468,Novel_002817,ENSMUST00000113755,ENSMUST00000076700,ENSMUST00000123555,ENSMUST00000170994,ENSMUST00000061496,ENSMUST00000108707,ENSMUST00000067218,ENSMUST00000064019,ENSMU…
Biological Process	GO:0045862	positive regulation of proteolysis	12	1119	0.0512821	0.272273	ENSMUST00000108707,Novel_004877,ENSMUST00000088790,Novel_005783,ENSMUST00000015501,ENSMUST00000164929,ENSMUST00000146201,ENSMUST00000154865,ENSMUST00000111121,ENSMUST00000005406,ENSMUST00000147604,ENSMUST00000025724
Cellular Component	GO:0070382	exocytic vesicle	9	759	0.0513104	0.272273	ENSMUST00000201008,ENSMUST00000115358,ENSMUST00000111049,ENSMUST00000140436,ENSMUST00000005406,ENSMUST00000123128,ENSMUST00000205613,Novel_006012,ENSMUST00000115356
Biological Process	GO:0010466	negative regulation of peptidase activity	9	759	0.0513104	0.272273	ENSMUST00000140436,ENSMUST00000112706,ENSMUST00000033671,ENSMUST00000216755,Novel_004052,ENSMUST00000112493,ENSMUST00000089200,ENSMUST00000170628,ENSMUST00000005406
Cellular Component	GO:0042581	specific granule	2	58	0.0513194	0.272273	ENSMUST00000004745,ENSMUST00000112364
Biological Process	GO:0035872	nucleotide-binding domain, leucine rich repeat containing receptor signaling pathway	2	58	0.0513194	0.272273	ENSMUST00000108707,ENSMUST00000105527
Cellular Component	GO:0017146	NMDA selective glutamate receptor complex	2	58	0.0513194	0.272273	ENSMUST00000154865,ENSMUST00000111121
Biological Process	GO:0045766	positive regulation of angiogenesis	6	423	0.0513957	0.272273	ENSMUST00000111121,ENSMUST00000154865,ENSMUST00000009705,ENSMUST00000170089,ENSMUST00000000299,ENSMUST00000105325
Molecular Function	GO:0097472	cyclin-dependent protein kinase activity	3	133	0.0514345	0.272273	ENSMUST00000109078,ENSMUST00000224423,ENSMUST00000109076
Biological Process	GO:0050850	positive regulation of calcium-mediated signaling	3	133	0.0514345	0.272273	ENSMUST00000219786,ENSMUST00000001008,ENSMUST00000024791
Biological Process	GO:0032232	negative regulation of actin filament bundle assembly	3	133	0.0514345	0.272273	ENSMUST00000084896,Novel_005601,Novel_006084
Molecular Function	GO:0004693	cyclin-dependent protein serine/threonine kinase activity	3	133	0.0514345	0.272273	ENSMUST00000109076,ENSMUST00000109078,ENSMUST00000224423
Biological Process	GO:0046849	bone remodeling	5	320	0.0518487	0.274222	ENSMUST00000111121,ENSMUST00000154865,ENSMUST00000037552,ENSMUST00000015667,ENSMUST00000115268
Molecular Function	GO:0001067	regulatory region nucleic acid binding	29	3364	0.0521613	0.27563	ENSMUST00000210580,ENSMUST00000047734,ENSMUST00000161513,Novel_003067,ENSMUST00000092532,ENSMUST00000107123,Novel_000059,Novel_005874,ENSMUST00000076700,ENSMUST00000008995,ENSMUST00000026252,ENSMUST00000176161,Novel_004342,ENSMUST00000185183,ENSMUST00000227920,ENSMUST00000061496,Novel_001543,ENSMUST00000095759,Novel_001542,ENSMUST00000170089,ENSMUST00000174302,ENSMUST00000087956,ENSMUST0000019286…
Biological Process	GO:0048873	homeostasis of number of cells within a tissue	3	134	0.0523776	0.276282	ENSMUST00000170089,ENSMUST00000164992,ENSMUST00000209467
Molecular Function	GO:0033558	protein deacetylase activity	3	134	0.0523776	0.276282	ENSMUST00000008995,ENSMUST00000112067,ENSMUST00000028300
Cellular Component	GO:0032279	asymmetric synapse	15	1501	0.0528553	0.277512	ENSMUST00000154865,ENSMUST00000111121,Novel_003369,ENSMUST00000159840,Novel_002996,Novel_000059,ENSMUST00000224259,ENSMUST00000086854,Novel_002575,Novel_005601,ENSMUST00000132139,Novel_000004,ENSMUST00000139869,ENSMUST00000216755,ENSMUST00000112846
Biological Process	GO:1903432	regulation of TORC1 signaling	2	59	0.052906	0.277512	ENSMUST00000024987,ENSMUST00000226284
Molecular Function	GO:0051184	cofactor transporter activity	2	59	0.052906	0.277512	ENSMUST00000161659,ENSMUST00000144234
Biological Process	GO:0043032	positive regulation of macrophage activation	2	59	0.052906	0.277512	ENSMUST00000025724,ENSMUST00000030991
Biological Process	GO:0022616	DNA strand elongation	2	59	0.052906	0.277512	ENSMUST00000067218,ENSMUST00000123555
Cellular Component	GO:0005652	nuclear lamina	2	59	0.052906	0.277512	ENSMUST00000179022,ENSMUST00000057623
Biological Process	GO:1990090	cellular response to nerve growth factor stimulus	4	224	0.0530304	0.277512	ENSMUST00000005406,ENSMUST00000224259,ENSMUST00000111049,ENSMUST00000135636
Biological Process	GO:0035019	somatic stem cell population maintenance	4	224	0.0530304	0.277512	ENSMUST00000061496,ENSMUST00000170089,ENSMUST00000227920,ENSMUST00000026252
Biological Process	GO:0010761	fibroblast migration	4	224	0.0530304	0.277512	ENSMUST00000226284,ENSMUST00000044217,ENSMUST00000170788,ENSMUST00000149927
Biological Process	GO:0060078	regulation of postsynaptic membrane potential	7	537	0.0537022	0.27912	Novel_000004,Novel_005601,ENSMUST00000111121,ENSMUST00000201008,ENSMUST00000154865,ENSMUST00000111049,Novel_003369
Biological Process	GO:0045576	mast cell activation	4	225	0.0537357	0.27912	ENSMUST00000170089,ENSMUST00000155802,ENSMUST00000004745,ENSMUST00000211140
Biological Process	GO:0032269	negative regulation of cellular protein metabolic process	31	3652	0.0539848	0.27912	ENSMUST00000168015,ENSMUST00000095719,Novel_004052,Novel_006176,ENSMUST00000089200,ENSMUST00000111018,ENSMUST00000164992,ENSMUST00000172073,ENSMUST00000112067,Novel_005665,ENSMUST00000105527,ENSMUST00000091288,ENSMUST00000227879,Novel_005874,Novel_007080,ENSMUST00000209467,ENSMUST00000165113,ENSMUST00000112493,ENSMUST00000009705,ENSMUST00000170628,ENSMUST00000108270,ENSMUST00000072324,ENSMUST0000…
Cellular Component	GO:0098984	neuron to neuron synapse	15	1506	0.0540773	0.27912	Novel_005601,ENSMUST00000132139,ENSMUST00000139869,Novel_000004,ENSMUST00000112846,ENSMUST00000216755,ENSMUST00000111121,ENSMUST00000154865,Novel_000059,Novel_002996,ENSMUST00000224259,ENSMUST00000159840,Novel_003369,Novel_002575,ENSMUST00000086854
Biological Process	GO:0016192	vesicle-mediated transport	39	4775	0.0541131	0.27912	Novel_005665,ENSMUST00000102680,ENSMUST00000100794,ENSMUST00000112364,ENSMUST00000135636,ENSMUST00000152511,Novel_002712,ENSMUST00000108375,ENSMUST00000140436,ENSMUST00000115358,ENSMUST00000160272,ENSMUST00000168129,ENSMUST00000123128,ENSMUST00000005406,ENSMUST00000114782,ENSMUST00000084038,Novel_005874,ENSMUST00000000299,ENSMUST00000001008,ENSMUST00000037552,Novel_001058,ENSMUST00000201008,ENSMU…
Biological Process	GO:0002548	monocyte chemotaxis	3	136	0.0542887	0.27912	ENSMUST00000001008,ENSMUST00000019071,ENSMUST00000071935
Biological Process	GO:0035904	aorta development	4	226	0.0544461	0.27912	Novel_004266,ENSMUST00000009705,Novel_001423,ENSMUST00000111055
Biological Process	GO:0051004	regulation of lipoprotein lipase activity	2	60	0.0545099	0.27912	ENSMUST00000135636,Novel_005874
Biological Process	GO:0050860	negative regulation of T cell receptor signaling pathway	2	60	0.0545099	0.27912	ENSMUST00000227879,ENSMUST00000091288
Biological Process	GO:0030826	regulation of cGMP biosynthetic process	2	60	0.0545099	0.27912	ENSMUST00000154865,ENSMUST00000111121
Biological Process	GO:0043067	regulation of programmed cell death	42	5205	0.0546072	0.27912	Novel_002996,ENSMUST00000209467,ENSMUST00000009705,ENSMUST00000112493,ENSMUST00000154865,ENSMUST00000223194,ENSMUST00000108270,ENSMUST00000008995,ENSMUST00000161250,ENSMUST00000140436,ENSMUST00000108375,ENSMUST00000196012,ENSMUST00000033671,ENSMUST00000159209,ENSMUST00000185183,ENSMUST00000164929,ENSMUST00000224259,ENSMUST00000135636,ENSMUST00000111121,Novel_006176,ENSMUST00000105527,ENSMUST00000…
Biological Process	GO:0000165	MAPK cascade	25	2832	0.0547126	0.27912	ENSMUST00000179238,ENSMUST00000037552,ENSMUST00000107575,ENSMUST00000001008,ENSMUST00000112846,ENSMUST00000111121,ENSMUST00000122303,ENSMUST00000224259,ENSMUST00000019071,ENSMUST00000086854,ENSMUST00000155802,ENSMUST00000024791,ENSMUST00000115268,ENSMUST00000111049,ENSMUST00000226284,Novel_004301,ENSMUST00000088790,ENSMUST00000000033,ENSMUST00000216755,ENSMUST00000108707,ENSMUST00000154865,ENSMUS…
Biological Process	GO:2000503	positive regulation of natural killer cell chemotaxis	1	9	0.0549327	0.27912	ENSMUST00000001008
Cellular Component	GO:1990047	spindle matrix	1	9	0.0549327	0.27912	Novel_001250
Biological Process	GO:1905218	cellular response to astaxanthin	1	9	0.0549327	0.27912	ENSMUST00000140436
Biological Process	GO:1904689	negative regulation of cytoplasmic translational initiation	1	9	0.0549327	0.27912	ENSMUST00000209467
Biological Process	GO:1904566	cellular response to 1-oleoyl-sn-glycerol 3-phosphate	1	9	0.0549327	0.27912	ENSMUST00000107575
Biological Process	GO:1904565	response to 1-oleoyl-sn-glycerol 3-phosphate	1	9	0.0549327	0.27912	ENSMUST00000107575
Biological Process	GO:1903999	negative regulation of eating behavior	1	9	0.0549327	0.27912	ENSMUST00000037552
Biological Process	GO:1903215	negative regulation of protein targeting to mitochondrion	1	9	0.0549327	0.27912	ENSMUST00000112067
Biological Process	GO:1901194	negative regulation of formation of translation preinitiation complex	1	9	0.0549327	0.27912	ENSMUST00000209467
Biological Process	GO:1901193	regulation of formation of translation preinitiation complex	1	9	0.0549327	0.27912	ENSMUST00000209467
Cellular Component	GO:0070044	synaptobrevin 2-SNAP-25-syntaxin-1a complex	1	9	0.0549327	0.27912	ENSMUST00000201008
Cellular Component	GO:0070032	synaptobrevin 2-SNAP-25-syntaxin-1a-complexin I complex	1	9	0.0549327	0.27912	ENSMUST00000201008
Molecular Function	GO:0052814	medium-chain-aldehyde dehydrogenase activity	1	9	0.0549327	0.27912	ENSMUST00000164745
Molecular Function	GO:0051185	coenzyme transporter activity	1	9	0.0549327	0.27912	ENSMUST00000161659
Biological Process	GO:0038060	nitric oxide-cGMP-mediated signaling pathway	1	9	0.0549327	0.27912	ENSMUST00000218445
Molecular Function	GO:0016715	oxidoreductase activity, acting on paired donors, with incorporation or reduction of molecular oxygen, reduced ascorbate as one donor, and incorporation of one atom of oxygen	1	9	0.0549327	0.27912	ENSMUST00000058762
Molecular Function	GO:0016492	G-protein coupled neurotensin receptor activity	1	9	0.0549327	0.27912	ENSMUST00000135636
Biological Process	GO:0010166	wax metabolic process	1	9	0.0549327	0.27912	ENSMUST00000164745
Biological Process	GO:0010025	wax biosynthetic process	1	9	0.0549327	0.27912	ENSMUST00000164745
Cellular Component	GO:0005785	signal recognition particle receptor complex	1	9	0.0549327	0.27912	ENSMUST00000111018
Molecular Function	GO:0004792	thiosulfate sulfurtransferase activity	1	9	0.0549327	0.27912	ENSMUST00000169133
Biological Process	GO:0002309	T cell proliferation involved in immune response	1	9	0.0549327	0.27912	ENSMUST00000089620
Biological Process	GO:0043300	regulation of leukocyte degranulation	3	137	0.0552566	0.280409	ENSMUST00000170089,ENSMUST00000155802,ENSMUST00000004745
Biological Process	GO:0021872	forebrain generation of neurons	5	326	0.0552805	0.280409	ENSMUST00000115268,Novel_001102,ENSMUST00000170089,Novel_000059,ENSMUST00000112961
Cellular Component	GO:0034703	cation channel complex	10	890	0.0555563	0.281567	ENSMUST00000219786,ENSMUST00000201008,ENSMUST00000218445,ENSMUST00000106656,ENSMUST00000192723,ENSMUST00000159840,Novel_006766,ENSMUST00000087395,ENSMUST00000111121,ENSMUST00000154865
Biological Process	GO:0006997	nucleus organization	6	432	0.0557825	0.282473	ENSMUST00000172073,ENSMUST00000044217,ENSMUST00000111754,ENSMUST00000165113,ENSMUST00000065648,ENSMUST00000095719
Cellular Component	GO:0000779	condensed chromosome, centromeric region	5	327	0.055865	0.282496	ENSMUST00000111169,ENSMUST00000094623,ENSMUST00000154213,ENSMUST00000152935,Novel_001250
Biological Process	GO:0045453	bone resorption	4	228	0.0558821	0.282496	ENSMUST00000111121,ENSMUST00000154865,ENSMUST00000015667,ENSMUST00000115268
Biological Process	GO:0032870	cellular response to hormone stimulus	22	2434	0.0560814	0.282589	Novel_000739,ENSMUST00000123339,ENSMUST00000224259,ENSMUST00000087956,Novel_007052,ENSMUST00000094623,Novel_002255,ENSMUST00000070522,ENSMUST00000037552,ENSMUST00000211140,Novel_005874,Novel_002256,ENSMUST00000008995,ENSMUST00000098567,Novel_002817,ENSMUST00000123128,ENSMUST00000111049,ENSMUST00000102505,ENSMUST00000015667,ENSMUST00000140436,ENSMUST00000226284,ENSMUST00000000033
Cellular Component	GO:0031674	I band	8	656	0.056082	0.282589	ENSMUST00000139869,ENSMUST00000044217,ENSMUST00000216755,ENSMUST00000152511,ENSMUST00000132139,ENSMUST00000008995,ENSMUST00000084038,ENSMUST00000146201
Biological Process	GO:0036498	IRE1-mediated unfolded protein response	2	61	0.0561309	0.282589	ENSMUST00000161250,ENSMUST00000159209
Biological Process	GO:2000401	regulation of lymphocyte migration	3	138	0.0562328	0.282589	ENSMUST00000154865,ENSMUST00000111121,ENSMUST00000001008
Biological Process	GO:0040036	regulation of fibroblast growth factor receptor signaling pathway	3	138	0.0562328	0.282589	Novel_003814,ENSMUST00000061496,Novel_005296
Biological Process	GO:0010667	negative regulation of cardiac muscle cell apoptotic process	3	138	0.0562328	0.282589	ENSMUST00000112067,ENSMUST00000222106,ENSMUST00000223194
Biological Process	GO:0002886	regulation of myeloid leukocyte mediated immunity	3	138	0.0562328	0.282589	ENSMUST00000170089,ENSMUST00000155802,ENSMUST00000004745
Molecular Function	GO:0019888	protein phosphatase regulator activity	4	229	0.0566077	0.284233	ENSMUST00000105543,ENSMUST00000169861,Novel_000404,ENSMUST00000025932
Biological Process	GO:0016049	cell growth	20	2170	0.0567257	0.284585	ENSMUST00000219786,ENSMUST00000132139,Novel_006306,ENSMUST00000109078,ENSMUST00000061283,Novel_006012,ENSMUST00000111121,ENSMUST00000123339,ENSMUST00000164929,ENSMUST00000139869,Novel_000004,ENSMUST00000216755,ENSMUST00000033671,ENSMUST00000111049,ENSMUST00000200468,ENSMUST00000109076,ENSMUST00000072324,ENSMUST00000005406,ENSMUST00000154865,ENSMUST00000167240
Cellular Component	GO:0031967	organelle envelope	31	3671	0.0570068	0.285755	ENSMUST00000145904,ENSMUST00000222106,ENSMUST00000169133,Novel_002256,ENSMUST00000223194,ENSMUST00000005406,ENSMUST00000111049,ENSMUST00000102505,ENSMUST00000065648,ENSMUST00000140436,ENSMUST00000161250,ENSMUST00000179022,ENSMUST00000159209,ENSMUST00000057623,ENSMUST00000015501,ENSMUST00000044217,ENSMUST00000159551,ENSMUST00000135636,ENSMUST00000108611,ENSMUST00000164929,ENSMUST00000112364,ENSMUS…
Biological Process	GO:0045597	positive regulation of cell differentiation	33	3951	0.0571619	0.28629	ENSMUST00000106656,ENSMUST00000219786,ENSMUST00000046246,Novel_002575,ENSMUST00000115359,ENSMUST00000109078,ENSMUST00000111121,ENSMUST00000224259,ENSMUST00000227920,ENSMUST00000033671,ENSMUST00000109076,ENSMUST00000108270,ENSMUST00000209467,ENSMUST00000009705,ENSMUST00000154865,ENSMUST00000107575,ENSMUST00000001008,ENSMUST00000000109,ENSMUST00000080411,Novel_005601,Novel_002433,ENSMUST00000115268…
Biological Process	GO:0051341	regulation of oxidoreductase activity	4	230	0.0573383	0.286692	ENSMUST00000154865,ENSMUST00000009705,ENSMUST00000111121,ENSMUST00000112067
Biological Process	GO:0000271	polysaccharide biosynthetic process	4	230	0.0573383	0.286692	ENSMUST00000000033,ENSMUST00000162792,ENSMUST00000108707,Novel_000739
Biological Process	GO:1904950	negative regulation of establishment of protein localization	10	896	0.0575811	0.287664	ENSMUST00000114782,ENSMUST00000025724,ENSMUST00000155802,Novel_002256,Novel_006084,ENSMUST00000159209,ENSMUST00000140436,Novel_002255,ENSMUST00000112067,ENSMUST00000161250
Cellular Component	GO:0071010	prespliceosome	2	62	0.0577686	0.287875	ENSMUST00000210789,Novel_005913
Biological Process	GO:0050718	positive regulation of interleukin-1 beta secretion	2	62	0.0577686	0.287875	ENSMUST00000147604,ENSMUST00000001008
Biological Process	GO:0050716	positive regulation of interleukin-1 secretion	2	62	0.0577686	0.287875	ENSMUST00000001008,ENSMUST00000147604
Biological Process	GO:0033157	regulation of intracellular protein transport	14	1394	0.0580625	0.288587	Novel_003814,ENSMUST00000102505,Novel_002255,ENSMUST00000112067,ENSMUST00000219786,ENSMUST00000102680,ENSMUST00000033053,ENSMUST00000061496,Novel_002812,Novel_000059,ENSMUST00000123339,ENSMUST00000168743,Novel_005457,Novel_002256
Biological Process	GO:0048747	muscle fiber development	4	231	0.058074	0.288587	ENSMUST00000008995,ENSMUST00000146201,ENSMUST00000110384,ENSMUST00000231567
Biological Process	GO:0010951	negative regulation of endopeptidase activity	8	661	0.0580899	0.288587	ENSMUST00000033671,ENSMUST00000112706,ENSMUST00000140436,ENSMUST00000216755,Novel_004052,ENSMUST00000089200,ENSMUST00000112493,ENSMUST00000005406
Biological Process	GO:0048814	regulation of dendrite morphogenesis	7	547	0.0581055	0.288587	Novel_005601,ENSMUST00000109076,Novel_002575,Novel_004301,ENSMUST00000072324,ENSMUST00000109078,ENSMUST00000115359
Cellular Component	GO:0035869	ciliary transition zone	4	232	0.0588148	0.291588	ENSMUST00000149927,ENSMUST00000224423,ENSMUST00000028857,ENSMUST00000110357
Biological Process	GO:0006405	RNA export from nucleus	5	332	0.0588406	0.291588	ENSMUST00000191896,ENSMUST00000068408,ENSMUST00000109810,ENSMUST00000108611,Novel_002812
Biological Process	GO:0044403	symbiosis, encompassing mutualism through parasitism	15	1525	0.0588987	0.291588	Novel_007200,ENSMUST00000025073,ENSMUST00000165113,ENSMUST00000092532,ENSMUST00000123339,ENSMUST00000095719,ENSMUST00000164929,ENSMUST00000172073,ENSMUST00000143702,Novel_001058,Novel_002433,ENSMUST00000140436,ENSMUST00000068408,ENSMUST00000001008,ENSMUST00000108707
Biological Process	GO:2000377	regulation of reactive oxygen species metabolic process	8	663	0.0589056	0.291588	ENSMUST00000000299,ENSMUST00000216755,ENSMUST00000108611,ENSMUST00000222106,ENSMUST00000154865,ENSMUST00000111121,ENSMUST00000223194,ENSMUST00000008995
Biological Process	GO:0044765	single-organism transport	71	9476	0.0592613	0.292444	ENSMUST00000165113,ENSMUST00000009705,Novel_005874,ENSMUST00000087395,ENSMUST00000147604,ENSMUST00000084038,ENSMUST00000114782,Novel_003814,ENSMUST00000152511,ENSMUST00000044217,ENSMUST00000164929,ENSMUST00000172073,ENSMUST00000106149,ENSMUST00000091288,ENSMUST00000100794,ENSMUST00000130305,ENSMUST00000202623,ENSMUST00000057145,ENSMUST00000058762,ENSMUST00000192723,ENSMUST00000170089,ENSMUST00000…
Cellular Component	GO:0031975	envelope	31	3685	0.0593108	0.292444	ENSMUST00000111049,ENSMUST00000102505,ENSMUST00000065648,ENSMUST00000140436,ENSMUST00000179022,ENSMUST00000161250,ENSMUST00000159209,ENSMUST00000057623,ENSMUST00000015501,ENSMUST00000044217,ENSMUST00000159551,ENSMUST00000145904,ENSMUST00000222106,ENSMUST00000169133,Novel_002256,ENSMUST00000223194,ENSMUST00000005406,ENSMUST00000091288,ENSMUST00000094623,ENSMUST00000028207,Novel_002255,ENSMUST00000…
Molecular Function	GO:0060589	nucleoside-triphosphatase regulator activity	13	1272	0.0593534	0.292444	ENSMUST00000084896,ENSMUST00000114782,Novel_002256,Novel_002996,ENSMUST00000071935,Novel_006864,ENSMUST00000111754,ENSMUST00000111331,ENSMUST00000065512,ENSMUST00000226284,Novel_002255,ENSMUST00000065648,Novel_001032
Biological Process	GO:2000811	negative regulation of anoikis	2	63	0.0594227	0.292444	ENSMUST00000224259,ENSMUST00000140436
Biological Process	GO:2000322	regulation of glucocorticoid receptor signaling pathway	2	63	0.0594227	0.292444	ENSMUST00000224259,ENSMUST00000111049
Biological Process	GO:0051000	positive regulation of nitric-oxide synthase activity	2	63	0.0594227	0.292444	ENSMUST00000111121,ENSMUST00000154865
Biological Process	GO:0032703	negative regulation of interleukin-2 production	2	63	0.0594227	0.292444	ENSMUST00000091288,ENSMUST00000105527
Biological Process	GO:0019220	regulation of phosphate metabolic process	46	5816	0.0596254	0.293199	ENSMUST00000072324,Novel_002817,ENSMUST00000026252,Novel_000059,ENSMUST00000121198,ENSMUST00000108707,Novel_004301,ENSMUST00000022257,ENSMUST00000226284,ENSMUST00000111049,ENSMUST00000155802,ENSMUST00000024791,ENSMUST00000115268,ENSMUST00000086854,ENSMUST00000095719,ENSMUST00000000109,ENSMUST00000000299,ENSMUST00000107575,ENSMUST00000227879,ENSMUST00000001008,Novel_003638,ENSMUST00000037552,Novel…
Biological Process	GO:0051704	multi-organism process	58	7561	0.0596934	0.293291	ENSMUST00000025724,ENSMUST00000172073,Novel_002575,ENSMUST00000164929,ENSMUST00000028857,ENSMUST00000111121,ENSMUST00000053498,ENSMUST00000120918,Novel_002763,ENSMUST00000105527,ENSMUST00000102680,ENSMUST00000130992,ENSMUST00000147604,ENSMUST00000021860,ENSMUST00000105325,ENSMUST00000005406,ENSMUST00000108270,ENSMUST00000080744,ENSMUST00000165113,ENSMUST00000145904,ENSMUST00000154865,ENSMUST00000…
Biological Process	GO:0006796	phosphate-containing compound metabolic process	77	10375	0.0597912	0.293315	ENSMUST00000216755,ENSMUST00000108707,ENSMUST00000022257,ENSMUST00000194206,ENSMUST00000231257,Novel_005432,ENSMUST00000026252,ENSMUST00000097707,ENSMUST00000121198,ENSMUST00000028636,ENSMUST00000120119,Novel_001102,ENSMUST00000000299,ENSMUST00000112846,ENSMUST00000001008,ENSMUST00000112380,Novel_003638,ENSMUST00000179238,ENSMUST00000155802,ENSMUST00000115268,ENSMUST00000161908,ENSMUST00000164745…
Biological Process	GO:0051276	chromosome organization	33	3969	0.060034	0.293315	Novel_001542,ENSMUST00000032370,ENSMUST00000168129,ENSMUST00000008995,ENSMUST00000152935,Novel_001270,ENSMUST00000028300,ENSMUST00000156314,Novel_000739,ENSMUST00000154213,Novel_001543,ENSMUST00000061496,ENSMUST00000108707,ENSMUST00000170089,ENSMUST00000022257,ENSMUST00000170994,ENSMUST00000067218,Novel_002817,ENSMUST00000112433,ENSMUST00000026252,ENSMUST00000076700,ENSMUST00000123555,ENSMUST0000…
Biological Process	GO:1904019	epithelial cell apoptotic process	5	334	0.0600558	0.293315	ENSMUST00000030991,ENSMUST00000061496,ENSMUST00000135636,ENSMUST00000140436,ENSMUST00000105527
Biological Process	GO:0045445	myoblast differentiation	5	334	0.0600558	0.293315	Novel_002433,ENSMUST00000159840,Novel_004342,ENSMUST00000209467,ENSMUST00000061496
Molecular Function	GO:0030507	spectrin binding	4	234	0.0603114	0.293315	ENSMUST00000084038,ENSMUST00000152511,ENSMUST00000219224,ENSMUST00000114167
Biological Process	GO:1903320	regulation of protein modification by small protein conjugation or removal	10	904	0.0603554	0.293315	ENSMUST00000105527,Novel_003638,Novel_005783,ENSMUST00000108707,ENSMUST00000097908,ENSMUST00000146201,ENSMUST00000154865,ENSMUST00000111121,ENSMUST00000008995,ENSMUST00000156314
Biological Process	GO:0009628	response to abiotic stimulus	37	4537	0.0606819	0.293315	ENSMUST00000140436,ENSMUST00000161250,ENSMUST00000159209,ENSMUST00000000033,Novel_007080,ENSMUST00000161513,ENSMUST00000009705,ENSMUST00000154865,Novel_002996,Novel_003369,ENSMUST00000005406,ENSMUST00000112067,Novel_000739,ENSMUST00000111121,ENSMUST00000224259,ENSMUST00000164929,Novel_002575,Novel_005432,ENSMUST00000202623,ENSMUST00000218445,ENSMUST00000111049,ENSMUST00000015667,ENSMUST0000022628…
Biological Process	GO:1905562	regulation of vascular endothelial cell proliferation	1	10	0.0608474	0.293315	ENSMUST00000226284
Biological Process	GO:1905292	regulation of neural crest cell differentiation	1	10	0.0608474	0.293315	ENSMUST00000009705
Biological Process	GO:1905217	response to astaxanthin	1	10	0.0608474	0.293315	ENSMUST00000140436
Biological Process	GO:1903939	regulation of TORC2 signaling	1	10	0.0608474	0.293315	ENSMUST00000024987
Biological Process	GO:0101023	vascular endothelial cell proliferation	1	10	0.0608474	0.293315	ENSMUST00000226284
Molecular Function	GO:0070815	peptidyl-lysine 5-dioxygenase activity	1	10	0.0608474	0.293315	ENSMUST00000070522
Biological Process	GO:0051643	endoplasmic reticulum localization	1	10	0.0608474	0.293315	ENSMUST00000123128
Biological Process	GO:0051316	attachment of spindle microtubules to kinetochore involved in meiotic chromosome segregation	1	10	0.0608474	0.293315	ENSMUST00000154213
Cellular Component	GO:0034687	integrin alphaL-beta2 complex	1	10	0.0608474	0.293315	ENSMUST00000000299
Biological Process	GO:0034140	negative regulation of toll-like receptor 3 signaling pathway	1	10	0.0608474	0.293315	ENSMUST00000105527
Biological Process	GO:0033031	positive regulation of neutrophil apoptotic process	1	10	0.0608474	0.293315	ENSMUST00000057145
Molecular Function	GO:0030369	ICAM-3 receptor activity	1	10	0.0608474	0.293315	ENSMUST00000000299
Biological Process	GO:0006627	protein processing involved in protein targeting to mitochondrion	1	10	0.0608474	0.293315	ENSMUST00000112067
Biological Process	GO:0003273	cell migration involved in endocardial cushion formation	1	10	0.0608474	0.293315	ENSMUST00000009705
Biological Process	GO:0002580	regulation of antigen processing and presentation of peptide or polysaccharide antigen via MHC class II	1	10	0.0608474	0.293315	ENSMUST00000024791
Biological Process	GO:0030178	negative regulation of Wnt signaling pathway	7	553	0.0608515	0.293315	ENSMUST00000108707,ENSMUST00000061496,Novel_004534,Novel_001357,ENSMUST00000087956,ENSMUST00000226284,ENSMUST00000039016
Biological Process	GO:0051153	regulation of striated muscle cell differentiation	6	442	0.0609138	0.293315	ENSMUST00000146201,ENSMUST00000111049,ENSMUST00000209467,ENSMUST00000080411,ENSMUST00000219786,ENSMUST00000008995
Biological Process	GO:0051241	negative regulation of multicellular organismal process	34	4115	0.0609307	0.293315	Novel_007247,ENSMUST00000105527,ENSMUST00000130992,ENSMUST00000091288,ENSMUST00000109078,ENSMUST00000025724,ENSMUST00000164929,ENSMUST00000111121,ENSMUST00000097908,ENSMUST00000082170,ENSMUST00000089620,ENSMUST00000216344,ENSMUST00000005406,ENSMUST00000008995,ENSMUST00000109076,Novel_002996,ENSMUST00000172715,ENSMUST00000154865,Novel_007080,ENSMUST00000001008,ENSMUST00000107575,Novel_002433,ENSMU…
Biological Process	GO:0051174	regulation of phosphorus metabolic process	46	5827	0.0611159	0.293969	ENSMUST00000121198,Novel_000059,ENSMUST00000026252,ENSMUST00000072324,Novel_002817,ENSMUST00000111049,ENSMUST00000226284,ENSMUST00000022257,Novel_004301,ENSMUST00000108707,ENSMUST00000095719,ENSMUST00000086854,ENSMUST00000024791,ENSMUST00000155802,ENSMUST00000115268,ENSMUST00000179238,Novel_005601,Novel_003638,ENSMUST00000037552,ENSMUST00000107575,ENSMUST00000001008,ENSMUST00000227879,ENSMUST0000…
Biological Process	GO:2000249	regulation of actin cytoskeleton reorganization	3	143	0.0612359	0.294071	ENSMUST00000115268,ENSMUST00000154865,ENSMUST00000111121
Biological Process	GO:0034113	heterotypic cell-cell adhesion	3	143	0.0612359	0.294071	ENSMUST00000033053,ENSMUST00000000299,ENSMUST00000105527
Biological Process	GO:0007204	positive regulation of cytosolic calcium ion concentration	11	1029	0.0613242	0.294257	ENSMUST00000170089,ENSMUST00000107575,ENSMUST00000001008,ENSMUST00000159209,ENSMUST00000219786,ENSMUST00000161250,ENSMUST00000105325,ENSMUST00000123128,ENSMUST00000108611,ENSMUST00000111121,ENSMUST00000154865
Biological Process	GO:0031396	regulation of protein ubiquitination	9	787	0.0614931	0.29483	ENSMUST00000154865,ENSMUST00000111121,ENSMUST00000146201,ENSMUST00000156314,ENSMUST00000105527,Novel_003638,ENSMUST00000108707,ENSMUST00000097908,Novel_005783
Cellular Component	GO:0016529	sarcoplasmic reticulum	5	337	0.0619052	0.296413	ENSMUST00000219786,ENSMUST00000162792,ENSMUST00000152511,ENSMUST00000084038,ENSMUST00000044217
Biological Process	GO:0032388	positive regulation of intracellular transport	12	1155	0.0619284	0.296413	ENSMUST00000170089,ENSMUST00000061496,ENSMUST00000033053,Novel_000004,ENSMUST00000219786,ENSMUST00000102680,ENSMUST00000102505,Novel_003814,Novel_005457,Novel_000059,ENSMUST00000168743,Novel_002812
Molecular Function	GO:0031072	heat shock protein binding	6	444	0.0619726	0.296413	Novel_005948,Novel_001102,ENSMUST00000115359,Novel_007080,Novel_000739,ENSMUST00000024987
Biological Process	GO:0032768	regulation of monooxygenase activity	3	144	0.0622607	0.297312	ENSMUST00000111121,ENSMUST00000154865,ENSMUST00000009705
Biological Process	GO:0014009	glial cell proliferation	3	144	0.0622607	0.297312	ENSMUST00000154865,ENSMUST00000111121,ENSMUST00000025724
Biological Process	GO:0120036	plasma membrane bounded cell projection organization	46	5836	0.0623556	0.297527	ENSMUST00000115268,Novel_002341,Novel_006012,Novel_004266,Novel_005012,ENSMUST00000107575,ENSMUST00000000109,ENSMUST00000072292,Novel_005601,Novel_002433,ENSMUST00000072324,ENSMUST00000113755,ENSMUST00000192967,Novel_000004,ENSMUST00000088790,Novel_004301,ENSMUST00000149927,ENSMUST00000111049,ENSMUST00000202623,Novel_001032,ENSMUST00000226284,ENSMUST00000114167,Novel_002575,ENSMUST00000084896,ENS…
Cellular Component	GO:0005643	nuclear pore	4	237	0.062594	0.29824	Novel_002256,ENSMUST00000108611,Novel_002255,ENSMUST00000102505
Biological Process	GO:0010975	regulation of neuron projection development	22	2466	0.0626472	0.29824	Novel_002433,Novel_005601,ENSMUST00000106656,ENSMUST00000000109,ENSMUST00000107575,ENSMUST00000224259,Novel_006012,ENSMUST00000111121,ENSMUST00000109078,ENSMUST00000115359,Novel_002575,ENSMUST00000216344,ENSMUST00000226284,ENSMUST00000111049,ENSMUST00000082170,ENSMUST00000088790,Novel_004301,Novel_000004,Novel_002996,ENSMUST00000154865,ENSMUST00000072324,ENSMUST00000109076
Biological Process	GO:0060538	skeletal muscle organ development	9	790	0.0626554	0.29824	ENSMUST00000061496,ENSMUST00000110384,Novel_004342,ENSMUST00000008995,ENSMUST00000115268,Novel_005296,ENSMUST00000146201,Novel_007080,ENSMUST00000123339
Biological Process	GO:1903305	regulation of regulated secretory pathway	6	446	0.0630423	0.299841	ENSMUST00000201008,Novel_006012,Novel_000004,ENSMUST00000004745,ENSMUST00000170089,ENSMUST00000155802
Biological Process	GO:1905114	cell surface receptor signaling pathway involved in cell-cell signaling	19	2066	0.0631813	0.299871	ENSMUST00000201008,Novel_005601,Novel_001357,ENSMUST00000111121,Novel_004534,ENSMUST00000039016,ENSMUST00000087956,Novel_004301,Novel_000004,ENSMUST00000108707,ENSMUST00000061496,ENSMUST00000102690,Novel_003814,ENSMUST00000111049,ENSMUST00000226284,ENSMUST00000026252,ENSMUST00000072324,ENSMUST00000154865,Novel_003369
Biological Process	GO:0006887	exocytosis	13	1285	0.0631953	0.299871	ENSMUST00000004745,ENSMUST00000001008,Novel_000004,ENSMUST00000170089,ENSMUST00000115358,ENSMUST00000201008,Novel_001058,ENSMUST00000114782,ENSMUST00000155802,ENSMUST00000123128,Novel_006012,ENSMUST00000205613,ENSMUST00000115356
Biological Process	GO:1903708	positive regulation of hemopoiesis	7	558	0.0631997	0.299871	ENSMUST00000001008,ENSMUST00000227920,ENSMUST00000115268,ENSMUST00000170089,ENSMUST00000209467,Novel_002433,ENSMUST00000076700
Cellular Component	GO:0043292	contractile fiber	11	1035	0.0633391	0.300293	ENSMUST00000146201,ENSMUST00000231567,ENSMUST00000008995,ENSMUST00000084038,ENSMUST00000132139,ENSMUST00000019611,ENSMUST00000222006,ENSMUST00000139869,ENSMUST00000152511,ENSMUST00000216755,ENSMUST00000044217
Biological Process	GO:0045921	positive regulation of exocytosis	5	340	0.0637866	0.301906	Novel_000004,ENSMUST00000170089,ENSMUST00000115358,ENSMUST00000201008,ENSMUST00000115356
Biological Process	GO:0045785	positive regulation of cell adhesion	13	1287	0.0638008	0.301906	Novel_002712,ENSMUST00000000033,ENSMUST00000089620,ENSMUST00000088790,ENSMUST00000111055,ENSMUST00000114791,ENSMUST00000115677,ENSMUST00000226284,Novel_002433,ENSMUST00000026252,ENSMUST00000154865,ENSMUST00000111121,ENSMUST00000076700
Biological Process	GO:0006836	neurotransmitter transport	9	793	0.0638315	0.301906	ENSMUST00000205613,Novel_006012,ENSMUST00000115356,ENSMUST00000224259,Novel_005601,ENSMUST00000115358,ENSMUST00000201008,ENSMUST00000004745,Novel_000004
Biological Process	GO:0044344	cellular response to fibroblast growth factor stimulus	6	448	0.0641228	0.302941	Novel_003814,ENSMUST00000169861,ENSMUST00000025932,Novel_005296,ENSMUST00000108707,ENSMUST00000061496
Biological Process	GO:0070848	response to growth factor	22	2473	0.0641523	0.302941	Novel_005296,ENSMUST00000084896,ENSMUST00000025932,Novel_006306,ENSMUST00000224259,Novel_006176,ENSMUST00000135636,ENSMUST00000161659,ENSMUST00000108270,ENSMUST00000005406,Novel_000059,ENSMUST00000169861,ENSMUST00000009705,ENSMUST00000061496,ENSMUST00000108707,ENSMUST00000095759,ENSMUST00000176204,ENSMUST00000166678,Novel_003814,ENSMUST00000111049,ENSMUST00000218445,ENSMUST00000102505
Biological Process	GO:0048468	cell development	65	8631	0.0643112	0.303247	Novel_006012,ENSMUST00000231567,ENSMUST00000107575,ENSMUST00000000109,ENSMUST00000110357,ENSMUST00000072292,Novel_005601,Novel_002433,ENSMUST00000132139,ENSMUST00000032800,ENSMUST00000072324,ENSMUST00000146201,ENSMUST00000113755,Novel_000059,ENSMUST00000139869,Novel_004301,ENSMUST00000088790,Novel_000004,ENSMUST00000112961,ENSMUST00000111049,ENSMUST00000226284,Novel_002575,ENSMUST00000115359,ENSM…
Biological Process	GO:0031098	stress-activated protein kinase signaling cascade	11	1038	0.0643626	0.303247	ENSMUST00000111121,ENSMUST00000154865,ENSMUST00000121198,ENSMUST00000122303,ENSMUST00000086854,ENSMUST00000108270,ENSMUST00000124443,Novel_004301,ENSMUST00000216755,ENSMUST00000112846,ENSMUST00000108707
Biological Process	GO:0071363	cellular response to growth factor stimulus	21	2339	0.0643772	0.303247	ENSMUST00000095759,ENSMUST00000108707,ENSMUST00000061496,ENSMUST00000176204,ENSMUST00000166678,ENSMUST00000111049,ENSMUST00000102505,Novel_003814,ENSMUST00000005406,ENSMUST00000108270,ENSMUST00000169861,Novel_000059,ENSMUST00000009705,ENSMUST00000161659,ENSMUST00000025932,ENSMUST00000084896,Novel_005296,Novel_006306,ENSMUST00000224259,ENSMUST00000135636,Novel_006176
Biological Process	GO:0050715	positive regulation of cytokine secretion	5	341	0.0644208	0.303247	ENSMUST00000001008,ENSMUST00000115268,ENSMUST00000155802,ENSMUST00000147604,ENSMUST00000025724
Biological Process	GO:0010523	negative regulation of calcium ion transport into cytosol	2	66	0.0644814	0.303255	ENSMUST00000161250,ENSMUST00000159209
Biological Process	GO:0032970	regulation of actin filament-based process	14	1417	0.0645249	0.303255	ENSMUST00000102680,ENSMUST00000219786,Novel_005601,ENSMUST00000160272,ENSMUST00000102505,Novel_001032,ENSMUST00000058762,ENSMUST00000107575,Novel_006084,ENSMUST00000154865,ENSMUST00000111121,ENSMUST00000084896,ENSMUST00000115268,ENSMUST00000115359
Biological Process	GO:0071345	cellular response to cytokine stimulus	19	2072	0.0646028	0.303255	ENSMUST00000111049,ENSMUST00000231257,ENSMUST00000140436,ENSMUST00000089620,ENSMUST00000108707,ENSMUST00000154865,ENSMUST00000147604,Novel_003638,Novel_005665,ENSMUST00000219786,ENSMUST00000037552,ENSMUST00000001008,Novel_002341,ENSMUST00000111121,ENSMUST00000224259,ENSMUST00000030991,ENSMUST00000019071,ENSMUST00000115268,ENSMUST00000024791
Biological Process	GO:0032088	negative regulation of NF-kappaB transcription factor activity	4	240	0.0649216	0.303255	ENSMUST00000130992,ENSMUST00000105527,Novel_001270,ENSMUST00000147604
Biological Process	GO:0014904	myotube cell development	3	147	0.0653826	0.303255	ENSMUST00000146201,ENSMUST00000110384,ENSMUST00000008995
Biological Process	GO:0090287	regulation of cellular response to growth factor stimulus	10	918	0.0654166	0.303255	ENSMUST00000176204,ENSMUST00000166678,Novel_003814,ENSMUST00000102505,ENSMUST00000061496,ENSMUST00000108707,ENSMUST00000009705,Novel_005296,ENSMUST00000108270,Novel_006306
Biological Process	GO:0097479	synaptic vesicle localization	7	563	0.0656025	0.303255	ENSMUST00000115356,ENSMUST00000201008,ENSMUST00000115358,Novel_006012,ENSMUST00000205613,Novel_000004,ENSMUST00000004745
Biological Process	GO:0032496	response to lipopolysaccharide	13	1293	0.0656402	0.303255	ENSMUST00000130992,ENSMUST00000033671,ENSMUST00000140436,ENSMUST00000105527,ENSMUST00000089620,ENSMUST00000001008,ENSMUST00000112493,ENSMUST00000030991,Novel_002817,ENSMUST00000021860,ENSMUST00000155802,ENSMUST00000024791,ENSMUST00000105325
Biological Process	GO:0097194	execution phase of apoptosis	4	241	0.0657073	0.303255	ENSMUST00000165113,ENSMUST00000140436,ENSMUST00000095719,ENSMUST00000172073
Cellular Component	GO:0005694	chromosome	29	3443	0.065778	0.303255	ENSMUST00000067218,ENSMUST00000168129,ENSMUST00000061496,ENSMUST00000032370,ENSMUST00000185183,ENSMUST00000170994,ENSMUST00000152935,ENSMUST00000076700,ENSMUST00000123555,ENSMUST00000165113,Novel_002817,Novel_002256,ENSMUST00000026252,ENSMUST00000142851,ENSMUST00000112433,Novel_002255,ENSMUST00000024987,ENSMUST00000028300,ENSMUST00000111169,ENSMUST00000094623,ENSMUST00000095719,ENSMUST00000154213…
Biological Process	GO:0007399	nervous system development	71	9537	0.0660638	0.303255	ENSMUST00000160272,ENSMUST00000033671,ENSMUST00000123128,ENSMUST00000005406,ENSMUST00000108270,ENSMUST00000109076,ENSMUST00000154865,ENSMUST00000106656,ENSMUST00000161659,Novel_005665,ENSMUST00000025724,ENSMUST00000115359,Novel_002575,ENSMUST00000224259,ENSMUST00000111121,Novel_000004,Novel_004301,ENSMUST00000088790,ENSMUST00000226284,ENSMUST00000111049,ENSMUST00000218445,ENSMUST00000112961,ENSMU…
Biological Process	GO:0060402	calcium ion transport into cytosol	7	564	0.0660895	0.303255	ENSMUST00000123128,ENSMUST00000159209,ENSMUST00000001008,ENSMUST00000161250,ENSMUST00000219786,ENSMUST00000111121,ENSMUST00000154865
Biological Process	GO:0042981	regulation of apoptotic process	41	5143	0.0661909	0.303255	ENSMUST00000091288,ENSMUST00000028300,ENSMUST00000100794,ENSMUST00000112067,ENSMUST00000105527,Novel_006176,ENSMUST00000135636,ENSMUST00000111121,ENSMUST00000224259,ENSMUST00000164929,ENSMUST00000159209,ENSMUST00000185183,ENSMUST00000196012,ENSMUST00000033671,ENSMUST00000140436,ENSMUST00000108375,ENSMUST00000161250,ENSMUST00000008995,ENSMUST00000223194,ENSMUST00000209467,ENSMUST00000009705,ENSMUS…
Biological Process	GO:2000114	regulation of establishment of cell polarity	2	67	0.0661988	0.303255	ENSMUST00000154865,ENSMUST00000111121
Biological Process	GO:0099500	vesicle fusion to plasma membrane	2	67	0.0661988	0.303255	ENSMUST00000201008,Novel_000004
Biological Process	GO:0031629	synaptic vesicle fusion to presynaptic active zone membrane	2	67	0.0661988	0.303255	Novel_000004,ENSMUST00000201008
Cellular Component	GO:0014731	spectrin-associated cytoskeleton	2	67	0.0661988	0.303255	ENSMUST00000084038,ENSMUST00000152511
Biological Process	GO:0009629	response to gravity	2	67	0.0661988	0.303255	ENSMUST00000201008,ENSMUST00000227879
Molecular Function	GO:0004707	MAP kinase activity	2	67	0.0661988	0.303255	ENSMUST00000112846,ENSMUST00000086854
Biological Process	GO:1902107	positive regulation of leukocyte differentiation	6	452	0.0663164	0.303255	Novel_002433,ENSMUST00000076700,ENSMUST00000209467,ENSMUST00000115268,ENSMUST00000001008,ENSMUST00000227920
Cellular Component	GO:0030141	secretory granule	11	1044	0.0664418	0.303255	ENSMUST00000112364,ENSMUST00000097707,ENSMUST00000105325,ENSMUST00000123128,ENSMUST00000114782,ENSMUST00000191251,ENSMUST00000201008,ENSMUST00000037380,ENSMUST00000111049,ENSMUST00000058762,ENSMUST00000004745
Biological Process	GO:1901301	regulation of cargo loading into COPII-coated vesicle	1	11	0.0667252	0.303255	Novel_004266
Biological Process	GO:1900748	positive regulation of vascular endothelial growth factor signaling pathway	1	11	0.0667252	0.303255	ENSMUST00000102505
Cellular Component	GO:0097512	cardiac myofibril	1	11	0.0667252	0.303255	ENSMUST00000216755
Cellular Component	GO:0097169	AIM2 inflammasome complex	1	11	0.0667252	0.303255	ENSMUST00000147604
Biological Process	GO:0072300	positive regulation of metanephric glomerulus development	1	11	0.0667252	0.303255	ENSMUST00000088790
Biological Process	GO:0070428	regulation of nucleotide-binding oligomerization domain containing 1 signaling pathway	1	11	0.0667252	0.303255	ENSMUST00000105527
Cellular Component	GO:0061645	endocytic patch	1	11	0.0667252	0.303255	ENSMUST00000102680
Biological Process	GO:0061193	taste bud development	1	11	0.0667252	0.303255	ENSMUST00000111049
Biological Process	GO:0052204	negative regulation of molecular function in other organism involved in symbiotic interaction	1	11	0.0667252	0.303255	ENSMUST00000143702
Biological Process	GO:0051666	actin cortical patch localization	1	11	0.0667252	0.303255	ENSMUST00000102680
Biological Process	GO:0051182	coenzyme transport	1	11	0.0667252	0.303255	ENSMUST00000161659
Biological Process	GO:0044362	negative regulation of molecular function in other organism	1	11	0.0667252	0.303255	ENSMUST00000143702
Molecular Function	GO:0043532	angiostatin binding	1	11	0.0667252	0.303255	Novel_007247
Biological Process	GO:0032661	regulation of interleukin-18 production	1	11	0.0667252	0.303255	ENSMUST00000155802
Biological Process	GO:0032497	detection of lipopolysaccharide	1	11	0.0667252	0.303255	ENSMUST00000024791
Cellular Component	GO:0030479	actin cortical patch	1	11	0.0667252	0.303255	ENSMUST00000102680
Biological Process	GO:0030222	eosinophil differentiation	1	11	0.0667252	0.303255	ENSMUST00000170089
Biological Process	GO:0019254	carnitine metabolic process, CoA-linked	1	11	0.0667252	0.303255	ENSMUST00000028207
Biological Process	GO:0019046	release from viral latency	1	11	0.0667252	0.303255	Novel_007200
Biological Process	GO:0019045	latent virus replication	1	11	0.0667252	0.303255	Novel_007200
Biological Process	GO:0010701	positive regulation of norepinephrine secretion	1	11	0.0667252	0.303255	ENSMUST00000201008
Molecular Function	GO:0004594	pantothenate kinase activity	1	11	0.0667252	0.303255	ENSMUST00000145904
Biological Process	GO:0002432	granuloma formation	1	11	0.0667252	0.303255	ENSMUST00000105527
Cellular Component	GO:0000939	condensed chromosome inner kinetochore	1	11	0.0667252	0.303255	ENSMUST00000154213
Biological Process	GO:1903706	regulation of hemopoiesis	12	1170	0.066767	0.303255	Novel_002433,ENSMUST00000115677,ENSMUST00000170089,ENSMUST00000227920,ENSMUST00000001008,ENSMUST00000076700,ENSMUST00000209467,ENSMUST00000111121,ENSMUST00000154865,ENSMUST00000032800,ENSMUST00000115268,ENSMUST00000026252
Biological Process	GO:1901342	regulation of vasculature development	10	922	0.0669112	0.303446	ENSMUST00000105325,ENSMUST00000172715,ENSMUST00000174188,ENSMUST00000111121,ENSMUST00000009705,ENSMUST00000154865,ENSMUST00000111055,Novel_007247,ENSMUST00000170089,ENSMUST00000000299
Biological Process	GO:0043406	positive regulation of MAP kinase activity	10	922	0.0669112	0.303446	ENSMUST00000111049,Novel_004301,ENSMUST00000107575,ENSMUST00000108707,ENSMUST00000121198,ENSMUST00000122303,ENSMUST00000111121,ENSMUST00000154865,ENSMUST00000224259,ENSMUST00000086854
Biological Process	GO:0043408	regulation of MAPK cascade	22	2488	0.0674621	0.305201	ENSMUST00000108707,Novel_004301,ENSMUST00000000033,ENSMUST00000226284,ENSMUST00000111049,ENSMUST00000108270,Novel_002996,Novel_000059,ENSMUST00000121198,ENSMUST00000154865,ENSMUST00000001008,ENSMUST00000107575,ENSMUST00000037552,ENSMUST00000179238,ENSMUST00000115268,ENSMUST00000024791,ENSMUST00000155802,ENSMUST00000086854,ENSMUST00000019071,ENSMUST00000224259,ENSMUST00000122303,ENSMUST00000111121
Biological Process	GO:1902229	regulation of intrinsic apoptotic signaling pathway in response to DNA damage	3	149	0.0675033	0.305201	ENSMUST00000120119,ENSMUST00000028300,ENSMUST00000140436
Biological Process	GO:0032720	negative regulation of tumor necrosis factor production	3	149	0.0675033	0.305201	ENSMUST00000130992,ENSMUST00000105527,Novel_002817
Biological Process	GO:0010664	negative regulation of striated muscle cell apoptotic process	3	149	0.0675033	0.305201	ENSMUST00000223194,ENSMUST00000112067,ENSMUST00000222106
Biological Process	GO:0010256	endomembrane system organization	20	2219	0.067744	0.306057	ENSMUST00000024791,Novel_002575,ENSMUST00000172073,ENSMUST00000095719,Novel_006084,ENSMUST00000218166,ENSMUST00000111754,ENSMUST00000100794,ENSMUST00000123128,ENSMUST00000084038,ENSMUST00000087395,ENSMUST00000130305,ENSMUST00000165113,ENSMUST00000152511,ENSMUST00000044217,Novel_004301,ENSMUST00000108375,ENSMUST00000140436,Novel_001423,ENSMUST00000065648
Biological Process	GO:1900452	regulation of long term synaptic depression	2	68	0.0679313	0.306438	Novel_005601,ENSMUST00000115359
Biological Process	GO:0045943	positive regulation of transcription from RNA polymerase I promoter	2	68	0.0679313	0.306438	ENSMUST00000174302,ENSMUST00000107123
Biological Process	GO:0007267	cell-cell signaling	43	5443	0.0681257	0.307082	ENSMUST00000123128,ENSMUST00000114782,Novel_003369,Novel_002996,ENSMUST00000165113,ENSMUST00000154865,ENSMUST00000102690,ENSMUST00000115358,Novel_003814,ENSMUST00000115359,ENSMUST00000172073,Novel_002575,ENSMUST00000087956,ENSMUST00000224259,Novel_004534,ENSMUST00000111121,Novel_005665,ENSMUST00000112067,ENSMUST00000072324,Novel_004201,ENSMUST00000026252,Novel_000059,ENSMUST00000061496,ENSMUST000…
Molecular Function	GO:0001228	transcriptional activator activity, RNA polymerase II transcription regulatory region sequence-specific binding	14	1430	0.0683829	0.307942	ENSMUST00000185183,ENSMUST00000061496,ENSMUST00000170089,ENSMUST00000115677,ENSMUST00000172073,ENSMUST00000176161,Novel_007200,ENSMUST00000210580,ENSMUST00000092532,ENSMUST00000161513,ENSMUST00000165113,Novel_005874,Novel_000862,ENSMUST00000095719
Biological Process	GO:0050776	regulation of immune response	19	2088	0.0685009	0.307942	ENSMUST00000030991,ENSMUST00000086854,ENSMUST00000025724,ENSMUST00000155802,ENSMUST00000091288,ENSMUST00000130992,ENSMUST00000105527,ENSMUST00000227879,ENSMUST00000112493,ENSMUST00000147604,ENSMUST00000069507,ENSMUST00000143702,ENSMUST00000033671,ENSMUST00000029741,ENSMUST00000089620,ENSMUST00000004745,ENSMUST00000000033,ENSMUST00000170089,ENSMUST00000108707
Biological Process	GO:1904036	negative regulation of epithelial cell apoptotic process	3	150	0.0685752	0.307942	ENSMUST00000061496,ENSMUST00000030991,ENSMUST00000105527
Biological Process	GO:1903556	negative regulation of tumor necrosis factor superfamily cytokine production	3	150	0.0685752	0.307942	ENSMUST00000105527,ENSMUST00000130992,Novel_002817
Biological Process	GO:0071870	cellular response to catecholamine stimulus	3	150	0.0685752	0.307942	ENSMUST00000219786,ENSMUST00000111049,ENSMUST00000005406
Biological Process	GO:0001818	negative regulation of cytokine production	8	686	0.068807	0.308701	ENSMUST00000025724,ENSMUST00000155802,Novel_002817,ENSMUST00000108707,ENSMUST00000149927,ENSMUST00000105527,ENSMUST00000130992,ENSMUST00000091288
Biological Process	GO:0030101	natural killer cell activation	4	245	0.0689	0.308701	ENSMUST00000076700,Novel_001423,ENSMUST00000209467,ENSMUST00000000299
Biological Process	GO:0002444	myeloid leukocyte mediated immunity	4	245	0.0689	0.308701	ENSMUST00000001008,ENSMUST00000004745,ENSMUST00000170089,ENSMUST00000155802
Biological Process	GO:0009617	response to bacterium	17	1825	0.0692778	0.31016	ENSMUST00000024791,ENSMUST00000155802,ENSMUST00000030991,ENSMUST00000105527,ENSMUST00000130992,ENSMUST00000120918,ENSMUST00000001008,ENSMUST00000112493,Novel_002817,ENSMUST00000108270,ENSMUST00000005406,ENSMUST00000105325,ENSMUST00000021860,ENSMUST00000140436,ENSMUST00000033671,Novel_002712,ENSMUST00000089620
Cellular Component	GO:0016607	nuclear speck	9	807	0.0695049	0.310695	ENSMUST00000088621,ENSMUST00000159551,ENSMUST00000172073,ENSMUST00000112433,ENSMUST00000108270,ENSMUST00000055372,Novel_002812,ENSMUST00000165113,ENSMUST00000095719
Biological Process	GO:0032781	positive regulation of ATPase activity	3	151	0.0696549	0.310695	ENSMUST00000065648,ENSMUST00000143702,ENSMUST00000111754
Biological Process	GO:0008038	neuron recognition	3	151	0.0696549	0.310695	ENSMUST00000106656,ENSMUST00000005406,ENSMUST00000111049
Biological Process	GO:0001934	positive regulation of protein phosphorylation	27	3185	0.0696713	0.310695	ENSMUST00000019071,ENSMUST00000086854,ENSMUST00000024791,ENSMUST00000155802,ENSMUST00000115268,ENSMUST00000111121,ENSMUST00000122303,ENSMUST00000224259,ENSMUST00000107575,ENSMUST00000001008,ENSMUST00000000109,ENSMUST00000179238,Novel_005601,ENSMUST00000219786,Novel_003638,ENSMUST00000037552,ENSMUST00000024987,ENSMUST00000072324,ENSMUST00000154865,ENSMUST00000209467,ENSMUST00000009705,ENSMUST00000…
Biological Process	GO:0046827	positive regulation of protein export from nucleus	2	69	0.0696788	0.310695	ENSMUST00000061496,ENSMUST00000102680
Biological Process	GO:1904035	regulation of epithelial cell apoptotic process	4	246	0.0697105	0.310695	ENSMUST00000061496,ENSMUST00000030991,ENSMUST00000105527,ENSMUST00000135636
Biological Process	GO:0030154	cell differentiation	105	14708	0.0699298	0.311439	ENSMUST00000047734,ENSMUST00000076700,ENSMUST00000026252,ENSMUST00000202623,Novel_001423,ENSMUST00000114167,ENSMUST00000192967,Novel_001543,ENSMUST00000061496,ENSMUST00000170089,Novel_002341,Novel_004266,ENSMUST00000108611,Novel_005012,ENSMUST00000115268,ENSMUST00000080411,ENSMUST00000179238,ENSMUST00000191251,ENSMUST00000001008,ENSMUST00000207918,ENSMUST00000000299,Novel_001102,ENSMUST0000016151…
Biological Process	GO:0006457	protein folding	7	572	0.070065	0.311807	ENSMUST00000097707,ENSMUST00000135631,Novel_004748,Novel_000739,ENSMUST00000216755,Novel_005948,ENSMUST00000015501
Molecular Function	GO:0044212	transcription regulatory region DNA binding	28	3327	0.0702731	0.3125	ENSMUST00000227920,ENSMUST00000185183,ENSMUST00000061496,Novel_001543,ENSMUST00000095759,Novel_001542,ENSMUST00000170089,ENSMUST00000210580,ENSMUST00000047734,Novel_003067,ENSMUST00000161513,ENSMUST00000107123,ENSMUST00000092532,Novel_000059,ENSMUST00000076700,Novel_005874,ENSMUST00000026252,ENSMUST00000008995,ENSMUST00000176161,ENSMUST00000115677,ENSMUST00000028300,ENSMUST00000094623,Novel_00363…
Biological Process	GO:0071868	cellular response to monoamine stimulus	3	152	0.0707423	0.31402	ENSMUST00000111049,ENSMUST00000219786,ENSMUST00000005406
Biological Process	GO:0002253	activation of immune response	12	1182	0.0708116	0.31402	ENSMUST00000112493,ENSMUST00000069507,ENSMUST00000147604,ENSMUST00000143702,ENSMUST00000030991,ENSMUST00000105527,ENSMUST00000130992,ENSMUST00000091288,ENSMUST00000033671,ENSMUST00000108707,ENSMUST00000089620,ENSMUST00000227879
Biological Process	GO:0044802	single-organism membrane organization	23	2640	0.0710058	0.31402	ENSMUST00000024791,Novel_002575,ENSMUST00000172073,ENSMUST00000218166,Novel_006084,ENSMUST00000095719,Novel_006012,ENSMUST00000111754,ENSMUST00000037380,ENSMUST00000211349,ENSMUST00000201008,ENSMUST00000084038,ENSMUST00000123128,ENSMUST00000087395,ENSMUST00000165113,ENSMUST00000044217,ENSMUST00000152511,Novel_004301,Novel_000004,ENSMUST00000140436,ENSMUST00000226284,ENSMUST00000065648,Novel_001423
Biological Process	GO:0032956	regulation of actin cytoskeleton organization	12	1183	0.0711557	0.31402	ENSMUST00000111121,ENSMUST00000154865,Novel_006084,ENSMUST00000084896,ENSMUST00000115359,ENSMUST00000115268,Novel_005601,ENSMUST00000102505,Novel_001032,ENSMUST00000102680,ENSMUST00000058762,ENSMUST00000107575
Biological Process	GO:0060236	regulation of mitotic spindle organization	2	70	0.0714409	0.31402	ENSMUST00000123555,ENSMUST00000067218
Biological Process	GO:0034661	ncRNA catabolic process	2	70	0.0714409	0.31402	ENSMUST00000168844,ENSMUST00000120760
Biological Process	GO:0002544	chronic inflammatory response	2	70	0.0714409	0.31402	ENSMUST00000105527,ENSMUST00000111049
Biological Process	GO:0001731	formation of translation preinitiation complex	2	70	0.0714409	0.31402	ENSMUST00000148476,ENSMUST00000209467
Biological Process	GO:0051235	maintenance of location	12	1184	0.0715008	0.31402	ENSMUST00000001008,ENSMUST00000132028,ENSMUST00000044217,ENSMUST00000113334,ENSMUST00000219786,Novel_002433,ENSMUST00000123128,ENSMUST00000111121,ENSMUST00000154865,Novel_005874,ENSMUST00000197605,ENSMUST00000048964
Molecular Function	GO:0000975	regulatory region DNA binding	28	3334	0.0716821	0.31402	ENSMUST00000087956,ENSMUST00000174302,ENSMUST00000192866,ENSMUST00000084896,ENSMUST00000094623,ENSMUST00000115677,ENSMUST00000028300,ENSMUST00000205433,Novel_003638,Novel_003067,ENSMUST00000161513,ENSMUST00000092532,ENSMUST00000107123,ENSMUST00000210580,ENSMUST00000047734,ENSMUST00000076700,Novel_005874,Novel_000059,ENSMUST00000008995,ENSMUST00000026252,ENSMUST00000176161,ENSMUST00000185183,ENSMU…
Biological Process	GO:0030307	positive regulation of cell growth	8	693	0.0720115	0.31402	ENSMUST00000219786,ENSMUST00000033671,ENSMUST00000111049,Novel_000004,ENSMUST00000164929,Novel_006012,ENSMUST00000111121,ENSMUST00000154865
Cellular Component	GO:0008021	synaptic vesicle	8	693	0.0720115	0.31402	ENSMUST00000201008,ENSMUST00000115358,ENSMUST00000111049,ENSMUST00000140436,ENSMUST00000205613,ENSMUST00000115356,ENSMUST00000005406,ENSMUST00000123128
Biological Process	GO:0010770	positive regulation of cell morphogenesis involved in differentiation	9	813	0.0720299	0.31402	ENSMUST00000111049,Novel_004301,ENSMUST00000106656,ENSMUST00000224259,Novel_002575,ENSMUST00000109076,ENSMUST00000115359,ENSMUST00000109078,ENSMUST00000072324
Biological Process	GO:0090501	RNA phosphodiester bond hydrolysis	5	353	0.0723068	0.31402	ENSMUST00000168015,ENSMUST00000161250,ENSMUST00000159209,ENSMUST00000120760,ENSMUST00000168844
Biological Process	GO:0043401	steroid hormone mediated signaling pathway	8	694	0.0724766	0.31402	ENSMUST00000098567,Novel_005874,ENSMUST00000087956,ENSMUST00000123339,ENSMUST00000224259,Novel_000739,ENSMUST00000111049,Novel_007052
Biological Process	GO:0019221	cytokine-mediated signaling pathway	12	1187	0.0725427	0.31402	ENSMUST00000108707,ENSMUST00000001008,Novel_005665,ENSMUST00000037552,ENSMUST00000024791,ENSMUST00000147604,ENSMUST00000115268,ENSMUST00000030991,ENSMUST00000019071,ENSMUST00000154865,ENSMUST00000111121,Novel_002341
Biological Process	GO:2000977	regulation of forebrain neuron differentiation	1	12	0.0725663	0.31402	ENSMUST00000170089
Biological Process	GO:1904263	positive regulation of TORC1 signaling	1	12	0.0725663	0.31402	ENSMUST00000024987
Biological Process	GO:1901529	positive regulation of anion channel activity	1	12	0.0725663	0.31402	Novel_005457
Biological Process	GO:1900039	positive regulation of cellular response to hypoxia	1	12	0.0725663	0.31402	ENSMUST00000192723
Biological Process	GO:0090340	positive regulation of secretion of lysosomal enzymes	1	12	0.0725663	0.31402	Novel_005874
Biological Process	GO:0090108	positive regulation of high-density lipoprotein particle assembly	1	12	0.0725663	0.31402	Novel_005874
Molecular Function	GO:0070891	lipoteichoic acid binding	1	12	0.0725663	0.31402	ENSMUST00000024791
Biological Process	GO:0061518	microglial cell proliferation	1	12	0.0725663	0.31402	ENSMUST00000025724
Biological Process	GO:0061517	macrophage proliferation	1	12	0.0725663	0.31402	ENSMUST00000025724
Biological Process	GO:0051958	methotrexate transport	1	12	0.0725663	0.31402	ENSMUST00000144234
Biological Process	GO:0051005	negative regulation of lipoprotein lipase activity	1	12	0.0725663	0.31402	ENSMUST00000135636
Biological Process	GO:0044396	actin cortical patch organization	1	12	0.0725663	0.31402	ENSMUST00000102680
Molecular Function	GO:0030348	syntaxin-3 binding	1	12	0.0725663	0.31402	ENSMUST00000004745
Molecular Function	GO:0015350	methotrexate transporter activity	1	12	0.0725663	0.31402	ENSMUST00000144234
Biological Process	GO:0010725	regulation of primitive erythrocyte differentiation	1	12	0.0725663	0.31402	ENSMUST00000170089
Biological Process	GO:0002913	positive regulation of lymphocyte anergy	1	12	0.0725663	0.31402	ENSMUST00000227879
Biological Process	GO:0002669	positive regulation of T cell anergy	1	12	0.0725663	0.31402	ENSMUST00000227879
Molecular Function	GO:0001133	RNA polymerase II transcription factor activity, sequence-specific transcription regulatory region DNA binding	1	12	0.0725663	0.31402	Novel_005874
Cellular Component	GO:0000444	MIS12/MIND type complex	1	12	0.0725663	0.31402	ENSMUST00000154213
Biological Process	GO:0000147	actin cortical patch assembly	1	12	0.0725663	0.31402	ENSMUST00000102680
Molecular Function	GO:0005085	guanyl-nucleotide exchange factor activity	11	1061	0.0725676	0.31402	ENSMUST00000167240,ENSMUST00000113883,Novel_002575,ENSMUST00000218380,ENSMUST00000144700,ENSMUST00000222006,ENSMUST00000019611,ENSMUST00000164759,ENSMUST00000196012,ENSMUST00000187774,Novel_002005
Biological Process	GO:0007254	JNK cascade	9	815	0.0728841	0.314317	ENSMUST00000122303,ENSMUST00000121198,ENSMUST00000154865,ENSMUST00000111121,ENSMUST00000108270,ENSMUST00000086854,ENSMUST00000112846,ENSMUST00000108707,Novel_004301
Cellular Component	GO:0098589	membrane region	16	1706	0.0728942	0.314317	ENSMUST00000097707,Novel_000059,ENSMUST00000154865,ENSMUST00000005406,ENSMUST00000226284,ENSMUST00000102505,ENSMUST00000088790,ENSMUST00000108611,ENSMUST00000135636,ENSMUST00000111121,ENSMUST00000105840,ENSMUST00000219786,ENSMUST00000091288,ENSMUST00000000299,ENSMUST00000000109,ENSMUST00000227879
Biological Process	GO:0090102	cochlea development	3	154	0.0729399	0.314317	ENSMUST00000170089,ENSMUST00000192723,ENSMUST00000164929
Biological Process	GO:0071774	response to fibroblast growth factor	6	464	0.0731574	0.314317	Novel_005296,ENSMUST00000061496,ENSMUST00000108707,ENSMUST00000025932,Novel_003814,ENSMUST00000169861
Biological Process	GO:0022008	neurogenesis	53	6931	0.0732105	0.314317	ENSMUST00000044217,ENSMUST00000082170,ENSMUST00000160272,ENSMUST00000216344,ENSMUST00000109076,ENSMUST00000098567,ENSMUST00000005406,ENSMUST00000161513,ENSMUST00000154865,Novel_002996,ENSMUST00000121955,ENSMUST00000053597,ENSMUST00000106656,Novel_002575,ENSMUST00000115359,ENSMUST00000109078,ENSMUST00000025724,ENSMUST00000164992,ENSMUST00000111121,ENSMUST00000224259,ENSMUST00000121200,ENSMUST00000…
Cellular Component	GO:0097386	glial cell projection	2	71	0.0732174	0.314317	ENSMUST00000192723,ENSMUST00000005406
Molecular Function	GO:0070742	C2H2 zinc finger domain binding	2	71	0.0732174	0.314317	ENSMUST00000088621,ENSMUST00000170089
Biological Process	GO:0050858	negative regulation of antigen receptor-mediated signaling pathway	2	71	0.0732174	0.314317	ENSMUST00000091288,ENSMUST00000227879
Biological Process	GO:0042119	neutrophil activation	2	71	0.0732174	0.314317	ENSMUST00000004745,ENSMUST00000032800
Biological Process	GO:0032069	regulation of nuclease activity	2	71	0.0732174	0.314317	ENSMUST00000159209,ENSMUST00000161250
Biological Process	GO:0001556	oocyte maturation	2	71	0.0732174	0.314317	ENSMUST00000111121,ENSMUST00000154865
Cellular Component	GO:0017053	transcriptional repressor complex	5	355	0.0736703	0.316033	ENSMUST00000028300,Novel_001543,Novel_001542,ENSMUST00000192866,ENSMUST00000008995
Biological Process	GO:0033209	tumor necrosis factor-mediated signaling pathway	4	251	0.0738362	0.316517	ENSMUST00000147604,ENSMUST00000108707,ENSMUST00000111121,ENSMUST00000154865
Cellular Component	GO:0032391	photoreceptor connecting cilium	3	155	0.0740501	0.316749	ENSMUST00000028857,ENSMUST00000110357,ENSMUST00000224423
Biological Process	GO:0010863	positive regulation of phospholipase C activity	3	155	0.0740501	0.316749	ENSMUST00000107575,ENSMUST00000224259,ENSMUST00000111049
Biological Process	GO:0006353	DNA-templated transcription, termination	3	155	0.0740501	0.316749	ENSMUST00000174302,ENSMUST00000107123,Novel_002812
Biological Process	GO:0001505	regulation of neurotransmitter levels	9	818	0.074177	0.317064	Novel_000004,ENSMUST00000004745,ENSMUST00000201008,Novel_005601,ENSMUST00000115358,ENSMUST00000115356,Novel_006012,ENSMUST00000205613,ENSMUST00000224259
Biological Process	GO:0060191	regulation of lipase activity	5	356	0.0743573	0.317607	ENSMUST00000107575,ENSMUST00000135636,ENSMUST00000111049,Novel_005874,ENSMUST00000224259
Biological Process	GO:0002792	negative regulation of peptide secretion	7	581	0.0747045	0.318861	Novel_002575,ENSMUST00000159209,ENSMUST00000025724,ENSMUST00000155802,ENSMUST00000114782,ENSMUST00000161250,ENSMUST00000112067
Biological Process	GO:0002250	adaptive immune response	11	1067	0.074813	0.319095	ENSMUST00000111121,ENSMUST00000154865,ENSMUST00000170628,ENSMUST00000155802,ENSMUST00000025724,ENSMUST00000069507,ENSMUST00000015667,ENSMUST00000105527,ENSMUST00000115677,Novel_004877,ENSMUST00000089620
Molecular Function	GO:0070006	metalloaminopeptidase activity	2	72	0.075008	0.31924	ENSMUST00000168743,ENSMUST00000183274
Biological Process	GO:0043968	histone H2A acetylation	2	72	0.075008	0.31924	ENSMUST00000080411,ENSMUST00000112433
Biological Process	GO:0010832	negative regulation of myotube differentiation	2	72	0.075008	0.31924	ENSMUST00000111049,ENSMUST00000008995
Biological Process	GO:0022617	extracellular matrix disassembly	3	156	0.0751678	0.319691	ENSMUST00000009705,ENSMUST00000164929,ENSMUST00000015667
Molecular Function	GO:0001046	core promoter sequence-specific DNA binding	7	582	0.0752309	0.319731	ENSMUST00000107123,ENSMUST00000174302,ENSMUST00000076700,Novel_003638,ENSMUST00000227920,ENSMUST00000061496,ENSMUST00000170089
Biological Process	GO:0060996	dendritic spine development	7	583	0.0757595	0.321564	ENSMUST00000107575,Novel_002575,ENSMUST00000072324,ENSMUST00000115359,Novel_005601,ENSMUST00000202623,ENSMUST00000226284
Biological Process	GO:0007416	synapse assembly	8	701	0.0757834	0.321564	ENSMUST00000005406,ENSMUST00000115359,ENSMUST00000224259,ENSMUST00000106656,Novel_005601,ENSMUST00000111049,Novel_005665,ENSMUST00000122079
Cellular Component	GO:0098793	presynapse	16	1716	0.0758243	0.321564	ENSMUST00000159840,Novel_006766,ENSMUST00000224259,ENSMUST00000115356,ENSMUST00000205613,Novel_006012,ENSMUST00000201008,ENSMUST00000005406,ENSMUST00000123128,ENSMUST00000140436,ENSMUST00000218445,ENSMUST00000115358,ENSMUST00000111049,Novel_000004,ENSMUST00000192723,ENSMUST00000004745
Biological Process	GO:0023014	signal transduction by protein phosphorylation	25	2937	0.0759159	0.321724	ENSMUST00000111049,ENSMUST00000226284,Novel_004301,ENSMUST00000088790,ENSMUST00000000033,ENSMUST00000216755,ENSMUST00000108707,ENSMUST00000154865,ENSMUST00000121198,Novel_000059,Novel_002996,ENSMUST00000108270,ENSMUST00000179238,ENSMUST00000037552,ENSMUST00000107575,ENSMUST00000001008,ENSMUST00000112846,ENSMUST00000111121,ENSMUST00000122303,ENSMUST00000224259,ENSMUST00000019071,ENSMUST00000086854…
Biological Process	GO:0051234	establishment of localization	114	16149	0.0762854	0.322861	Novel_000634,ENSMUST00000115268,ENSMUST00000155802,ENSMUST00000168743,ENSMUST00000108611,ENSMUST00000039016,Novel_006766,ENSMUST00000144234,Novel_004266,ENSMUST00000205613,Novel_002812,ENSMUST00000000299,ENSMUST00000001008,Novel_002255,Novel_001058,ENSMUST00000201008,ENSMUST00000037380,ENSMUST00000097707,ENSMUST00000130305,ENSMUST00000076700,ENSMUST00000120119,ENSMUST00000108707,ENSMUST0000006149…
Molecular Function	GO:0016776	phosphotransferase activity, phosphate group as acceptor	3	157	0.0762929	0.322861	ENSMUST00000110628,ENSMUST00000200468,ENSMUST00000052029
Biological Process	GO:0051181	cofactor transport	2	73	0.0768126	0.32288	ENSMUST00000144234,ENSMUST00000161659
Biological Process	GO:0042104	positive regulation of activated T cell proliferation	2	73	0.0768126	0.32288	ENSMUST00000089620,ENSMUST00000000033
Biological Process	GO:0032352	positive regulation of hormone metabolic process	2	73	0.0768126	0.32288	ENSMUST00000000033,ENSMUST00000164929
Biological Process	GO:0021877	forebrain neuron fate commitment	2	73	0.0768126	0.32288	ENSMUST00000170089,ENSMUST00000112961
Biological Process	GO:0006361	transcription initiation from RNA polymerase I promoter	2	73	0.0768126	0.32288	ENSMUST00000107123,ENSMUST00000174302
Molecular Function	GO:0004675	transmembrane receptor protein serine/threonine kinase activity	2	73	0.0768126	0.32288	ENSMUST00000224259,ENSMUST00000009705
Molecular Function	GO:0016874	ligase activity	14	1457	0.0768768	0.32288	ENSMUST00000067218,Novel_001423,Novel_001357,ENSMUST00000105527,ENSMUST00000227879,Novel_001270,Novel_004877,ENSMUST00000125964,ENSMUST00000102690,ENSMUST00000053498,ENSMUST00000087315,ENSMUST00000123555,Novel_000511,ENSMUST00000156314
Biological Process	GO:0010959	regulation of metal ion transport	14	1457	0.0768768	0.32288	ENSMUST00000123128,ENSMUST00000155802,ENSMUST00000087395,ENSMUST00000159840,ENSMUST00000111121,ENSMUST00000154865,ENSMUST00000106656,ENSMUST00000000109,ENSMUST00000001008,ENSMUST00000159209,ENSMUST00000161250,ENSMUST00000219786,ENSMUST00000218445,ENSMUST00000091288
Molecular Function	GO:0000981	RNA polymerase II transcription factor activity, sequence-specific DNA binding	22	2529	0.0771071	0.32288	Novel_007200,ENSMUST00000095719,ENSMUST00000172073,ENSMUST00000115677,ENSMUST00000028300,ENSMUST00000063577,ENSMUST00000072292,Novel_007222,ENSMUST00000210580,ENSMUST00000047734,ENSMUST00000174188,ENSMUST00000172715,ENSMUST00000092532,ENSMUST00000165113,ENSMUST00000161513,ENSMUST00000076700,Novel_005874,Novel_000862,ENSMUST00000176161,ENSMUST00000185183,ENSMUST00000061496,ENSMUST00000170089
Biological Process	GO:0032479	regulation of type I interferon production	4	255	0.0772241	0.32288	ENSMUST00000143702,ENSMUST00000108707,ENSMUST00000053498,ENSMUST00000029741
Cellular Component	GO:0031256	leading edge membrane	8	704	0.077228	0.32288	ENSMUST00000218445,ENSMUST00000102505,ENSMUST00000202623,ENSMUST00000110384,ENSMUST00000152511,ENSMUST00000044217,ENSMUST00000167240,ENSMUST00000084038
Biological Process	GO:0001889	liver development	8	704	0.077228	0.32288	ENSMUST00000210640,ENSMUST00000169133,ENSMUST00000164929,ENSMUST00000209287,Novel_003814,ENSMUST00000068408,ENSMUST00000105527,ENSMUST00000216344
Biological Process	GO:0060998	regulation of dendritic spine development	6	471	0.0773277	0.32288	ENSMUST00000072324,ENSMUST00000115359,ENSMUST00000107575,Novel_002575,ENSMUST00000226284,Novel_005601
Cellular Component	GO:0099512	supramolecular fiber	28	3364	0.0779438	0.32288	ENSMUST00000115359,Novel_001250,ENSMUST00000231567,Novel_005737,ENSMUST00000121200,ENSMUST00000039016,ENSMUST00000159840,Novel_000739,Novel_007247,ENSMUST00000132139,ENSMUST00000102680,ENSMUST00000084038,ENSMUST00000123128,ENSMUST00000008995,ENSMUST00000071935,ENSMUST00000146201,ENSMUST00000113755,ENSMUST00000044217,ENSMUST00000152511,ENSMUST00000216755,ENSMUST00000139869,ENSMUST00000138340,ENSMU…
Biological Process	GO:0030900	forebrain development	17	1856	0.077951	0.32288	ENSMUST00000218445,ENSMUST00000112961,ENSMUST00000140436,ENSMUST00000170089,ENSMUST00000061496,ENSMUST00000044217,ENSMUST00000076700,Novel_000059,ENSMUST00000005406,ENSMUST00000108270,Novel_004201,ENSMUST00000107575,ENSMUST00000207918,Novel_001102,ENSMUST00000084513,ENSMUST00000224259,ENSMUST00000115268
Biological Process	GO:2000611	positive regulation of thyroid hormone generation	1	13	0.078371	0.32288	ENSMUST00000164929
Biological Process	GO:1905653	positive regulation of artery morphogenesis	1	13	0.078371	0.32288	ENSMUST00000111055
Biological Process	GO:1904059	regulation of locomotor rhythm	1	13	0.078371	0.32288	ENSMUST00000037552
Biological Process	GO:1903998	regulation of eating behavior	1	13	0.078371	0.32288	ENSMUST00000037552
Biological Process	GO:1903849	positive regulation of aorta morphogenesis	1	13	0.078371	0.32288	ENSMUST00000111055
Biological Process	GO:1903847	regulation of aorta morphogenesis	1	13	0.078371	0.32288	ENSMUST00000111055
Biological Process	GO:0070433	negative regulation of nucleotide-binding oligomerization domain containing 2 signaling pathway	1	13	0.078371	0.32288	ENSMUST00000105527
Biological Process	GO:0070425	negative regulation of nucleotide-binding oligomerization domain containing signaling pathway	1	13	0.078371	0.32288	ENSMUST00000105527
Biological Process	GO:0070278	extracellular matrix constituent secretion	1	13	0.078371	0.32288	ENSMUST00000009705
Biological Process	GO:0061092	positive regulation of phospholipid translocation	1	13	0.078371	0.32288	ENSMUST00000037380
Biological Process	GO:0060708	spongiotrophoblast differentiation	1	13	0.078371	0.32288	Novel_001423
Biological Process	GO:0052205	modulation of molecular function in other organism involved in symbiotic interaction	1	13	0.078371	0.32288	ENSMUST00000143702
Biological Process	GO:0044359	modulation of molecular function in other organism	1	13	0.078371	0.32288	ENSMUST00000143702
Biological Process	GO:0043308	eosinophil degranulation	1	13	0.078371	0.32288	ENSMUST00000001008
Biological Process	GO:0038145	macrophage colony-stimulating factor signaling pathway	1	13	0.078371	0.32288	ENSMUST00000115268
Cellular Component	GO:0014701	junctional sarcoplasmic reticulum membrane	1	13	0.078371	0.32288	ENSMUST00000219786
Molecular Function	GO:0005169	neurotrophin TRKB receptor binding	1	13	0.078371	0.32288	ENSMUST00000111049
Molecular Function	GO:0005047	signal recognition particle binding	1	13	0.078371	0.32288	ENSMUST00000111018
Biological Process	GO:0002447	eosinophil mediated immunity	1	13	0.078371	0.32288	ENSMUST00000001008
Biological Process	GO:0002282	microglial cell activation involved in immune response	1	13	0.078371	0.32288	ENSMUST00000025724
Biological Process	GO:0002278	eosinophil activation involved in immune response	1	13	0.078371	0.32288	ENSMUST00000001008
Biological Process	GO:0090316	positive regulation of intracellular protein transport	10	951	0.0783983	0.32288	ENSMUST00000033053,ENSMUST00000061496,Novel_003814,ENSMUST00000102505,ENSMUST00000102680,ENSMUST00000219786,Novel_002812,ENSMUST00000168743,Novel_000059,Novel_005457
Biological Process	GO:0043303	mast cell degranulation	3	159	0.0785654	0.32288	ENSMUST00000004745,ENSMUST00000170089,ENSMUST00000155802
Biological Process	GO:0032651	regulation of interleukin-1 beta production	3	159	0.0785654	0.32288	ENSMUST00000001008,ENSMUST00000147604,ENSMUST00000105527
Biological Process	GO:0002279	mast cell activation involved in immune response	3	159	0.0785654	0.32288	ENSMUST00000155802,ENSMUST00000170089,ENSMUST00000004745
Biological Process	GO:2000352	negative regulation of endothelial cell apoptotic process	2	74	0.0786308	0.32288	ENSMUST00000105527,ENSMUST00000030991
Biological Process	GO:0060841	venous blood vessel development	2	74	0.0786308	0.32288	ENSMUST00000009705,ENSMUST00000111055
Biological Process	GO:0010758	regulation of macrophage chemotaxis	2	74	0.0786308	0.32288	ENSMUST00000111121,ENSMUST00000154865
Biological Process	GO:0002237	response to molecule of bacterial origin	13	1333	0.0788003	0.323353	Novel_002817,ENSMUST00000024791,ENSMUST00000155802,ENSMUST00000105325,ENSMUST00000021860,ENSMUST00000030991,ENSMUST00000112493,ENSMUST00000001008,ENSMUST00000089620,ENSMUST00000140436,ENSMUST00000105527,ENSMUST00000033671,ENSMUST00000130992
Biological Process	GO:0071383	cellular response to steroid hormone stimulus	10	953	0.0792329	0.324904	ENSMUST00000098567,Novel_000739,ENSMUST00000224259,ENSMUST00000123339,ENSMUST00000087956,Novel_005874,Novel_007052,ENSMUST00000111049,ENSMUST00000094623,ENSMUST00000140436
Cellular Component	GO:0005783	endoplasmic reticulum	42	5368	0.0794556	0.325593	ENSMUST00000159209,Novel_006574,ENSMUST00000044217,ENSMUST00000152511,Novel_003814,ENSMUST00000065648,ENSMUST00000140436,ENSMUST00000216344,ENSMUST00000161250,ENSMUST00000084038,ENSMUST00000160439,ENSMUST00000005406,ENSMUST00000123128,Novel_007080,ENSMUST00000107865,ENSMUST00000087395,ENSMUST00000162792,ENSMUST00000107864,ENSMUST00000111754,ENSMUST00000161659,ENSMUST00000091288,ENSMUST00000028207…
Biological Process	GO:0007219	Notch signaling pathway	7	590	0.0795209	0.325636	Novel_006176,ENSMUST00000132139,ENSMUST00000139869,ENSMUST00000005406,ENSMUST00000170089,ENSMUST00000000109,ENSMUST00000108707
Biological Process	GO:0032784	regulation of DNA-templated transcription, elongation	3	160	0.0797127	0.325973	ENSMUST00000026252,ENSMUST00000076700,ENSMUST00000209141
Biological Process	GO:0014003	oligodendrocyte development	3	160	0.0797127	0.325973	ENSMUST00000087956,ENSMUST00000061496,ENSMUST00000107575
Cellular Component	GO:0099081	supramolecular polymer	28	3374	0.0801122	0.327157	ENSMUST00000071935,ENSMUST00000146201,ENSMUST00000113755,ENSMUST00000084038,ENSMUST00000123128,ENSMUST00000008995,ENSMUST00000222006,ENSMUST00000019611,ENSMUST00000114167,ENSMUST00000179022,ENSMUST00000102505,ENSMUST00000044217,ENSMUST00000152511,ENSMUST00000216755,ENSMUST00000139869,ENSMUST00000138340,ENSMUST00000057623,ENSMUST00000231567,Novel_005737,ENSMUST00000039016,ENSMUST00000121200,ENSMUS…
Cellular Component	GO:0099080	supramolecular complex	28	3374	0.0801122	0.327157	ENSMUST00000102505,ENSMUST00000019611,ENSMUST00000222006,ENSMUST00000114167,ENSMUST00000179022,ENSMUST00000138340,ENSMUST00000139869,ENSMUST00000057623,ENSMUST00000044217,ENSMUST00000152511,ENSMUST00000216755,ENSMUST00000071935,ENSMUST00000146201,ENSMUST00000113755,ENSMUST00000008995,ENSMUST00000084038,ENSMUST00000123128,ENSMUST00000132139,ENSMUST00000102680,Novel_007247,Novel_000739,Novel_005737…
Molecular Function	GO:0046872	metal ion binding	97	13581	0.0801804	0.327211	ENSMUST00000168743,Novel_002812,Novel_004266,ENSMUST00000030991,ENSMUST00000146074,ENSMUST00000070522,Novel_001357,ENSMUST00000037380,ENSMUST00000183274,ENSMUST00000000299,Novel_001102,Novel_006649,ENSMUST00000076700,ENSMUST00000222106,ENSMUST00000097707,ENSMUST00000167240,ENSMUST00000047734,Novel_006864,ENSMUST00000159597,ENSMUST00000231257,Novel_001423,Novel_005432,ENSMUST00000216755,ENSMUST000…
Biological Process	GO:0010566	regulation of ketone biosynthetic process	2	75	0.0804624	0.327969	ENSMUST00000223194,ENSMUST00000222106
Biological Process	GO:0060401	cytosolic calcium ion transport	7	592	0.0806152	0.327969	ENSMUST00000219786,ENSMUST00000161250,ENSMUST00000111121,ENSMUST00000154865,ENSMUST00000123128,ENSMUST00000001008,ENSMUST00000159209
Molecular Function	GO:0048306	calcium-dependent protein binding	4	259	0.0806886	0.327969	ENSMUST00000123128,ENSMUST00000112364,ENSMUST00000123339,ENSMUST00000201008
Biological Process	GO:0001736	establishment of planar polarity	4	259	0.0806886	0.327969	ENSMUST00000108707,ENSMUST00000087956,Novel_004266,Novel_004534
Cellular Component	GO:0097517	contractile actin filament bundle	5	365	0.0806969	0.327969	ENSMUST00000231567,ENSMUST00000121200,Novel_007247,ENSMUST00000192967,ENSMUST00000046246
Cellular Component	GO:0001725	stress fiber	5	365	0.0806969	0.327969	ENSMUST00000121200,ENSMUST00000231567,Novel_007247,ENSMUST00000046246,ENSMUST00000192967
Biological Process	GO:0061003	positive regulation of dendritic spine morphogenesis	3	161	0.0808673	0.328437	ENSMUST00000115359,ENSMUST00000072324,Novel_002575
Biological Process	GO:0001558	regulation of cell growth	16	1734	0.0812924	0.329938	ENSMUST00000109078,ENSMUST00000061283,Novel_006306,ENSMUST00000164929,ENSMUST00000111121,Novel_006012,ENSMUST00000219786,ENSMUST00000072324,ENSMUST00000109076,ENSMUST00000200468,ENSMUST00000167240,ENSMUST00000154865,ENSMUST00000216755,Novel_000004,ENSMUST00000111049,ENSMUST00000033671
Biological Process	GO:0045927	positive regulation of growth	11	1084	0.0814121	0.330199	Novel_000004,ENSMUST00000000033,ENSMUST00000219786,ENSMUST00000111049,ENSMUST00000033671,ENSMUST00000076700,ENSMUST00000164929,Novel_000059,ENSMUST00000111121,ENSMUST00000154865,Novel_006012
Cellular Component	GO:0042734	presynaptic membrane	6	478	0.0816297	0.330856	Novel_000004,ENSMUST00000218445,ENSMUST00000201008,ENSMUST00000115358,ENSMUST00000115356,Novel_006766
Biological Process	GO:0051726	regulation of cell cycle	27	3241	0.0816953	0.330897	ENSMUST00000095719,ENSMUST00000025073,ENSMUST00000164992,ENSMUST00000061283,ENSMUST00000156314,Novel_001250,ENSMUST00000172073,ENSMUST00000105527,Novel_003638,ENSMUST00000028300,Novel_001270,ENSMUST00000123555,ENSMUST00000165113,Novel_007080,ENSMUST00000209467,ENSMUST00000005406,ENSMUST00000108270,ENSMUST00000109076,ENSMUST00000200468,ENSMUST00000226284,ENSMUST00000140436,ENSMUST00000064019,ENSMU…
Biological Process	GO:0071869	response to catecholamine	3	162	0.0820291	0.331346	ENSMUST00000219786,ENSMUST00000111049,ENSMUST00000005406
Biological Process	GO:0051647	nucleus localization	3	162	0.0820291	0.331346	ENSMUST00000207918,ENSMUST00000044217,ENSMUST00000084513
Cellular Component	GO:0031201	SNARE complex	3	162	0.0820291	0.331346	ENSMUST00000004745,ENSMUST00000114782,ENSMUST00000201008
Molecular Function	GO:0005547	phosphatidylinositol-3,4,5-trisphosphate binding	3	162	0.0820291	0.331346	ENSMUST00000160272,ENSMUST00000124443,ENSMUST00000084896
Biological Process	GO:2000379	positive regulation of reactive oxygen species metabolic process	5	367	0.0821437	0.331584	ENSMUST00000008995,ENSMUST00000000299,ENSMUST00000111121,ENSMUST00000154865,ENSMUST00000108611
Biological Process	GO:0006349	regulation of gene expression by genetic imprinting	2	76	0.0823072	0.332019	Novel_001542,Novel_001543
Biological Process	GO:0043506	regulation of JUN kinase activity	5	368	0.0828723	0.332083	ENSMUST00000111121,ENSMUST00000154865,ENSMUST00000121198,ENSMUST00000122303,Novel_004301
Biological Process	GO:0023052	signaling	151	21955	0.0829944	0.332083	ENSMUST00000111331,ENSMUST00000227879,ENSMUST00000107575,ENSMUST00000033053,ENSMUST00000037552,ENSMUST00000086854,ENSMUST00000024791,ENSMUST00000025932,Novel_006012,ENSMUST00000123339,ENSMUST00000095719,ENSMUST00000139869,ENSMUST00000004745,Novel_001032,ENSMUST00000064019,ENSMUST00000032800,Novel_004201,ENSMUST00000177013,Novel_000059,ENSMUST00000130992,Novel_005665,ENSMUST00000105527,Novel_00257…
Biological Process	GO:0061008	hepaticobiliary system development	8	716	0.0831707	0.332083	ENSMUST00000210640,ENSMUST00000164929,ENSMUST00000169133,ENSMUST00000209287,Novel_003814,ENSMUST00000216344,ENSMUST00000068408,ENSMUST00000105527
Biological Process	GO:0061049	cell growth involved in cardiac muscle cell development	3	163	0.0831981	0.332083	ENSMUST00000132139,ENSMUST00000219786,ENSMUST00000139869
Biological Process	GO:0003301	physiological cardiac muscle hypertrophy	3	163	0.0831981	0.332083	ENSMUST00000219786,ENSMUST00000132139,ENSMUST00000139869
Biological Process	GO:0003298	physiological muscle hypertrophy	3	163	0.0831981	0.332083	ENSMUST00000139869,ENSMUST00000132139,ENSMUST00000219786
Biological Process	GO:0050778	positive regulation of immune response	15	1608	0.0833773	0.332083	ENSMUST00000130992,ENSMUST00000033671,ENSMUST00000091288,ENSMUST00000029741,ENSMUST00000105527,ENSMUST00000089620,ENSMUST00000227879,ENSMUST00000108707,ENSMUST00000170089,ENSMUST00000112493,ENSMUST00000030991,ENSMUST00000143702,ENSMUST00000147604,ENSMUST00000025724,ENSMUST00000069507
Biological Process	GO:2001180	negative regulation of interleukin-10 secretion	1	14	0.0841394	0.332083	ENSMUST00000155802
Biological Process	GO:2000501	regulation of natural killer cell chemotaxis	1	14	0.0841394	0.332083	ENSMUST00000001008
Biological Process	GO:0098795	mRNA cleavage involved in gene silencing	1	14	0.0841394	0.332083	ENSMUST00000168015
Biological Process	GO:0090107	regulation of high-density lipoprotein particle assembly	1	14	0.0841394	0.332083	Novel_005874
Molecular Function	GO:0070915	lysophosphatidic acid receptor activity	1	14	0.0841394	0.332083	ENSMUST00000107575
Biological Process	GO:0070427	nucleotide-binding oligomerization domain containing 1 signaling pathway	1	14	0.0841394	0.332083	ENSMUST00000105527
Biological Process	GO:0070124	mitochondrial translational initiation	1	14	0.0841394	0.332083	ENSMUST00000020749
Biological Process	GO:0061091	regulation of phospholipid translocation	1	14	0.0841394	0.332083	ENSMUST00000037380
Cellular Component	GO:0060171	stereocilium membrane	1	14	0.0841394	0.332083	ENSMUST00000110384
Molecular Function	GO:0048030	disaccharide binding	1	14	0.0841394	0.332083	Novel_002433
Molecular Function	GO:0042834	peptidoglycan binding	1	14	0.0841394	0.332083	ENSMUST00000024791
Biological Process	GO:0039526	modulation by virus of host apoptotic process	1	14	0.0841394	0.332083	ENSMUST00000140436
Biological Process	GO:0035747	natural killer cell chemotaxis	1	14	0.0841394	0.332083	ENSMUST00000001008
Biological Process	GO:0035279	mRNA cleavage involved in gene silencing by miRNA	1	14	0.0841394	0.332083	ENSMUST00000168015
Molecular Function	GO:0034711	inhibin binding	1	14	0.0841394	0.332083	ENSMUST00000072037
Biological Process	GO:0034146	toll-like receptor 5 signaling pathway	1	14	0.0841394	0.332083	ENSMUST00000105527
Molecular Function	GO:0031849	olfactory receptor binding	1	14	0.0841394	0.332083	ENSMUST00000211349
Biological Process	GO:0030950	establishment or maintenance of actin cytoskeleton polarity	1	14	0.0841394	0.332083	ENSMUST00000124443
Biological Process	GO:0019050	suppression by virus of host apoptotic process	1	14	0.0841394	0.332083	ENSMUST00000140436
Biological Process	GO:0010693	negative regulation of alkaline phosphatase activity	1	14	0.0841394	0.332083	ENSMUST00000164929
Biological Process	GO:0007412	axon target recognition	1	14	0.0841394	0.332083	ENSMUST00000111049
Molecular Function	GO:0003987	acetate-CoA ligase activity	1	14	0.0841394	0.332083	Novel_000511
Biological Process	GO:0003032	detection of oxygen	1	14	0.0841394	0.332083	ENSMUST00000009705
Biological Process	GO:0002317	plasma cell differentiation	1	14	0.0841394	0.332083	Novel_002433
Molecular Function	GO:0048020	CCR chemokine receptor binding	2	77	0.084165	0.332083	ENSMUST00000001008,ENSMUST00000019071
Molecular Function	GO:0034237	protein kinase A regulatory subunit binding	2	77	0.084165	0.332083	Novel_002817,ENSMUST00000219786
Biological Process	GO:0007164	establishment of tissue polarity	4	263	0.0842289	0.332115	Novel_004534,Novel_004266,ENSMUST00000087956,ENSMUST00000108707
Biological Process	GO:0048255	mRNA stabilization	3	164	0.0843743	0.332468	ENSMUST00000165113,ENSMUST00000095719,ENSMUST00000172073
Molecular Function	GO:0004842	ubiquitin-protein transferase activity	14	1480	0.0846313	0.33326	ENSMUST00000156314,ENSMUST00000146201,ENSMUST00000053498,ENSMUST00000025073,ENSMUST00000087956,ENSMUST00000227879,ENSMUST00000125964,ENSMUST00000102690,Novel_004877,Novel_001270,ENSMUST00000114355,Novel_001357,Novel_001423,ENSMUST00000105527
Cellular Component	GO:0044304	main axon	6	483	0.0847829	0.333636	ENSMUST00000218445,ENSMUST00000160272,ENSMUST00000159840,ENSMUST00000084038,ENSMUST00000005406,ENSMUST00000152511
Biological Process	GO:0010977	negative regulation of neuron projection development	8	720	0.0852101	0.335096	Novel_002996,ENSMUST00000109076,ENSMUST00000109078,ENSMUST00000216344,Novel_002433,ENSMUST00000226284,ENSMUST00000107575,ENSMUST00000082170
Biological Process	GO:0046887	positive regulation of hormone secretion	6	484	0.0854215	0.335706	ENSMUST00000172073,ENSMUST00000061496,ENSMUST00000165113,ENSMUST00000057145,ENSMUST00000095719,ENSMUST00000037552
Biological Process	GO:0071867	response to monoamine	3	165	0.0855575	0.335796	ENSMUST00000111049,ENSMUST00000219786,ENSMUST00000005406
Biological Process	GO:0002448	mast cell mediated immunity	3	165	0.0855575	0.335796	ENSMUST00000004745,ENSMUST00000170089,ENSMUST00000155802
Biological Process	GO:0070374	positive regulation of ERK1 and ERK2 cascade	7	601	0.0856471	0.335926	Novel_000059,ENSMUST00000154865,ENSMUST00000111121,ENSMUST00000115268,ENSMUST00000024791,ENSMUST00000001008,ENSMUST00000019071
Biological Process	GO:0015672	monovalent inorganic cation transport	16	1748	0.0857189	0.335986	ENSMUST00000161659,ENSMUST00000000109,ENSMUST00000106656,ENSMUST00000091288,ENSMUST00000219786,ENSMUST00000111121,ENSMUST00000164929,ENSMUST00000159840,ENSMUST00000192723,ENSMUST00000152511,ENSMUST00000202623,ENSMUST00000177549,ENSMUST00000218445,ENSMUST00000084038,ENSMUST00000154865,ENSMUST00000087395
Cellular Component	GO:0043198	dendritic shaft	5	372	0.0858208	0.33612	ENSMUST00000202623,Novel_002996,ENSMUST00000107575,ENSMUST00000115359,ENSMUST00000005406
Biological Process	GO:0006793	phosphorus metabolic process	77	10595	0.0860248	0.33612	ENSMUST00000086854,ENSMUST00000024791,ENSMUST00000043716,ENSMUST00000159840,ENSMUST00000095719,ENSMUST00000218166,ENSMUST00000107575,ENSMUST00000227879,ENSMUST00000000109,Novel_005601,ENSMUST00000037552,ENSMUST00000200468,ENSMUST00000072324,Novel_002817,Novel_000059,ENSMUST00000088790,Novel_004301,ENSMUST00000111055,ENSMUST00000111049,ENSMUST00000226284,Novel_002575,ENSMUST00000111121,ENSMUST0000…
Molecular Function	GO:0019707	protein-cysteine S-acyltransferase activity	2	78	0.0860354	0.33612	ENSMUST00000128166,Novel_006491
Molecular Function	GO:0019706	protein-cysteine S-palmitoyltransferase activity	2	78	0.0860354	0.33612	Novel_006491,ENSMUST00000128166
Biological Process	GO:0001780	neutrophil homeostasis	2	78	0.0860354	0.33612	ENSMUST00000057145,ENSMUST00000108270
Biological Process	GO:1902589	single-organism organelle organization	47	6135	0.0862958	0.336916	ENSMUST00000139869,Novel_004301,ENSMUST00000058762,Novel_000004,ENSMUST00000192967,ENSMUST00000149927,Novel_001032,ENSMUST00000102505,Novel_002817,ENSMUST00000219224,ENSMUST00000113755,ENSMUST00000130305,ENSMUST00000020749,ENSMUST00000107575,ENSMUST00000207918,ENSMUST00000084513,ENSMUST00000201008,Novel_005601,ENSMUST00000132139,ENSMUST00000070522,Novel_001250,ENSMUST00000115268,Novel_006012,ENSM…
Molecular Function	GO:0051117	ATPase binding	5	373	0.0865664	0.33753	Novel_005874,ENSMUST00000065648,ENSMUST00000111754,ENSMUST00000084038,ENSMUST00000152511
Biological Process	GO:0030316	osteoclast differentiation	5	373	0.0865664	0.33753	ENSMUST00000115268,ENSMUST00000032800,ENSMUST00000001008,ENSMUST00000227920,ENSMUST00000115677
Biological Process	GO:0045599	negative regulation of fat cell differentiation	3	166	0.0867479	0.337794	ENSMUST00000135636,ENSMUST00000061496,ENSMUST00000170089
Biological Process	GO:0032648	regulation of interferon-beta production	3	166	0.0867479	0.337794	ENSMUST00000143702,ENSMUST00000053498,ENSMUST00000029741
Biological Process	GO:0045765	regulation of angiogenesis	9	846	0.0869251	0.338263	Novel_007247,ENSMUST00000170089,ENSMUST00000000299,ENSMUST00000009705,ENSMUST00000111121,ENSMUST00000154865,ENSMUST00000172715,ENSMUST00000174188,ENSMUST00000105325
Cellular Component	GO:0005681	spliceosomal complex	7	604	0.0873635	0.339747	Novel_005913,ENSMUST00000088621,Novel_002812,ENSMUST00000210789,ENSMUST00000109701,ENSMUST00000109810,ENSMUST00000123339
Biological Process	GO:0061001	regulation of dendritic spine morphogenesis	4	267	0.0878442	0.340007	Novel_005601,ENSMUST00000072324,ENSMUST00000115359,Novel_002575
Biological Process	GO:0032606	type I interferon production	4	267	0.0878442	0.340007	ENSMUST00000108707,ENSMUST00000143702,ENSMUST00000029741,ENSMUST00000053498
Biological Process	GO:2000209	regulation of anoikis	2	79	0.0879184	0.340007	ENSMUST00000140436,ENSMUST00000224259
Biological Process	GO:0050706	regulation of interleukin-1 beta secretion	2	79	0.0879184	0.340007	ENSMUST00000001008,ENSMUST00000147604
Biological Process	GO:0036124	histone H3-K9 trimethylation	2	79	0.0879184	0.340007	Novel_001543,Novel_001542
Biological Process	GO:0032689	negative regulation of interferon-gamma production	2	79	0.0879184	0.340007	ENSMUST00000091288,ENSMUST00000025724
Biological Process	GO:0010719	negative regulation of epithelial to mesenchymal transition	2	79	0.0879184	0.340007	ENSMUST00000226284,ENSMUST00000164929
Biological Process	GO:0007176	regulation of epidermal growth factor-activated receptor activity	2	79	0.0879184	0.340007	ENSMUST00000227879,ENSMUST00000005406
Biological Process	GO:0002764	immune response-regulating signaling pathway	11	1100	0.0879447	0.340007	ENSMUST00000143702,ENSMUST00000030991,ENSMUST00000086854,ENSMUST00000112493,ENSMUST00000108707,ENSMUST00000227879,ENSMUST00000089620,ENSMUST00000105527,ENSMUST00000130992,ENSMUST00000033671,ENSMUST00000091288
Biological Process	GO:0030518	intracellular steroid hormone receptor signaling pathway	6	488	0.0880026	0.34001	ENSMUST00000098567,ENSMUST00000087956,ENSMUST00000224259,ENSMUST00000123339,ENSMUST00000111049,Novel_000739
Molecular Function	GO:0005057	signal transducer activity, downstream of receptor	6	489	0.0886545	0.342122	Novel_000059,ENSMUST00000009705,ENSMUST00000032800,ENSMUST00000112846,ENSMUST00000086854,Novel_004301
Molecular Function	GO:0022835	transmitter-gated channel activity	3	168	0.0891495	0.342122	Novel_006766,ENSMUST00000111121,ENSMUST00000154865
Molecular Function	GO:0022824	transmitter-gated ion channel activity	3	168	0.0891495	0.342122	Novel_006766,ENSMUST00000154865,ENSMUST00000111121
Biological Process	GO:0006810	transport	110	15649	0.089224	0.342122	ENSMUST00000020954,ENSMUST00000024791,ENSMUST00000115356,Novel_006012,ENSMUST00000095719,ENSMUST00000159840,ENSMUST00000123339,ENSMUST00000033053,ENSMUST00000000109,ENSMUST00000161523,Novel_005601,ENSMUST00000068408,ENSMUST00000037552,Novel_002256,ENSMUST00000171077,Novel_002817,ENSMUST00000146201,Novel_000059,ENSMUST00000170994,Novel_000004,ENSMUST00000004745,ENSMUST00000149927,ENSMUST0000011104…
Biological Process	GO:0032273	positive regulation of protein polymerization	5	377	0.0895829	0.342122	ENSMUST00000102680,ENSMUST00000111121,ENSMUST00000154865,ENSMUST00000102505,Novel_001032
Biological Process	GO:0007179	transforming growth factor beta receptor signaling pathway	7	608	0.0896822	0.342122	Novel_006306,ENSMUST00000108270,ENSMUST00000108707,ENSMUST00000084896,ENSMUST00000009705,ENSMUST00000176204,ENSMUST00000166678
Molecular Function	GO:0030898	actin-dependent ATPase activity	2	80	0.0898135	0.342122	ENSMUST00000102505,ENSMUST00000071935
Biological Process	GO:1900272	negative regulation of long-term synaptic potentiation	1	15	0.0898718	0.342122	Novel_005601
Biological Process	GO:0099640	axo-dendritic protein transport	1	15	0.0898718	0.342122	ENSMUST00000123128
Biological Process	GO:0072347	response to anesthetic	1	15	0.0898718	0.342122	ENSMUST00000111049
Cellular Component	GO:0071541	eukaryotic translation initiation factor 3 complex, eIF3m	1	15	0.0898718	0.342122	ENSMUST00000148476
Biological Process	GO:0070885	negative regulation of calcineurin-NFAT signaling cascade	1	15	0.0898718	0.342122	ENSMUST00000091288
Biological Process	GO:0045905	positive regulation of translational termination	1	15	0.0898718	0.342122	ENSMUST00000108611
Biological Process	GO:0045658	regulation of neutrophil differentiation	1	15	0.0898718	0.342122	ENSMUST00000076700
Biological Process	GO:0043307	eosinophil activation	1	15	0.0898718	0.342122	ENSMUST00000001008
Biological Process	GO:0036353	histone H2A-K119 monoubiquitination	1	15	0.0898718	0.342122	Novel_001270
Molecular Function	GO:0035727	lysophosphatidic acid binding	1	15	0.0898718	0.342122	ENSMUST00000107575
Cellular Component	GO:0031904	endosome lumen	1	15	0.0898718	0.342122	ENSMUST00000015667
Biological Process	GO:0021759	globus pallidus development	1	15	0.0898718	0.342122	ENSMUST00000218445
Biological Process	GO:0014846	esophagus smooth muscle contraction	1	15	0.0898718	0.342122	Novel_003814
Biological Process	GO:0006452	translational frameshifting	1	15	0.0898718	0.342122	ENSMUST00000108611
Cellular Component	GO:0005947	mitochondrial alpha-ketoglutarate dehydrogenase complex	1	15	0.0898718	0.342122	ENSMUST00000124533
Biological Process	GO:0003365	establishment of cell polarity involved in ameboidal cell migration	1	15	0.0898718	0.342122	Novel_007247
Biological Process	GO:0032722	positive regulation of chemokine production	3	169	0.0903608	0.343325	ENSMUST00000025724,ENSMUST00000155802,ENSMUST00000115268
Biological Process	GO:0032608	interferon-beta production	3	169	0.0903608	0.343325	ENSMUST00000143702,ENSMUST00000053498,ENSMUST00000029741
Cellular Component	GO:0008023	transcription elongation factor complex	3	169	0.0903608	0.343325	Novel_004534,ENSMUST00000209141,Novel_003638
Biological Process	GO:0097529	myeloid leukocyte migration	6	493	0.0912885	0.346479	ENSMUST00000000299,ENSMUST00000001008,ENSMUST00000019071,ENSMUST00000071935,ENSMUST00000154865,ENSMUST00000111121
Biological Process	GO:0043489	RNA stabilization	3	170	0.0915789	0.346479	ENSMUST00000095719,ENSMUST00000165113,ENSMUST00000172073
Biological Process	GO:0018023	peptidyl-lysine trimethylation	3	170	0.0915789	0.346479	ENSMUST00000152935,Novel_001542,Novel_001543
Biological Process	GO:0090224	regulation of spindle organization	2	81	0.0917208	0.346479	ENSMUST00000067218,ENSMUST00000123555
Biological Process	GO:0070884	regulation of calcineurin-NFAT signaling cascade	2	81	0.0917208	0.346479	ENSMUST00000219786,ENSMUST00000091288
Cellular Component	GO:0034451	centriolar satellite	2	81	0.0917208	0.346479	ENSMUST00000106149,Novel_001058
Biological Process	GO:0034122	negative regulation of toll-like receptor signaling pathway	2	81	0.0917208	0.346479	ENSMUST00000105527,ENSMUST00000130992
Biological Process	GO:0032770	positive regulation of monooxygenase activity	2	81	0.0917208	0.346479	ENSMUST00000154865,ENSMUST00000111121
Biological Process	GO:0009615	response to virus	11	1109	0.0917567	0.346479	ENSMUST00000029741,ENSMUST00000140436,ENSMUST00000033053,Novel_004301,ENSMUST00000089620,ENSMUST00000053498,Novel_006306,ENSMUST00000025724,ENSMUST00000147604,ENSMUST00000080744,ENSMUST00000143702
Molecular Function	GO:0030246	carbohydrate binding	9	856	0.0917759	0.346479	ENSMUST00000000109,Novel_006649,ENSMUST00000162792,ENSMUST00000058762,Novel_002433,ENSMUST00000070522,Novel_004201,ENSMUST00000069507,ENSMUST00000009705
Biological Process	GO:0099537	trans-synaptic signaling	22	2586	0.0920061	0.346479	Novel_006012,ENSMUST00000205613,ENSMUST00000115356,ENSMUST00000111121,ENSMUST00000224259,Novel_006766,Novel_002575,ENSMUST00000115359,Novel_005601,ENSMUST00000201008,Novel_005665,ENSMUST00000154865,Novel_000059,Novel_002996,Novel_003369,Novel_004201,ENSMUST00000123128,ENSMUST00000202623,ENSMUST00000111049,ENSMUST00000115358,ENSMUST00000004745,Novel_000004
Biological Process	GO:0099536	synaptic signaling	22	2586	0.0920061	0.346479	Novel_005665,ENSMUST00000201008,Novel_005601,Novel_006766,ENSMUST00000224259,ENSMUST00000115356,ENSMUST00000111121,Novel_006012,ENSMUST00000205613,ENSMUST00000115359,Novel_002575,ENSMUST00000115358,ENSMUST00000111049,ENSMUST00000202623,Novel_000004,ENSMUST00000004745,Novel_003369,Novel_002996,Novel_000059,ENSMUST00000154865,ENSMUST00000123128,Novel_004201
Biological Process	GO:0098916	anterograde trans-synaptic signaling	22	2586	0.0920061	0.346479	ENSMUST00000115358,ENSMUST00000111049,ENSMUST00000202623,Novel_000004,ENSMUST00000004745,ENSMUST00000154865,Novel_003369,Novel_002996,Novel_000059,ENSMUST00000123128,Novel_004201,ENSMUST00000201008,Novel_005601,Novel_005665,ENSMUST00000115356,ENSMUST00000111121,ENSMUST00000205613,Novel_006012,Novel_006766,ENSMUST00000224259,Novel_002575,ENSMUST00000115359
Biological Process	GO:0007268	chemical synaptic transmission	22	2586	0.0920061	0.346479	ENSMUST00000115358,ENSMUST00000111049,ENSMUST00000202623,Novel_000004,ENSMUST00000004745,ENSMUST00000154865,Novel_003369,Novel_002996,Novel_000059,ENSMUST00000123128,Novel_004201,ENSMUST00000201008,Novel_005601,Novel_005665,ENSMUST00000111121,ENSMUST00000115356,ENSMUST00000205613,Novel_006012,Novel_006766,ENSMUST00000224259,Novel_002575,ENSMUST00000115359
Biological Process	GO:0097696	STAT cascade	5	381	0.0926534	0.348475	ENSMUST00000061283,ENSMUST00000154865,ENSMUST00000111121,Novel_005665,Novel_000059
Biological Process	GO:0007259	JAK-STAT cascade	5	381	0.0926534	0.348475	Novel_000059,Novel_005665,ENSMUST00000111121,ENSMUST00000154865,ENSMUST00000061283
Cellular Component	GO:1902562	H4 histone acetyltransferase complex	3	171	0.0928038	0.34882	ENSMUST00000112433,Novel_007200,ENSMUST00000080411
Cellular Component	GO:0030016	myofibril	10	984	0.0928716	0.348855	ENSMUST00000132139,ENSMUST00000222006,ENSMUST00000019611,ENSMUST00000139869,ENSMUST00000152511,ENSMUST00000216755,ENSMUST00000044217,ENSMUST00000146201,ENSMUST00000008995,ENSMUST00000084038
Biological Process	GO:0010948	negative regulation of cell cycle process	8	735	0.0931169	0.349556	ENSMUST00000108707,Novel_001270,Novel_003638,ENSMUST00000028300,ENSMUST00000064019,ENSMUST00000164992,Novel_001250,ENSMUST00000200468
Molecular Function	GO:0005539	glycosaminoglycan binding	7	614	0.093225	0.34962	ENSMUST00000001008,Novel_001250,ENSMUST00000024791,ENSMUST00000005406,Novel_005296,Novel_004201,ENSMUST00000009705
Biological Process	GO:0002521	leukocyte differentiation	16	1771	0.093323	0.34962	ENSMUST00000001008,ENSMUST00000115677,ENSMUST00000037552,ENSMUST00000105527,Novel_002433,ENSMUST00000024791,ENSMUST00000115268,ENSMUST00000111121,ENSMUST00000089620,ENSMUST00000227920,ENSMUST00000170089,Novel_001423,ENSMUST00000032800,ENSMUST00000154865,ENSMUST00000209467,ENSMUST00000076700
Cellular Component	GO:0016234	inclusion body	4	273	0.0934053	0.34962	ENSMUST00000162792,Novel_001270,ENSMUST00000108270,ENSMUST00000044217
Biological Process	GO:0000380	alternative mRNA splicing, via spliceosome	4	273	0.0934053	0.34962	ENSMUST00000159551,Novel_004342,ENSMUST00000123339,ENSMUST00000106278
[truncated: 4,361 more rows]

## Sheet: ALL.mRNA.ADNS_vs_ADF.DEG.GO_enr
ALL.mRNA.ADNS_vs_ADF.DEG.GO_enr
GO_class	GO ID	GO_term	Hit_number	Background number	P-Value	Q-Value	Gene IDs
[truncated: 7,060 more rows]
