# Supplementary material for: Transcriptome analysis of fasudil treatment in the APPswe/PSEN1dE9 transgenic (APP/PS1) mice model of Alzheimer’s disease
Source: Sci Rep. 2022 Apr 22;12:6625. doi: 10.1038/s41598-022-10554-9 (PMC9033779; doi:10.1038/s41598-022-10554-9)
Supplement: Supplementary file 4 — Supplementary Table 4. [file 41598_2022_10554_MOESM4_ESM.xlsx]

## Sheet: ALL.mRNA.WT_vs_ADNS.DEG.KEGG_en
ALL.mRNA.WT_vs_ADNS.DEG.KEGG
Pathway Hierarchy1	Pathway Hierarchy2	KEGG Pathway	Pathway ID	Gene Number	Background number	P-Value	Q-Value	Gene IDs
Cellular Processes	Cell growth and death	Apoptosis - fly	ko04214	6	237	0.0033358	0.297633	ENSMUST00000123555,ENSMUST00000112846,ENSMUST00000057623,ENSMUST00000067218,ENSMUST00000179022,ENSMUST00000086854
Organismal Systems	Aging	Longevity regulating pathway - worm	ko04212	6	253	0.00457896	0.297633	ENSMUST00000086854,ENSMUST00000067218,Novel_007200,ENSMUST00000123555,ENSMUST00000112846,ENSMUST00000164745
Cellular Processes	Cell growth and death	Apoptosis	ko04210	8	504	0.0121517	0.526574	ENSMUST00000123555,ENSMUST00000015667,ENSMUST00000140436,ENSMUST00000067218,ENSMUST00000057623,ENSMUST00000086854,ENSMUST00000112846,ENSMUST00000179022
Cellular Processes	Cell growth and death	Apoptosis - multiple species	ko04215	3	148	0.061116	0.778095	ENSMUST00000112846,ENSMUST00000086854,ENSMUST00000140436
Cellular Processes	Cell growth and death	Cell cycle - Caulobacter	ko04112	1	8	0.0473507	0.778095	ENSMUST00000015501
Cellular Processes	Cell growth and death	Necroptosis	ko04217	6	449	0.0563455	0.778095	ENSMUST00000086854,ENSMUST00000067218,ENSMUST00000105527,ENSMUST00000025724,ENSMUST00000123555,ENSMUST00000112846
Cellular Processes	Cellular community - eukaryotes	Adherens junction	ko04520	4	388	0.208912	0.778095	ENSMUST00000061496,ENSMUST00000106149,ENSMUST00000159597,ENSMUST00000160272
Cellular Processes	Transport and catabolism	Autophagy - animal	ko04140	5	525	0.213336	0.778095	Novel_006176,ENSMUST00000226284,ENSMUST00000112846,ENSMUST00000140436,ENSMUST00000086854
Cellular Processes	Transport and catabolism	Lysosome	ko04142	4	390	0.211419	0.778095	ENSMUST00000179238,ENSMUST00000135636,ENSMUST00000015667,Novel_006649
Cellular Processes	Transport and catabolism	Mitophagy - animal	ko04137	4	258	0.0721849	0.778095	ENSMUST00000140436,ENSMUST00000086854,ENSMUST00000112846,ENSMUST00000115677
Environmental Information Processing	Signaling molecules and interaction	Cytokine-cytokine receptor interaction	ko04060	6	622	0.176681	0.778095	Novel_002341,ENSMUST00000115268,ENSMUST00000037552,ENSMUST00000019071,ENSMUST00000209467,ENSMUST00000001008
Environmental Information Processing	Signal transduction	ErbB signaling pathway	ko04012	4	412	0.239521	0.778095	ENSMUST00000112846,Novel_000059,ENSMUST00000086854,ENSMUST00000227879
Environmental Information Processing	Signal transduction	MAPK signaling pathway	ko04010	9	1050	0.187662	0.778095	ENSMUST00000108270,ENSMUST00000086854,Novel_006864,ENSMUST00000112493,ENSMUST00000111049,ENSMUST00000224259,ENSMUST00000112846,ENSMUST00000167240,ENSMUST00000033671
Environmental Information Processing	Signal transduction	MAPK signaling pathway - plant	ko04016	1	36	0.196163	0.778095	ENSMUST00000200468
Environmental Information Processing	Signal transduction	mTOR signaling pathway	ko04150	6	553	0.120391	0.778095	ENSMUST00000112493,ENSMUST00000124443,ENSMUST00000033671,Novel_006176,ENSMUST00000226284,ENSMUST00000024987
Environmental Information Processing	Signal transduction	Ras signaling pathway	ko04014	9	887	0.0914762	0.778095	ENSMUST00000115268,ENSMUST00000167240,ENSMUST00000112846,Novel_002996,ENSMUST00000169861,ENSMUST00000025932,Novel_006864,ENSMUST00000140436,ENSMUST00000086854
Genetic Information Processing	Folding, sorting and degradation	Protein processing in endoplasmic reticulum	ko04141	7	543	0.0481594	0.778095	ENSMUST00000216344,ENSMUST00000216755,Novel_004266,ENSMUST00000086854,Novel_006574,Novel_005783,ENSMUST00000112846
Genetic Information Processing	Folding, sorting and degradation	Sulfur relay system	ko04122	1	37	0.201026	0.778095	ENSMUST00000169133
Genetic Information Processing	Folding, sorting and degradation	Ubiquitin mediated proteolysis	ko04120	5	553	0.244078	0.778095	ENSMUST00000165394,ENSMUST00000125964,ENSMUST00000227879,Novel_001270,ENSMUST00000025073
Genetic Information Processing	Replication and repair	Base excision repair	ko03410	2	106	0.13497	0.778095	ENSMUST00000123555,ENSMUST00000067218
Genetic Information Processing	Transcription	Basal transcription factors	ko03022	2	157	0.245399	0.778095	ENSMUST00000174188,ENSMUST00000172715
Genetic Information Processing	Translation	Ribosome	ko03010	4	411	0.238225	0.778095	ENSMUST00000209287,ENSMUST00000062674,ENSMUST00000068408,ENSMUST00000210640
Metabolism	Amino acid metabolism	Lysine degradation	ko00310	3	229	0.161862	0.778095	ENSMUST00000152935,Novel_001102,ENSMUST00000070522
Metabolism	Energy metabolism	Sulfur metabolism	ko00920	1	32	0.176414	0.778095	ENSMUST00000169133
Metabolism	Glycan biosynthesis and metabolism	N-Glycan biosynthesis	ko00510	2	140	0.20766	0.778095	Novel_006574,ENSMUST00000086878
Metabolism	Lipid metabolism	Cutin, suberine and wax biosynthesis	ko00073	1	8	0.0473507	0.778095	ENSMUST00000164745
Organismal Systems	Development	Osteoclast differentiation	ko04380	5	442	0.131325	0.778095	ENSMUST00000112846,ENSMUST00000032800,ENSMUST00000115268,ENSMUST00000086854,ENSMUST00000024791
Organismal Systems	Endocrine system	Adipocytokine signaling pathway	ko04920	3	270	0.224366	0.778095	ENSMUST00000112846,ENSMUST00000037552,ENSMUST00000086854
Organismal Systems	Endocrine system	GnRH signaling pathway	ko04912	4	378	0.196511	0.778095	ENSMUST00000112846,ENSMUST00000086854,ENSMUST00000154865,ENSMUST00000111121
Organismal Systems	Endocrine system	Insulin signaling pathway	ko04910	6	577	0.138838	0.778095	ENSMUST00000226284,ENSMUST00000112380,Novel_001058,ENSMUST00000112846,ENSMUST00000227879,ENSMUST00000086854
Organismal Systems	Endocrine system	Progesterone-mediated oocyte maturation	ko04914	4	359	0.173625	0.778095	ENSMUST00000086854,ENSMUST00000112493,ENSMUST00000112846,ENSMUST00000033671
Organismal Systems	Immune system	Chemokine signaling pathway	ko04062	6	635	0.188331	0.778095	ENSMUST00000019071,ENSMUST00000154865,ENSMUST00000111121,ENSMUST00000001008,ENSMUST00000167240,ENSMUST00000160272
Organismal Systems	Immune system	Complement and coagulation cascades	ko04610	3	218	0.146109	0.778095	ENSMUST00000069507,ENSMUST00000033053,ENSMUST00000000299
Organismal Systems	Immune system	Cytosolic DNA-sensing pathway	ko04623	3	157	0.0702786	0.778095	ENSMUST00000029741,ENSMUST00000147604,ENSMUST00000025724
Organismal Systems	Immune system	Hematopoietic cell lineage	ko04640	3	229	0.161862	0.778095	ENSMUST00000115268,ENSMUST00000209467,ENSMUST00000171077
Organismal Systems	Immune system	IL-17 signaling pathway	ko04657	3	235	0.170662	0.778095	ENSMUST00000112846,ENSMUST00000105527,ENSMUST00000086854
Organismal Systems	Immune system	Natural killer cell mediated cytotoxicity	ko04650	4	394	0.216459	0.778095	ENSMUST00000032800,ENSMUST00000000299,ENSMUST00000111121,ENSMUST00000154865
Organismal Systems	Immune system	NOD-like receptor signaling pathway	ko04621	5	483	0.169882	0.778095	ENSMUST00000105527,ENSMUST00000147604,ENSMUST00000112846,ENSMUST00000140436,ENSMUST00000086854
Organismal Systems	Immune system	Toll and Imd signaling pathway	ko04624	4	231	0.0522876	0.778095	ENSMUST00000086854,ENSMUST00000152511,ENSMUST00000084038,ENSMUST00000112846
Organismal Systems	Immune system	Toll-like receptor signaling pathway	ko04620	4	343	0.155129	0.778095	ENSMUST00000086854,ENSMUST00000001008,ENSMUST00000112846,ENSMUST00000089620
Organismal Systems	Nervous system	Neurotrophin signaling pathway	ko04722	7	545	0.0489382	0.778095	ENSMUST00000224259,ENSMUST00000135636,ENSMUST00000111049,ENSMUST00000086854,ENSMUST00000112493,ENSMUST00000033671,ENSMUST00000112846
Metabolism	Glycan biosynthesis and metabolism	Glycosphingolipid biosynthesis - ganglio series	ko00604	1	49	0.257145	0.795926	ENSMUST00000161659
Environmental Information Processing	Signal transduction	Hippo signaling pathway -fly	ko04391	3	308	0.285718	0.808652	ENSMUST00000086854,ENSMUST00000112846,ENSMUST00000160272
Environmental Information Processing	Signal transduction	Rap1 signaling pathway	ko04015	7	873	0.277862	0.808652	ENSMUST00000160272,ENSMUST00000115268,ENSMUST00000167240,ENSMUST00000107575,ENSMUST00000122303,ENSMUST00000121198,ENSMUST00000000299
Metabolism	Glycan biosynthesis and metabolism	Other glycan degradation	ko00511	1	52	0.27055	0.808652	Novel_006649
Metabolism	Metabolism of cofactors and vitamins	Pantothenate and CoA biosynthesis	ko00770	1	57	0.292359	0.808652	ENSMUST00000145904
Metabolism	Metabolism of other amino acids	Glutathione metabolism	ko00480	2	176	0.287836	0.808652	ENSMUST00000210024,ENSMUST00000171340
Cellular Processes	Cell growth and death	Cell cycle - yeast	ko04111	2	208	0.358472	0.854665	ENSMUST00000142851,ENSMUST00000117280
Cellular Processes	Cellular community - eukaryotes	Tight junction	ko04530	5	637	0.341664	0.854665	ENSMUST00000112846,ENSMUST00000160272,ENSMUST00000231567,ENSMUST00000086854,Novel_007247
Cellular Processes	Transport and catabolism	Endocytosis	ko04144	7	1052	0.452028	0.854665	ENSMUST00000160272,ENSMUST00000088790,ENSMUST00000115268,ENSMUST00000102680,ENSMUST00000084896,Novel_000059,ENSMUST00000227879
Cellular Processes	Transport and catabolism	Peroxisome	ko04146	2	290	0.524479	0.854665	ENSMUST00000028207,ENSMUST00000164745
Cellular Processes	Transport and catabolism	Phagosome	ko04145	3	468	0.539064	0.854665	ENSMUST00000000299,ENSMUST00000015667,ENSMUST00000097707
Environmental Information Processing	Signal transduction	AMPK signaling pathway	ko04152	3	466	0.536178	0.854665	Novel_006176,ENSMUST00000037552,ENSMUST00000226284
Environmental Information Processing	Signal transduction	Calcium signaling pathway	ko04020	5	663	0.372661	0.854665	Novel_000059,ENSMUST00000111121,ENSMUST00000154865,ENSMUST00000112380,ENSMUST00000105325
Environmental Information Processing	Signal transduction	Hippo signaling pathway	ko04390	4	567	0.4485	0.854665	ENSMUST00000160272,Novel_007247,ENSMUST00000000299,ENSMUST00000061496
Environmental Information Processing	Signal transduction	MAPK signaling pathway - fly	ko04013	3	335	0.330124	0.854665	ENSMUST00000086854,Novel_004301,ENSMUST00000112846
Environmental Information Processing	Signal transduction	NF-kappa B signaling pathway	ko04064	2	268	0.482714	0.854665	ENSMUST00000105527,ENSMUST00000140436
Environmental Information Processing	Signal transduction	Phosphatidylinositol signaling system	ko04070	3	374	0.394024	0.854665	ENSMUST00000110628,ENSMUST00000097707,ENSMUST00000052029
Environmental Information Processing	Signal transduction	Phospholipase D signaling pathway	ko04072	4	557	0.43515	0.854665	ENSMUST00000107575,ENSMUST00000226284,ENSMUST00000154865,ENSMUST00000111121
Environmental Information Processing	Signal transduction	TNF signaling pathway	ko04668	3	385	0.411806	0.854665	ENSMUST00000105527,ENSMUST00000112846,ENSMUST00000086854
Genetic Information Processing	Folding, sorting and degradation	Protein export	ko03060	1	78	0.377082	0.854665	ENSMUST00000111018
Genetic Information Processing	Folding, sorting and degradation	RNA degradation	ko03018	2	265	0.476846	0.854665	ENSMUST00000120760,ENSMUST00000168844
Genetic Information Processing	Folding, sorting and degradation	SNARE interactions in vesicular transport	ko04130	1	113	0.49642	0.854665	ENSMUST00000201008
Genetic Information Processing	Transcription	RNA polymerase	ko03020	1	72	0.353963	0.854665	ENSMUST00000029741
Genetic Information Processing	Transcription	Spliceosome	ko03040	3	422	0.470269	0.854665	ENSMUST00000123339,ENSMUST00000210789,Novel_002812
Genetic Information Processing	Translation	Aminoacyl-tRNA biosynthesis	ko00970	1	123	0.526123	0.854665	ENSMUST00000087315
Metabolism	Amino acid metabolism	Tryptophan metabolism	ko00380	1	123	0.526123	0.854665	Novel_001102
Metabolism	Carbohydrate metabolism	Citrate cycle (TCA cycle)	ko00020	1	96	0.441607	0.854665	Novel_001102
Metabolism	Carbohydrate metabolism	Propanoate metabolism	ko00640	1	111	0.490261	0.854665	Novel_000511
Metabolism	Carbohydrate metabolism	Starch and sucrose metabolism	ko00500	1	104	0.468105	0.854665	ENSMUST00000162792
Metabolism	Glycan biosynthesis and metabolism	Other types of O-glycan biosynthesis	ko00514	1	65	0.325909	0.854665	ENSMUST00000086878
Metabolism	Nucleotide metabolism	Pyrimidine metabolism	ko00240	2	276	0.498162	0.854665	ENSMUST00000029741,ENSMUST00000200468
Metabolism	Xenobiotics biodegradation and metabolism	Drug metabolism - other enzymes	ko00983	1	122	0.523233	0.854665	Novel_005432
Organismal Systems	Aging	Longevity regulating pathway - multiple species	ko04213	2	239	0.424367	0.854665	Novel_006176,ENSMUST00000216755
Organismal Systems	Digestive system	Vitamin digestion and absorption	ko04977	1	71	0.350028	0.854665	ENSMUST00000144234
Organismal Systems	Immune system	Fc epsilon RI signaling pathway	ko04664	2	252	0.45096	0.854665	ENSMUST00000112846,ENSMUST00000086854
Organismal Systems	Immune system	Intestinal immune network for IgA production	ko04672	1	101	0.458318	0.854665	ENSMUST00000089620
Organismal Systems	Immune system	Leukocyte transendothelial migration	ko04670	3	420	0.467172	0.854665	ENSMUST00000000299,ENSMUST00000111121,ENSMUST00000154865
Organismal Systems	Immune system	RIG-I-like receptor signaling pathway	ko04622	2	202	0.345383	0.854665	ENSMUST00000086854,ENSMUST00000112846
Organismal Systems	Immune system	Th1 and Th2 cell differentiation	ko04658	2	255	0.456998	0.854665	ENSMUST00000112846,ENSMUST00000086854
Organismal Systems	Nervous system	Long-term potentiation	ko04720	2	298	0.539096	0.854665	ENSMUST00000112493,ENSMUST00000033671
Organismal Systems	Nervous system	Synaptic vesicle cycle	ko04721	2	253	0.452977	0.854665	ENSMUST00000201008,Novel_000004
Metabolism	Glycan biosynthesis and metabolism	Various types of N-glycan biosynthesis	ko00513	1	131	0.548624	0.857506	Novel_006574
Metabolism	Lipid metabolism	Sphingolipid metabolism	ko00600	1	133	0.554081	0.857506	ENSMUST00000231257
Environmental Information Processing	Signaling molecules and interaction	Cell adhesion molecules (CAMs)	ko04514	3	498	0.581087	0.871648	ENSMUST00000000299,ENSMUST00000089620,ENSMUST00000000109
Environmental Information Processing	Signaling molecules and interaction	Neuroactive ligand-receptor interaction	ko04080	5	854	0.590039	0.871648	ENSMUST00000160272,ENSMUST00000037552,ENSMUST00000107575,Novel_006766,ENSMUST00000105325
Organismal Systems	Endocrine system	Prolactin signaling pathway	ko04917	2	324	0.584432	0.871648	ENSMUST00000112846,ENSMUST00000086854
Organismal Systems	Immune system	Th17 cell differentiation	ko04659	2	321	0.579372	0.871648	ENSMUST00000086854,ENSMUST00000112846
Environmental Information Processing	Signal transduction	Jak-STAT signaling pathway	ko04630	3	512	0.599854	0.876191	Novel_002341,ENSMUST00000037552,ENSMUST00000140436
Organismal Systems	Nervous system	Retrograde endocannabinoid signaling	ko04723	3	519	0.609029	0.879709	ENSMUST00000112846,ENSMUST00000086854,Novel_000004
Environmental Information Processing	Signal transduction	Wnt signaling pathway	ko04310	3	534	0.628217	0.897452	ENSMUST00000061496,ENSMUST00000086854,ENSMUST00000112846
Genetic Information Processing	Replication and repair	Fanconi anemia pathway	ko03460	1	166	0.635194	0.897556	ENSMUST00000024987
Cellular Processes	Cell growth and death	Ferroptosis	ko04216	1	205	0.712307	0.906425	ENSMUST00000091288
Cellular Processes	Cell growth and death	Meiosis - yeast	ko04113	1	174	0.652532	0.906425	ENSMUST00000142851
Cellular Processes	Cell growth and death	Oocyte meiosis	ko04114	2	407	0.706806	0.906425	ENSMUST00000112493,ENSMUST00000033671
Cellular Processes	Cell motility	Regulation of actin cytoskeleton	ko04810	4	802	0.716358	0.906425	ENSMUST00000192967,ENSMUST00000000299,ENSMUST00000033053,ENSMUST00000097707
Environmental Information Processing	Signal transduction	cAMP signaling pathway	ko04024	4	804	0.718168	0.906425	ENSMUST00000111049,ENSMUST00000086854,ENSMUST00000057145,ENSMUST00000112846
Environmental Information Processing	Signal transduction	Sphingolipid signaling pathway	ko04071	2	407	0.706806	0.906425	ENSMUST00000112846,ENSMUST00000086854
Metabolism	Amino acid metabolism	Cysteine and methionine metabolism	ko00270	1	176	0.656737	0.906425	ENSMUST00000169133
Metabolism	Lipid metabolism	Arachidonic acid metabolism	ko00590	1	199	0.701598	0.906425	Novel_000739
Metabolism	Nucleotide metabolism	Purine metabolism	ko00230	3	576	0.678441	0.906425	ENSMUST00000200468,Novel_005432,ENSMUST00000029741
Organismal Systems	Aging	Longevity regulating pathway - mammal	ko04211	2	385	0.677624	0.906425	ENSMUST00000226284,Novel_006176
Organismal Systems	Sensory system	Inflammatory mediator regulation of TRP channels	ko04750	2	413	0.714374	0.906425	ENSMUST00000112846,ENSMUST00000086854
Organismal Systems	Immune system	Platelet activation	ko04611	2	442	0.748679	0.935848	ENSMUST00000105325,ENSMUST00000167240
Cellular Processes	Cell growth and death	p53 signaling pathway	ko04115	1	252	0.783969	0.936658	ENSMUST00000226284
Cellular Processes	Cellular community - eukaryotes	Gap junction	ko04540	1	292	0.830751	0.936658	ENSMUST00000107575
Environmental Information Processing	Signaling molecules and interaction	ECM-receptor interaction	ko04512	1	241	0.768981	0.936658	Novel_002712
Environmental Information Processing	Signal transduction	FoxO signaling pathway	ko04068	2	487	0.794899	0.936658	ENSMUST00000112846,ENSMUST00000086854
Metabolism	Carbohydrate metabolism	Inositol phosphate metabolism	ko00562	1	291	0.829714	0.936658	ENSMUST00000097707
Organismal Systems	Development	Axon guidance	ko04360	3	746	0.830739	0.936658	ENSMUST00000111055,ENSMUST00000160272,ENSMUST00000192967
Organismal Systems	Digestive system	Gastric acid secretion	ko04971	1	260	0.794256	0.936658	ENSMUST00000192723
Organismal Systems	Endocrine system	PPAR signaling pathway	ko03320	1	267	0.802857	0.936658	ENSMUST00000108707
Organismal Systems	Endocrine system	Thyroid hormone signaling pathway	ko04919	2	476	0.784346	0.936658	ENSMUST00000226284,ENSMUST00000087956
Organismal Systems	Immune system	Antigen processing and presentation	ko04612	1	236	0.761831	0.936658	ENSMUST00000015667
Organismal Systems	Nervous system	Dopaminergic synapse	ko04728	2	535	0.835787	0.936658	ENSMUST00000086854,ENSMUST00000112846
Organismal Systems	Nervous system	Glutamatergic synapse	ko04724	2	514	0.818891	0.936658	Novel_006766,Novel_000634
Cellular Processes	Cell growth and death	Cell cycle	ko04110	1	405	0.915165	0.94581	ENSMUST00000142851
Environmental Information Processing	Signal transduction	cGMP - PKG signaling pathway	ko04022	2	629	0.895239	0.94581	ENSMUST00000172715,ENSMUST00000174188
Environmental Information Processing	Signal transduction	PI3K-Akt signaling pathway	ko04151	4	1138	0.915187	0.94581	ENSMUST00000140436,ENSMUST00000115268,ENSMUST00000226284,ENSMUST00000107575
Genetic Information Processing	Translation	RNA transport	ko03013	2	569	0.860148	0.94581	Novel_002256,Novel_002255
Metabolism	Overview	Carbon metabolism	ko01200	1	343	0.87605	0.94581	Novel_001102
Organismal Systems	Endocrine system	Glucagon signaling pathway	ko04922	1	382	0.902346	0.94581	ENSMUST00000112380
Organismal Systems	Endocrine system	Insulin secretion	ko04911	1	380	0.901144	0.94581	ENSMUST00000201008
Organismal Systems	Endocrine system	Melanogenesis	ko04916	1	359	0.887598	0.94581	ENSMUST00000061496
Organismal Systems	Immune system	T cell receptor signaling pathway	ko04660	1	369	0.894265	0.94581	ENSMUST00000227879
Organismal Systems	Nervous system	Serotonergic synapse	ko04726	1	408	0.916709	0.94581	ENSMUST00000005406
Environmental Information Processing	Signal transduction	HIF-1 signaling pathway	ko04066	1	432	0.92809	0.950014	ENSMUST00000025073
Cellular Processes	Cellular community - eukaryotes	Focal adhesion	ko04510	2	748	0.941968	0.956686	ENSMUST00000086854,ENSMUST00000112846
Cellular Processes	Cellular community - eukaryotes	Signaling pathways regulating pluripotency of stem cells	ko04550	1	523	0.958837	0.958837	Novel_002341
Environmental Information Processing	Signal transduction	Apelin signaling pathway	ko04371	1	522	0.958584	0.958837	ENSMUST00000008995

## Sheet: 11 genes
11 genes were associated with the the cell cycle and apoptosis pathway
KEGG Pathway	Gene IDs
Apoptosis - fly	ENSMUST00000123555,ENSMUST00000112846,ENSMUST00000057623,ENSMUST00000067218,ENSMUST00000179022,ENSMUST00000086854
Apoptosis	ENSMUST00000123555,ENSMUST00000015667,ENSMUST00000140436,ENSMUST00000067218,ENSMUST00000057623,ENSMUST00000086854,ENSMUST00000112846,ENSMUST00000179022
Apoptosis - multiple species	ENSMUST00000112846,ENSMUST00000086854,ENSMUST00000140436
Cell cycle - Caulobacter	ENSMUST00000015501
Cell cycle - yeast	ENSMUST00000142851,ENSMUST00000117280
Cell cycle	ENSMUST00000142851

## Sheet: ALL.mRNA.ADNS_vs_ADF.DEG.KEGG_e
ALL.mRNA.ADNS_vs_ADF.DEG.KEGG
Pathway Hierarchy1	Pathway Hierarchy2	KEGG Pathway	Pathway ID	Gene Number	Background number	P-Value	Q-Value	Gene IDs
Organismal Systems	Nervous system	Neurotrophin signaling pathway	ko04722	14	545	0.000663271	0.0802983	ENSMUST00000001204,ENSMUST00000105328,ENSMUST00000115731,ENSMUST00000136962,ENSMUST00000231629,ENSMUST00000112493,ENSMUST00000194701,ENSMUST00000120265,Novel_001732,ENSMUST00000121205,Novel_000768,ENSMUST00000096348,ENSMUST00000053317,ENSMUST00000086854
Organismal Systems	Development	Osteoclast differentiation	ko04380	12	442	0.000987876	0.0802983	ENSMUST00000021674,ENSMUST00000103202,ENSMUST00000136962,ENSMUST00000161989,ENSMUST00000115731,ENSMUST00000179001,ENSMUST00000190348,ENSMUST00000049262,ENSMUST00000064922,ENSMUST00000086854,ENSMUST00000161620,Novel_001732
Environmental Information Processing	Signal transduction	Rap1 signaling pathway	ko04015	18	873	0.00153917	0.0802983	ENSMUST00000071857,ENSMUST00000212987,Novel_006527,ENSMUST00000011285,ENSMUST00000228014,ENSMUST00000000312,ENSMUST00000167240,Novel_002692,ENSMUST00000115731,ENSMUST00000001204,ENSMUST00000105835,ENSMUST00000136962,ENSMUST00000231629,Novel_002311,ENSMUST00000214892,Novel_004733,ENSMUST00000194701,Novel_001732
Environmental Information Processing	Signal transduction	MAPK signaling pathway	ko04010	20	1050	0.00218682	0.0802983	ENSMUST00000161989,ENSMUST00000108528,ENSMUST00000197146,ENSMUST00000011285,ENSMUST00000096348,ENSMUST00000167240,ENSMUST00000086854,ENSMUST00000106742,ENSMUST00000121390,ENSMUST00000021234,ENSMUST00000172694,ENSMUST00000115731,ENSMUST00000231629,ENSMUST00000136962,ENSMUST00000025025,ENSMUST00000112493,ENSMUST00000021674,ENSMUST00000215756,ENSMUST00000053317,Novel_002444
Environmental Information Processing	Signal transduction	Phospholipase D signaling pathway	ko04072	13	557	0.00237067	0.0802983	ENSMUST00000136962,Novel_002311,ENSMUST00000214892,ENSMUST00000022622,ENSMUST00000115731,ENSMUST00000154865,ENSMUST00000111121,ENSMUST00000108528,ENSMUST00000105560,ENSMUST00000201681,Novel_001732,ENSMUST00000228014,ENSMUST00000194701
Organismal Systems	Endocrine system	GnRH signaling pathway	ko04912	10	378	0.00306166	0.0802983	ENSMUST00000022622,ENSMUST00000115731,ENSMUST00000001204,ENSMUST00000154865,Novel_002311,ENSMUST00000108528,ENSMUST00000228014,Novel_000768,ENSMUST00000111121,ENSMUST00000086854
Organismal Systems	Nervous system	Glutamatergic synapse	ko04724	12	514	0.00342539	0.0802983	ENSMUST00000079086,ENSMUST00000121390,ENSMUST00000215756,ENSMUST00000108528,ENSMUST00000105560,ENSMUST00000201681,ENSMUST00000228014,Novel_002311,ENSMUST00000115731,ENSMUST00000032710,ENSMUST00000134376,ENSMUST00000161989
Organismal Systems	Endocrine system	Oxytocin signaling pathway	ko04921	13	588	0.00374544	0.0802983	Novel_002311,ENSMUST00000021674,ENSMUST00000115731,ENSMUST00000001204,ENSMUST00000161989,ENSMUST00000106742,ENSMUST00000030243,Novel_002692,ENSMUST00000108528,ENSMUST00000197146,ENSMUST00000194701,ENSMUST00000228014,Novel_000768
Environmental Information Processing	Signal transduction	Calcium signaling pathway	ko04020	14	663	0.00401491	0.0802983	ENSMUST00000215756,ENSMUST00000228014,ENSMUST00000214470,Novel_000768,ENSMUST00000105560,ENSMUST00000111121,Novel_002444,ENSMUST00000121390,ENSMUST00000021234,ENSMUST00000022622,ENSMUST00000001204,ENSMUST00000161989,Novel_002116,ENSMUST00000154865
Organismal Systems	Development	Axon guidance	ko04360	15	746	0.00462265	0.0824015	ENSMUST00000168321,ENSMUST00000049378,ENSMUST00000226478,Novel_000768,ENSMUST00000045747,Novel_001732,ENSMUST00000081688,ENSMUST00000194701,ENSMUST00000191642,ENSMUST00000002079,ENSMUST00000115731,ENSMUST00000161989,ENSMUST00000103241,ENSMUST00000108194,Novel_006347
Organismal Systems	Nervous system	Cholinergic synapse	ko04725	11	472	0.00503564	0.0824015	ENSMUST00000115731,ENSMUST00000190348,ENSMUST00000136962,Novel_002311,ENSMUST00000021674,ENSMUST00000029667,ENSMUST00000215756,Novel_000768,ENSMUST00000228014,Novel_001732,ENSMUST00000121390
Organismal Systems	Endocrine system	Melanogenesis	ko04916	9	359	0.00681211	0.0981469	Novel_002311,ENSMUST00000115731,ENSMUST00000001204,ENSMUST00000190348,ENSMUST00000167968,ENSMUST00000019362,Novel_000768,ENSMUST00000228014,ENSMUST00000045747
Organismal Systems	Nervous system	Long-term potentiation	ko04720	8	298	0.00708839	0.0981469	ENSMUST00000228014,Novel_000768,ENSMUST00000105560,ENSMUST00000096348,ENSMUST00000115731,ENSMUST00000001204,ENSMUST00000161989,ENSMUST00000112493
Metabolism	Overview	Fatty acid metabolism	ko01212	6	185	0.00790082	0.101582	ENSMUST00000039784,ENSMUST00000169969,ENSMUST00000112903,ENSMUST00000108905,ENSMUST00000093106,ENSMUST00000030221
Organismal Systems	Nervous system	Retrograde endocannabinoid signaling	ko04723	11	519	0.00989138	0.113528	Novel_004733,Novel_002311,ENSMUST00000032710,ENSMUST00000115731,ENSMUST00000121390,ENSMUST00000086854,ENSMUST00000020209,ENSMUST00000228014,ENSMUST00000105560,ENSMUST00000081544,ENSMUST00000215756
Metabolism	Glycan biosynthesis and metabolism	Glycosaminoglycan biosynthesis - keratan sulfate	ko00533	3	48	0.0100913	0.113528	ENSMUST00000062804,ENSMUST00000023482,ENSMUST00000171770
Organismal Systems	Digestive system	Gastric acid secretion	ko04971	7	260	0.0112754	0.119386	ENSMUST00000001204,ENSMUST00000192723,ENSMUST00000042221,Novel_000768,ENSMUST00000228014,Novel_002311,ENSMUST00000110920
Organismal Systems	Endocrine system	Estrogen signaling pathway	ko04915	9	398	0.0127702	0.125118	ENSMUST00000190348,ENSMUST00000001204,ENSMUST00000115731,ENSMUST00000021674,Novel_002311,ENSMUST00000136962,Novel_001732,ENSMUST00000228014,ENSMUST00000105560
Organismal Systems	Endocrine system	Adipocytokine signaling pathway	ko04920	7	270	0.0136327	0.125118	ENSMUST00000037552,ENSMUST00000112903,ENSMUST00000108905,ENSMUST00000093106,ENSMUST00000030243,ENSMUST00000086854,ENSMUST00000136962
Cellular Processes	Cell growth and death	Oocyte meiosis	ko04114	9	407	0.0145724	0.125118	ENSMUST00000112493,Novel_002311,ENSMUST00000002395,ENSMUST00000161989,ENSMUST00000115731,ENSMUST00000001204,Novel_000768,ENSMUST00000096348,ENSMUST00000228014
Cellular Processes	Cellular community - prokaryotes	Quorum sensing	ko02024	3	55	0.0145971	0.125118	ENSMUST00000112903,ENSMUST00000093106,ENSMUST00000108905
Organismal Systems	Immune system	Leukocyte transendothelial migration	ko04670	9	420	0.0174979	0.141283	ENSMUST00000071857,ENSMUST00000022622,ENSMUST00000154865,ENSMUST00000034472,ENSMUST00000111121,Novel_002692,Novel_001637,Novel_001732,ENSMUST00000194701
Organismal Systems	Nervous system	Long-term depression	ko04730	6	222	0.0180528	0.141283	Novel_000621,ENSMUST00000121390,ENSMUST00000108528,ENSMUST00000115731,ENSMUST00000215756,ENSMUST00000105560
Cellular Processes	Transport and catabolism	Peroxisome	ko04146	7	290	0.0193713	0.142625	ENSMUST00000028207,ENSMUST00000169032,ENSMUST00000093106,ENSMUST00000112903,ENSMUST00000108905,ENSMUST00000039784,ENSMUST00000195855
Organismal Systems	Endocrine system	Progesterone-mediated oocyte maturation	ko04914	8	359	0.0198091	0.142625	ENSMUST00000228014,Novel_001732,ENSMUST00000096348,ENSMUST00000086854,ENSMUST00000115731,Novel_002311,ENSMUST00000136962,ENSMUST00000112493
Organismal Systems	Endocrine system	Aldosterone synthesis and secretion	ko04925	8	367	0.0222371	0.153949	Novel_006250,Novel_002311,ENSMUST00000001204,ENSMUST00000190348,ENSMUST00000021234,Novel_002444,Novel_000768,ENSMUST00000228014
Organismal Systems	Immune system	Platelet activation	ko04611	9	442	0.0233905	0.155937	ENSMUST00000167240,Novel_002692,ENSMUST00000108528,ENSMUST00000194701,Novel_001732,ENSMUST00000228014,Novel_002311,ENSMUST00000136962,ENSMUST00000115731
Environmental Information Processing	Signal transduction	Apelin signaling pathway	ko04371	10	522	0.0252118	0.158542	Novel_002311,ENSMUST00000136962,ENSMUST00000020171,ENSMUST00000001204,ENSMUST00000115731,ENSMUST00000030243,ENSMUST00000000312,ENSMUST00000064795,ENSMUST00000228014,ENSMUST00000197146
Organismal Systems	Circulatory system	Adrenergic signaling in cardiomyocytes	ko04261	11	599	0.0255429	0.158542	ENSMUST00000106742,ENSMUST00000228014,Novel_000768,ENSMUST00000154705,Novel_002311,Novel_001924,ENSMUST00000136962,ENSMUST00000190348,ENSMUST00000001204,ENSMUST00000115731,ENSMUST00000025377
Environmental Information Processing	Signal transduction	TNF signaling pathway	ko04668	8	385	0.0284537	0.166447	ENSMUST00000115731,ENSMUST00000190348,ENSMUST00000021674,ENSMUST00000136962,ENSMUST00000105527,Novel_001732,ENSMUST00000086854,ENSMUST00000064922
Organismal Systems	Nervous system	Dopaminergic synapse	ko04728	10	535	0.0291442	0.166447	ENSMUST00000121390,ENSMUST00000086854,Novel_000768,ENSMUST00000215756,ENSMUST00000021674,ENSMUST00000136962,ENSMUST00000161989,ENSMUST00000190348,ENSMUST00000025377,ENSMUST00000001204
Metabolism	Lipid metabolism	Fatty acid biosynthesis	ko00061	3	72	0.0295905	0.166447	ENSMUST00000108905,ENSMUST00000112903,ENSMUST00000093106
Organismal Systems	Environmental adaptation	Circadian entrainment	ko04713	9	466	0.0313025	0.170741	ENSMUST00000228014,Novel_000768,Novel_002444,ENSMUST00000021234,ENSMUST00000190348,ENSMUST00000115731,ENSMUST00000001204,Novel_002311,ENSMUST00000021674
Environmental Information Processing	Signal transduction	mTOR signaling pathway	ko04150	10	553	0.0352816	0.186785	ENSMUST00000167968,ENSMUST00000115731,ENSMUST00000112493,ENSMUST00000136962,ENSMUST00000194701,Novel_001732,ENSMUST00000045747,ENSMUST00000096348,ENSMUST00000030243,ENSMUST00000019362
Organismal Systems	Immune system	Chemokine signaling pathway	ko04062	11	635	0.0366046	0.188252	ENSMUST00000154865,ENSMUST00000022622,ENSMUST00000115731,ENSMUST00000231629,ENSMUST00000136962,Novel_002311,ENSMUST00000194701,ENSMUST00000228014,Novel_001732,ENSMUST00000111121,ENSMUST00000167240
Environmental Information Processing	Signal transduction	cAMP signaling pathway	ko04024	13	804	0.0391699	0.191153	Novel_000768,Novel_001732,ENSMUST00000194701,ENSMUST00000228014,ENSMUST00000086854,ENSMUST00000053317,Novel_004811,ENSMUST00000115731,ENSMUST00000001204,ENSMUST00000190348,ENSMUST00000021674,ENSMUST00000136962,Novel_002311
Environmental Information Processing	Signal transduction	FoxO signaling pathway	ko04068	9	487	0.0396117	0.191153	ENSMUST00000115731,ENSMUST00000136962,ENSMUST00000022986,ENSMUST00000232179,ENSMUST00000105560,Novel_001732,ENSMUST00000030243,ENSMUST00000086854,ENSMUST00000079086
Organismal Systems	Sensory system	Inflammatory mediator regulation of TRP channels	ko04750	8	413	0.0403544	0.191153	ENSMUST00000001204,Novel_002116,Novel_002311,ENSMUST00000108528,Novel_001732,ENSMUST00000228014,Novel_000768,ENSMUST00000086854
Cellular Processes	Cellular community - eukaryotes	Gap junction	ko04540	6	292	0.0561597	0.257012	Novel_002116,ENSMUST00000105560,ENSMUST00000228014,ENSMUST00000115731,ENSMUST00000214892,Novel_002311
Cellular Processes	Cellular community - eukaryotes	Signaling pathways regulating pluripotency of stem cells	ko04550	9	523	0.0571137	0.257012	ENSMUST00000136962,ENSMUST00000167968,ENSMUST00000115731,ENSMUST00000020377,ENSMUST00000019362,Novel_005669,Novel_001732,ENSMUST00000045747,ENSMUST00000105346
Organismal Systems	Sensory system	Taste transduction	ko04742	5	225	0.0597003	0.262099	ENSMUST00000121390,Novel_002311,ENSMUST00000228014,ENSMUST00000105560,ENSMUST00000215756
Metabolism	Lipid metabolism	Fatty acid degradation	ko00071	4	165	0.0684856	0.275062	ENSMUST00000039784,ENSMUST00000093106,ENSMUST00000112903,ENSMUST00000108905
Organismal Systems	Aging	Longevity regulating pathway - mammal	ko04211	7	385	0.0694246	0.275062	Novel_002311,ENSMUST00000136962,ENSMUST00000030243,ENSMUST00000190348,ENSMUST00000228014,Novel_001732,ENSMUST00000097342
Environmental Information Processing	Signal transduction	VEGF signaling pathway	ko04370	5	236	0.0701307	0.275062	ENSMUST00000136962,Novel_001732,ENSMUST00000161989,ENSMUST00000108528,ENSMUST00000115731
Environmental Information Processing	Signal transduction	cGMP - PKG signaling pathway	ko04022	10	629	0.0709991	0.275062	ENSMUST00000197146,ENSMUST00000228014,ENSMUST00000194701,ENSMUST00000136962,Novel_002311,Novel_006250,ENSMUST00000001204,ENSMUST00000115731,ENSMUST00000190348,ENSMUST00000161989
Organismal Systems	Excretory system	Vasopressin-regulated water reabsorption	ko04962	4	168	0.0721255	0.275062	Novel_002311,ENSMUST00000115556,ENSMUST00000077407,ENSMUST00000190348
Organismal Systems	Aging	Longevity regulating pathway - multiple species	ko04213	5	239	0.0731389	0.275062	ENSMUST00000228014,Novel_001732,Novel_002311,ENSMUST00000136962,ENSMUST00000030243
Cellular Processes	Cell motility	Regulation of actin cytoskeleton	ko04810	12	802	0.0733499	0.275062	ENSMUST00000214892,ENSMUST00000188618,ENSMUST00000231629,ENSMUST00000034774,ENSMUST00000232262,ENSMUST00000115731,Novel_001637,Novel_002692,Novel_001732,ENSMUST00000194701,ENSMUST00000011285,ENSMUST00000189980
Organismal Systems	Digestive system	Bile secretion	ko04976	5	242	0.0762166	0.279979	ENSMUST00000170287,ENSMUST00000228014,Novel_002311,ENSMUST00000113216,ENSMUST00000148750
Organismal Systems	Environmental adaptation	Circadian rhythm	ko04710	3	108	0.079731	0.287032	ENSMUST00000030243,ENSMUST00000112832,ENSMUST00000190348
Metabolism	Glycan biosynthesis and metabolism	Other glycan degradation	ko00511	2	52	0.0842281	0.29013	Novel_006649,ENSMUST00000167998
Environmental Information Processing	Signal transduction	Hippo signaling pathway	ko04390	9	567	0.0844378	0.29013	ENSMUST00000020171,ENSMUST00000167968,ENSMUST00000025377,ENSMUST00000134376,ENSMUST00000198445,Novel_002692,ENSMUST00000019362,ENSMUST00000000312,ENSMUST00000045747
Organismal Systems	Immune system	Fc epsilon RI signaling pathway	ko04664	5	252	0.0869723	0.29013	ENSMUST00000136962,ENSMUST00000086854,ENSMUST00000108528,ENSMUST00000115731,Novel_001732
Organismal Systems	Nervous system	Synaptic vesicle cycle	ko04721	5	253	0.0880894	0.29013	ENSMUST00000081544,ENSMUST00000005509,ENSMUST00000032710,ENSMUST00000215756,ENSMUST00000121390
Organismal Systems	Immune system	B cell receptor signaling pathway	ko04662	5	255	0.090346	0.29013	ENSMUST00000136962,ENSMUST00000021674,ENSMUST00000115731,Novel_001732,ENSMUST00000161989
Metabolism	Nucleotide metabolism	Purine metabolism	ko00230	9	576	0.0908504	0.29013	Novel_002311,Novel_006250,Novel_004811,ENSMUST00000026672,Novel_000858,ENSMUST00000106946,ENSMUST00000113888,ENSMUST00000228014,ENSMUST00000029741
Cellular Processes	Cellular community - eukaryotes	Focal adhesion	ko04510	11	748	0.0918745	0.29013	ENSMUST00000136962,ENSMUST00000231629,ENSMUST00000214892,ENSMUST00000115731,ENSMUST00000232262,ENSMUST00000034774,ENSMUST00000086854,Novel_001637,Novel_002692,ENSMUST00000194701,Novel_001732
Metabolism	Metabolism of cofactors and vitamins	Pantothenate and CoA biosynthesis	ko00770	2	57	0.0984184	0.300753	ENSMUST00000209204,ENSMUST00000215883
Cellular Processes	Cell growth and death	Apoptosis	ko04210	8	504	0.0999297	0.300753	ENSMUST00000133202,Novel_002692,ENSMUST00000086854,ENSMUST00000232179,Novel_001732,ENSMUST00000021674,ENSMUST00000136962,ENSMUST00000115731
Metabolism	Overview	2-Oxocarboxylic acid metabolism	ko01210	2	58	0.101333	0.300753	ENSMUST00000209204,ENSMUST00000169032
Organismal Systems	Immune system	Toll-like receptor signaling pathway	ko04620	6	343	0.101922	0.300753	Novel_001732,ENSMUST00000115731,ENSMUST00000112164,ENSMUST00000021674,ENSMUST00000136962,ENSMUST00000086854
Organismal Systems	Endocrine system	PPAR signaling pathway	ko03320	5	267	0.104503	0.303397	ENSMUST00000136312,ENSMUST00000108905,ENSMUST00000112903,ENSMUST00000093106,ENSMUST00000039784
Organismal Systems	Sensory system	Phototransduction - fly	ko04745	3	133	0.127123	0.363209	ENSMUST00000001204,Novel_000768,Novel_002692
Organismal Systems	Immune system	T cell receptor signaling pathway	ko04660	6	369	0.131	0.368438	ENSMUST00000021674,ENSMUST00000136962,Novel_001732,ENSMUST00000161989,ENSMUST00000194701,ENSMUST00000115731
Genetic Information Processing	Transcription	RNA polymerase	ko03020	2	72	0.144319	0.38528	Novel_000858,ENSMUST00000029741
Metabolism	Lipid metabolism	alpha-Linolenic acid metabolism	ko00592	2	72	0.144319	0.38528	ENSMUST00000039784,ENSMUST00000108528
Environmental Information Processing	Signal transduction	AMPK signaling pathway	ko04152	7	466	0.14541	0.38528	ENSMUST00000136962,ENSMUST00000030243,ENSMUST00000025377,ENSMUST00000170287,ENSMUST00000190348,ENSMUST00000037552,Novel_001732
Organismal Systems	Endocrine system	Glucagon signaling pathway	ko04922	6	382	0.146878	0.38528	ENSMUST00000030243,ENSMUST00000136962,Novel_000768,ENSMUST00000161989,ENSMUST00000001204,ENSMUST00000190348
Organismal Systems	Endocrine system	Regulation of lipolysis in adipocyte	ko04923	4	219	0.147691	0.38528	Novel_001732,ENSMUST00000228014,Novel_002311,ENSMUST00000136962
Organismal Systems	Excretory system	Proximal tubule bicarbonate reclamation	ko04964	2	74	0.150737	0.386221	ENSMUST00000113216,ENSMUST00000148750
Metabolism	Lipid metabolism	Biosynthesis of unsaturated fatty acids	ko01040	2	75	0.153967	0.386221	ENSMUST00000039784,ENSMUST00000030221
Cellular Processes	Cellular community - eukaryotes	Adherens junction	ko04520	6	388	0.154488	0.386221	Novel_001637,Novel_002692,ENSMUST00000111286,ENSMUST00000000312,ENSMUST00000194701,ENSMUST00000115731
Organismal Systems	Endocrine system	Thyroid hormone signaling pathway	ko04919	7	476	0.156808	0.386649	ENSMUST00000136962,Novel_002692,ENSMUST00000229744,ENSMUST00000115731,ENSMUST00000045747,Novel_001732,ENSMUST00000214470
Environmental Information Processing	Signal transduction	Hippo signaling pathway -fly	ko04391	5	308	0.160267	0.389447	Novel_002692,ENSMUST00000086854,ENSMUST00000102830,ENSMUST00000198445,ENSMUST00000025377
Organismal Systems	Immune system	Natural killer cell mediated cytotoxicity	ko04650	6	394	0.16227	0.389447	ENSMUST00000022622,ENSMUST00000115731,ENSMUST00000154865,ENSMUST00000161989,Novel_001732,ENSMUST00000111121
Metabolism	Amino acid metabolism	Valine, leucine and isoleucine biosynthesis	ko00290	1	20	0.170239	0.39137	ENSMUST00000209204
Organismal Systems	Immune system	IL-17 signaling pathway	ko04657	4	235	0.175947	0.39137	ENSMUST00000105527,ENSMUST00000086854,ENSMUST00000021674,ENSMUST00000115731
Metabolism	Amino acid metabolism	Valine, leucine and isoleucine degradation	ko00280	3	156	0.177461	0.39137	ENSMUST00000015160,ENSMUST00000209204,ENSMUST00000039784
Environmental Information Processing	Signal transduction	Sphingolipid signaling pathway	ko04071	6	407	0.179687	0.39137	ENSMUST00000086854,ENSMUST00000136962,Novel_001732,ENSMUST00000194701,ENSMUST00000025377,ENSMUST00000115731
Organismal Systems	Immune system	Fc gamma R-mediated phagocytosis	ko04666	5	321	0.180056	0.39137	ENSMUST00000115731,Novel_001732,ENSMUST00000231629,ENSMUST00000136962,ENSMUST00000175793
Metabolism	Lipid metabolism	Fatty acid elongation	ko00062	2	83	0.180246	0.39137	ENSMUST00000169969,ENSMUST00000030221
Organismal Systems	Digestive system	Pancreatic secretion	ko04972	5	323	0.183179	0.39137	ENSMUST00000194701,ENSMUST00000228014,Novel_002311,ENSMUST00000113216,ENSMUST00000148750
Environmental Information Processing	Signaling molecules and interaction	Cell adhesion molecules (CAMs)	ko04514	7	498	0.183251	0.39137	ENSMUST00000000312,ENSMUST00000127790,Novel_002940,ENSMUST00000159910,Novel_002483,Novel_006172,ENSMUST00000034472
Organismal Systems	Endocrine system	Prolactin signaling pathway	ko04917	5	324	0.184748	0.39137	Novel_001732,ENSMUST00000115731,ENSMUST00000021674,ENSMUST00000086854,ENSMUST00000136962
Environmental Information Processing	Signal transduction	ErbB signaling pathway	ko04012	6	412	0.186579	0.39137	ENSMUST00000136962,ENSMUST00000086854,ENSMUST00000231629,ENSMUST00000115731,Novel_000768,Novel_001732
Environmental Information Processing	Signaling molecules and interaction	ECM-receptor interaction	ko04512	4	241	0.186988	0.39137	ENSMUST00000099673,Novel_002712,ENSMUST00000034774,ENSMUST00000232262
Metabolism	Metabolism of cofactors and vitamins	Nicotinate and nicotinamide metabolism	ko00760	2	86	0.190269	0.393659	ENSMUST00000105693,ENSMUST00000030845
Organismal Systems	Environmental adaptation	Circadian rhythm - plant	ko04712	1	24	0.200646	0.410412	ENSMUST00000192762
Metabolism	Glycan biosynthesis and metabolism	Glycosphingolipid biosynthesis - lacto and neolacto series	ko00601	2	91	0.207128	0.418911	ENSMUST00000023482,ENSMUST00000079424
Organismal Systems	Endocrine system	Ovarian Steroidogenesis	ko04913	3	171	0.212782	0.422434	ENSMUST00000108528,ENSMUST00000228014,Novel_002311
Organismal Systems	Immune system	Th1 and Th2 cell differentiation	ko04658	4	255	0.213564	0.422434	ENSMUST00000086854,ENSMUST00000021674,ENSMUST00000115731,ENSMUST00000161989
Cellular Processes	Transport and catabolism	Autophagy - animal	ko04140	7	525	0.218019	0.424629	ENSMUST00000030243,ENSMUST00000089684,ENSMUST00000136962,ENSMUST00000086854,Novel_001732,ENSMUST00000109943,ENSMUST00000115731
Cellular Processes	Transport and catabolism	Mitophagy - animal	ko04137	4	258	0.219392	0.424629	ENSMUST00000086932,Novel_001311,ENSMUST00000086854,ENSMUST00000114996
Environmental Information Processing	Signal transduction	Wnt signaling pathway	ko04310	7	534	0.230108	0.440632	ENSMUST00000086854,ENSMUST00000019362,ENSMUST00000194701,ENSMUST00000161989,ENSMUST00000167968,ENSMUST00000045747,Novel_000768
Organismal Systems	Endocrine system	Renin secretion	ko04924	4	266	0.235133	0.443972	Novel_002311,ENSMUST00000001204,ENSMUST00000190348,ENSMUST00000161989
Cellular Processes	Cell growth and death	Necroptosis	ko04217	6	449	0.240491	0.443972	ENSMUST00000105527,ENSMUST00000086854,ENSMUST00000213200,ENSMUST00000108528,Novel_003785,Novel_000768
Genetic Information Processing	Folding, sorting and degradation	Protein processing in endoplasmic reticulum	ko04141	7	543	0.242418	0.443972	ENSMUST00000185654,ENSMUST00000216344,Novel_007264,Novel_000592,ENSMUST00000086854,ENSMUST00000101801,ENSMUST00000134261
Cellular Processes	Cellular community - eukaryotes	Tight junction	ko04530	8	637	0.242585	0.443972	ENSMUST00000086854,Novel_002692,Novel_001637,ENSMUST00000030243,ENSMUST00000194701,ENSMUST00000102830,ENSMUST00000025377,ENSMUST00000034472
Organismal Systems	Environmental adaptation	Plant-pathogen interaction	ko04626	1	30	0.244185	0.443972	ENSMUST00000001204
Organismal Systems	Circulatory system	Vascular smooth muscle contraction	ko04270	6	457	0.252726	0.454907	ENSMUST00000115731,ENSMUST00000001204,ENSMUST00000108528,ENSMUST00000228014,ENSMUST00000194701,Novel_002311
Metabolism	Amino acid metabolism	Glycine, serine and threonine metabolism	ko00260	2	107	0.261844	0.466653	ENSMUST00000065793,ENSMUST00000028624
Environmental Information Processing	Signal transduction	Phosphatidylinositol signaling system	ko04070	5	374	0.268516	0.473852	ENSMUST00000214470,Novel_001732,ENSMUST00000001204,ENSMUST00000109943,Novel_003755
Organismal Systems	Endocrine system	Insulin secretion	ko04911	5	380	0.279117	0.487778	ENSMUST00000228014,Novel_000768,ENSMUST00000190348,ENSMUST00000005509,Novel_002311
Environmental Information Processing	Signal transduction	MAPK signaling pathway - plant	ko04016	1	36	0.285358	0.493888	ENSMUST00000001204
Organismal Systems	Endocrine system	Insulin signaling pathway	ko04910	7	577	0.290618	0.49506	ENSMUST00000136962,ENSMUST00000086854,ENSMUST00000231629,ENSMUST00000030243,ENSMUST00000001204,ENSMUST00000115731,Novel_001732
Organismal Systems	Immune system	NOD-like receptor signaling pathway	ko04621	6	483	0.29357	0.49506	ENSMUST00000086854,ENSMUST00000105527,ENSMUST00000194701,ENSMUST00000115731,Novel_003785,ENSMUST00000191275
Cellular Processes	Transport and catabolism	Lysosome	ko04142	5	390	0.296964	0.49506	ENSMUST00000169969,ENSMUST00000006103,Novel_006649,ENSMUST00000167998,ENSMUST00000025279
Cellular Processes	Cell growth and death	Ferroptosis	ko04216	3	205	0.297036	0.49506	ENSMUST00000093106,ENSMUST00000112903,ENSMUST00000108905
Environmental Information Processing	Signal transduction	Ras signaling pathway	ko04014	10	887	0.311596	0.514562	ENSMUST00000086854,ENSMUST00000167240,Novel_001732,ENSMUST00000194701,ENSMUST00000011285,ENSMUST00000108528,ENSMUST00000214892,ENSMUST00000136962,ENSMUST00000001204,ENSMUST00000115731
Organismal Systems	Endocrine system	Thyroid hormone synthesis	ko04918	3	217	0.327387	0.531279	ENSMUST00000228014,ENSMUST00000190348,Novel_002311
Organismal Systems	Nervous system	Serotonergic synapse	ko04726	5	408	0.329515	0.531279	ENSMUST00000121390,ENSMUST00000115731,ENSMUST00000215756,ENSMUST00000108528,Novel_002116
Metabolism	Metabolism of cofactors and vitamins	Thiamine metabolism	ko00730	1	43	0.330573	0.531279	ENSMUST00000106946
Environmental Information Processing	Signal transduction	MAPK signaling pathway - yeast	ko04011	2	128	0.333638	0.531459	ENSMUST00000194701,ENSMUST00000115731
Metabolism	Glycan biosynthesis and metabolism	Various types of N-glycan biosynthesis	ko00513	2	131	0.343764	0.542786	ENSMUST00000171770,ENSMUST00000062804
Organismal Systems	Immune system	Th17 cell differentiation	ko04659	4	321	0.34838	0.543861	ENSMUST00000086854,ENSMUST00000021674,ENSMUST00000115731,ENSMUST00000161989
Metabolism	Lipid metabolism	Sphingolipid metabolism	ko00600	2	133	0.350488	0.543861	ENSMUST00000167998,Novel_002656
Organismal Systems	Immune system	Toll and Imd signaling pathway	ko04624	3	231	0.362765	0.556103	ENSMUST00000182064,ENSMUST00000183169,ENSMUST00000086854
Environmental Information Processing	Signal transduction	PI3K-Akt signaling pathway	ko04151	12	1138	0.368222	0.556103	ENSMUST00000214892,ENSMUST00000136962,ENSMUST00000103071,ENSMUST00000034774,ENSMUST00000025377,ENSMUST00000115731,ENSMUST00000190348,ENSMUST00000232262,ENSMUST00000030243,ENSMUST00000179721,ENSMUST00000011285,Novel_001732
Metabolism	Energy metabolism	Carbon fixation pathways in prokaryotes	ko00720	1	50	0.372935	0.556103	ENSMUST00000169032
Metabolism	Metabolism of cofactors and vitamins	Folate biosynthesis	ko00790	1	50	0.372935	0.556103	ENSMUST00000120867
Metabolism	Glycan biosynthesis and metabolism	N-Glycan biosynthesis	ko00510	2	140	0.373824	0.556103	ENSMUST00000171770,ENSMUST00000062804
Cellular Processes	Cell growth and death	Apoptosis - fly	ko04214	3	237	0.37785	0.557484	ENSMUST00000232179,ENSMUST00000115731,ENSMUST00000086854
Metabolism	Lipid metabolism	Glycerophospholipid metabolism	ko00564	4	340	0.388198	0.568095	ENSMUST00000135248,ENSMUST00000120591,ENSMUST00000108528,ENSMUST00000061895
Environmental Information Processing	Signal transduction	TGF-beta signaling pathway	ko04350	3	244	0.395353	0.571033	ENSMUST00000115731,ENSMUST00000194701,ENSMUST00000112514
Organismal Systems	Nervous system	GABAergic synapse	ko04727	4	344	0.396551	0.571033	ENSMUST00000215756,ENSMUST00000228014,Novel_002311,ENSMUST00000121390
Cellular Processes	Cell growth and death	Apoptosis - multiple species	ko04215	2	148	0.400067	0.571524	ENSMUST00000133202,ENSMUST00000086854
Organismal Systems	Digestive system	Carbohydrate digestion and absorption	ko04973	2	153	0.416205	0.589897	Novel_001732,ENSMUST00000136962
Metabolism	Overview	Biosynthesis of amino acids	ko01230	3	254	0.420121	0.590796	ENSMUST00000065793,ENSMUST00000169032,ENSMUST00000209204
Organismal Systems	Excretory system	Aldosterone-regulated sodium reabsorption	ko04960	2	157	0.428958	0.598546	ENSMUST00000115731,Novel_001732
Organismal Systems	Sensory system	Phototransduction	ko04744	1	61	0.434165	0.601151	ENSMUST00000001204
Environmental Information Processing	Signal transduction	NF-kappa B signaling pathway	ko04064	3	268	0.454201	0.624092	ENSMUST00000232179,ENSMUST00000105527,ENSMUST00000032279
Organismal Systems	Digestive system	Vitamin digestion and absorption	ko04977	1	71	0.484636	0.657883	ENSMUST00000136925
Metabolism	Metabolism of other amino acids	Glutathione metabolism	ko00480	2	176	0.487406	0.657883	ENSMUST00000171340,ENSMUST00000169032
Organismal Systems	Digestive system	Salivary secretion	ko04970	3	283	0.489758	0.657883	Novel_002311,ENSMUST00000001204,ENSMUST00000228014
Metabolism	Glycan biosynthesis and metabolism	Mannose type O-glycan biosyntheis	ko00515	1	76	0.508161	0.672689	ENSMUST00000106498
Metabolism	Carbohydrate metabolism	Inositol phosphate metabolism	ko00562	3	291	0.508254	0.672689	ENSMUST00000135665,ENSMUST00000214470,ENSMUST00000109943
Environmental Information Processing	Signal transduction	Jak-STAT signaling pathway	ko04630	5	512	0.51682	0.679034	Novel_001732,Novel_007316,ENSMUST00000037552,ENSMUST00000136962,ENSMUST00000103071
Genetic Information Processing	Translation	Ribosome	ko03010	4	411	0.531408	0.693141	ENSMUST00000108625,ENSMUST00000229183,ENSMUST00000170715,ENSMUST00000194649
Metabolism	Energy metabolism	Methane metabolism	ko00680	1	86	0.552047	0.709774	ENSMUST00000065793
Metabolism	Metabolism of terpenoids and polyketides	Terpenoid backbone biosynthesis	ko00900	1	86	0.552047	0.709774	ENSMUST00000170287
Environmental Information Processing	Signal transduction	HIF-1 signaling pathway	ko04066	4	432	0.570634	0.728469	ENSMUST00000115731,Novel_000768,Novel_001732,ENSMUST00000136962
Cellular Processes	Cell growth and death	Cell cycle - yeast	ko04111	2	208	0.576937	0.731329	ENSMUST00000025377,ENSMUST00000108142
Metabolism	Carbohydrate metabolism	Citrate cycle (TCA cycle)	ko00020	1	96	0.592025	0.745207	ENSMUST00000169032
Environmental Information Processing	Signal transduction	MAPK signaling pathway - fly	ko04013	3	335	0.603171	0.748936	ENSMUST00000115731,ENSMUST00000222322,ENSMUST00000086854
Metabolism	Lipid metabolism	Linoleic acid metabolism	ko00591	1	99	0.60331	0.748936	ENSMUST00000108528
Organismal Systems	Development	Dorso-ventral axis formation	ko04320	1	104	0.621429	0.765245	ENSMUST00000115731
Metabolism	Amino acid metabolism	Lysine degradation	ko00310	2	229	0.629201	0.765245	Novel_007100,ENSMUST00000097342
Organismal Systems	Immune system	Hematopoietic cell lineage	ko04640	2	229	0.629201	0.765245	ENSMUST00000033063,ENSMUST00000099673
Genetic Information Processing	Replication and repair	Homologous recombination	ko03440	1	110	0.642086	0.772817	ENSMUST00000232179
Cellular Processes	Transport and catabolism	Endocytosis	ko04144	9	1052	0.644014	0.772817	ENSMUST00000107010,Novel_007404,ENSMUST00000084895,ENSMUST00000175793,ENSMUST00000142414,ENSMUST00000027521,ENSMUST00000084896,ENSMUST00000194701,ENSMUST00000079031
Genetic Information Processing	Folding, sorting and degradation	SNARE interactions in vesicular transport	ko04130	1	113	0.651989	0.775929	ENSMUST00000005509
Genetic Information Processing	Folding, sorting and degradation	Proteasome	ko03050	1	114	0.655229	0.775929	ENSMUST00000173938
Cellular Processes	Cell growth and death	p53 signaling pathway	ko04115	2	252	0.680532	0.797554	ENSMUST00000192762,ENSMUST00000232179
Organismal Systems	Aging	Longevity regulating pathway - worm	ko04212	2	253	0.682627	0.797554	ENSMUST00000086854,ENSMUST00000136962
Organismal Systems	Circulatory system	Cardiac muscle contraction	ko04260	2	255	0.686782	0.797554	Novel_001924,ENSMUST00000106742
Genetic Information Processing	Folding, sorting and degradation	RNA degradation	ko03018	2	265	0.706894	0.815647	ENSMUST00000038377,ENSMUST00000168844
Cellular Processes	Cell growth and death	Cell cycle	ko04110	3	405	0.727382	0.829097	ENSMUST00000165768,ENSMUST00000232179,ENSMUST00000108142
Metabolism	Nucleotide metabolism	Pyrimidine metabolism	ko00240	2	276	0.727763	0.829097	ENSMUST00000029741,Novel_000858
Metabolism	Lipid metabolism	Ether lipid metabolism	ko00565	1	147	0.746819	0.845455	ENSMUST00000108528
Metabolism	Amino acid metabolism	Arginine and proline metabolism	ko00330	1	149	0.751515	0.845455	ENSMUST00000028624
Genetic Information Processing	Folding, sorting and degradation	Ubiquitin mediated proteolysis	ko04120	4	553	0.756527	0.845806	ENSMUST00000020101,ENSMUST00000192762,ENSMUST00000194542,ENSMUST00000125964
Organismal Systems	Immune system	Cytosolic DNA-sensing pathway	ko04623	1	157	0.769446	0.854418	ENSMUST00000029741
Environmental Information Processing	Signal transduction	Notch signaling pathway	ko04330	1	159	0.773723	0.854418	ENSMUST00000019362
Genetic Information Processing	Replication and repair	Fanconi anemia pathway	ko03460	1	166	0.788079	0.863976	ENSMUST00000215307
Genetic Information Processing	Translation	mRNA surveillance pathway	ko03015	2	323	0.803231	0.863976	ENSMUST00000088512,ENSMUST00000025377
Cellular Processes	Cell growth and death	Meiosis - yeast	ko04113	1	174	0.803376	0.863976	ENSMUST00000108142
Environmental Information Processing	Signaling molecules and interaction	Neuroactive ligand-receptor interaction	ko04080	6	854	0.806249	0.863976	ENSMUST00000201681,ENSMUST00000105560,Novel_002116,ENSMUST00000037552,ENSMUST00000103071,Novel_004733
Metabolism	Amino acid metabolism	Cysteine and methionine metabolism	ko00270	1	176	0.807026	0.863976	ENSMUST00000209204
Cellular Processes	Transport and catabolism	Phagosome	ko04145	3	468	0.811177	0.863976	ENSMUST00000115556,Novel_002692,ENSMUST00000232262
Organismal Systems	Excretory system	Endocrine and other factor-regulated calcium reabsorption	ko04961	1	183	0.819273	0.867466	Novel_002311
Metabolism	Overview	Carbon metabolism	ko01200	2	343	0.829294	0.872941	ENSMUST00000169032,ENSMUST00000065793
Metabolism	Lipid metabolism	Arachidonic acid metabolism	ko00590	1	199	0.844435	0.88309	ENSMUST00000108528
Organismal Systems	Immune system	RIG-I-like receptor signaling pathway	ko04622	1	202	0.848748	0.88309	ENSMUST00000086854
Organismal Systems	Digestive system	Protein digestion and absorption	ko04974	1	220	0.872233	0.90231	ENSMUST00000082303
Organismal Systems	Immune system	Antigen processing and presentation	ko04612	1	236	0.890035	0.915465	ENSMUST00000190348
Genetic Information Processing	Translation	RNA transport	ko03013	3	569	0.899875	0.919745	ENSMUST00000154207,ENSMUST00000202758,ENSMUST00000088512
Genetic Information Processing	Transcription	Spliceosome	ko03040	2	422	0.904416	0.919745	ENSMUST00000042012,ENSMUST00000148178
Environmental Information Processing	Signaling molecules and interaction	Cytokine-cytokine receptor interaction	ko04060	3	622	0.92953	0.939974	ENSMUST00000214892,ENSMUST00000103071,ENSMUST00000037552
Metabolism	Energy metabolism	Oxidative phosphorylation	ko00190	1	326	0.952767	0.95809	ENSMUST00000020209
Organismal Systems	Sensory system	Olfactory transduction	ko04740	4	2935	1	1	ENSMUST00000001204,Novel_000768,ENSMUST00000079020,Novel_006250

## Sheet: 35 genes
35 genes were associated with nervous system pathways
Pathway Hierarchy2	KEGG Pathway	Gene IDs
Nervous system	Neurotrophin signaling pathway	ENSMUST00000001204,ENSMUST00000105328,ENSMUST00000115731,ENSMUST00000136962,ENSMUST00000231629,ENSMUST00000112493,ENSMUST00000194701,ENSMUST00000120265,Novel_001732,ENSMUST00000121205,Novel_000768,ENSMUST00000096348,ENSMUST00000053317,ENSMUST00000086854
Nervous system	Glutamatergic synapse	ENSMUST00000079086,ENSMUST00000121390,ENSMUST00000215756,ENSMUST00000108528,ENSMUST00000105560,ENSMUST00000201681,ENSMUST00000228014,Novel_002311,ENSMUST00000115731,ENSMUST00000032710,ENSMUST00000134376,ENSMUST00000161989
Nervous system	Cholinergic synapse	ENSMUST00000115731,ENSMUST00000190348,ENSMUST00000136962,Novel_002311,ENSMUST00000021674,ENSMUST00000029667,ENSMUST00000215756,Novel_000768,ENSMUST00000228014,Novel_001732,ENSMUST00000121390
Nervous system	Long-term potentiation	ENSMUST00000228014,Novel_000768,ENSMUST00000105560,ENSMUST00000096348,ENSMUST00000115731,ENSMUST00000001204,ENSMUST00000161989,ENSMUST00000112493
Nervous system	Retrograde endocannabinoid signaling	Novel_004733,Novel_002311,ENSMUST00000032710,ENSMUST00000115731,ENSMUST00000121390,ENSMUST00000086854,ENSMUST00000020209,ENSMUST00000228014,ENSMUST00000105560,ENSMUST00000081544,ENSMUST00000215756
Nervous system	Long-term depression	Novel_000621,ENSMUST00000121390,ENSMUST00000108528,ENSMUST00000115731,ENSMUST00000215756,ENSMUST00000105560
Nervous system	Dopaminergic synapse	ENSMUST00000121390,ENSMUST00000086854,Novel_000768,ENSMUST00000215756,ENSMUST00000021674,ENSMUST00000136962,ENSMUST00000161989,ENSMUST00000190348,ENSMUST00000025377,ENSMUST00000001204
Nervous system	Synaptic vesicle cycle	ENSMUST00000081544,ENSMUST00000005509,ENSMUST00000032710,ENSMUST00000215756,ENSMUST00000121390
Nervous system	Serotonergic synapse	ENSMUST00000121390,ENSMUST00000115731,ENSMUST00000215756,ENSMUST00000108528,Novel_002116
Nervous system	GABAergic synapse	ENSMUST00000215756,ENSMUST00000228014,Novel_002311,ENSMUST00000121390
