# Supplementary material for: Transcriptome analysis of fasudil treatment in the APPswe/PSEN1dE9 transgenic (APP/PS1) mice model of Alzheimer’s disease
Source: Sci Rep. 2022 Apr 22;12:6625. doi: 10.1038/s41598-022-10554-9 (PMC9033779; doi:10.1038/s41598-022-10554-9)
Supplement: Supplementary file 5 — Supplementary Table 5. [file 41598_2022_10554_MOESM5_ESM.xlsx]

## Sheet: Annotated_lncRNA_FPKM
Annotated_lncRNA_FPKM
Transcript_id	Gene_id	Official_Symbol	Gene_type	ADF1	ADF2	ADF3	ADNS1	ADNS2	ADNS3	WT1	WT2	WT3
ENSMUST00000136196	ENSMUSG00000086900	Kcnab3os	antisense	0.10401	0	0.328267	0.441026	0.269664	0.215647	0.291462	0.201299	0.219499
ENSMUST00000174829	ENSMUSG00000092274	Neat1	lincRNA	1.23426	0.175891	1.68297	2.45871	5.86357	2.55723	3.2795	0.523984	1.76983
ENSMUST00000187093	ENSMUSG00000099847	Gm29458	lincRNA	0	0	0.125775	0	0.125165	0	0	0.160761	0
ENSMUST00000223853	ENSMUSG00000114621	Gm31107	lincRNA	0.362297	0.139044	0.229937	0.476844	0.613812	0.116041	0.285793	0.4758	0.169729
ENSMUST00000217005	ENSMUSG00000111061	Gm46102	lincRNA	0.627046	0.344741	0.284841	0.737328	0.22745	0.391795	0	0.350182	1.0982
ENSMUST00000150749	ENSMUSG00000087213	2810408I11Rik	processed_transcript	0.142763	0.133501	0	0.371254	0.332806	0	0	0	0.07639
ENSMUST00000151696	ENSMUSG00000087437	Gm13112	antisense	0.051961	0.395395	0.267572	2.11144	0	0.364355	0.045604	1.55381	0.159442
ENSMUST00000154407	ENSMUSG00000087132	A930001C03Rik	processed_transcript	0.12653	0.239804	0.172727	0.195502	0.407954	0.296098	0.116117	0.112407	0.173937
ENSMUST00000231886	ENSMUSG00000116681	AC168220.1	sense_intronic	0.142195	0.146489	0	0	0.103745	0	0.081693	0	0.219886
ENSMUST00000155136	ENSMUSG00000089759	3632454L22Rik	processed_transcript	0.966075	0.223856	0.418723	0.474431	0.102903	0.57683	0.108673	0.513712	0.282122
ENSMUST00000203631	ENSMUSG00000107472	Gm44265	sense_intronic	1.02695	0.853895	1.99649	2.57515	1.78532	1.35146	1.61294	1.46665	1.70727
ENSMUST00000208332	ENSMUSG00000109128	Gm45022	antisense	0.727583	0.446053	0.497566	0.365296	0.449314	0.385938	0.294129	0.751678	0.233275
ENSMUST00000141652	ENSMUSG00000084760	Gm15472	sense_intronic	0.160914	0.04049	0.050846	0.149781	0.145475	0	0.096209	0.234957	0.089594
ENSMUST00000149935	ENSMUSG00000087020	Gm16283	processed_transcript	0.359811	0.228375	0.685742	0.092898	0.435039	0.460036	0.44407	0.370358	0.389698
ENSMUST00000188891	ENSMUSG00000074149	Gm10634	antisense	0.003401	0.104489	0.070327	0.014127	0.080813	0.095778	0.135535	0.084694	0.063679
ENSMUST00000180512	ENSMUSG00000097507	Gm26538	lincRNA	0.026991	0.019183	0.07712	0.041589	0.018769	0	0.013593	0.013156	0.073586
ENSMUST00000180841	ENSMUSG00000097345	AA543186	lincRNA	0.38211	0.079127	0.140999	0.281444	0.222007	0.332072	0.338321	0.238545	0.192454
ENSMUST00000138422	ENSMUSG00000087578	Ccdc142os	antisense	0.226993	0.115611	0	0.283146	0	0.161651	0.295361	0	0.455288
ENSMUST00000180844	ENSMUSG00000097664	Gm26765	lincRNA	0.123807	0.067904	0.372253	0.225955	0.135315	0.118039	0.113591	0	0
ENSMUST00000138424	ENSMUSG00000085338	2410004I01Rik	lincRNA	0.214141	0.395472	0.158376	0.233694	0.120492	0.08403	0.198023	0.154946	0.045757
ENSMUST00000225028	ENSMUSG00000086796	4932702P03Rik	antisense	0.175717	0.43141	0.156618	0.331802	0.40203	0.126872	0.20904	0.426833	0.089288
ENSMUST00000138426	ENSMUSG00000087299	Gm12953	antisense	0.415451	0.157199	0.822362	0.434401	0.227996	0.378475	0.635319	0.468783	0.748836
ENSMUST00000180848	ENSMUSG00000097446	Gm26629	lincRNA	0	0	0	0	0	0	0	0	0
ENSMUST00000183642	ENSMUSG00000099027	Gm27176	antisense	0.273499	0	0.105092	0.29825	0.428548	0.196624	0.211573	0.286465	0.262806
ENSMUST00000145081	ENSMUSG00000046415	B430212C06Rik	processed_transcript	0.155051	0.742799	0.526866	0.149952	0.334121	0.499331	0.421497	0.021862	0.300107
ENSMUST00000228016	ENSMUSG00000115096	Gm48940	antisense	0.086555	0	0.245059	0.449185	0	0.035513	0.083132	0	0.184543
ENSMUST00000183317	ENSMUSG00000097993	Ptprv	processed_transcript	0.072844	0.068212	0.092304	2.67653	0.078333	0.091934	0.01557	0.420435	1.20647
ENSMUST00000219521	ENSMUSG00000112342	Gm47031	sense_intronic	0.098169	0.050792	0.107506	0.156896	0.024374	0.145683	0.044521	0.110778	0.209843
ENSMUST00000147834	ENSMUSG00000085075	Gm15669	lincRNA	0	0	0	0	0	0	0	0	0
ENSMUST00000159353	ENSMUSG00000089706	B230216N24Rik	processed_transcript	0.643112	0.503873	0.653304	0.594386	0.753413	0.414596	0.506263	0.498912	0.577726
ENSMUST00000226239	ENSMUSG00000097055	Gm4419	antisense	1.62163	1.44044	1.32356	1.55475	1.74246	1.38344	1.61866	1.77492	1.36055
ENSMUST00000161614	ENSMUSG00000090257	Gm4524	antisense	0	0.03268	0.161217	0.022534	0.342926	0.075365	0.09781	0.021384	0.214695
ENSMUST00000183087	ENSMUSG00000098098	Bvht	lincRNA	0.67927	0.96776	0.319714	0.390394	0.512152	0.517106	0.102524	0.412142	0.148407
ENSMUST00000136779	ENSMUSG00000087201	Gm15261	antisense	0	0	0	0.017551	0.034567	0	0	0.023668	0.019592
ENSMUST00000151122	ENSMUSG00000085112	A530072M11Rik	processed_transcript	0.442736	0.094365	0.171276	0.078552	0.082196	0.053947	0.257176	0.065401	0.244249
ENSMUST00000160960	ENSMUSG00000090062	Galnt6os	antisense	0.016195	0	0	0.069824	0	0	0	0	0
ENSMUST00000207934	ENSMUSG00000108883	Gm44623	antisense	2.55826	0.808783	2.06726	1.09239	1.73416	1.53816	1.89687	1.57601	0.867677
ENSMUST00000147959	ENSMUSG00000087268	Gm14486	lincRNA	0.100221	0.157006	0	0.206568	0	0.19467	0.229797	0.152096	0.132604
ENSMUST00000219328	ENSMUSG00000101621	Gm28905	lincRNA	0.57061	0.454278	0.31341	1.39881	0.14539	0.96704	0.32792	0.682851	1.21419
ENSMUST00000212465	ENSMUSG00000110453	Gm32352	antisense	0.270935	0	0	0.069544	0	0.050338	0	0.056301	0
ENSMUST00000175134	ENSMUSG00000092875	Gm22649	misc_RNA	0	0	0	0.135063	0	0.103933	0	0.202811	0
ENSMUST00000148063	ENSMUSG00000087305	A430035B10Rik	processed_transcript	0.025292	0	0.03791	0.021923	0.031832	0.058635	0.08682	0.084018	0.033194
ENSMUST00000222218	ENSMUSG00000113919	Gm34466	lincRNA	0.85534	2.38173	1.09383	0.545742	1.7144	1.83201	2.63077	2.36501	0
ENSMUST00000194090	ENSMUSG00000102494	Gm36988	sense_intronic	6.43649	5.40516	4.01832	6.09609	3.83859	4.97888	4.2646	5.64993	4.22882
ENSMUST00000148064	ENSMUSG00000084862	Gm16278	processed_transcript	0.908654	0.66767	0.504168	0.567816	0.791048	0.699914	0.445113	0.651206	0.955573
ENSMUST00000144045	ENSMUSG00000087579	Hectd2os	processed_transcript	0.075998	0.19087	0	0.264127	0.060643	0.000995	0	0.088165	0.260281
ENSMUST00000206634	ENSMUSG00000108749	Gm44767	antisense	0.716549	0.59747	0.151841	0.244571	0.591551	0.335538	0.13048	0.142107	0.204833
ENSMUST00000208685	ENSMUSG00000040705	A930016O22Rik	antisense	0.447679	0.241232	0.228081	0.263279	0.121819	0.262006	0.182091	0.413937	0.269909
ENSMUST00000134066	ENSMUSG00000087368	BC065397	processed_transcript	0.900067	0.708145	0.840901	1.27425	0.482894	0.652049	1.06304	0.785134	0.508159
ENSMUST00000123278	ENSMUSG00000086375	Gm12127	antisense	0	0	0	0	0	0	0	0	0
ENSMUST00000122858	ENSMUSG00000085655	Gm15952	antisense	1.05997	0.484002	0.617114	1.54814	0.506505	0.638503	0.971695	1.66997	0.952252
ENSMUST00000213849	ENSMUSG00000111531	Gm32688	lincRNA	0.061022	0.340306	0.102565	0	0.16299	0.567577	0.143617	0.247646	0.199613
ENSMUST00000189675	ENSMUSG00000101320	Gm28529	antisense	2.38328	0.921293	1.27563	1.33482	1.18019	1.34561	1.73903	0.802936	1.06367
ENSMUST00000183949	ENSMUSG00000098260	Gm27522	misc_RNA	0	0	0	0	0	0	0	0.070028	0
ENSMUST00000152691	ENSMUSG00000086711	Gm15482	processed_transcript	0	0.040364	0	0.021271	0.018057	0.072577	0	0	0.011992
ENSMUST00000157159	ENSMUSG00000087784	Gm23171	misc_RNA	0	0	0.289584	0	0.087885	0	0	0	0
ENSMUST00000182689	ENSMUSG00000097451	Rian	processed_transcript	9.70065	8.66869	4.77895	10.3419	5.33932	7.69658	4.77365	9.44348	5.62277
ENSMUST00000187415	ENSMUSG00000100183	Gm28512	sense_intronic	0.69562	0.128719	0.648227	0	0.311158	0.862955	0.313254	1.13175	0.455988
ENSMUST00000148466	ENSMUSG00000056735	A930024E05Rik	antisense	0.991051	2.34931	1.86224	1.20481	2.16254	2.05449	2.15085	0.734693	0.900702
ENSMUST00000136288	ENSMUSG00000086170	Gm12144	antisense	0.098369	0.135295	0.363762	0.181939	0.136038	0.225286	0.036803	0.405095	0.041337
ENSMUST00000226346	ENSMUSG00000115767	Gm10366	antisense	0.029887	0.207093	0.165594	0.142066	0.546068	0.088104	0.237422	0.189376	0.156671
ENSMUST00000139265	ENSMUSG00000085197	1700125H03Rik	antisense	0.034252	0	0.128191	0.091253	0	0.036074	0.101976	0.099396	0.053205
ENSMUST00000227291	ENSMUSG00000115761	1700015H07Rik	antisense	0	0.08391	0	0	0	0.070691	0	0.023831	0
ENSMUST00000232302	ENSMUSG00000116894	AC154473.1	processed_transcript	0	0	0.019886	0	0.017723	0	0.088067	0	0
ENSMUST00000232301	ENSMUSG00000086290	Snhg12	lincRNA	2.36186	1.34418	1.06211	1.16397	0.938945	1.99912	1.14837	1.15394	2.27558
ENSMUST00000137882	ENSMUSG00000086172	2700068H02Rik	antisense	0.269484	0.105055	0.150384	0.24324	0.050765	0.159934	0.0254	0.109609	0.227081
ENSMUST00000147487	ENSMUSG00000086502	B130055M24Rik	processed_transcript	4.68196	0.348163	1.65045	4.07184	2.28596	1.9429	0.569664	2.42316	0.466138
ENSMUST00000211105	ENSMUSG00000110067	6330411D24Rik	processed_transcript	0.456838	0.334329	0.357107	0.555457	0.076012	0.318624	0.18195	0.192526	0.138439
ENSMUST00000192407	ENSMUSG00000097845	A230020J21Rik	antisense	0.3235	0.128231	0.214137	0.422681	0.098704	0.190877	0.341993	0.278697	0.167139
ENSMUST00000175371	ENSMUSG00000093112	Gm22701	misc_RNA	0	0	0.107132	0.102762	0.191682	0	0.12364	0	0
ENSMUST00000197165	ENSMUSG00000104592	Gm42721	sense_intronic	0.00267	0	0.051226	0.031734	0.031303	0	0	0	0
ENSMUST00000184034	ENSMUSG00000098975	Gm27177	antisense	0.035967	0	0.022505	0.074389	0.015044	0.006274	0.025523	0.027137	0.045257
ENSMUST00000204351	ENSMUSG00000107802	1700126G02Rik	antisense	0.318179	0.283067	0.303427	0.187426	0.178491	0.216786	0.29275	0.132265	0.129468
ENSMUST00000116345	ENSMUSG00000079645	Gm17193	sense_intronic	2.70714	1.63112	2.58563	3.9689	2.18312	1.52465	2.14505	1.98079	3.32078
ENSMUST00000200678	ENSMUSG00000107048	Gm43807	sense_intronic	1.32921	0.906195	0.901609	1.38117	1.01899	1.36074	1.08039	1.08746	1.40962
ENSMUST00000185303	ENSMUSG00000099478	Gm28370	antisense	0.058592	0.130279	0.291046	0.057473	0.141164	0.177639	0.058367	0.08731	0.103852
ENSMUST00000200070	ENSMUSG00000105753	Gm43847	sense_intronic	8.32402	7.88794	5.96528	7.09792	4.64607	5.8666	5.36151	8.01796	3.99706
ENSMUST00000223270	ENSMUSG00000113575	A930023M06Rik	sense_intronic	1.94965	1.08899	1.14681	1.1611	0.617057	0.777806	0.597261	0.976774	2.12848
ENSMUST00000161146	ENSMUSG00000093460	Six3os1	processed_transcript	0	0	0	0.251011	0	0	0	0.118305	0.000735
ENSMUST00000144591	ENSMUSG00000086968	4933431E20Rik	antisense	16.0569	15.1763	14.872	15.017	12.5054	15.6268	16.4456	14.7469	15.927
ENSMUST00000133819	ENSMUSG00000086612	Gm12064	antisense	0.12797	0.053663	0.066327	0	0.044901	0	0.190815	0.106369	0.075502
ENSMUST00000122588	ENSMUSG00000084537	Gm25845	misc_RNA	8.5565	7.37634	6.82735	7.94497	2.10589	7.38471	4.19358	10.2898	7.85907
ENSMUST00000221964	ENSMUSG00000114095	Gm47424	sense_intronic	0.520622	0.434572	0.348797	0.554545	0.1826	0.4227	0.418819	0.375921	0.28274
ENSMUST00000133815	ENSMUSG00000087106	Gm13964	antisense	0.055628	0.059322	0.115495	0	0.038404	0	0	0	0
ENSMUST00000160494	ENSMUSG00000051297	2410124H12Rik	sense_overlapping	0.049796	0	0	0.063653	0	0	0	0	0
ENSMUST00000189100	ENSMUSG00000100046	Gm29232	processed_transcript	0.194104	0	0.457034	0	0	0	0.297424	0.24242	0.581068
ENSMUST00000207361	ENSMUSG00000109153	Gm38584	lincRNA	0.053893	0.196963	0.181811	0.336287	0	0.280913	0	0.133516	0
ENSMUST00000152249	ENSMUSG00000085230	Gm16013	lincRNA	0.542935	0	0	0	0.188628	0	0	0.124179	0
ENSMUST00000207727	ENSMUSG00000053528	A530021J07Rik	lincRNA	0.105113	0	0	0.03242	0	0	0	0.081385	0.076912
ENSMUST00000188983	ENSMUSG00000100252	Mir124-2hg	lincRNA	4.54504	3.80488	3.16616	6.28403	2.72369	3.48246	1.97624	4.68729	9.32628
ENSMUST00000219800	ENSMUSG00000111926	Gm46204	lincRNA	0.316238	0	0.090361	0.538807	0.152342	0	0	0.160896	0.281037
ENSMUST00000152803	ENSMUSG00000085193	Gm13322	lincRNA	1.18551	0.489633	0.759101	0.338397	1.28683	1.69426	0.688762	0.899791	1.06271
ENSMUST00000160568	ENSMUSG00000089780	Gm16306	sense_intronic	0.495963	1.07003	0.306599	0.212863	0.475446	0.273587	0.644141	0.724244	0
ENSMUST00000145971	ENSMUSG00000087177	E130307A14Rik	antisense	5.66943	4.77119	4.77391	5.24104	2.96376	5.41276	5.20846	5.59174	3.80036
ENSMUST00000123699	ENSMUSG00000085862	Gm13483	lincRNA	0.400427	0.894538	0.537637	0.217095	0.851349	0.609137	0.281132	0.550558	0.408985
ENSMUST00000223677	ENSMUSG00000114959	G630093K05Rik	lincRNA	0.100206	0.075424	0.506332	0.289969	0.502513	0.055224	0.468654	0.091984	0.256008
ENSMUST00000160562	ENSMUSG00000090168	D630014O11Rik	sense_intronic	1.27992	1.36525	1.23632	1.25476	0.57426	1.45811	1.08762	1.32744	1.4571
ENSMUST00000160564	ENSMUSG00000090208	Gm15851	antisense	0.540527	0.507029	1.33902	0.271782	0.505079	0.27652	0.383778	0.189879	0.107356
ENSMUST00000186326	ENSMUSG00000078700	D030028A08Rik	processed_transcript	0.013783	0.00637	0.06193	0.147311	0.469145	0.310255	0.112237	0.138808	0.465576
ENSMUST00000209405	ENSMUSG00000109887	Gm28756	processed_transcript	0.760761	2.07306	1.15544	2.69734	1.13695	1.31386	1.5466	1.44984	1.6188
ENSMUST00000147082	ENSMUSG00000087185	Gm13872	antisense	0.192282	0.053867	0.116831	0.213906	0	0.258608	0	0.14256	0.155303
ENSMUST00000181819	ENSMUSG00000097167	Gm16740	antisense	0.763264	0.769244	0.904644	0.772163	1.4611	0.66407	0.882867	0.992836	0.577457
ENSMUST00000160368	ENSMUSG00000089794	Gm16337	lincRNA	0	0	0	0	0.051817	0	0	0	0
ENSMUST00000181814	ENSMUSG00000074415	3110039I08Rik	processed_transcript	6.20541	0.264155	3.26215	4.45058	1.95735	3.50448	0	4.00186	0
ENSMUST00000181815	ENSMUSG00000097307	Gm26834	lincRNA	0.107026	0	0.044352	0.255224	0.526749	0.181921	0.32534	0.177254	0.428598
ENSMUST00000188854	ENSMUSG00000097777	Gm16794	antisense	0.282601	0	0	0	0	0	0.078226	0.28826	0
ENSMUST00000181811	ENSMUSG00000097347	Gm17275	lincRNA	0.272322	0.553279	0.784175	0.403028	0.646138	0.45978	0.508427	0.257041	0.358901
ENSMUST00000181812	ENSMUSG00000097665	Gm16853	antisense	0.262822	0.043285	0.117381	0.097669	0.233619	0.113038	0.154624	0.123056	0.07099
ENSMUST00000155641	ENSMUSG00000087555	Gm13997	processed_transcript	0.246338	0.121988	0.286535	0.235643	0.219879	0	0.110642	0.71022	0.290354
ENSMUST00000146846	ENSMUSG00000086453	Gm11457	antisense	0.050081	0.052597	0.154372	0.169168	0.075447	0.063495	0	0.113368	0.05226
ENSMUST00000143488	ENSMUSG00000087258	Gm15461	antisense	0	0	0.204807	0	0	0	0.107829	0.102487	0
ENSMUST00000197297	ENSMUSG00000104908	1700015C17Rik	sense_intronic	0.861221	0.930044	0.80319	0.883969	1.202	1.51782	1.09317	0.665407	0.561356
ENSMUST00000185013	ENSMUSG00000099051	Gm27241	antisense	0	0.185874	0.513545	0	0.074202	0	0.316998	0.252342	0.286626
ENSMUST00000228568	ENSMUSG00000115823	Gm49004	antisense	0.19777	0.154325	0.04801	0.05649	0	0.068558	0.061071	0.115476	0.061617
ENSMUST00000181575	ENSMUSG00000097251	5033417F24Rik	antisense	1.96976	1.62724	1.41281	1.97535	1.62871	1.68825	1.78178	1.66638	1.51637
ENSMUST00000184283	ENSMUSG00000098515	Gm27195	sense_intronic	0	0	0	0	0	0	0	0.04287	0
ENSMUST00000152663	ENSMUSG00000086968	4933431E20Rik	antisense	0.475974	1.20688	0.782596	0.424193	7.74468	2.61672	0.409275	0.417973	0
ENSMUST00000172891	ENSMUSG00000092182	Gm20407	processed_transcript	0	0	0	0.162183	0.151799	0.094464	0.081118	0	0
ENSMUST00000129102	ENSMUSG00000085654	Gm12536	lincRNA	0.567912	0.334807	0.580001	0.467124	1.45329	0.673744	1.26638	1.16606	0.866102
ENSMUST00000174039	ENSMUSG00000092203	1110038B12Rik	processed_transcript	0.741298	0.763913	0.484596	0.980935	1.34792	1.00436	0.892465	1.15972	0.410852
ENSMUST00000152595	ENSMUSG00000087138	Gm15545	antisense	0	0	0.434344	0	0	0.424805	0.740487	0.167231	0
ENSMUST00000188217	ENSMUSG00000099718	Gm2087	antisense	0.188208	0.193038	0.193512	0.083353	0.544573	0.115868	0.282564	0.056961	0.106621
ENSMUST00000196668	ENSMUSG00000105811	Gm42707	lincRNA	0.242602	0.217966	0.160466	0.093703	0.236426	0.395108	0.190513	0	0.160738
ENSMUST00000160385	ENSMUSG00000074782	4833422C13Rik	antisense	0.386904	0.610994	0.464123	0.79297	0.001251	0.963051	0.8852	0.629196	0.253911
ENSMUST00000204686	ENSMUSG00000108112	Gm45193	processed_transcript	0.060643	0	0	0.064405	0	0.078705	0.10822	0.048427	0.159877
ENSMUST00000205953	ENSMUSG00000100600	A230077H06Rik	antisense	0.947092	0	0.571457	0.331138	1.07341	0.590255	0.919813	0	0.791918
ENSMUST00000180516	ENSMUSG00000097430	Gm10544	processed_transcript	0.111045	0.023855	0.013405	0.084507	0.040659	0	0.029631	0.000891	0.063751
ENSMUST00000209224	ENSMUSG00000109598	Gm36356	lincRNA	0.170291	0.216917	0.077689	0.31079	0.216895	0.188583	0.221023	0.243782	0.170671
ENSMUST00000180474	ENSMUSG00000096993	Gm26787	antisense	0	0	0	0	0	0.022206	0	0	0
ENSMUST00000134920	ENSMUSG00000087435	Gm16323	antisense	2.72991	0.902604	0.825565	2.6732	0.839738	1.23359	1.09609	1.95468	2.79088
ENSMUST00000181900	ENSMUSG00000096983	2010015M23Rik	lincRNA	1.11194	1.03439	0.974569	1.0425	0.988326	1.23391	1.67586	1.07209	0.955181
ENSMUST00000180517	ENSMUSG00000097749	Gm16938	processed_transcript	0.523484	0.246462	0.221133	0.429438	0.332911	0.50299	0.297246	0.697664	0.289437
ENSMUST00000181490	ENSMUSG00000097375	6720427I07Rik	lincRNA	7.59448	6.44696	6.73584	7.19371	5.16745	6.09209	6.42203	6.97379	7.46327
ENSMUST00000144020	ENSMUSG00000085837	Kcnmb4os2	antisense	1.15084	1.01582	1.08643	0.682459	0.812338	0.991695	1.1075	0.976988	1.27165
ENSMUST00000181901	ENSMUSG00000097068	Gm26760	lincRNA	0.403066	0.289425	0.254272	0.508219	0.191307	0.105579	0.405118	0.400823	0.659921
ENSMUST00000144026	ENSMUSG00000072677	Sox5it	sense_intronic	0.386258	0.715366	0.340481	0.644311	0.313374	0.78192	0.395823	0.416559	0.509169
ENSMUST00000181496	ENSMUSG00000097391	Mirg	lincRNA	13.2877	13.3541	11.7696	15.6739	7.9131	11.637	8.06188	12.5475	10.8857
ENSMUST00000219578	ENSMUSG00000112109	Gm30906	lincRNA	0	0.058407	0	0	0.070225	0.080345	0	0.106086	0
ENSMUST00000181498	ENSMUSG00000097397	Gm16861	antisense	1.23472	1.04473	1.26225	1.4501	0.861827	1.48783	1.49245	1.24599	1.36574
ENSMUST00000161383	ENSMUSG00000063087	Gm10125	processed_transcript	1.0458	0.89721	0.994522	1.86326	1.32567	0.847082	1.40063	1.35908	1.13953
ENSMUST00000189291	ENSMUSG00000100603	1700129L04Rik	sense_intronic	0.381792	0.186486	0.294672	0.430337	0.261945	0.151162	0.098461	0.392769	0.388763
ENSMUST00000209316	ENSMUSG00000110260	Gm30504	lincRNA	0.105208	0.051586	0.152521	0.26169	0.097226	0.033047	0.064435	0.172541	0.319976
ENSMUST00000159637	ENSMUSG00000090086	AI480526	lincRNA	6.70031	6.11869	4.00483	7.44717	5.7461	5.61339	5.90495	6.39171	5.17747
ENSMUST00000211631	ENSMUSG00000097248	Gm2694	lincRNA	0.41219	0.17072	0.080646	0.014858	0.092995	0.212276	0.067342	0.205461	0.134043
ENSMUST00000197765	ENSMUSG00000104968	Gm43803	antisense	0	0	0	0	0	0	0	0	0.064035
ENSMUST00000183867	ENSMUSG00000098318	Lockd	lincRNA	0.017957	0.014994	0	0	0.020959	0.017646	0	0	0.033606
ENSMUST00000186450	ENSMUSG00000100130	Gm28379	antisense	0.775406	1.24829	1.32391	0.603866	1.03699	0.689952	0.714758	0.185862	0.717151
ENSMUST00000181255	ENSMUSG00000097057	Gm17638	antisense	0.174881	0.160887	0.148172	0.122562	0.062776	0.104098	0.060108	0.209796	0.074869
ENSMUST00000146532	ENSMUSG00000086767	Gm13070	antisense	0	0.039407	0.137024	0	0.186037	0.100841	0.116584	0	0.090499
ENSMUST00000181253	ENSMUSG00000097451	Rian	processed_transcript	128.317	131.372	110.726	162.828	78.3731	113.173	78.7643	139.321	97.773
ENSMUST00000181251	ENSMUSG00000097566	A930024N18Rik	lincRNA	1.08016	1.01398	0.857405	1.28924	0.83365	1.23178	0.929987	1.02012	1.85262
ENSMUST00000220507	ENSMUSG00000113613	Gm40893	antisense	0.033712	0.09348	0	0.037127	0.031615	0	0.084562	0	0.071913
ENSMUST00000147187	ENSMUSG00000085524	Gm14224	antisense	0.07077	0.111723	0.035567	0	0	0.230887	0.096928	0.043471	0
ENSMUST00000193040	ENSMUSG00000104002	Gm38336	antisense	0.796429	1.45854	1.59506	1.1845	1.18086	1.65823	1.08498	1.07161	1.4073
ENSMUST00000064097	ENSMUSG00000052295	8030423F21Rik	lincRNA	0.035663	0.128226	0.082424	0.017009	0	0.096429	0	0.046044	0
ENSMUST00000198021	ENSMUSG00000106202	Gm43727	sense_intronic	0.565412	0.507884	0.379014	0.465691	0.506542	0.497032	0.407055	0.430688	0.488826
ENSMUST00000170026	ENSMUSG00000090638	Gm17028	lincRNA	0	0	0	0	0	0	0	0	0
ENSMUST00000133499	ENSMUSG00000073759	4933407E24Rik	lincRNA	0	0.205074	0.127417	0	0.576949	0.147278	0.159186	0	0.049998
ENSMUST00000219595	ENSMUSG00000112276	5033421B08Rik	antisense	0.174505	0.281642	0.267041	0.250903	0.867293	0.304335	0.506855	0.106601	0.653235
ENSMUST00000126936	ENSMUSG00000085003	Pip5k1bos	antisense	0	0.060396	0.144449	0.034271	0.067337	0.061608	0.267411	0	0.10667
ENSMUST00000189857	ENSMUSG00000100176	Gm28586	sense_intronic	0.662593	0.697629	0.90904	0.690169	0.615449	1.48988	1.17414	0.921378	0.803979
ENSMUST00000195727	ENSMUSG00000104000	Gm38335	lincRNA	0.070568	0	0	0.027106	0	0	0	0	0
ENSMUST00000217349	ENSMUSG00000111649	Gm48945	lincRNA	0.563295	0.218208	0.176541	0.304442	0.123222	0.407359	0.036788	0.265398	0
ENSMUST00000174784	ENSMUSG00000092267	Gm20417	processed_transcript	34.705	28.0566	39.459	26.1341	37.0321	34.9544	32.6217	19.7694	33.5628
ENSMUST00000122904	ENSMUSG00000085932	Gm15556	antisense	0	0	0	0	0	0	0	0	0
ENSMUST00000187948	ENSMUSG00000049476	1700104B16Rik	lincRNA	0.212853	0	0.225899	0.055121	0	0.037992	0.253554	0.063737	0
ENSMUST00000134633	ENSMUSG00000086446	Prkag2os1	antisense	0.149597	0.222641	0.135092	0.110052	0.123818	0.059252	0.326596	0.060218	0.053359
ENSMUST00000183645	ENSMUSG00000098439	Hm629797	sense_intronic	0.996957	0.59217	0.73672	0.934869	0.814658	0.703908	0.73585	0.799022	0.589186
ENSMUST00000219608	ENSMUSG00000112666	Gm48485	lincRNA	0.374465	0.118261	0.092692	1.1806	0.04491	0.054799	0.11249	1.00727	0.146748
ENSMUST00000181075	ENSMUSG00000096980	Gm26526	lincRNA	0.076942	0.062342	0.104235	0.070411	0	0.085164	0.090811	0.023583	0.043297
ENSMUST00000181072	ENSMUSG00000097501	Gm26536	lincRNA	0.195846	0.195004	0	0	0.369643	0.125305	0.173832	0.228327	0.168564
ENSMUST00000218733	ENSMUSG00000111950	Gm48893	lincRNA	2.16229	0.605841	0.547687	3.12356	0.309074	1.37958	0.243203	2.46377	1.9654
ENSMUST00000181674	ENSMUSG00000097008	Gm26860	lincRNA	0.27818	0.031846	0.172334	0	0.107926	0.050812	0.159907	0	0.061347
ENSMUST00000132913	ENSMUSG00000085742	Gm13536	antisense	0.178735	0.280258	0.098814	0.0839	0.123647	0.13043	0.186019	0.042686	0.276727
ENSMUST00000214538	ENSMUSG00000110924	Gm40518	lincRNA	0.341614	0.945433	0.628022	0.041599	0.095883	0.726718	0.08936	0.202872	2.27658
ENSMUST00000214534	ENSMUSG00000111793	Gm47950	antisense	1.34591	0.730109	0.763243	1.61326	1.56091	1.5034	0.59339	1.13721	0.955035
ENSMUST00000218351	ENSMUSG00000112734	Gm47644	sense_intronic	1.59017	1.78432	1.64409	2.00292	1.63252	2.21708	1.42824	1.74852	1.60495
ENSMUST00000218352	ENSMUSG00000111971	Gm48678	antisense	0.334987	0.24365	0.471204	0.745421	0.59854	0.595755	0.545771	0.234219	0.2092
ENSMUST00000197612	ENSMUSG00000106108	Gm43221	antisense	0.024547	0.022689	0.022693	0.14049	0.02302	0	0.022654	0.088882	0
ENSMUST00000188188	ENSMUSG00000100546	Gm29483	lincRNA	0.141476	0.646123	0.643801	0.053397	0.893967	0.572207	0.380112	0.213159	0
ENSMUST00000149608	ENSMUSG00000086849	Gm13840	sense_intronic	0.592609	0.576587	0.45455	0.507189	0.542539	0.846596	0.371527	0.530473	0.748709
ENSMUST00000148844	ENSMUSG00000084863	Gm12523	antisense	0.16974	0.384964	0.33584	1.50289	0.499054	0.39622	1.82648	1.50861	0.519602
ENSMUST00000142286	ENSMUSG00000087202	Gm15813	antisense	0.252451	0.129941	0.168744	0.121862	0.057725	0.178246	0.037426	0.213702	0.182839
ENSMUST00000222424	ENSMUSG00000096953	Gm26571	antisense	0	0	0.133781	0.465037	0.194849	0	0.37359	0	0.136209
ENSMUST00000180816	ENSMUSG00000097686	Gm26647	antisense	0.20222	0.194977	0.092373	0.077279	0.261929	0.248741	0	0.051279	0.132421
ENSMUST00000226820	ENSMUSG00000115262	Gm49135	lincRNA	0	0	0	0	0	0	0	0	0
ENSMUST00000204579	ENSMUSG00000046764	A530053G22Rik	processed_transcript	0	0	0	0	0.204548	0	0	0	0
ENSMUST00000229695	ENSMUSG00000115936	4833415N18Rik	lincRNA	1.48348	0.181391	0.241214	1.3157	0.040817	0.042627	0	1.0355	3.03094
ENSMUST00000142289	ENSMUSG00000085714	Gm13008	antisense	0.740589	0.051257	0.454831	0.323604	0.236308	0.184437	0.374833	0.308932	0.137307
ENSMUST00000230927	ENSMUSG00000116525	Gm30371	lincRNA	1.00143	0.774515	0.851166	0.717618	0.344098	0.659497	0.42856	0.551576	0.259885
ENSMUST00000181668	ENSMUSG00000097839	Gm26909	lincRNA	0.058001	0.062332	0.054085	0.056665	0	0	0	0	0
ENSMUST00000216972	ENSMUSG00000111412	Gm47047	antisense	0.06352	0.039142	0.022188	0.021152	0	0	0	0	0
ENSMUST00000196851	ENSMUSG00000105565	Gm43566	sense_intronic	2.27614	1.3744	1.51445	2.26919	1.59024	1.00507	1.43885	2.01577	1.5326
ENSMUST00000230694	ENSMUSG00000115912	Gm35569	lincRNA	0.549867	0.338309	0.532447	0.340771	0.351044	0.297032	0.367917	0.668217	0.737025
ENSMUST00000143651	ENSMUSG00000087177	E130307A14Rik	antisense	1.03183	0.940495	0.973347	1.91153	1.05619	1.21824	1.60046	1.60214	1.24668
ENSMUST00000143652	ENSMUSG00000085120	Gm16086	lincRNA	0	0	0	0	0	0	0	0	0
ENSMUST00000195618	ENSMUSG00000103693	Gm37529	sense_intronic	5.00805	4.57782	4.82737	3.75618	3.58857	5.18124	5.06961	4.25452	3.54583
ENSMUST00000136456	ENSMUSG00000087674	4930447M23Rik	lincRNA	1.6301	0.845986	1.85338	2.33461	1.44811	0.399331	0.855895	1.30963	2.09822
ENSMUST00000227472	ENSMUSG00000115591	Gm31282	lincRNA	1.70049	1.81676	1.74522	1.97016	1.51033	1.55317	1.0241	2.22011	1.08464
ENSMUST00000233498	ENSMUSG00000117301	AC140278.2	antisense	0	0.076406	0.007642	0	0	0.129422	0	0	0.309394
ENSMUST00000181103	ENSMUSG00000097146	Gm4211	lincRNA	0.478243	0.274529	0.26795	0.182731	0.346433	0.36986	0.385761	0.16597	0.11942
ENSMUST00000181101	ENSMUSG00000097140	Gm26779	lincRNA	2.52617	2.06731	2.82817	1.9905	1.95243	2.62124	1.92563	1.54453	2.49586
ENSMUST00000197835	ENSMUSG00000106173	Gm42764	sense_intronic	1.22713	0.659591	0.690228	1.74786	0.497764	0.463468	0.263798	1.20407	0.58518
ENSMUST00000139864	ENSMUSG00000084848	4933408N05Rik	antisense	0.031987	0	0.029769	0.040168	0	0.023259	0	0.029052	0
ENSMUST00000197836	ENSMUSG00000105824	Gm43466	sense_intronic	1.56639	1.3737	1.41379	1.75884	0.938193	1.1293	0.91643	1.26887	1.12588
ENSMUST00000194835	ENSMUSG00000103676	Gm38204	antisense	0	0	0	0	0	0	0	0	0
ENSMUST00000181109	ENSMUSG00000097792	Gm27042	lincRNA	0.185368	0	0.410176	0	0.130233	0.176932	0.07618	0.07324	0.012148
ENSMUST00000150038	ENSMUSG00000064032	Gm10143	processed_transcript	0.273598	0.363595	0.18481	0.312854	0.31454	0.194702	0.1712	0.261673	0.321895
ENSMUST00000193820	ENSMUSG00000102368	4930590L20Rik	antisense	0	0	0	0	0	0	0	0	0
ENSMUST00000122923	ENSMUSG00000084910	C630043F03Rik	processed_transcript	1.21338	1.19939	1.197	1.20654	2.64368	1.72151	2.63633	1.3447	1.00793
ENSMUST00000211430	ENSMUSG00000075020	Mir670hg	lincRNA	0.717468	0.424199	0.000371	1.0495	0.040548	0.268491	0.07367	0.608416	0
ENSMUST00000202680	ENSMUSG00000106698	Gm43599	antisense	0	0.074375	0	0	0.054335	0	0	0	0
ENSMUST00000231503	ENSMUSG00000116927	AC168220.3	antisense	0	0.175571	0	0.177202	0	0.06485	0	0	0.100381
ENSMUST00000146195	ENSMUSG00000063714	Sp3os	antisense	0.329936	0.006408	0.219821	0.469127	1.91391	0.403864	0.363402	1.91694	0.464531
ENSMUST00000141893	ENSMUSG00000085256	Dmrta2os	antisense	0.203486	0.213754	0.315537	0	0.262668	0.170378	0	0.205415	0
ENSMUST00000198758	ENSMUSG00000105265	Sox2ot	processed_transcript	1.68197	1.77694	1.67891	3.73983	1.87332	1.86987	1.7623	1.41063	1.41013
ENSMUST00000129364	ENSMUSG00000085436	Zfp335os	antisense	1.65909	1.35812	1.34628	1.80646	2.10694	1.36803	1.75671	1.9582	1.12643
ENSMUST00000191154	ENSMUSG00000101840	Gm28294	antisense	0.236132	0.240511	0.480938	0	0.046934	0.143272	0.349483	0.364546	0
ENSMUST00000160117	ENSMUSG00000089707	Slain1os	antisense	0.034852	0.055644	0.045467	0.100994	0.056286	0.068904	0.171157	0.07415	0.042902
ENSMUST00000122839	ENSMUSG00000087623	Gm12404	processed_transcript	0.063219	0.078753	0.211507	0.093706	0.157863	0.447299	0.155131	0.076355	0.110073
ENSMUST00000206993	ENSMUSG00000108788	4921513I08Rik	antisense	0	0.16242	0.10495	0.018479	0	0.353046	0.021597	0.053139	0
ENSMUST00000187898	ENSMUSG00000100306	Gm29362	lincRNA	2.06407	0.600618	0.623107	1.61399	1.61664	0.662308	1.3383	0.483251	0.393396
ENSMUST00000191155	ENSMUSG00000053081	1700069B07Rik	antisense	0.256622	0.58716	0.398741	0.196931	0.448145	0.584668	0.275812	0.668141	0.165427
ENSMUST00000187897	ENSMUSG00000100075	1700018L02Rik	antisense	0.449863	0.48414	0.603899	0.695144	0.637005	0.807988	0.425578	0.459331	0.567539
ENSMUST00000122837	ENSMUSG00000085143	Gm11520	antisense	0.543078	0.157144	0.126177	0.407881	0.305277	0.278864	0.09359	0.185682	0.158239
ENSMUST00000162890	ENSMUSG00000089889	0610040B10Rik	antisense	1.55053	0.782092	0.685388	1.42488	1.55147	1.47468	0.969028	1.24089	1.21665
ENSMUST00000189929	ENSMUSG00000055972	2810407A14Rik	lincRNA	0.150265	0.338494	0.240847	0.243717	0.39863	0.194016	0.208366	0.297817	0.148953
ENSMUST00000142751	ENSMUSG00000086514	Gm11747	antisense	0.029082	0.032164	0	0	0	0	0	0	0.032957
ENSMUST00000157551	ENSMUSG00000088176	Gm23094	misc_RNA	3.36125	1.70252	2.58197	2.58025	1.60445	1.268	2.16533	1.70687	0.94008
ENSMUST00000198978	ENSMUSG00000106663	Gm42839	antisense	0.157708	0.371867	0.24079	0.094998	0	0.237056	0.296917	0.114574	0.081597
ENSMUST00000141875	ENSMUSG00000084792	1700056N10Rik	lincRNA	5.23368	3.62765	3.71078	4.60393	4.24133	4.81924	4.60872	4.75229	4.64131
ENSMUST00000210953	ENSMUSG00000097471	5830432E09Rik	antisense	0.152788	0	0.154273	0	0.028399	0.162709	0.164431	0.018953	0
ENSMUST00000147847	ENSMUSG00000086039	Gm12227	antisense	0	0.039369	0.102539	0	0.093393	0	0.167649	0	0
ENSMUST00000072769	ENSMUSG00000057359	Gm17494	processed_transcript	0.552572	0.676549	0.345417	0.951213	0.828657	0.587607	0.336525	0.487919	0.889839
ENSMUST00000180997	ENSMUSG00000097211	BC065403	antisense	0.320252	0.359205	0.261915	0.015816	0.271922	0.165184	0.23201	0.239416	0.131436
ENSMUST00000101077	ENSMUSG00000072847	A530017D24Rik	lincRNA	3.87636	5.40914	4.63458	4.73087	4.5502	4.23765	4.53478	4.05731	5.07766
ENSMUST00000216487	ENSMUSG00000111683	Gm49367	processed_transcript	0.031202	0	0	0.022882	0	0	0	0	0
ENSMUST00000128242	ENSMUSG00000085141	Gm13429	processed_transcript	0.146928	0	0.067916	0.13359	0	0	0.068713	0.066501	0
ENSMUST00000172793	ENSMUSG00000092188	Gm20471	antisense	0	0	0.0488	0	0	0	0	0	0.173525
ENSMUST00000164379	ENSMUSG00000090965	Gm17203	lincRNA	1.0653	1.07512	0.922787	1.37664	1.13829	1.27913	1.57462	1.08758	1.07962
ENSMUST00000174760	ENSMUSG00000092185	Gm20416	processed_transcript	0	0	0	0	0	0	0	0	0
ENSMUST00000195294	ENSMUSG00000103517	Gm37432	lincRNA	0.1765	0.250983	0.137824	0	0	0	0.017162	0.667993	0.648722
ENSMUST00000180434	ENSMUSG00000097090	Gm26724	lincRNA	0.130068	0.017239	0	0.188433	0.141423	0.137044	0.030876	0.02789	0.23031
ENSMUST00000217574	ENSMUSG00000111379	Gm48346	lincRNA	0	0	0.02856	0.015154	0	0.015611	0	0	0
ENSMUST00000210257	ENSMUSG00000109666	Gm39154	lincRNA	0	0	0	0	0	0	0	0	0.096988
ENSMUST00000147206	ENSMUSG00000086279	Gm15634	sense_intronic	0	0.073312	0.343847	0.232997	0.089996	0.145501	0.162306	0.091049	0.139097
ENSMUST00000145579	ENSMUSG00000087158	Gm14093	sense_intronic	0.844886	1.29022	0.828478	0.893328	1.32184	0.88824	1.53366	0.826153	0.668795
ENSMUST00000122654	ENSMUSG00000084603	Gm22204	misc_RNA	0.054931	0.045026	0	0.069699	0.112261	0.033609	0	0.080685	0
ENSMUST00000185820	ENSMUSG00000029386	Tctn2	processed_transcript	3.2431	3.14984	2.67779	3.00735	3.25611	2.20293	3.61446	3.72896	2.5453
ENSMUST00000139469	ENSMUSG00000087431	Gm16054	antisense	0.646584	0.791798	1.16835	1.25744	0.73926	0.93797	0.763127	1.37846	1.16095
ENSMUST00000188729	ENSMUSG00000099510	Gm28501	antisense	0	0	0	0	0	0	0	0	0
ENSMUST00000216806	ENSMUSG00000111066	Gm30313	lincRNA	0.543952	0.100551	0.155686	0.126388	0	0.229664	0.048851	0.48987	0.771745
ENSMUST00000233271	ENSMUSG00000117254	AC171111.1	lincRNA	0.413912	0.77899	1.75498	0.423593	5.9599	3.27966	8.24708	0.47641	0.564591
ENSMUST00000222936	ENSMUSG00000113816	Gm47003	antisense	0.059834	0	0.063151	0.051937	0.032191	0.094241	0	0	0.036673
ENSMUST00000181873	ENSMUSG00000097772	5430416N02Rik	lincRNA	2.08776	3.14902	3.88484	2.61158	2.65663	3.46917	2.537	2.45321	2.51408
ENSMUST00000233275	ENSMUSG00000117117	AC132235.2	lincRNA	0.034268	0	0	0.019607	0.066994	0	0.057806	0.018669	0.06227
ENSMUST00000233277	ENSMUSG00000074415	3110039I08Rik	processed_transcript	0.521245	0	0.242953	0	0.348024	0.168199	0.340962	0.212658	0.201005
ENSMUST00000209433	ENSMUSG00000109008	Gm44899	lincRNA	0.839152	0.481485	0.5914	1.20552	0.815549	0.415435	0.482287	0.624136	0.686601
ENSMUST00000123462	ENSMUSG00000086877	A230072C01Rik	processed_transcript	3.20058	3.34744	3.1349	3.20318	3.15885	3.27801	2.88918	2.92865	2.45254
ENSMUST00000231748	ENSMUSG00000116965	AC091463.1	lincRNA	0.256152	0.611196	0.448481	0.048933	1.56735	0.882652	0.940917	0.424273	0.125689
ENSMUST00000120364	ENSMUSG00000106943	Dancr	processed_transcript	1.66466	0.787334	1.22965	1.16069	0.381961	2.05665	0.630654	1.36776	1.12851
ENSMUST00000135434	ENSMUSG00000087672	Gm15122	antisense	0	0	0.088842	0.179752	0.061823	0.07756	0.05246	0.202349	0.047138
ENSMUST00000188654	ENSMUSG00000099419	1700001D01Rik	antisense	0.084172	0	0.100984	0.161419	0.043234	0.191352	0.15768	0.037108	0.068462
ENSMUST00000180926	ENSMUSG00000097079	Gm26604	antisense	0.246294	0.285164	0.281765	0.508919	0.043474	0.291843	0.031592	0.172778	0.2937
ENSMUST00000157741	ENSMUSG00000088366	Gm23496	misc_RNA	0.151692	0	0.18256	0	0.151226	0	0	0	0
ENSMUST00000084298	ENSMUSG00000066057	Gm1976	lincRNA	0.363265	0.036357	0.089649	0.165867	0.10445	0.056018	0.057341	0.322813	0.132923
ENSMUST00000150536	ENSMUSG00000085130	Gm11417	antisense	0.188216	0	0.027636	0	0	0	0	0.16368	0
ENSMUST00000180479	ENSMUSG00000097770	Gm26776	lincRNA	0.413919	0.246567	0.044113	0.180853	0.391381	0.087935	0.462105	0.326978	0.280865
ENSMUST00000229162	ENSMUSG00000115944	AU021063	lincRNA	0.131846	0.245031	0.221373	0.229953	0.203172	0.201195	0	0.198903	0.245332
ENSMUST00000145549	ENSMUSG00000084843	B230312C02Rik	lincRNA	0.312002	0.088101	0.275696	0.149906	0.159365	0.135134	0.023284	0.027022	0.260236
ENSMUST00000180471	ENSMUSG00000097911	Gm26691	antisense	0.916285	0.673336	0.64764	1.86296	0.502757	0.3884	0.36987	0.658789	1.25533
ENSMUST00000212288	ENSMUSG00000110611	Gm20163	antisense	1.47032	1.56252	1.71361	1.41316	1.6135	1.33915	1.39748	1.60905	0.956879
ENSMUST00000097699	ENSMUSG00000073652	Apol7d	antisense	0.297414	0.218997	0.220952	0.067254	0.19133	0.379878	0.155182	0.145224	0.220172
ENSMUST00000190117	ENSMUSG00000099969	Gm28960	antisense	0	0	0.045555	0	0	0.043381	0	0	0
ENSMUST00000185486	ENSMUSG00000100975	Gm28875	lincRNA	0.518633	0.507834	0.212789	0.458145	1.21693	0.491145	0.993251	0.603774	0.200382
ENSMUST00000180477	ENSMUSG00000097353	A430046D13Rik	lincRNA	5.32709	3.73183	3.25582	3.91501	4.48585	4.5205	4.55335	4.96986	4.79084
ENSMUST00000138077	ENSMUSG00000086810	Gm13110	processed_transcript	0.340652	0.261145	0.18924	0.278257	0.188381	0.283087	0.111376	0.240202	0.158241
ENSMUST00000141271	ENSMUSG00000087184	Gm11650	processed_transcript	0.443162	0.190097	0.204721	1.45732	0.124634	0.130886	0.124723	0.696731	0.237911
ENSMUST00000143836	ENSMUSG00000021268	Meg3	lincRNA	172.894	160.606	148.751	214.679	73.7651	133.917	83.9326	177.591	126.293
ENSMUST00000191751	ENSMUSG00000102384	Gm38143	processed_transcript	0	0	0	0	0	0	0	0	0
ENSMUST00000142520	ENSMUSG00000086929	Gm11788	antisense	0	0	0	0	0.115697	0	0	0.042767	0
ENSMUST00000142835	ENSMUSG00000085093	Gm12737	sense_intronic	1.92295	1.35357	1.37974	2.14989	1.13495	1.12542	1.89679	1.70919	1.0242
ENSMUST00000142833	ENSMUSG00000074281	Gm12522	processed_transcript	0.440574	0.60543	0.51608	0.401417	0.57611	0.948574	0.589936	0.3131	0.554141
ENSMUST00000186923	ENSMUSG00000100252	Mir124-2hg	lincRNA	1.46493	1.72675	1.33919	1.53965	0.904871	0.697206	0	1.64046	1.17321
ENSMUST00000135729	ENSMUSG00000087694	A530058N18Rik	processed_transcript	1.00951	0.656622	0.626732	2.15932	1.08692	1.19707	1.09883	1.93949	1.08175
ENSMUST00000128577	ENSMUSG00000068062	Gm14164	processed_transcript	0.049256	0.137184	0.164575	0.142316	0.030179	0.077506	0.035601	0	0.163021
ENSMUST00000140903	ENSMUSG00000086128	St8sia3os	antisense	0	0.243871	0.292002	0.132678	0.089829	0.358435	0.255604	0.073748	0.138155
ENSMUST00000150628	ENSMUSG00000086902	Gm11728	lincRNA	0.233417	0.151243	0.402093	0.179564	1.01625	0.341767	0.857335	0.084304	0
ENSMUST00000196947	ENSMUSG00000106127	4930520M14Rik	antisense	0	0	0.134696	0.051535	0.102014	0.070025	0	0	0
ENSMUST00000229610	ENSMUSG00000097915	A330009N23Rik	antisense	1.85848	0.132302	0.014298	1.20931	0.041762	1.07122	1.7295	0.116643	0.100445
ENSMUST00000139095	ENSMUSG00000084890	A830036E02Rik	antisense	19.7948	5.62809	5.07724	11.7828	6.71976	6.11308	8.29196	13.8673	12.3071
ENSMUST00000233314	ENSMUSG00000117172	A230051N06Rik	lincRNA	4.35453	3.8127	3.82824	3.23004	3.9905	3.19737	3.04047	3.76892	4.18359
ENSMUST00000233310	ENSMUSG00000117328	AC169675.1	antisense	0.142813	0	0	0	0.045816	0	0	0	0
ENSMUST00000180691	ENSMUSG00000097231	Gm26852	antisense	0.065473	0.068292	0.073495	0.086827	0.041449	0.060804	0.082653	0.058605	0.098342
ENSMUST00000180693	ENSMUSG00000097471	5830432E09Rik	antisense	0.167931	0.107437	0.170908	0.102309	0.136918	0.128771	0.07499	0	0.051158
ENSMUST00000211295	ENSMUSG00000109669	Gm45472	antisense	0.24967	0	0.082395	0.137725	0.066865	0.286907	0.140159	0.303778	0.076176
ENSMUST00000180695	ENSMUSG00000086943	4732414G09Rik	lincRNA	0.440404	0.609734	0.49705	0	0.340397	0	0	0.556787	0.228213
ENSMUST00000180696	ENSMUSG00000097452	Gm2824	lincRNA	2.63598	2.21044	2.62895	1.19418	1.17007	3.2808	1.54717	2.33499	2.96779
ENSMUST00000191576	ENSMUSG00000101662	Gm28499	sense_intronic	0.792548	1.36342	0.686034	1.83136	1.55394	1.3362	1.28367	1.21764	1.25613
ENSMUST00000181611	ENSMUSG00000096976	Gm26882	lincRNA	0	0.030572	0.027262	0	0.029999	0	0	0	0.088343
ENSMUST00000151754	ENSMUSG00000086179	Gm14317	lincRNA	1.13489	0.411479	0.233817	0.20128	0.093076	0.475831	0.114934	0.48789	0.38849
ENSMUST00000172531	ENSMUSG00000092203	1110038B12Rik	processed_transcript	1.16963	1.71332	1.29981	1.89705	1.60539	1.09116	2.2682	1.92502	1.04154
ENSMUST00000157290	ENSMUSG00000087915	Gm24909	misc_RNA	0.029655	0	0	0	0	0	0	0.174761	0
ENSMUST00000221885	ENSMUSG00000113396	Gm33467	antisense	0.158727	0.07207	0.176593	0.527161	0.240172	0.214509	0.068371	0	0.329376
ENSMUST00000155684	ENSMUSG00000052403	Fcnaos	antisense	0.186748	0.315764	0.443943	0.125259	0.380532	0.382811	0.310443	0.227643	0.221184
ENSMUST00000137830	ENSMUSG00000085492	Trmt61b	antisense	1.43195	1.11362	0.97868	1.89616	1.45951	1.55996	1.20542	1.40236	1.39825
ENSMUST00000229299	ENSMUSG00000044471	Lncpint	lincRNA	5.58743	3.9648	4.66357	7.99052	4.00605	3.83524	4.07566	6.07137	5.87778
ENSMUST00000131403	ENSMUSG00000054909	Wbscr25	antisense	0.279523	0.334825	0.298989	0.221918	0.084239	0.232548	0.301582	0.516475	0.107445
ENSMUST00000224451	ENSMUSG00000051606	2010001K21Rik	processed_transcript	0.14716	0.092529	0.189686	0.121246	0.62921	0.126288	0.335197	0.087029	0.034031
ENSMUST00000138702	ENSMUSG00000086442	Gm11722	sense_intronic	0.816915	0.651276	0.419844	0.550826	0.964941	0.926162	0.9464	0.599219	0.413831
ENSMUST00000215448	ENSMUSG00000110830	Gm46218	antisense	0.811829	0.898204	1.03905	1.03941	0.824695	0.960357	0.956732	0.848386	0.815581
ENSMUST00000212714	ENSMUSG00000110471	Gm45823	sense_intronic	3.81242	3.29881	3.59338	4.47359	3.07295	3.93224	3.33754	4.96397	3.56128
ENSMUST00000206093	ENSMUSG00000108713	Gm33027	lincRNA	0.085964	0.105753	0.120888	0.112171	0.17882	0.08565	0.161014	0.122328	0.087339
ENSMUST00000183522	ENSMUSG00000098682	Otx2os1	lincRNA	0	0.054441	0.435877	0	1.18131	0	0.966468	0	0
ENSMUST00000139653	ENSMUSG00000073728	Tmem51os1	antisense	0	0	0	0	0.292303	0	0	0	0.011187
ENSMUST00000222732	ENSMUSG00000113459	Gm30655	lincRNA	0.425657	0.261806	0.324105	0.682683	0.345059	0.292152	0.377889	0.402262	0.640489
ENSMUST00000153089	ENSMUSG00000087552	Gm15819	antisense	0	0	0	0	0	0	0.131155	0.058514	0
ENSMUST00000173683	ENSMUSG00000092218	Gm20529	processed_transcript	0.097625	0	0	0	0	0.150931	0	0	0
ENSMUST00000187080	ENSMUSG00000087221	BC037032	processed_transcript	0	0	0	0	0	0	0	0	0
ENSMUST00000152074	ENSMUSG00000085967	Gm12530	antisense	0.013752	0	0.033963	0.096463	0.26865	0.01771	0.081725	0.078311	0.030569
ENSMUST00000227351	ENSMUSG00000097431	Gm26782	antisense	3.33199	5.3359	2.43408	2.84398	4.44973	4.46948	3.40346	4.1175	1.31574
ENSMUST00000189281	ENSMUSG00000100931	Gm28085	antisense	0.14543	0.121352	0.288876	0.127949	0.333348	0.097374	0.124605	0.146217	0.141842
ENSMUST00000174811	ENSMUSG00000092353	Gm20539	processed_transcript	0.281924	0.094236	0.06682	0.045676	0.127918	0.020161	0.001489	0.066501	0.039244
ENSMUST00000207499	ENSMUSG00000109089	4833411C07Rik	processed_transcript	0.223405	0.173931	0.139939	0.141541	0.279501	0.227677	0.164914	0.183081	0.22965
ENSMUST00000203645	ENSMUSG00000108101	Gm45738	sense_intronic	0.52705	1.19603	0.496208	1.75226	1.20256	1.13795	0.739497	0.650786	1.30205
ENSMUST00000154188	ENSMUSG00000087571	Gm15202	antisense	0.358106	0.074062	0	0.203375	0	0	0	0.171108	0.513906
ENSMUST00000184994	ENSMUSG00000098284	A330093E20Rik	antisense	0.179469	0.365596	0.374314	0.078658	0.102151	0.352918	0.159996	0.177464	0.109577
ENSMUST00000181848	ENSMUSG00000097824	Gm26593	lincRNA	0.862901	0.89388	1.17949	1.05889	0.684786	1.0333	0.47176	1.0151	1.03458
ENSMUST00000158169	ENSMUSG00000088794	Gm22538	misc_RNA	0	0	0	0	0	0	0	0	0
ENSMUST00000221643	ENSMUSG00000113387	Gm31508	lincRNA	0.499248	0.408615	0.51517	0.552436	0.298362	0.501572	0.257162	0.677932	0.368242
ENSMUST00000149413	ENSMUSG00000086047	9530046B11Rik	antisense	0.102383	0.144974	0.095904	0.059229	0.13554	0.147136	0.082195	0.112245	0
ENSMUST00000180857	ENSMUSG00000097533	Gm26590	antisense	0.244899	0.12748	0.230438	0.163511	0.332648	0.149673	0.106206	0.342112	0.263731
ENSMUST00000180854	ENSMUSG00000097681	Gm26643	lincRNA	0	0.036883	0.024593	0	0.074843	0	0.074646	0.053009	0.127328
ENSMUST00000180505	ENSMUSG00000097404	Gm10814	lincRNA	0.494693	0.310057	0.21645	0.436793	0.712299	0.382457	0.550294	0.626267	0.394201
ENSMUST00000224521	ENSMUSG00000097360	9430065F17Rik	antisense	0.012348	0.082827	0.023787	0.013321	0.029328	0.050827	0	0.026814	0.047543
ENSMUST00000180851	ENSMUSG00000097818	Gm26681	lincRNA	0	0.093848	0	0	0.205058	0.059244	0	0.022499	0
ENSMUST00000173208	ENSMUSG00000092183	4930515G01Rik	antisense	0.24379	0.533201	0.309802	0.508	0.651465	0.400199	0.482996	0.658478	0.700947
ENSMUST00000180508	ENSMUSG00000090585	4933406F09Rik	lincRNA	0	0	0	0	0	0	0	0	0
ENSMUST00000149702	ENSMUSG00000086486	Ift88os	antisense	0.566036	0.139366	0.095037	0.351138	0.213581	0.083409	0.146014	0.297362	0.284056
ENSMUST00000183632	ENSMUSG00000098659	1110015O18Rik	lincRNA	0.062058	0.323021	0.180846	1.45648	0.16728	0	0	0.58586	0.15916
ENSMUST00000158561	ENSMUSG00000089186	Gm22948	misc_RNA	1.81522	1.86089	0.977352	1.38094	2.17446	1.4308	1.53737	0.831993	0.60199
ENSMUST00000177043	ENSMUSG00000093629	Prox2os	antisense	4.61049	5.10871	3.47147	5.50511	4.08987	6.5191	6.27071	6.07866	5.40623
ENSMUST00000163196	ENSMUSG00000090570	Gm17041	antisense	0	0	0.068086	0.339538	0	0.077184	0.225314	0.055263	0.437357
ENSMUST00000167704	ENSMUSG00000091329	1700112D23Rik	antisense	0.390959	0.359093	0.193378	0.139707	0	0.168124	0.167404	0.459369	0.392066
ENSMUST00000182232	ENSMUSG00000097195	Snhg5	processed_transcript	0.198842	0.041592	0.265378	0.183806	0.4078	0.226931	0.279808	0.023645	0.256713
ENSMUST00000229905	ENSMUSG00000116493	Gm49445	lincRNA	0.333506	0.40491	0.330653	0.719136	0.319522	0.56084	0.859604	0.414443	0.852063
ENSMUST00000176545	ENSMUSG00000093483	AA465934	processed_transcript	1.07614	0.798638	0.772356	1.02626	1.1661	1.38871	2.01565	1.66881	0.890941
ENSMUST00000226227	ENSMUSG00000115146	Gm4681	lincRNA	0.108108	0.139026	0.13279	0.339671	0.144412	0.070363	0.127067	0.16	0.265179
ENSMUST00000223513	ENSMUSG00000113186	A330076C08Rik	lincRNA	0.447141	0.384148	0.291973	0.463209	0.612025	0.44107	0.740565	0.226104	0.363603
ENSMUST00000189581	ENSMUSG00000100826	Snhg14	processed_transcript	28.0221	30.3244	25.7097	27.2824	18.2976	25.4852	20.2332	22.9311	24.3065
ENSMUST00000162558	ENSMUSG00000053332	Gas5	processed_transcript	6.01584	4.14489	8.10355	8.68423	10.7235	8.47914	6.52087	4.03882	8.33307
ENSMUST00000190938	ENSMUSG00000101845	Gm28198	antisense	0.898113	1.20984	0.918597	0.901289	1.00341	0.946871	0.525638	0.748645	0.661855
ENSMUST00000178938	ENSMUSG00000095174	Gm20069	antisense	0	0	0	0.04058	0	0	0	0	0
ENSMUST00000203260	ENSMUSG00000107709	9430018G01Rik	antisense	0	0	0.012506	0.075702	0.025372	0	0.012653	0.011592	0.159871
ENSMUST00000193626	ENSMUSG00000103835	Gm37612	sense_intronic	0.299464	0.641722	0.655755	0.392495	0.376101	0.548111	0.56136	0.346284	0.375247
ENSMUST00000195674	ENSMUSG00000104465	BC002189	sense_intronic	0	0	0	0	0	0	0	0	0
ENSMUST00000177547	ENSMUSG00000093579	Gm20036	processed_transcript	0.210818	0.103942	0.306267	0.261605	0.191525	0.118376	0.129485	0.250448	0.276945
ENSMUST00000157951	ENSMUSG00000088576	Gm24532	misc_RNA	0	0.130891	0	0	0.148914	0	0	0	0
ENSMUST00000160954	ENSMUSG00000090050	Gm16339	antisense	0.274063	0.451986	0.395049	0.997861	0.662179	0.612358	0.479926	0.665353	1.1819
ENSMUST00000175604	ENSMUSG00000093345	Gm27956	misc_RNA	0	0	0	0.112528	0	0	0	0	0
ENSMUST00000204857	ENSMUSG00000107563	4930587E11Rik	antisense	0	0	0	0.080411	0.017439	0	0	0.020583	0
ENSMUST00000143016	ENSMUSG00000086920	Gm12207	antisense	1.51485	1.56126	1.8317	1.58587	1.84512	1.75536	1.6108	1.19164	1.735
ENSMUST00000204219	ENSMUSG00000108006	Gm44418	antisense	0	0	0	0.031855	0.019432	0.038552	0.102681	0	0.130049
ENSMUST00000207921	ENSMUSG00000108836	Gm44813	lincRNA	1.18063	0.47145	1.24901	1.21254	0.231293	0.36307	0.109482	1.98691	0.184252
ENSMUST00000151374	ENSMUSG00000085241	Snhg3	processed_transcript	0.633166	1.21237	0.070747	1.25807	0.580998	0.030384	0.023686	0.573375	0.052599
ENSMUST00000206763	ENSMUSG00000108434	Gm45768	lincRNA	1.62	1.94625	2.39374	1.81906	2.12243	2.34288	2.39915	1.71244	3.29097
ENSMUST00000222202	ENSMUSG00000113515	Gm29675	lincRNA	0.838889	0.729503	0.768654	0.764717	0.560751	0.559797	0.553916	0.726015	0.683162
ENSMUST00000149078	ENSMUSG00000085710	Gm12676	processed_transcript	0	0.121214	0.387835	0.060016	0.117613	0.15403	0.152333	0.056953	0.064796
ENSMUST00000208688	ENSMUSG00000097817	Gm26810	antisense	0	0	0	0	0	0	0	0	0
ENSMUST00000155877	ENSMUSG00000079143	Atxn7l1os1	antisense	0.027689	0.004896	0.129109	0.039165	0.025967	0	0.036605	0.107308	0
ENSMUST00000207140	ENSMUSG00000109119	Gm44752	antisense	0.053837	0.028435	0	0.044018	0.028706	0	0	0.020886	0
ENSMUST00000155691	ENSMUSG00000085037	4933421O10Rik	processed_transcript	3.20277	3.01436	3.12098	4.02	2.63944	3.07468	3.23705	2.73961	2.8271
ENSMUST00000162771	ENSMUSG00000090034	Gm15917	antisense	0	0	0	0	0	0	0	0	0
ENSMUST00000222117	ENSMUSG00000113519	Gm47541	sense_intronic	1.0628	1.09798	0.352388	1.60917	1.59074	1.30804	1.55242	1.17246	0.248766
ENSMUST00000144368	ENSMUSG00000085222	Gm13974	lincRNA	0	0	0	0.422738	0	0	0	0.085032	0.144912
ENSMUST00000067468	ENSMUSG00000054412	Gm4793	antisense	1.24252	0.866097	1.21674	1.10232	1.51893	1.54282	0.97919	1.1272	1.04436
ENSMUST00000153659	ENSMUSG00000086181	C230034O21Rik	antisense	2.19825	1.98647	1.33852	2.38094	2.17131	2.47069	2.27809	3.02303	2.33996
ENSMUST00000222446	ENSMUSG00000114138	Gm36423	antisense	0.997865	1.03947	1.3614	0.782157	0.957685	1.35346	0.644135	1.03948	1.53312
ENSMUST00000187401	ENSMUSG00000054493	Gm9947	antisense	1.64025	0.677814	1.11768	0.704348	0.467386	0.584706	0.621806	0.822053	0.418266
ENSMUST00000182120	ENSMUSG00000097993	Ptprv	processed_transcript	0	0	0.065548	1.64815	0.130546	0	0	0.376988	0.61863
ENSMUST00000182124	ENSMUSG00000098097	6530403H02Rik	lincRNA	1.56915	1.07055	0.834934	1.09027	0.311461	0.567249	0.34017	1.64882	0.754881
ENSMUST00000182127	ENSMUSG00000098243	Gm4258	processed_transcript	3.9434	3.19447	2.39328	3.61376	3.20555	2.15525	3.58843	2.88043	3.66969
ENSMUST00000123263	ENSMUSG00000086980	Gm13791	processed_transcript	0.269236	0.12649	0.077299	0.114707	0	0.041081	0.498437	0.241193	0.267397
ENSMUST00000134649	ENSMUSG00000086717	Gm15655	antisense	0.153064	0.085828	0.174468	0.114838	0.284232	0.053736	0.329576	0.302022	0.437786
ENSMUST00000187891	ENSMUSG00000056031	9330154J02Rik	processed_transcript	0	0.217037	0.06552	0	0	0.206757	0	0	0.050619
ENSMUST00000229837	ENSMUSG00000116029	Gm41414	lincRNA	5.83556	5.73824	4.83528	6.88322	3.2128	7.17132	2.38115	7.72008	3.30221
ENSMUST00000209959	ENSMUSG00000110424	1700012D14Rik	processed_transcript	1.32763	0.694784	0.71863	1.5604	0.808799	0.793854	0.800342	1.19368	0.880342
ENSMUST00000124853	ENSMUSG00000086527	Gm15856	antisense	0.087499	0.120776	0.178644	0	0.041028	0	0	0.024315	0
ENSMUST00000212879	ENSMUSG00000110653	Gm34418	lincRNA	1.17523	2.0717	1.57674	0.235191	0.801264	1.65223	0.864819	3.2337	0.951507
ENSMUST00000203799	ENSMUSG00000107412	Gm20383	lincRNA	0.420142	0.612539	0.471152	0.296278	0.636181	0.548867	0.536855	0.08133	0.391451
ENSMUST00000209785	ENSMUSG00000096974	Gm26881	antisense	0.74054	0.64105	0.398845	1.09249	0.170043	0.987745	0.804588	0.542884	0.471163
ENSMUST00000181802	ENSMUSG00000097150	Gm26513	antisense	0.20452	0.371033	0.150946	0.517388	0.286163	0.240843	0.257012	0.276911	0.326883
ENSMUST00000132069	ENSMUSG00000086944	Gm15859	antisense	1.70942	1.54114	1.66374	2.09264	2.15889	1.97294	1.6627	1.84786	2.08126
ENSMUST00000227773	ENSMUSG00000115002	Gm10847	antisense	0.07397	0.094891	0.207302	0.127452	0	0.103967	0	0	0.145044
ENSMUST00000181807	ENSMUSG00000097344	Gm26732	lincRNA	0.359146	0.372845	0.299183	0.184392	0.195108	0.452826	0.31553	0.134967	0.221479
ENSMUST00000143122	ENSMUSG00000085347	Hk1os	antisense	0.584981	0.32691	0.334221	0.224505	0.288736	0.404051	0.47895	0.311878	0.427496
ENSMUST00000137010	ENSMUSG00000060808	B9d1os	antisense	0.801276	1.33648	0.7661	1.62985	0.649338	1.27185	1.04035	1.81115	0.746471
ENSMUST00000181809	ENSMUSG00000097532	Gm4349	lincRNA	0.255146	0.142799	0.15314	0.401895	0.161276	0.243722	0.171196	0.311825	0.196396
ENSMUST00000181808	ENSMUSG00000097545	Mir124a-1hg	lincRNA	18.9578	18.8696	14.7456	16.5295	17.3637	18.0394	19.2647	14.0616	15.285
ENSMUST00000137546	ENSMUSG00000086275	1700121C08Rik	antisense	1.46894	0.714867	0.686925	0.919713	0.456812	0.797544	0.364884	1.11366	1.2706
ENSMUST00000201790	ENSMUSG00000107355	AI839979	lincRNA	0.120921	0.117899	0.216664	0.128768	0.147247	0.35056	0.114881	0.141923	0.444081
ENSMUST00000203716	ENSMUSG00000107479	2610300M13Rik	lincRNA	0.048121	0.105765	0	0.027136	0.133304	0.05546	0	0	0.030495
ENSMUST00000185312	ENSMUSG00000099512	Gm28703	lincRNA	0.026859	0.051645	0.031181	0	0.564637	0	0.238384	0.079411	0
ENSMUST00000185310	ENSMUSG00000102014	2900009J06Rik	antisense	0	0.02996	0	0.009977	0	0.020977	0	0.020695	0.009669
ENSMUST00000228409	ENSMUSG00000115263	AC154683.1	antisense	1.75095	1.42368	1.83525	1.21652	2.23155	1.73457	1.52813	1.9581	1.69288
ENSMUST00000189441	ENSMUSG00000070461	9230112E08Rik	sense_overlapping	6.04723	5.64502	4.60377	4.34064	6.65104	6.03205	6.4271	4.7664	4.30864
ENSMUST00000155588	ENSMUSG00000085125	Gm16070	antisense	0.738761	0.335391	0.260236	0.267391	0.166345	0.207267	0.322556	0.319603	0.253362
ENSMUST00000135958	ENSMUSG00000084878	Lrrc8dos	antisense	0.144147	0	0	0	0.129917	0	0.027304	0	0
ENSMUST00000201648	ENSMUSG00000107178	Gm42531	sense_intronic	0.372069	0.203064	0.145205	0.43034	0.354341	0.189058	0.198437	0.272003	0.432171
ENSMUST00000208885	ENSMUSG00000109455	Gm44710	antisense	0.155604	0.298631	0	0	0	0.24724	0.314469	0.432176	0.359338
ENSMUST00000141469	ENSMUSG00000086159	Gm13025	lincRNA	0.450953	0.096731	0.344962	0.208429	0.105826	0.230376	0.455478	0.413601	0.380394
ENSMUST00000123107	ENSMUSG00000087361	0610043K17Rik	lincRNA	2.8008	2.12595	3.5002	2.07109	1.45649	1.35099	1.47886	2.24291	1.93849
ENSMUST00000149677	ENSMUSG00000084828	Gm12367	processed_transcript	0.303355	0.160097	0.377512	0.245124	0.253127	0.051475	0.071958	0.077141	0.237309
ENSMUST00000182345	ENSMUSG00000098204	Gm26984	sense_intronic	1.09442	0.618004	0.464937	0.246101	0.123284	0.939368	0.176606	0.422046	0.486569
ENSMUST00000201641	ENSMUSG00000107314	Gm20488	processed_transcript	0	0.034589	0	0.156886	0.102315	0.099608	0.036605	0.015865	0.081181
ENSMUST00000223888	ENSMUSG00000114407	Gm48765	antisense	0.451053	0.215436	0.162196	0.420701	0.157146	0.157832	0.124788	0.176434	0.137178
ENSMUST00000128125	ENSMUSG00000074284	Gm10658	antisense	0.250977	0.160435	0.184861	0.247348	0.364298	0.206365	0.120954	0.156654	0.16816
ENSMUST00000181126	ENSMUSG00000097596	Gm26673	antisense	0.781994	1.10523	0.896074	1.21361	1.13876	1.26397	0.913614	0.764228	2.11362
ENSMUST00000145985	ENSMUSG00000054457	9430021M05Rik	processed_transcript	4.2195	1.8175	1.68902	2.59445	0.289042	0.949453	0.501044	3.28694	4.28461
ENSMUST00000227172	ENSMUSG00000115209	Gm34250	lincRNA	0	0.064972	0.060949	0	0	0.053475	0.07846	0	0
ENSMUST00000154615	ENSMUSG00000085896	5330429C05Rik	lincRNA	0.139983	1.12569	1.04322	0.390331	0.170662	0.256441	0.25098	0.737366	0
ENSMUST00000154616	ENSMUSG00000087293	Gm14341	antisense	0.382013	0.213642	0.279358	0.225484	0.182945	0.074895	0	0.163554	0
ENSMUST00000098867	ENSMUSG00000093424	6330562C20Rik	antisense	0.61245	0.796582	0.35369	1.04539	0.26697	0.693391	0.310159	0.550157	0.137006
ENSMUST00000190666	ENSMUSG00000100826	Snhg14	processed_transcript	18.8886	18.0321	18.1409	21.5578	12.3695	17.9555	15.0695	16.7706	19.0882
ENSMUST00000140113	ENSMUSG00000085047	Gm13026	lincRNA	0	0	0	0.182522	0	0	0	0	0
ENSMUST00000214085	ENSMUSG00000111115	Gm47144	lincRNA	0	0	0.06273	0.033629	0	0	0	0.052821	0.02533
ENSMUST00000140116	ENSMUSG00000087514	Gm16076	sense_intronic	4.55849	3.61295	3.54419	7.69454	2.00483	2.09503	1.70403	4.2049	2.55717
ENSMUST00000124897	ENSMUSG00000086533	Mypopos	antisense	0.430402	0.438537	0	0.437499	0.587015	0.657651	0.347719	0	0.411124
ENSMUST00000181121	ENSMUSG00000097462	9530026P05Rik	antisense	1.16986	1.29392	0.75304	1.67115	0.811523	1.2317	1.11506	1.41146	0.602186
ENSMUST00000181955	ENSMUSG00000074415	3110039I08Rik	processed_transcript	15.6877	15.5963	0.185138	0.176839	0.138277	0.253411	0.15688	0.388984	0.373744
ENSMUST00000146857	ENSMUSG00000085331	Gm11274	lincRNA	0.484415	0.097691	0.408749	0.577342	0.175433	0.079969	0.148284	0.141276	0.124263
ENSMUST00000142962	ENSMUSG00000085067	Gm15631	lincRNA	2.27675	1.11185	0.96935	1.65869	0.922833	1.08844	0.77304	1.9015	2.95735
ENSMUST00000144118	ENSMUSG00000086392	Mccc1os	antisense	0.418558	0.376395	0.235317	0	0.108591	0.101216	0.222026	0.301704	0.06024
ENSMUST00000224851	ENSMUSG00000114524	Gm48357	sense_intronic	2.25953	2.20847	1.59489	2.11128	1.5906	1.51881	1.83661	2.60349	2.1007
ENSMUST00000227616	ENSMUSG00000115049	Gm49172	processed_transcript	0.121668	0	0.125902	0	0.143643	0.130038	0.168668	0.062894	0.048807
ENSMUST00000221821	ENSMUSG00000113883	Gm36500	lincRNA	0.244155	0.093535	0.275334	0.245307	0.292525	0.265971	0.224254	0.501661	0.051389
ENSMUST00000137460	ENSMUSG00000084885	3010001F23Rik	processed_transcript	1.13737	1.94164	0.624417	1.31019	0.641057	1.46588	0.831685	1.00071	1.00471
ENSMUST00000210738	ENSMUSG00000109857	Gm32817	processed_transcript	0.435823	0.161346	0	1.62072	0.329184	0.108734	0.587378	0.69457	0.654146
ENSMUST00000172644	ENSMUSG00000092364	Gm20476	antisense	0	0	0	0	0	0	0	0	0.2554
ENSMUST00000233910	ENSMUSG00000117069	AC122487.1	lincRNA	0.272401	0.451933	0.344967	0.502846	0.484097	0.604025	0.38861	0.561007	0.531416
ENSMUST00000219905	ENSMUSG00000112390	Gm20208	processed_transcript	0.383807	0.683172	0.601243	0.741303	0.591445	0.509269	0.820411	0.554281	0.503896
ENSMUST00000125244	ENSMUSG00000087026	A230103J11Rik	processed_transcript	1.06318	0.957412	0.64015	1.07989	0.371674	0.12383	0.141199	0.938779	1.16233
ENSMUST00000137970	ENSMUSG00000086968	4933431E20Rik	antisense	0.34055	0	0.800045	0.859277	2.04339	0	1.05841	1.08662	0
ENSMUST00000107533	ENSMUSG00000068151	A230006K03Rik	lincRNA	7.00607	5.41306	6.9073	5.54642	2.28749	4.3721	1.92402	4.83717	10.0234
ENSMUST00000186665	ENSMUSG00000099964	Gm29514	antisense	0.891344	0.508559	0.557898	0.803086	0.399239	0.402645	0.420923	1.12716	0.793078
ENSMUST00000232426	ENSMUSG00000116743	AC110573.1	processed_transcript	0.002047	0.096915	0	0.093206	0.163988	0	0.11312	0	0.12837
ENSMUST00000155345	ENSMUSG00000087380	2210408F21Rik	processed_transcript	4.858	5.40102	4.23437	3.23031	3.93059	3.1341	2.32248	4.2385	4.17588
ENSMUST00000192984	ENSMUSG00000102828	Gm38182	processed_transcript	1.66205	1.55959	1.40282	1.95488	1.01546	1.18277	1.02345	1.15365	1.37688
ENSMUST00000209231	ENSMUSG00000110028	Gm34838	lincRNA	0	0	0.280347	0.050619	0	0	0	0	0
ENSMUST00000202229	ENSMUSG00000085237	Gm15406	lincRNA	0.431903	0.118016	0.618533	0.464253	0.303245	0.509896	0.289592	0.16156	0.23793
ENSMUST00000215655	ENSMUSG00000110916	2310003N18Rik	lincRNA	0	0.101913	0	0	0.226243	0	0	0	0
ENSMUST00000192981	ENSMUSG00000103908	Gm37502	lincRNA	0	0	0	0	0	0	0	0	0
ENSMUST00000141511	ENSMUSG00000087458	Gm13999	antisense	0.104927	0.193325	0.44869	0.497203	0.392943	0.154659	0.165821	0.448628	0.168152
ENSMUST00000181486	ENSMUSG00000097122	Gm26624	lincRNA	0.188176	0.110066	0.131128	0.222174	0.323174	0.124025	0.145001	0.160436	0.136049
ENSMUST00000144033	ENSMUSG00000085890	Tnfsf13os	antisense	0.466294	0.515712	0.187076	0.268678	0.365536	0.381611	0	0.620233	0.37174
ENSMUST00000181482	ENSMUSG00000097431	Gm26782	antisense	3.33613	2.23701	1.56163	4.09602	2.05446	4.51502	2.96112	2.88583	3.47336
ENSMUST00000181481	ENSMUSG00000097479	Gm26582	lincRNA	0.953169	0.780703	1.33792	0.775208	1.02617	0.983774	0.657123	0.857014	1.02775
ENSMUST00000133391	ENSMUSG00000085680	Gm13327	antisense	0.644573	0.894719	0.455178	0.78174	0.649409	0.663003	0.545398	0.834196	0.768167
ENSMUST00000209301	ENSMUSG00000110020	Gm45441	antisense	0.440273	1.33121	1.92193	1.01776	0.436327	0.257665	0.1862	0	1.15524
ENSMUST00000186595	ENSMUSG00000055048	Gm9962	antisense	0.50873	1.18662	0.732266	0.893766	0.667716	0.915779	0.703572	0.552583	0.706282
ENSMUST00000134845	ENSMUSG00000086844	B230206H07Rik	processed_transcript	0	0	0.326752	0.744076	1.56532	0.425648	0.981203	0	0.728392
ENSMUST00000181952	ENSMUSG00000097911	Gm26691	antisense	0.164243	0.130949	0.075382	0.307368	0.165757	0.079589	0.051053	0.146606	0.153785
ENSMUST00000161394	ENSMUSG00000089737	Gm15688	antisense	0.561353	0.776017	0.796692	0.604211	0.673863	0.688657	0.50329	0.626346	0.323343
ENSMUST00000209307	ENSMUSG00000109776	Gm30400	processed_transcript	0.234364	0.099258	0.154653	0.358287	0.254082	0.005004	0	0.268633	0
ENSMUST00000195351	ENSMUSG00000104399	Gm37963	sense_intronic	5.38202	4.46091	4.22795	7.01709	3.45355	4.80317	4.87114	5.17974	5.69378
ENSMUST00000181247	ENSMUSG00000097183	Gm17501	lincRNA	0.290071	0.055742	0.080444	0.04954	0.023699	0.058672	0	0.121723	0.126904
ENSMUST00000231647	ENSMUSG00000116975	AC097366.1	lincRNA	0.081742	0.005167	0	0.005076	0	0.015131	0.01291	0.031014	0.082183
ENSMUST00000123998	ENSMUSG00000087143	A830082K12Rik	antisense	1.77988	4.3558	1.14488	2.4825	2.47968	1.72382	1.4632	2.36327	1.73827
ENSMUST00000231648	ENSMUSG00000116884	AC127341.5	antisense	0.21552	0.220706	0.132577	0.196415	0.085823	0.122601	0.127969	0.124262	0.308965
ENSMUST00000181248	ENSMUSG00000097263	Gm26804	lincRNA	0.052484	0.056097	0.077406	0	0	0.043063	0.019871	0.012341	0.058283
ENSMUST00000143945	ENSMUSG00000087261	Gm15477	antisense	0.18436	0.289939	0.19115	0.243677	0.110411	0.306648	0.15103	0.342113	0.270884
ENSMUST00000165676	ENSMUSG00000090582	Gm17024	sense_intronic	2.90993	1.94504	1.55587	2.18343	2.06454	2.48584	2.01897	2.46487	1.87753
ENSMUST00000126926	ENSMUSG00000074466	Gm15417	antisense	0.449001	0.399495	0.469903	0.480771	0.706194	0.272174	0.374451	0.226622	0.061455
ENSMUST00000162958	ENSMUSG00000090024	Gm16350	antisense	0.246614	0.261199	0.201848	0.271142	0.24831	0.428796	0.196602	0.253508	0
ENSMUST00000126252	ENSMUSG00000087084	Gm13016	lincRNA	0.072347	0.092073	0.081973	0.32413	0.083154	0.08713	0.027553	0.258898	0.391541
ENSMUST00000181723	ENSMUSG00000096943	Gm26721	lincRNA	1.61136	1.31169	1.49663	1.1388	1.6346	1.29857	1.67327	1.25949	1.07935
ENSMUST00000210875	ENSMUSG00000109890	AU023762	lincRNA	0.477753	0	0	0	0	0.236661	0.225384	0.041308	0.016477
ENSMUST00000181052	ENSMUSG00000097723	Gm26848	lincRNA	0.043984	0.029228	0.051937	0.129456	0.049198	0.102196	0.057823	0.050508	0.03295
ENSMUST00000189848	ENSMUSG00000100728	Gm29431	lincRNA	0.211041	0.286061	0	0.16933	0.245752	0	0.116312	0.292099	0.122576
ENSMUST00000228755	ENSMUSG00000115311	Gm35823	antisense	0.504616	0.277989	0.149313	1.02541	0.240353	0.484287	0.268559	0.444461	0.747468
ENSMUST00000207074	ENSMUSG00000109291	Gm2814	lincRNA	0.07962	0.128789	0	0	0.185796	0.156345	0.279266	0.215858	0.042532
ENSMUST00000188089	ENSMUSG00000100548	Gm29585	antisense	0	0.154296	0	0.183548	0.258741	0.142567	0.141453	0.174896	0.286503
ENSMUST00000214845	ENSMUSG00000110834	Gm39469	lincRNA	5.68877	5.94997	4.83182	6.19044	5.30902	6.35939	4.34101	6.55227	4.04836
ENSMUST00000181726	ENSMUSG00000097855	A930007I19Rik	lincRNA	0.538241	0.274752	0.407599	0.525949	0.615873	0.36378	0.794025	0.513149	0.304867
ENSMUST00000181067	ENSMUSG00000096934	Gm26658	lincRNA	0.377731	0.170089	0.410995	0.218365	0.159954	0.309712	0.235807	0.350421	0.36816
ENSMUST00000187954	ENSMUSG00000100618	Gm29595	lincRNA	0.79274	0.285456	0.267263	0.599432	0.166759	0.629973	0.740795	1.18799	0.732335
ENSMUST00000160040	ENSMUSG00000089685	Gm9017	antisense	0.594019	0.57714	0.617594	0.551101	1.83505	0.867106	1.18065	0.608415	0.640813
ENSMUST00000181727	ENSMUSG00000097902	Gm26531	antisense	0	0.020488	0.119466	0.149064	0.058859	0.025312	0.01512	0.093581	0.053901
ENSMUST00000160604	ENSMUSG00000089924	Gm15689	antisense	0.131589	0.030232	0.221033	0.129286	0.170538	0.103486	0.245243	0.158821	0
ENSMUST00000226696	ENSMUSG00000115289	Gm49164	lincRNA	0.174175	0.436796	0.110568	0.066712	0.12455	0.035637	0.154199	0.264143	0.130173
ENSMUST00000156734	ENSMUSG00000085012	Gm15492	antisense	0	0.095699	0.230296	0.07031	0.208477	0.150336	0.097224	0.098923	0.119271
ENSMUST00000146982	ENSMUSG00000086554	9530034E10Rik	antisense	0	0	0.106249	0	0	0	0	0	0.017311
ENSMUST00000146981	ENSMUSG00000073144	4930599N23Rik	antisense	0.51673	0.331772	0.328332	0.281037	0.320792	0.340727	0.262102	0.165138	0.219004
ENSMUST00000181660	ENSMUSG00000060424	Pantr1	lincRNA	0.413722	0.746194	0.566052	0.425904	1.06203	0.809667	0.970202	0.358712	1.2258
ENSMUST00000200072	ENSMUSG00000104586	4921539H07Rik	lincRNA	0.425899	0.816453	0.952012	0.419465	6.81794	0.871545	8.49897	0.323609	0.197181
ENSMUST00000146985	ENSMUSG00000073073	Gm8098	processed_transcript	5.13436	2.99889	2.84162	5.54199	2.94582	3.09282	3.67572	4.49705	4.19107
ENSMUST00000181664	ENSMUSG00000097769	Snhg4	processed_transcript	4.02114	4.24383	3.46018	3.09649	3.7798	3.67164	2.9173	3.78755	3.02744
ENSMUST00000152292	ENSMUSG00000069223	4930451E10Rik	antisense	0	0	0	0	0	0	0	0	0
ENSMUST00000210387	ENSMUSG00000086804	Gm43154	lincRNA	0	0.144476	0	0.126581	0	0.107685	0	0	0
ENSMUST00000198162	ENSMUSG00000105229	Gm43149	sense_intronic	0.997677	0.871718	1.10411	0.982471	0.659243	0.440764	1.11874	0.999979	0.88103
ENSMUST00000231422	ENSMUSG00000084866	A930006K02Rik	processed_transcript	0.388716	0.509647	0.221132	0.695028	0.115583	0.149804	0.430202	0.649562	0.38824
ENSMUST00000220206	ENSMUSG00000112113	Gm47698	lincRNA	0.034155	0	0.135862	0	0.033566	0.051491	0.087396	0	0.224915
ENSMUST00000185173	ENSMUSG00000098449	Gm7467	antisense	0.815318	0.820154	0.6264	0.965391	0.657599	0.522278	0.945646	0.68863	0.256572
ENSMUST00000146294	ENSMUSG00000085454	Grip1os3	antisense	0.068467	0.232197	0.190999	0.109728	0.152571	0.178999	0.105924	0.205498	0.412527
ENSMUST00000205093	ENSMUSG00000097462	9530026P05Rik	antisense	0.737062	1.1527	0.780941	0.904844	0.466499	0.479411	0.463513	1.42968	0.352507
ENSMUST00000230913	ENSMUSG00000116305	Lncppara	processed_transcript	6.1312	6.5823	7.41263	5.94063	10.1658	9.13584	9.54643	5.55033	6.84101
ENSMUST00000205547	ENSMUSG00000108584	Gm45216	sense_overlapping	0.786529	0.763918	0.909663	1.10756	0.472509	0.739348	0.616285	0.980431	1.10039
ENSMUST00000181729	ENSMUSG00000097413	A830052D11Rik	lincRNA	1.24379	0.413212	0.64816	1.06627	0.5818	0.899209	0.462952	1.12725	0.491582
ENSMUST00000123595	ENSMUSG00000037982	Gm9725	antisense	0.207693	0.235931	0.141048	0.258777	0.303098	0.193124	0.094134	0.187556	0.186566
ENSMUST00000170085	ENSMUSG00000091061	4930445B16Rik	lincRNA	0	0	0	0	0	0.044483	0	0.038984	0
ENSMUST00000122806	ENSMUSG00000085760	Gm14302	antisense	0.263201	0.118485	0	0.04276	0.042954	0.192706	0.168598	0.118568	0
ENSMUST00000206886	ENSMUSG00000108421	Gm44718	lincRNA	1.31176	1.63525	1.03771	0.54391	0.55377	1.45643	0.473289	1.05496	0.789735
ENSMUST00000216699	ENSMUSG00000111143	Gm47134	lincRNA	0	0.319918	0.045614	0.200408	0.127751	0	0.094658	0.163392	0.094371
ENSMUST00000143645	ENSMUSG00000086098	Gm14291	antisense	1.0119	0.601178	0.697176	1.12124	0.366652	0.500998	0.654695	0.417617	0.968721
ENSMUST00000216969	ENSMUSG00000110901	Gm48393	lincRNA	0.422165	0.272276	0.19013	0.222509	0.144965	0.12664	0.150606	0.201638	0.16322
ENSMUST00000197881	ENSMUSG00000106588	Gm17590	antisense	0	0.038141	0.076295	0	0.193485	0.158557	0.038595	0	0
ENSMUST00000125071	ENSMUSG00000084911	Gm16185	antisense	0.103038	0.087132	0.069256	0.045363	0.044548	0.054519	0.044481	0	0.05905
ENSMUST00000162186	ENSMUSG00000089796	Gm16575	antisense	0.094434	0.10405	0.045583	0.060053	0.050025	0.171407	0.088328	0.041412	0.012107
ENSMUST00000175578	ENSMUSG00000093319	Gm27854	misc_RNA	0	0	0	0	0	0	0	0	0
ENSMUST00000233877	ENSMUSG00000100150	Gm19585	lincRNA	0.094376	0.029078	0	0	0	0	0	0.102532	0.045349
ENSMUST00000181119	ENSMUSG00000097294	Gm26888	lincRNA	0.058725	0.059179	0.05791	0.087433	0.06297	0.102666	0.118155	0.029791	0.066165
ENSMUST00000181118	ENSMUSG00000097806	Gm6556	processed_transcript	0.037709	0.042013	0.044519	0.132435	0	0	0.026576	0.069202	0.121515
ENSMUST00000156804	ENSMUSG00000084795	Gm14617	processed_transcript	0	0.065445	0	0	0	0	0	0.063879	0
ENSMUST00000202780	ENSMUSG00000107010	Gm43293	lincRNA	0	0.122051	0	0	0	0	0	0	0
ENSMUST00000201788	ENSMUSG00000106969	Gm42882	antisense	0.111289	0.022597	0.036121	0	0	0	0.104413	0.120777	0.154662
ENSMUST00000211421	ENSMUSG00000109587	Gm31105	antisense	0.648476	0.351275	0.299277	0.398574	0.626678	0.361483	0.523298	0.571362	0.233023
ENSMUST00000214777	ENSMUSG00000043773	1700048O20Rik	lincRNA	1.42714	0.946711	1.44828	2.73746	1.55846	2.026	2.34888	1.60803	2.28177
ENSMUST00000124676	ENSMUSG00000086118	Gm14169	processed_transcript	2.28165	2.27797	2.0502	2.20292	1.24212	1.61439	1.05916	1.9062	2.17332
ENSMUST00000214413	ENSMUSG00000091661	Gm17021	sense_overlapping	0.231176	0.079274	0.194047	0.222235	0.19359	0.165754	0.374753	0.164911	0.068722
ENSMUST00000227982	ENSMUSG00000097927	Gm6999	lincRNA	0.282384	0.439393	0.279854	0.408	0.985544	1.05637	0.69843	0.734717	0.084789
ENSMUST00000202262	ENSMUSG00000029447	Cct6a	processed_transcript	1.48705	1.04775	1.69835	2.2975	1.78127	1.78794	1.73499	1.70903	1.13041
ENSMUST00000100713	ENSMUSG00000072618	Gm10384	lincRNA	0.159043	0.114756	0.131699	0.180366	0.069904	0.116652	0.069721	0.049344	0.13273
ENSMUST00000211428	ENSMUSG00000073985	Gm10602	antisense	0.404452	0.267622	0.27714	0.27372	0.605022	0.394396	0.301804	0.337828	0.240822
ENSMUST00000127673	ENSMUSG00000085982	9530051G07Rik	processed_transcript	0.804959	0.49472	0.566379	0.953363	0.309315	0.594268	0.336177	0.611992	0.628823
ENSMUST00000160490	ENSMUSG00000089956	Gm16553	antisense	0	0	0.081734	0.038346	0	0.069769	0	0	0.058169
ENSMUST00000152125	ENSMUSG00000085385	Snhg17	processed_transcript	0.597185	0.116513	0.118526	0.407741	0.025618	0.569577	0.131513	0.346434	0.110732
ENSMUST00000129379	ENSMUSG00000085207	Gm11767	antisense	3.86566	3.45568	3.48449	7.99205	3.50568	3.5637	7.29835	4.60371	5.37445
ENSMUST00000175690	ENSMUSG00000093768	Gm20650	processed_transcript	0	0.110304	0.08312	0	0.223859	0	0	0	0.119325
ENSMUST00000181106	ENSMUSG00000097467	Gm26737	antisense	0.278805	0.240106	0.095717	0.128652	0.120765	0.163807	0.101392	0.321618	0.12126
ENSMUST00000129373	ENSMUSG00000086844	B230206H07Rik	processed_transcript	0.335822	0.455502	0.277831	0.552014	0.308216	0.302257	0.770875	0.422105	0.510691
ENSMUST00000171278	ENSMUSG00000091147	4921509A06Rik	antisense	0	0	0	0	0	0	0	0	0
ENSMUST00000228355	ENSMUSG00000115410	2810457G06Rik	antisense	0.560281	0.254771	0.324551	0.597378	0.667578	0.614428	0.49799	0.345608	0.65107
ENSMUST00000143732	ENSMUSG00000073529	F830208F22Rik	processed_transcript	0.04493	0.150889	0.093289	0.088539	0.114163	0.097491	0.112111	0.088774	0.072485
ENSMUST00000206967	ENSMUSG00000108551	Gm20274	sense_intronic	3.78174	1.72322	1.68651	3.17361	2.0659	2.08088	3.16536	3.33581	2.95189
ENSMUST00000156265	ENSMUSG00000086041	Gm12869	antisense	0.105051	0	0.061453	0	0	0	0	0.012486	0
ENSMUST00000202307	ENSMUSG00000087516	Tbx3os1	antisense	0.849296	0.431762	0.502143	0.292966	0.5159	0.248722	0.288188	0.49791	0.523912
ENSMUST00000138136	ENSMUSG00000085459	Gm12272	antisense	0.071894	0.104382	0.047832	0.096149	0.126028	0.084766	0	0.051575	0
ENSMUST00000224664	ENSMUSG00000097360	9430065F17Rik	antisense	0.212593	0.59281	0.193818	0.446305	0.327274	0.083571	0	0.282118	0.217776
ENSMUST00000153181	ENSMUSG00000075576	Gm12359	antisense	1.09361	0.354876	0.976953	0.600307	0.741598	0.558219	0.448262	0.826515	0.810593
ENSMUST00000217115	ENSMUSG00000111669	Gm31698	lincRNA	0.331319	0.661397	0.925202	0.31744	0.141836	0.977343	0.42336	0.176508	0.109688
ENSMUST00000199149	ENSMUSG00000104559	Gm43118	antisense	0.45021	1.00123	1.132	1.25539	1.13579	0.948818	0.978808	1.14462	1.90739
ENSMUST00000177306	ENSMUSG00000085555	2610035F20Rik	processed_transcript	0.220704	0.202849	0.096023	0.184991	0.37757	0.025442	0.061108	0.332992	0.172662
ENSMUST00000198417	ENSMUSG00000105895	Gm42829	sense_intronic	2.50344	2.62214	2.75449	2.06114	3.3076	2.76288	3.00584	2.02594	2.76721
ENSMUST00000198947	ENSMUSG00000093424	6330562C20Rik	antisense	1.07005	0	0	0	1.73924	0	0.813951	0	0.625608
ENSMUST00000150712	ENSMUSG00000087259	2610035D17Rik	lincRNA	0.065761	0.144644	0.139912	0.172401	0.157867	0.213146	0.248461	0.148149	0.080294
ENSMUST00000230172	ENSMUSG00000116482	Gm34152	lincRNA	0	0	0	0	0	0	0	0	0
ENSMUST00000232846	ENSMUSG00000117130	AC132460.2	sense_intronic	1.70473	1.16565	1.41811	1.52981	1.24025	2.07982	1.19608	1.54255	1.42404
ENSMUST00000181644	ENSMUSG00000097455	Gm26891	antisense	0.141303	0.165982	0.037315	0.077253	0.168328	0.040167	0.181002	0.119384	0.158506
ENSMUST00000113496	ENSMUSG00000079467	Gm14966	antisense	0	0	0	0	0	0.881801	0.235612	0	0.248788
ENSMUST00000206060	ENSMUSG00000108351	Gm36736	antisense	0.77713	0.52605	1.12524	0.746156	0.212543	0.509234	0.163229	1.20318	1.1993
ENSMUST00000153057	ENSMUSG00000087380	2210408F21Rik	processed_transcript	2.74192	2.77191	1.93064	3.40223	2.27419	3.15327	2.63891	2.89022	2.31262
ENSMUST00000156345	ENSMUSG00000086407	Gm14123	processed_transcript	0.038188	0.049286	0	0	0	0.075176	0.01783	0	0.020434
ENSMUST00000210260	ENSMUSG00000110016	Gm20751	lincRNA	0.67523	2.2835	1.45457	0.54817	1.49465	1.57786	1.86542	0.213203	0.343885
ENSMUST00000208055	ENSMUSG00000108934	Gm44732	antisense	0.808112	0.194934	0.799492	0.470134	0.896794	0.434201	0.980103	0.667943	0.194972
ENSMUST00000188717	ENSMUSG00000073538	E330020D12Rik	processed_transcript	0.022637	0	0.095937	0.026278	0.029331	0.025506	0.1052	0.082278	0.082175
ENSMUST00000188711	ENSMUSG00000101089	2610016A17Rik	lincRNA	0.098713	0	0	0	0	0	0	0	0
ENSMUST00000222845	ENSMUSG00000113769	5033406O09Rik	lincRNA	0	0.099478	0	0	0	0	0	0	0
ENSMUST00000190581	ENSMUSG00000099590	C330022C24Rik	antisense	0.063005	0	0.020973	0.083089	0	0.118181	0	0	0.067979
ENSMUST00000185813	ENSMUSG00000101476	Gm29570	antisense	0.17952	0	0.161436	0.159542	0.13452	0.215908	0.142361	0.179004	0.155878
ENSMUST00000185814	ENSMUSG00000097769	Snhg4	processed_transcript	1.03239	0.712858	0.730445	0.856598	0.979368	1.09926	1.3296	0.63033	0.608963
ENSMUST00000209562	ENSMUSG00000086804	Gm43154	lincRNA	0.04963	0.255591	0.121732	0.042204	0.067999	0.161627	0.095914	0.102586	0.017399
ENSMUST00000135990	ENSMUSG00000086575	Gm14104	antisense	0.477671	0.498316	0.318233	0.455758	0.449491	0.706074	0.443302	0.189329	0.408979
ENSMUST00000124018	ENSMUSG00000055188	Rbm3os	antisense	0.565733	0.493231	0.63635	0.115596	0.340939	0.293386	0.068336	0.783063	0.486812
ENSMUST00000208892	ENSMUSG00000087088	Gm16638	antisense	1.01035	1.90915	1.94409	1.45086	2.01293	1.90914	2.15945	1.18259	1.38856
ENSMUST00000233268	ENSMUSG00000117023	AC107792.1	antisense	0.020265	0	0	0	0	0.087949	0	0	0.063607
ENSMUST00000156601	ENSMUSG00000074805	Il1bos	antisense	0.034485	0.077315	0.038219	0.053161	0.062169	0.103	0.01314	0.025673	0.07979
ENSMUST00000136531	ENSMUSG00000086930	Frs3os	antisense	0.096858	0	0.181046	0.183123	0	0	0	0.161841	0
ENSMUST00000190567	ENSMUSG00000101013	A630072M18Rik	antisense	1.5561	1.83963	1.63732	1.41585	1.90276	1.99465	1.79385	1.59966	1.31991
ENSMUST00000207045	ENSMUSG00000109501	Gm14377	antisense	0.091261	0.188246	0.08707	0.298902	0.168643	0.07133	0.189746	0.17544	0.025937
ENSMUST00000101281	ENSMUSG00000073000	Gm10451	lincRNA	0.153419	0.081671	0.156989	0.239627	0.120041	0.075026	0.267064	0.259178	0.29569
ENSMUST00000229756	ENSMUSG00000097537	2610020C07Rik	antisense	0.189374	0	0	0.175854	0	0	0	0	0
ENSMUST00000157731	ENSMUSG00000088356	Gm24010	misc_RNA	0	0.033326	0.527755	0	0	0	0	0	0.015408
ENSMUST00000131740	ENSMUSG00000052281	Tspan32os	antisense	0.551208	0.494761	1.14314	0.833599	1.28477	0.611767	0.602851	0.741949	0.37017
ENSMUST00000151817	ENSMUSG00000084993	Gm12305	sense_intronic	0.450505	0.216475	0.109059	0.314871	0.036991	0.01432	0.061744	0.249764	0.130732
ENSMUST00000185424	ENSMUSG00000054426	A930005H10Rik	processed_transcript	2.7044	2.37761	2.09713	1.83325	1.57699	1.83567	2.39377	2.93797	2.22996
ENSMUST00000157350	ENSMUSG00000087975	Gm23718	misc_RNA	0	0	0	0	0	0	0	0	0
ENSMUST00000195407	ENSMUSG00000102862	Gm37640	antisense	0	0.147234	0	0.182132	0	0	0	0	0
ENSMUST00000180447	ENSMUSG00000096936	Gm3510	lincRNA	2.40152	1.39698	1.09867	1.21108	1.20732	0.797634	1.28324	1.61671	1.77254
ENSMUST00000216701	ENSMUSG00000111149	Gm26564	lincRNA	0.342179	0	0.111012	0.107336	0.045762	0.163873	0.206005	0.173221	0.171599
ENSMUST00000180441	ENSMUSG00000097209	AU022754	antisense	0.529274	1.14163	0.641372	0.294761	0.566263	0.690316	0.489476	0.743444	0.585564
ENSMUST00000190160	ENSMUSG00000102004	4933402C06Rik	lincRNA	0	0	0	0	0	0	0	0	0.135783
ENSMUST00000180443	ENSMUSG00000097887	Gm26542	antisense	0.222981	0.123666	0.239839	0.223061	0.7144	0.078883	1.16701	0.238551	0.236791
ENSMUST00000201093	ENSMUSG00000106750	Gm43151	antisense	0.072758	0	0	0	0	0	0	0	0
ENSMUST00000158996	ENSMUSG00000089621	Gm25445	misc_RNA	0	0.157156	0.129939	0	0	0.065715	0	0	0.173173
ENSMUST00000149283	ENSMUSG00000089902	Gm13625	processed_transcript	0.853743	0.197509	0.318928	0.446528	0.357499	0.491272	0.392441	0.377257	0.535713
ENSMUST00000143821	ENSMUSG00000085315	A430018G15Rik	processed_transcript	0.45171	1.31552	0.914034	0.823804	1.0338	0.662892	1.14415	0.409054	0.846751
ENSMUST00000209402	ENSMUSG00000109814	Gm45847	lincRNA	3.79007	2.42762	3.6283	5.77377	2.48903	3.20627	2.193	3.97586	2.94269
ENSMUST00000141265	ENSMUSG00000084925	1810062O18Rik	antisense	0.572003	0.439028	0.372966	0.40422	0.09591	0.551375	0.362796	0.766142	0.328091
ENSMUST00000143828	ENSMUSG00000085492	Trmt61b	antisense	1.2139	1.61937	0.941533	0.116697	0.927097	1.41892	0.76545	1.47069	0.135874
ENSMUST00000153675	ENSMUSG00000085975	Gm13572	lincRNA	0	0	0	0.135451	0.140923	0.0758	0.044324	0.123484	0
ENSMUST00000196693	ENSMUSG00000072769	Gm10419	lincRNA	24.4213	21.9858	22.2755	21.2128	17.1789	21.7271	18.4321	23.0004	21.2439
ENSMUST00000159971	ENSMUSG00000090012	Gm16555	antisense	0.030068	0	0	0	0	0	0	0	0
ENSMUST00000203572	ENSMUSG00000108113	Zim2	processed_transcript	0.087655	0	0.079548	0.070079	0.323969	0.392964	0.766215	0	0.089556
ENSMUST00000145176	ENSMUSG00000079671	2610203C22Rik	processed_transcript	0.385356	0.106091	0	0.011268	0	0	0.068461	0.212301	0
ENSMUST00000105610	ENSMUSG00000078489	Gm17106	processed_transcript	0	0	0	0	0	0	0	0	0
ENSMUST00000143099	ENSMUSG00000043340	6530409C15Rik	antisense	0	0.287856	0.580687	0.319768	0.199622	0.285417	0.283846	0.262437	0.045914
ENSMUST00000226102	ENSMUSG00000114835	Gm48194	sense_intronic	2.55267	2.36069	1.78538	3.22315	1.56426	2.75154	1.55924	1.76864	2.22506
ENSMUST00000145170	ENSMUSG00000086069	Gm13708	lincRNA	0	0.098388	0.046152	0	0	0	0	0	0
ENSMUST00000200530	ENSMUSG00000106583	4930447N08Rik	processed_transcript	0	0.119072	0.387192	0.052567	0.382431	0.345667	1.2259	0	0.396433
ENSMUST00000211287	ENSMUSG00000110138	4831440D22Rik	antisense	0.019362	0.032086	0.183848	0.033112	0.110845	0.016591	0.016234	0.055822	0
ENSMUST00000136406	ENSMUSG00000087620	5330434G04Rik	lincRNA	12.9671	13.6523	11.2445	18.3349	9.54848	12.6755	9.76975	14.1462	12.9752
ENSMUST00000131093	ENSMUSG00000086399	Gm16144	antisense	0	0	0	0	0	0	0	0.11129	0
ENSMUST00000220837	ENSMUSG00000113029	Gm40578	antisense	1.77318	2.46596	1.81746	1.5582	1.20039	2.34406	2.63365	2.74209	0.902779
ENSMUST00000150616	ENSMUSG00000086964	Gm15948	antisense	0.280027	0.064521	0.067489	0.225006	0.11106	0.15211	0.226869	0	0.114528
ENSMUST00000154338	ENSMUSG00000085352	Gm4128	antisense	0	0	0.041011	0	0	0	0	0	0
ENSMUST00000151217	ENSMUSG00000085151	1110018N20Rik	processed_transcript	4.20625	2.75476	1.51164	4.7114	2.67078	3.34664	3.42009	3.337	4.36882
ENSMUST00000151216	ENSMUSG00000086683	Gm12867	antisense	0	0.094805	0.036271	0	0.084483	0	0	0.139177	0
ENSMUST00000154334	ENSMUSG00000087174	5530601H04Rik	processed_transcript	2.8853	2.55122	2.53844	3.56176	2.66355	2.65844	2.82575	2.81392	2.56166
ENSMUST00000191563	ENSMUSG00000100632	9430060I03Rik	antisense	0.486172	0.305937	0.640428	0.371749	0.577045	0.636022	0.416184	0.46628	0.546348
ENSMUST00000216147	ENSMUSG00000111329	A830035O19Rik	antisense	0.693267	0.344562	0.491174	0.97159	0.694738	0.626435	0.724936	0.7475	0.400434
ENSMUST00000191369	ENSMUSG00000099468	Gm28271	lincRNA	0.72128	0.890838	1.11725	0.138156	0.597478	1.82551	1.22138	0.489902	0.307181
ENSMUST00000172501	ENSMUSG00000092203	1110038B12Rik	processed_transcript	2.21327	2.55029	2.13021	2.42842	2.2288	2.42945	1.8398	3.14888	2.38282
ENSMUST00000146010	ENSMUSG00000087590	Epb41l4aos	lincRNA	7.00771	4.93317	5.05466	5.77852	5.69662	5.50819	6.93975	4.22228	3.4551
ENSMUST00000191363	ENSMUSG00000100833	Gm28988	antisense	0.026799	0	0.07048	0.009851	0.018911	0.124784	0.050131	0.042973	0.052042
ENSMUST00000213703	ENSMUSG00000110950	Gm39384	lincRNA	0	0	0	0	0	0	0	0	0
ENSMUST00000227740	ENSMUSG00000115821	6330576A10Rik	lincRNA	0.106581	0	0.102395	0.089754	0.176125	0.052778	0.08538	0.153108	0.140066
ENSMUST00000221126	ENSMUSG00000114131	Gm47460	antisense	0.061289	0	0.132496	0	0.069745	0.183209	0.05669	0	0
ENSMUST00000186866	ENSMUSG00000099854	Gm28710	lincRNA	0	0	0	0	0	0	0	0	0
ENSMUST00000130264	ENSMUSG00000087620	5330434G04Rik	lincRNA	1.26798	0.680509	0.475587	2.20671	0.539047	1.45535	0.628749	0.993844	0.927048
ENSMUST00000180992	ENSMUSG00000097461	Gm26735	lincRNA	0.486355	0.305376	0.440736	0.298963	0.208465	0.337529	0.183677	0.240412	0.457542
ENSMUST00000196503	ENSMUSG00000105604	Gm42838	antisense	0.702822	1.08365	0.502423	0.659764	1.0458	1.31727	1.31464	0.514478	0.315653
ENSMUST00000138710	ENSMUSG00000106407	Gm43439	processed_transcript	0	0	0.019218	0.010542	0	0	0	0	0.009558
ENSMUST00000215601	ENSMUSG00000111794	Gm48294	sense_intronic	0.997071	0.503342	0.655777	1.46711	0.91576	0.399544	1.16106	1.35057	1.55253
ENSMUST00000145372	ENSMUSG00000085465	Gm15347	antisense	0.23658	0.162333	0.818905	0.297468	0.391088	0.163531	0.1996	0.226824	0.238326
ENSMUST00000141752	ENSMUSG00000085638	Gm15521	sense_intronic	5.28093	4.50032	3.91033	6.1637	3.3676	4.25189	2.78996	3.57908	5.22922
ENSMUST00000221128	ENSMUSG00000114028	9630002D21Rik	lincRNA	0.32057	0.48157	0.017689	0.121876	0	0.191216	0	0.1344	0.118739
ENSMUST00000227349	ENSMUSG00000115190	Gm49542	lincRNA	0.620197	0.107424	0.330814	0.157714	1.28504	0.798252	1.5929	0.70185	0.04581
ENSMUST00000227348	ENSMUSG00000115816	Gm34589	processed_transcript	0.242449	0.163553	0.114959	0.264451	0.071678	0.18874	0.2009	0.072518	0.075053
ENSMUST00000176556	ENSMUSG00000093460	Six3os1	processed_transcript	0.236026	0	0.549997	1.9539	0.736679	0	0.34655	0.665192	0.680053
ENSMUST00000226216	ENSMUSG00000115062	4930544F09Rik	antisense	0.027651	0.077473	0.081783	0.118114	0.027654	0.057952	0	0.135422	0.157521
ENSMUST00000192692	ENSMUSG00000102331	Gm19938	sense_intronic	7.19398	6.34103	4.52054	6.74938	4.07142	5.66049	5.15019	7.30314	5.76583
ENSMUST00000183166	ENSMUSG00000090386	Mir99ahg	processed_transcript	1.247	2.41609	1.50092	1.8074	0.985047	2.08979	1.80539	1.30572	1.43497
ENSMUST00000182592	ENSMUSG00000094002	Gm9866	lincRNA	4.86461	6.94445	5.50358	6.2943	3.60862	5.97959	3.28901	6.58639	3.88961
ENSMUST00000192691	ENSMUSG00000104168	Gm38250	antisense	1.1235	0.650042	0.327378	1.16083	0.496888	0.973009	0.496111	1.98445	1.13428
ENSMUST00000233078	ENSMUSG00000117250	CT025659.2	lincRNA	1.72775	0.552909	0.997755	1.66436	0.675782	1.02338	0.471581	1.19843	0.86335
ENSMUST00000100083	ENSMUSG00000075330	A930003A15Rik	lincRNA	0.045553	0.168281	0	0.092811	0.298608	0.313336	0.042607	0.123706	0.340674
ENSMUST00000151101	ENSMUSG00000085695	Gm15243	antisense	0	0	0	0	0	0	0	0	0
ENSMUST00000206155	ENSMUSG00000108414	Snhg1	processed_transcript	1.84746	2.44995	1.58456	3.46217	2.9624	3.01931	3.0057	2.77685	1.72727
ENSMUST00000151651	ENSMUSG00000087646	Gm1667	lincRNA	0	0	0	0	0	0	0.170429	0	0
ENSMUST00000159488	ENSMUSG00000089757	Gm16334	processed_transcript	3.6603	3.59248	3.1127	2.18498	6.07842	4.40304	6.13422	2.79321	3.547
ENSMUST00000131898	ENSMUSG00000074039	4930520O04Rik	processed_transcript	0.433773	0.47805	0.324092	0.30387	0.270459	0.50991	0.364972	0.345322	0.219313
ENSMUST00000206159	ENSMUSG00000108648	Gm44674	antisense	0	0	0.151262	0.046427	0.088795	0	0	0	0
ENSMUST00000152002	ENSMUSG00000087601	Uchl1os	antisense	0.277038	0.245026	0.151719	0.081984	0.087413	0.25781	0.127623	0.055096	0.036293
ENSMUST00000174808	ENSMUSG00000092341	Malat1	lincRNA	0	2507.86	0	0	0	0	0	0	0
ENSMUST00000203013	ENSMUSG00000108171	Gm43915	antisense	0.090248	0.118554	0.122891	0.154293	0.077975	0.064193	0.049245	0.087633	0.122966
ENSMUST00000129780	ENSMUSG00000085154	C130046K22Rik	processed_transcript	0.965867	0.946854	0.949854	1.63336	0.709604	0.984207	1.91267	1.10921	1.24572
ENSMUST00000222693	ENSMUSG00000114051	Gm48008	processed_transcript	0.042443	0.123667	0.171317	0.096478	0.118636	0.163514	0	0.13321	0.207542
ENSMUST00000180530	ENSMUSG00000097666	A330094K24Rik	lincRNA	0.12704	0	0.113796	0.746116	0.232107	0.097283	0.370397	0.115155	0.502698
ENSMUST00000162380	ENSMUSG00000089952	4933413C19Rik	sense_intronic	0.726202	0.912007	0.825636	0.246244	1.89571	1.27569	1.83064	0.334251	0.323354
ENSMUST00000138402	ENSMUSG00000085165	Gm12089	antisense	0.616154	0.377073	0.37633	0.940003	0.777088	1.25004	1.04365	1.02883	1.47836
ENSMUST00000183627	ENSMUSG00000097874	C030010L15Rik	antisense	0.416163	0.03587	0	0	0.090982	0.095334	0.435872	0.255268	0
ENSMUST00000180538	ENSMUSG00000096996	Gm26792	lincRNA	0.133646	0.060898	0.159515	0.106741	0.11314	0.035695	0.080335	0.065764	0.094268
ENSMUST00000224536	ENSMUSG00000114689	Gm9465	lincRNA	0.169394	0.507289	0.269484	0.176992	0.08364	0.362235	0.219118	0.080734	0
ENSMUST00000162545	ENSMUSG00000089713	Gm16564	antisense	0.301914	0.073175	0.109485	0.286283	0.292813	0.411447	0.263555	0.30225	0.249244
ENSMUST00000162547	ENSMUSG00000089997	1810020O05Rik	lincRNA	0.30045	0.22768	0.476115	1.35968	0.596026	0.449768	1.07346	0.893704	1.61764
ENSMUST00000192051	ENSMUSG00000097099	Gm9917	antisense	0.053194	0.028019	0.354139	0.09148	0.084263	0	0.009761	0	0
ENSMUST00000222051	ENSMUSG00000113488	Gm47819	antisense	0	0.117434	0.102541	0.156892	0.102795	0.140386	0.483855	0.237916	0.436625
ENSMUST00000182753	ENSMUSG00000098233	Gm26954	antisense	0.09256	0.04452	0	0	0	0.072769	0	0	0
ENSMUST00000223505	ENSMUSG00000113096	Gm40884	lincRNA	0.202879	0	0	0.041128	0.268776	0	0	0	0
ENSMUST00000156516	ENSMUSG00000085225	Gm14637	antisense	0.670196	0.129115	0.13796	1.30224	0.172517	0.392663	0	1.84005	0.209995
ENSMUST00000141076	ENSMUSG00000087400	Gm15270	processed_transcript	0.180194	0.009313	0.387741	0.09799	0.126092	0.113158	0	0	0
ENSMUST00000063376	ENSMUSG00000051844	B230319C09Rik	processed_transcript	0.299389	0.178567	0.167299	0.338337	0.53708	0.300128	0.198335	0.387697	0.377388
ENSMUST00000154515	ENSMUSG00000085961	Gm15904	antisense	0	0	0	0.063284	0.09698	0	0	0	0
ENSMUST00000178493	ENSMUSG00000063109	Dgkeos	antisense	0	0.049411	0.04942	0.076487	0	0	0	0.048389	0
ENSMUST00000158828	ENSMUSG00000089453	Gm24224	misc_RNA	0.56026	0	0	0.154124	0.329534	0.067123	0	0.139126	0.045612
ENSMUST00000151564	ENSMUSG00000085883	Gm3848	antisense	0	0.264114	0.148506	0	0	0	0	0.09275	0
ENSMUST00000161491	ENSMUSG00000074782	4833422C13Rik	antisense	0.74364	0.710638	1.28498	0.864057	1.39611	1.05968	1.9154	0.737931	0.73577
ENSMUST00000169175	ENSMUSG00000090785	Gm17116	antisense	0.929665	1.62477	1.77775	0.881642	1.91351	2.26307	2.45835	0.804321	0.859287
ENSMUST00000149889	ENSMUSG00000087231	E230016M11Rik	processed_transcript	1.6093	1.69459	0.40602	1.99965	1.15938	1.41986	0.517216	1.34461	1.21368
ENSMUST00000231685	ENSMUSG00000116858	AC165953.2	lincRNA	4.00242	3.93771	3.4935	5.09178	4.21852	5.05716	3.9845	4.29112	2.90472
ENSMUST00000207952	ENSMUSG00000100005	B130024G19Rik	processed_transcript	4.19409	2.91428	3.289	5.4786	0.418031	2.48063	0.559606	2.33985	0.371256
ENSMUST00000208795	ENSMUSG00000109399	Gm44982	sense_intronic	3.51543	3.95902	1.24164	2.92603	1.82331	2.04309	2.1288	2.28724	1.32074
ENSMUST00000148597	ENSMUSG00000085194	Platr32	sense_intronic	0.143104	0	0	0	0.065285	0.20389	0	0.268874	0.127286
ENSMUST00000196659	ENSMUSG00000105891	A230001M10Rik	lincRNA	0	0	0	0.133707	0.164495	0.169393	0.244069	0	0
ENSMUST00000137154	ENSMUSG00000085604	Dhx58os	antisense	0.073586	0	0.013229	0.042814	0	0	0.073157	0.141751	0
ENSMUST00000220745	ENSMUSG00000113190	Gm47545	antisense	0	0.089846	0	0.092411	0	0	0	0	0
ENSMUST00000145191	ENSMUSG00000086968	4933431E20Rik	antisense	0	0	0.639886	0	1.29585	0	0	0	0
ENSMUST00000183750	ENSMUSG00000093452	Zfhx2os	antisense	5.22419	4.09878	3.57154	8.03617	4.69998	4.28411	5.03631	5.41286	4.76566
ENSMUST00000139042	ENSMUSG00000086638	4930405A21Rik	processed_transcript	0.322133	0.154957	0.201968	0.331179	0.254641	0.295649	0.298512	0.448038	0.211636
ENSMUST00000205955	ENSMUSG00000108757	Gm45202	lincRNA	0	0	0	0	0	0	0.077007	0	0
ENSMUST00000190297	ENSMUSG00000100583	Gm29443	antisense	0.393609	0.428555	0.400937	0.375223	0.374182	0.411822	0.112904	0.038953	0.299018
ENSMUST00000222479	ENSMUSG00000113274	Gm41002	antisense	0	0	0	0	0	0	0	0	0
ENSMUST00000161706	ENSMUSG00000090101	Snhg9	antisense	0.505685	0.28673	0.528611	0.32549	0.317264	0.239306	0.378969	0.150087	0.213612
ENSMUST00000139288	ENSMUSG00000085087	Gm13528	antisense	0.17776	0.212078	0.119397	0.058653	0	0	0.057794	0	0.363413
ENSMUST00000188936	ENSMUSG00000100706	Gm19744	processed_transcript	0.836085	0.859898	0.741617	0.346408	0.441929	0.813354	0.417232	0.457083	0.932006
ENSMUST00000123212	ENSMUSG00000086889	Phf2os1	antisense	1.21298	1.1983	0.914349	1.64232	1.04261	1.36597	1.12958	1.52323	1.55151
ENSMUST00000212800	ENSMUSG00000110710	C78859	lincRNA	9.66782	9.03169	8.17329	13.2181	9.25973	8.91548	9.58773	8.58861	12.1543
ENSMUST00000216555	ENSMUSG00000110814	Gm38661	lincRNA	0.082892	0.049301	0.088339	0.050016	0.0861	0.149447	0.040865	0.059363	0.028025
ENSMUST00000186510	ENSMUSG00000099931	Gm29358	sense_intronic	2.09222	2.02095	2.00955	2.19623	2.28816	2.07904	2.48071	2.26518	2.18633
ENSMUST00000189204	ENSMUSG00000085253	Gm16833	antisense	0	0	0.019941	0	0	0	0.107895	0	0
ENSMUST00000181876	ENSMUSG00000097925	Gm26574	antisense	0.057784	0.021874	0	0.022649	0.044535	0.023332	0	0.025694	0.025368
ENSMUST00000181877	ENSMUSG00000097593	Gm26676	antisense	0.114037	0.153696	0.094485	0.098828	0.186777	0.296696	0.145987	0.106543	0.015627
ENSMUST00000181875	ENSMUSG00000097847	4930478K11Rik	antisense	0.271098	0.135003	0.11002	0.180412	0.113534	0.154943	0.207645	0.161306	0.229491
ENSMUST00000074702	ENSMUSG00000063087	Gm10125	processed_transcript	1.97662	0.479886	1.69657	3.57816	1.3889	0.420213	1.66033	2.55418	0.066924
ENSMUST00000181870	ENSMUSG00000097267	1700109K24Rik	antisense	0.199475	0.09197	0.322966	0.163327	0.107547	0.21018	0	0.056816	0.209583
ENSMUST00000181871	ENSMUSG00000097080	1700086O06Rik	lincRNA	1.37947	0.600172	0.524753	0.886112	1.47908	0.695222	1.02265	1.04488	0.610383
ENSMUST00000204153	ENSMUSG00000108197	Gm44214	lincRNA	0.940683	0.64798	1.33497	1.24859	0.616781	1.24832	0.96224	1.41118	2.1328
ENSMUST00000137535	ENSMUSG00000086043	Gm12473	antisense	0.589048	0.718986	1.02018	0.695871	1.04174	0.913586	0.973036	0.597579	0.481543
ENSMUST00000137532	ENSMUSG00000086587	Gm11837	antisense	0	0	0	0	0.437188	0	0.012788	0.651631	0
ENSMUST00000205869	ENSMUSG00000108486	Gm44836	sense_intronic	1.83806	1.68727	2.33078	2.35677	1.73613	1.92805	2.04586	1.27654	1.5609
ENSMUST00000133015	ENSMUSG00000073843	Gm12542	antisense	0.235721	0	0.029485	0.050658	0.130807	0	0	0.161841	0.061725
ENSMUST00000162615	ENSMUSG00000089947	Gm15509	sense_intronic	0	0.095943	0.130284	0.042684	0.18937	0.023106	0.119597	0	0.10813
ENSMUST00000126009	ENSMUSG00000087381	Gm16008	antisense	5.27403	5.96554	6.3134	6.13432	3.54256	5.8554	3.51829	6.24317	6.39443
ENSMUST00000191988	ENSMUSG00000104102	Gm32496	lincRNA	0	0	0	0	0	0	0	0	0
ENSMUST00000163635	ENSMUSG00000072723	Gm10044	processed_transcript	0	0	0.135949	0	0.072333	0.172432	0	0	0.097358
ENSMUST00000189431	ENSMUSG00000097893	1700034P13Rik	antisense	0	0	0.042972	0.048589	0.156725	0	0	0	0
ENSMUST00000149667	ENSMUSG00000085385	Snhg17	processed_transcript	0.334172	0.970639	0.907292	0.900943	1.58979	0.259818	1.02328	0.796551	1.12632
ENSMUST00000123459	ENSMUSG00000087291	Gm11946	processed_transcript	0	0.029808	0	0.012305	0.051402	0.012676	0.011527	0.03503	0.048144
ENSMUST00000166047	ENSMUSG00000090458	Gm17122	antisense	0.187586	0.974178	0.852126	0.818914	1.36966	0.966775	1.42431	0.824078	0.397079
ENSMUST00000223895	ENSMUSG00000071181	3830408C21Rik	processed_transcript	0.868097	0.713649	0.265885	1.18684	0.238992	0.266386	0.207351	1.17526	1.4706
ENSMUST00000141697	ENSMUSG00000086704	Gm14582	antisense	0	0	0	0	0	0	0	0	0
ENSMUST00000152863	ENSMUSG00000085857	Gm15392	antisense	0	0	0.051202	0	0	0.089112	0	0	0
ENSMUST00000159157	ENSMUSG00000053332	Gas5	processed_transcript	1.31417	1.12387	1.17051	0.755501	1.16596	0.859962	1.57192	0.403679	1.08996
ENSMUST00000201653	ENSMUSG00000029447	Cct6a	processed_transcript	0.325522	0.634085	0.160529	0.522881	0.484927	0.238876	0.825551	0.445465	0.011688
ENSMUST00000145994	ENSMUSG00000086701	Gm13595	antisense	0	0	0	0	0	0	0	0	0
ENSMUST00000134921	ENSMUSG00000087461	C230014O12Rik	lincRNA	0.241687	0.189919	0.208903	1.02228	0.097114	0.289281	0.063957	0.562007	0.485548
ENSMUST00000209429	ENSMUSG00000097290	1300002E11Rik	lincRNA	0.278029	0	0.337988	0	1.99431	0.42583	2.17295	0	3.21053
ENSMUST00000160540	ENSMUSG00000089653	Gm15841	antisense	0	0	0	0	0	0	0	0	0
ENSMUST00000141454	ENSMUSG00000085227	6330418K02Rik	antisense	0.625934	0.822065	0	0	0	0.450938	0	0.028178	0.372732
ENSMUST00000141455	ENSMUSG00000087108	Gm16093	antisense	0	0	0.028774	0	0.061241	0	0.051986	0	0
ENSMUST00000198632	ENSMUSG00000104987	2810432F15Rik	antisense	0.079139	0.09508	0	0.184342	0.046177	0	0.047596	0	0.062451
ENSMUST00000227166	ENSMUSG00000115373	Gm49194	sense_intronic	1.32025	0.943616	1.18707	1.62761	0.976673	0.809534	1.08541	1.81191	1.76696
ENSMUST00000220690	ENSMUSG00000113104	Gm47806	antisense	0.090217	0	0	0	0	0	0	0	0
ENSMUST00000220691	ENSMUSG00000113211	4921525O09Rik	processed_transcript	0.015547	0.013795	0.014372	0.300914	0	0.015277	0.014541	0.049255	0
ENSMUST00000137442	ENSMUSG00000072893	4933439C10Rik	processed_transcript	0.516482	2.02641	1.31998	1.953	1.40196	2.0201	1.87729	2.51244	1.29242
ENSMUST00000174019	ENSMUSG00000106797	Gm42936	processed_transcript	0	0	0	0.4327	0	0	0	0	0
ENSMUST00000186838	ENSMUSG00000054622	D730045B01Rik	lincRNA	0.362197	0.368021	0.195512	0.544162	0.527013	0.323115	0.614787	0.475633	0.255018
ENSMUST00000210723	ENSMUSG00000109954	Gm45371	antisense	1.09436	0.548908	0.716668	0.541217	0.741284	1.08432	0.578335	0.424305	1.40105
ENSMUST00000226752	ENSMUSG00000115718	Gm49179	antisense	0.382853	0.235881	0.248389	0.209268	0.293092	0.24363	0.248333	0.294713	0.152246
ENSMUST00000143587	ENSMUSG00000074578	Zfas1	processed_transcript	1.14507	1.25524	0.755328	1.33367	1.27166	2.40942	0.740449	1.10339	0.418565
ENSMUST00000181338	ENSMUSG00000097654	Gm26714	antisense	0.412107	0.056459	0.09812	0.117203	0	0.11641	0.114924	0	0
ENSMUST00000152600	ENSMUSG00000084899	Gm15344	processed_transcript	1.82059	1.78654	1.38412	1.58857	1.69113	1.46381	1.51486	1.85231	1.98868
ENSMUST00000209114	ENSMUSG00000109186	Gm34821	antisense	0.026084	0.001286	0	0.024881	0.011904	0.007219	0.00821	0.023611	0
ENSMUST00000134436	ENSMUSG00000085307	Gm11525	antisense	0.123346	0.076054	0.083749	0.171122	0.152851	0.124471	0.169182	0.170458	0.07748
ENSMUST00000129164	ENSMUSG00000086600	C030005K06Rik	processed_transcript	0.412508	1.01328	0.270014	0.411357	0.434133	0.253538	0.269487	1.19202	0.438089
ENSMUST00000176921	ENSMUSG00000093565	Rab26os	antisense	0.140452	1.07014	0.386919	0.558154	2.29148	2.57317	2.23281	0.822052	1.25941
ENSMUST00000126642	ENSMUSG00000084822	Myadml2os	antisense	0.167198	0.284936	0.161643	0.357206	0.388669	0.229169	0.356684	0.279839	0.482866
ENSMUST00000228503	ENSMUSG00000115367	Gm33301	lincRNA	0	0	0	0	0	0	0	0	0
ENSMUST00000128385	ENSMUSG00000085574	Gm13053	sense_intronic	0.193431	0.171173	0.049448	0.19444	0.320828	0.082502	0.004834	0.231623	0.328328
ENSMUST00000208333	ENSMUSG00000108847	B830042I05Rik	lincRNA	0.450317	0.470669	0.250717	0.54669	0.120914	0.2551	0.323109	0.201818	0.166537
ENSMUST00000219472	ENSMUSG00000112404	AC159282.1	lincRNA	0.578434	0.380759	0.462452	1.34491	0.305417	0.394797	0.291747	0.505005	0.70833
ENSMUST00000156150	ENSMUSG00000085035	Gm12031	lincRNA	0.844999	0.06793	0.044626	0.245121	0	0	0	0.574151	0.117862
ENSMUST00000209414	ENSMUSG00000110317	Gm45250	lincRNA	2.07826	1.75897	1.70115	2.35376	1.7901	2.24982	1.80606	1.71027	1.52108
ENSMUST00000181582	ENSMUSG00000097601	Gm26660	lincRNA	2.20293	1.84066	1.46255	2.89645	1.86754	2.46217	1.49799	2.40928	2.08965
ENSMUST00000188232	ENSMUSG00000099930	Gm2396	processed_transcript	0.001797	0	0.006411	0.002396	0.012546	0.003204	0	0	0
ENSMUST00000181580	ENSMUSG00000097860	Gm26857	lincRNA	0.090807	0.014039	0.070209	0.108663	0.040072	0.044776	0.056258	0.061871	0.06491
ENSMUST00000181581	ENSMUSG00000097288	Gm2155	antisense	0.294533	0.160385	0.21502	0.299537	0.180577	0.341298	0.253406	0.248586	0.381981
ENSMUST00000192868	ENSMUSG00000103971	Gm37679	antisense	0.155737	0.120804	0.146131	0.13726	0.071834	0.211417	0.095095	0.109321	0.190554
ENSMUST00000143622	ENSMUSG00000084776	Gm14951	lincRNA	0	0	0.110528	0	0	0.065618	0	0	0.102141
ENSMUST00000224991	ENSMUSG00000114883	Gm48860	antisense	0	0.250412	0	0.031843	0.101371	0.125869	0.012778	0.083367	0.059286
ENSMUST00000224990	ENSMUSG00000114446	Gm33524	antisense	1.09909	0.986766	0.873105	1.40348	1.09436	0.859843	0.957361	1.42257	0.592584
ENSMUST00000192860	ENSMUSG00000104022	Gm37214	sense_intronic	0.098079	0.059387	0.051308	0.015716	0.051526	0	0	0	0.059294
ENSMUST00000209336	ENSMUSG00000101299	Gm28175	lincRNA	0.857129	0.854469	0.949617	0.563754	1.07554	0.946854	1.46262	0.483162	0.620056
ENSMUST00000223092	ENSMUSG00000113741	Gm48236	lincRNA	0.189299	0	0.04157	0.067403	0.034323	0.102665	0.163867	0.140537	0.068871
ENSMUST00000209330	ENSMUSG00000110301	Gm35363	lincRNA	0	0	0.035329	0.109971	0	0	0	0.060124	0.078425
ENSMUST00000181565	ENSMUSG00000097423	Gm26522	lincRNA	0.032693	0	0	0.031185	0	0.032018	0	0	0
ENSMUST00000181475	ENSMUSG00000097123	Gm6297	lincRNA	1.33852	0.789873	1.18962	1.37321	1.42728	0.897403	1.28941	0.841693	0.908385
ENSMUST00000209312	ENSMUSG00000109603	Gm32389	lincRNA	0.062723	0.098946	0.057986	0.029915	0.088134	0.061429	0.263904	0.070376	0.033506
ENSMUST00000186431	ENSMUSG00000072761	Gm6712	lincRNA	2.71164	2.36893	1.9517	1.73453	1.35699	2.43704	1.99645	2.54931	1.92282
ENSMUST00000217817	ENSMUSG00000112365	AC117232.1	lincRNA	0.957663	0.368896	0.084355	1.02428	0.740039	0.401271	1.22149	0.711572	0.399687
ENSMUST00000231986	ENSMUSG00000052248	Zeb2os	antisense	0	1.38969	0	0.069025	0.044805	0.003759	0.083006	0.054343	0.047941
ENSMUST00000186584	ENSMUSG00000101079	Gm28991	antisense	0	0	0.049871	0	0	0	0	0	0
ENSMUST00000218530	ENSMUSG00000111905	Gm48045	antisense	0.519515	0.264191	0.518193	0.348427	0.300435	0.495475	0.546122	0.735259	0.300191
ENSMUST00000132247	ENSMUSG00000084869	Gm13063	lincRNA	0.067452	0.02154	0	0.072485	0	0.051799	0.277233	0.232278	0.102749
ENSMUST00000178074	ENSMUSG00000079179	Rab10os	antisense	4.50708	3.76921	3.49405	4.43866	3.03625	3.2857	4.11036	3.72768	3.22099
ENSMUST00000181273	ENSMUSG00000096929	A330023F24Rik	processed_transcript	24.9205	25.4134	20.7778	25.9641	17.2457	19.8845	19.3538	23.934	20.3503
ENSMUST00000181275	ENSMUSG00000097170	Gm16982	antisense	0	0.02594	0.06045	0.092123	0.070091	0.132243	0.152583	0.12032	0.095978
ENSMUST00000226598	ENSMUSG00000115146	Gm4681	lincRNA	0.335138	0.194611	0.28938	0.333377	0.033136	0.178522	0.091823	0.414326	0.074999
ENSMUST00000144029	ENSMUSG00000084898	Gm12371	lincRNA	3.94815	1.44342	1.36672	1.59849	0.128036	0.94995	0.165037	4.05449	3.96073
ENSMUST00000152043	ENSMUSG00000092042	Gm17163	antisense	0	0	0.450398	0	0.441432	0	0.492007	0	0
ENSMUST00000070382	ENSMUSG00000056332	Gm16294	lincRNA	0.104183	0.064413	0.032212	0.072013	0.086483	0.102603	0.071808	0	0.037226
ENSMUST00000201325	ENSMUSG00000106688	Gm42851	lincRNA	2.93974	2.23725	1.19466	3.03615	0.905853	1.23394	1.78146	2.43866	1.40203
ENSMUST00000181886	ENSMUSG00000097644	Gm26862	sense_overlapping	0.138108	0.076912	0.051026	0.079025	0.037028	0.0684	0.065107	0.027195	0
ENSMUST00000218080	ENSMUSG00000112630	Gm36908	lincRNA	0.291919	0.336586	0.427924	0.167593	0.853765	0.332431	1.00869	0.24358	0.1861
ENSMUST00000209115	ENSMUSG00000109006	B230209E15Rik	lincRNA	16.2323	13.5266	15.9789	14.6234	7.18095	11.9783	9.64074	14.1446	20.419
ENSMUST00000138391	ENSMUSG00000085744	Gm12259	lincRNA	0	0.044987	0.207766	0	0.455022	0.105732	0.002489	0.07752	0.082795
ENSMUST00000181291	ENSMUSG00000097006	9530082P21Rik	antisense	0.063951	0.385933	0.148476	0.159641	0.135311	0.369155	0.420765	0.163764	0.1533
ENSMUST00000205334	ENSMUSG00000108569	Gm4593	lincRNA	0.016559	0.844188	0	0	1.3687	0	0.018526	0	0
ENSMUST00000209111	ENSMUSG00000070574	2310016G11Rik	antisense	0	0	0	0.042848	0	0	0	0	0
ENSMUST00000145773	ENSMUSG00000086496	Gm14204	processed_transcript	1.0228	1.31791	1.03385	4.9437	0.496339	0.766433	0.506588	2.68718	1.74595
ENSMUST00000125204	ENSMUSG00000085415	Selenok-ps1	processed_transcript	1.35004	1.06589	0.907631	1.41607	1.61102	0.579094	0.956445	0.940495	0.997933
ENSMUST00000198574	ENSMUSG00000105503	Gm42982	antisense	0	0	0	0	0	0	0	0	0
ENSMUST00000209960	ENSMUSG00000110373	Gm42303	antisense	0.431464	0.389943	0.238338	0.521538	0.622623	0.629202	0.347322	0.74403	0.506105
ENSMUST00000202826	ENSMUSG00000106847	Peg13	sense_intronic	45.9852	53.0026	48.794	53.598	53.2981	54.0401	48.4636	53.7246	61.6269
ENSMUST00000228696	ENSMUSG00000115693	1700085D07Rik	antisense	0.470408	0	0	0.152493	0	0	0	0	0
ENSMUST00000140320	ENSMUSG00000054391	4930517O19Rik	antisense	0	0.080494	0	0.307439	0.112241	0.082417	0.114579	0	0
ENSMUST00000134944	ENSMUSG00000085772	D630024D03Rik	lincRNA	0	0.035847	0.52873	0.096094	0.3954	0.065002	0.236693	0.130568	0
ENSMUST00000214393	ENSMUSG00000111820	Gm36120	lincRNA	0.368405	0	0	0.347963	0.025108	0	0	0.307349	0
ENSMUST00000147445	ENSMUSG00000059706	A830035A12Rik	processed_transcript	0.038845	0	0	0.082417	0.055371	0.04423	0.046942	0.109147	0.252326
ENSMUST00000186472	ENSMUSG00000100680	1810044D09Rik	lincRNA	0.251048	0.213999	0.561204	0.542798	0.651685	0.770222	0.362479	0.371809	0.407908
ENSMUST00000186471	ENSMUSG00000056411	Gm12500	antisense	0.161222	0.077735	0.173887	0.278613	0.396111	0.293529	0.374352	0.193702	0.44493
ENSMUST00000197326	ENSMUSG00000106296	4632404M16Rik	sense_intronic	0.070499	0.065218	0.016307	0.067304	0.006948	0.017333	0.032998	0.031935	0.084806
ENSMUST00000181612	ENSMUSG00000097787	2700046G09Rik	lincRNA	2.22907	2.16211	1.84765	1.7756	2.02136	1.79129	1.74967	2.37411	2.00825
ENSMUST00000125681	ENSMUSG00000085526	Gm16083	antisense	0.45183	0.799317	0.529885	0.470772	0.313551	0.779187	0.34819	0.303742	0.203487
ENSMUST00000169242	ENSMUSG00000091542	Gm17167	processed_transcript	5.57672	2.29573	5.60046	6.43985	8.51038	5.6216	6.03302	3.10143	3.65545
ENSMUST00000210659	ENSMUSG00000110408	Gm45881	lincRNA	1.14179	1.19301	1.2602	2.11445	0.983895	0.873367	0.89134	1.30365	1.50238
ENSMUST00000175423	ENSMUSG00000093164	Gm22993	misc_RNA	0.248849	0.236798	0.074013	0.393923	0.072576	0	0	0.067035	0
ENSMUST00000152284	ENSMUSG00000085358	Gm14437	antisense	0	0	0	0	0	0	0	0	0
ENSMUST00000220233	ENSMUSG00000074776	Gm10754	lincRNA	0.638477	1.78424	2.39844	4.1889	1.4026	1.66047	1.6178	1.44058	3.71562
ENSMUST00000224207	ENSMUSG00000114271	Gm32224	lincRNA	1.24893	0.531866	1.02757	0.665065	0.142154	0.755424	0.070654	1.18926	0.819743
ENSMUST00000174167	ENSMUSG00000092384	Gm4189	processed_transcript	1.73197	1.17331	0.338933	1.46271	0.732618	2.23685	0.975611	0.438438	0.729068
ENSMUST00000194104	ENSMUSG00000103103	4833445I07Rik	lincRNA	2.89277	2.83668	2.69785	3.00699	3.85734	2.76635	3.21788	2.39789	1.56271
ENSMUST00000194105	ENSMUSG00000104302	Gm36975	antisense	0	0	0	0	0.012225	0	0.02797	0.040524	0
ENSMUST00000189308	ENSMUSG00000099354	1700124L16Rik	antisense	0.960106	1.79409	0.980655	1.37476	0.809133	0.842475	1.07778	1.13767	0.666367
ENSMUST00000214559	ENSMUSG00000111471	Gm47350	antisense	0.05193	0.028361	0.102158	0.062933	0.05691	0	0	0	0
ENSMUST00000131189	ENSMUSG00000086995	Gm13544	antisense	0.051875	0	0	0.040695	0.016216	0.016991	0	0	0.07263
ENSMUST00000125662	ENSMUSG00000085227	6330418K02Rik	antisense	1.37712	1.11279	0.428652	0.650093	0.74989	1.34422	0.605809	1.45392	1.22349
ENSMUST00000142774	ENSMUSG00000087079	Gm13389	antisense	0.278058	0.270613	0.164547	0.164334	0.499153	0.153635	0.304566	0.326035	0.427484
ENSMUST00000213085	ENSMUSG00000110629	4930567H12Rik	lincRNA	0	0.033885	0.058674	0	0.174943	0	0.060036	0	0
ENSMUST00000225957	ENSMUSG00000114780	AI197445	lincRNA	0.504838	0.345441	0.566338	1.01524	0.305776	0.389011	0.29266	0.382103	0.688819
ENSMUST00000124795	ENSMUSG00000087519	AV039307	processed_transcript	0.362674	0.469103	0.411041	0.764289	0.435214	0.353283	0.598264	0.61487	0.373748
ENSMUST00000124792	ENSMUSG00000085885	Gm11906	processed_transcript	0.29035	0.428448	0.316726	0.408154	0.581415	0.200126	0.561523	0.267684	0.093901
ENSMUST00000184184	ENSMUSG00000099244	Gm27542	misc_RNA	0.814189	0.466836	0.350037	0.743175	0.507785	0.982834	0.346716	0.648932	0.449781
ENSMUST00000225482	ENSMUSG00000114396	Gm31227	lincRNA	0	0	0	0.80075	0	0	0	0.080458	0
ENSMUST00000188418	ENSMUSG00000100666	1700007F19Rik	lincRNA	0.548085	0.059852	0.024981	0.685708	0.133512	0.09914	0.084902	0.340147	0.785391
ENSMUST00000181124	ENSMUSG00000097584	1700125G22Rik	lincRNA	0	0.074564	0.054585	0	0	0	0.037571	0.118955	0.052904
ENSMUST00000181125	ENSMUSG00000097410	Gm26668	lincRNA	0.08448	0.070408	0.051717	0.070793	0.044503	0.056503	0.055794	0.066363	0.073357
ENSMUST00000218666	ENSMUSG00000112336	Gm47766	antisense	1.49675	1.41666	1.71644	4.24699	1.97737	2.19333	2.08145	3.83738	2.29158
ENSMUST00000142044	ENSMUSG00000087340	Gm15228	lincRNA	0.044335	0	0	0.028193	0.027625	0	0	0	0
ENSMUST00000231167	ENSMUSG00000100599	1700120C14Rik	processed_transcript	0	0	0	0.483708	0	0.150488	0	0.323775	0.587559
ENSMUST00000218662	ENSMUSG00000112433	Gm30122	lincRNA	0.425447	0.311675	0.841393	0.297289	0.294425	0.467403	1.11163	0.621218	1.26103
ENSMUST00000211613	ENSMUSG00000109751	Gm45479	antisense	0.083537	0	0	0.056083	0.054352	0.148467	0.059289	0.0937	0.382383
ENSMUST00000179676	ENSMUSG00000093858	Gm19967	sense_intronic	3.0641	2.71971	1.85849	2.77049	1.7958	2.3049	2.11047	2.65534	2.79759
ENSMUST00000197811	ENSMUSG00000104791	4930511M18Rik	sense_overlapping	0	0	0	0	0	0	0	0	0
ENSMUST00000181128	ENSMUSG00000097115	1810019N24Rik	lincRNA	0.402389	0.391001	0.613674	0.397756	0.545234	0.470548	0.442407	0.624027	0.386711
ENSMUST00000196428	ENSMUSG00000104156	Gm38102	lincRNA	0.302279	0.130652	0.063925	0.030656	0.083491	0.222452	0.098059	0.044079	0.537904
ENSMUST00000218886	ENSMUSG00000112433	Gm30122	lincRNA	0.01364	0.115994	0.167501	0.229604	0.442365	0.21382	0.536432	0.231325	0.220826
ENSMUST00000198312	ENSMUSG00000106198	Gm42504	lincRNA	0.700516	0.399345	0.22393	0.199987	0.210024	0.355797	0.609333	0.36149	0.180694
ENSMUST00000192263	ENSMUSG00000103428	Gm20754	lincRNA	0.64182	0.861689	0.953677	0.340324	1.09534	0.629621	8.84057	4.16065	1.92588
ENSMUST00000181720	ENSMUSG00000097564	C430014B12Rik	processed_transcript	0.100596	0.029974	0.120338	0	0.235423	0.208769	0	0	0.189906
ENSMUST00000181053	ENSMUSG00000114860	Gm49291	lincRNA	0.197958	0.170235	0.214959	0.320945	0.472451	0.161489	0.156969	0.454084	0.325993
ENSMUST00000181054	ENSMUSG00000097182	A830009L08Rik	lincRNA	0.391677	0.306244	0.256896	0.093449	0.033968	0.035534	0.050311	0.202359	0.451546
ENSMUST00000181055	ENSMUSG00000097381	A230087F16Rik	antisense	1.13062	1.10336	1.16041	1.4715	0.951993	0.910198	0.910179	1.63441	1.30255
ENSMUST00000181056	ENSMUSG00000097051	Gm26836	lincRNA	0	0	0.083161	0.04862	0.087477	0.185773	0.030325	0.029349	0.057151
ENSMUST00000181719	ENSMUSG00000097736	9530059O14Rik	lincRNA	14.3122	14.2378	15.1336	15.1923	10.9923	12.8675	15.44	11.9476	18.1007
ENSMUST00000197258	ENSMUSG00000105265	Sox2ot	processed_transcript	0.312799	1.39962	1.19691	2.19802	2.26224	0.193951	1.32678	1.71527	0.211763
ENSMUST00000173157	ENSMUSG00000092373	Gm20535	processed_transcript	0.16037	0.111174	0.1852	0.518723	0.225089	0	0.311805	0.20505	0.555613
ENSMUST00000211418	ENSMUSG00000109998	Gm45437	antisense	0.299721	0.084834	0.406323	0.160206	0.60017	0.18991	0.056352	0.152936	0.437631
ENSMUST00000226970	ENSMUSG00000115454	Gm49086	antisense	1.3315	0.573037	0.890098	1.03953	0.695267	1.32608	0.585625	0.572855	0.637852
ENSMUST00000190224	ENSMUSG00000100455	Gm29170	sense_intronic	3.20254	2.54571	2.29832	2.56141	2.70642	2.85189	2.8196	3.02551	2.90678
ENSMUST00000227408	ENSMUSG00000115723	1700087M22Rik	antisense	0	0	0	0	0	0	0	0	0
ENSMUST00000146644	ENSMUSG00000084904	Gm14827	lincRNA	2.31976	2.37622	1.94889	2.76491	1.26844	2.26769	1.80629	2.58562	2.00169
ENSMUST00000185617	ENSMUSG00000101671	Gm28221	antisense	1.60617	0.948906	0.907008	0.546923	1.57034	1.25295	0.898663	1.56698	0.839097
ENSMUST00000227403	ENSMUSG00000115124	Gm49201	lincRNA	1.22116	1.47064	1.06585	1.43221	1.32816	1.23687	1.28941	1.36148	1.08382
ENSMUST00000217778	ENSMUSG00000112280	A830082N09Rik	processed_transcript	3.84091	4.24847	4.39548	4.90596	3.69156	5.02672	4.0943	3.87357	3.49769
ENSMUST00000190228	ENSMUSG00000100302	Gm29670	sense_intronic	1.06708	0.897095	1.13083	0.961547	0.72721	1.48594	1.32265	1.15776	1.53113
ENSMUST00000139912	ENSMUSG00000087148	1700030C14Rik	antisense	0.841458	0.544482	0.232711	0.689972	0.060845	0.395365	0.125793	1.11658	0.143686
ENSMUST00000144828	ENSMUSG00000086690	4933406J10Rik	antisense	0.100969	0	0	0.025358	0.025751	0.051874	0	0	0
ENSMUST00000139444	ENSMUSG00000087380	2210408F21Rik	processed_transcript	0.649013	0.807514	0.674874	0	0.259383	0.338959	0.920807	0.965522	1.47172
ENSMUST00000149990	ENSMUSG00000085678	Gm16349	processed_transcript	0.545642	0.276627	0.472361	1.25577	0.369893	0.607388	0.277722	1.16463	0.492781
ENSMUST00000144822	ENSMUSG00000086495	Gm13778	processed_transcript	0.039204	0.31313	0.1338	0.048063	0.461253	0.213504	0.345572	0.223269	0.244151
ENSMUST00000199951	ENSMUSG00000105945	Gm43570	antisense	0.499519	0.384746	0.334942	0.518368	0.457443	0.396649	0.309133	0.504855	0.497135
ENSMUST00000207368	ENSMUSG00000108997	Gm45045	lincRNA	0	0	0	0	0	0	0	0	0.124572
ENSMUST00000189912	ENSMUSG00000100706	Gm19744	processed_transcript	0.918979	0.451777	1.60662	0	0.092951	1.68959	0.606847	0.130164	1.04089
ENSMUST00000198402	ENSMUSG00000044522	A730020M07Rik	lincRNA	0.058703	0.064501	0.158107	0.055996	0.165155	0.114589	0.080531	0.156068	0.105574
ENSMUST00000214606	ENSMUSG00000110774	Gm39318	antisense	0.113679	0.206319	0.093896	0.12154	0.150361	0.060177	0	0.098637	0.107039
ENSMUST00000206701	ENSMUSG00000108504	Gm4265	lincRNA	0.018857	0.048894	0.136438	0	0.240509	0.216971	0.272082	0.111068	0
ENSMUST00000171429	ENSMUSG00000092085	Gm17224	antisense	1.20782	0.093979	1.13234	1.39012	1.03263	1.29403	1.79833	1.54315	0.652095
ENSMUST00000217151	ENSMUSG00000074385	Gm10684	lincRNA	0	0	0	0	0	0	0	0	0
ENSMUST00000230166	ENSMUSG00000097537	2610020C07Rik	antisense	0.100126	0.582554	0.330543	0.338025	0.533413	0	0.10002	0.046915	0.046509
ENSMUST00000214925	ENSMUSG00000110984	Gm47131	lincRNA	0.069545	0.064281	0	0.132675	0.143046	0.166919	0.173716	0	0.173085
ENSMUST00000153429	ENSMUSG00000020624	4933434M16Rik	lincRNA	0	0	0	0	0	0	0	0	0
ENSMUST00000210072	ENSMUSG00000110148	5830408C22Rik	processed_transcript	0.362319	0.421571	0.230901	0.426179	1.41246	0.897604	1.65591	0.448752	0.681277
ENSMUST00000208925	ENSMUSG00000109459	Gm39526	lincRNA	0.884424	0.616079	0.738436	0.746762	0.496718	0.900869	0.682788	0.72193	0.684902
ENSMUST00000136927	ENSMUSG00000087113	Gm11714	processed_transcript	0.026889	0	0.073932	0.068011	0.022915	0.02281	0	0.129247	0.17244
ENSMUST00000200561	ENSMUSG00000105709	Gm42723	antisense	0.065035	0.20905	0.181309	0.081221	0.075238	0.126115	0.078909	0.188924	0.074076
ENSMUST00000127525	ENSMUSG00000087528	9830144P21Rik	processed_transcript	0.127787	0.110268	0.160057	0.117376	0.071136	0.059536	0.08483	0.039531	0.077924
ENSMUST00000217557	ENSMUSG00000110826	Gm47262	lincRNA	0.112583	0	0	0.694283	0	0	0	0.243605	0.133547
ENSMUST00000213265	ENSMUSG00000099722	Gm29154	lincRNA	0	0	0.078475	0	0.046603	0	0.046481	0.004722	0
ENSMUST00000162868	ENSMUSG00000089957	A830011K09Rik	antisense	0.364069	0.365669	0.364583	0.78357	0.284381	0.445545	0.224614	0.484912	0.628142
ENSMUST00000190598	ENSMUSG00000101586	Gm29017	antisense	0.024301	0.064531	0.022466	0	0.090997	0.023879	0	0	0
ENSMUST00000145515	ENSMUSG00000084885	3010001F23Rik	processed_transcript	0.668617	0.214328	0.666591	0.33596	0.391153	0.291446	0.517248	0.134904	0.495755
ENSMUST00000062902	ENSMUSG00000046109	AB041806	antisense	1.25873	1.0837	0.847226	1.40464	1.60561	1.30737	1.32657	1.44089	0.971962
ENSMUST00000205445	ENSMUSG00000108736	Gm45151	lincRNA	2.16748	2.31406	1.7435	2.34245	1.15504	1.37539	1.56429	2.46509	2.5575
ENSMUST00000188704	ENSMUSG00000100502	Gm28286	lincRNA	0.24217	0.024866	0.134195	0.210718	0.100527	0.077687	0.147786	0.15706	0.063739
ENSMUST00000183438	ENSMUSG00000098552	Gm27217	antisense	0.057639	0.060419	0	0.05498	0	0	0	0.052175	0
ENSMUST00000124336	ENSMUSG00000087377	AV099323	antisense	0.342393	0.612189	0.171115	0.222388	0.221309	0.529746	0.22324	0.057022	0.265631
ENSMUST00000146766	ENSMUSG00000087312	Gm13833	lincRNA	0.28137	0.227018	0.227593	0.306011	0.408469	0.348257	0.411233	0.159675	0.081445
ENSMUST00000153083	ENSMUSG00000087500	Gm12426	antisense	0	0	0	0	0	0.054233	0.051946	0.051442	0
ENSMUST00000125001	ENSMUSG00000063235	Ptpmt1	processed_transcript	3.3746	3.1583	2.7538	3.3093	4.21548	3.32869	3.65266	3.45721	3.23119
ENSMUST00000232467	ENSMUSG00000116983	AC125199.4	lincRNA	0	0	0	0	0	0	0	0	0
ENSMUST00000177201	ENSMUSG00000093738	AI606473	processed_transcript	0	0	0	0.724181	0	0	0	0.162653	0.126641
ENSMUST00000139701	ENSMUSG00000054556	Gm4876	antisense	1.12691	0.697909	0.61031	0.606685	0.66657	0.529166	0.445417	0.745711	0.226916
ENSMUST00000123633	ENSMUSG00000086186	Ccdc34os	antisense	0	0.035466	0	0	0	0.043996	0	0	0.147515
ENSMUST00000148530	ENSMUSG00000085396	Firre	processed_transcript	3.96826	3.17413	4.20633	5.75263	4.30237	3.7206	2.40439	4.90375	0.270372
ENSMUST00000230013	ENSMUSG00000097587	4930578M01Rik	processed_transcript	1.0159	1.15372	1.37489	0.808557	2.23055	1.83391	2.23232	0.836982	0.903918
ENSMUST00000192267	ENSMUSG00000103502	9330121J05Rik	antisense	0.404017	1.10867	0.852538	0.467253	1.11098	0.869449	0.8438	0.501681	0.198493
ENSMUST00000225283	ENSMUSG00000114742	Gm47936	antisense	0.52288	0	0	0.122394	0.198716	0.501932	0.181568	0.576018	0
ENSMUST00000133630	ENSMUSG00000059277	R74862	processed_transcript	1.32971	1.04743	1.22229	0.908016	0.903735	1.50578	0.759028	1.43635	1.07372
ENSMUST00000191084	ENSMUSG00000100005	B130024G19Rik	processed_transcript	1.00117	1.02084	1.86582	2.9561	0.363249	0.792926	0.159988	1.90149	0.513679
ENSMUST00000134206	ENSMUSG00000086385	Gm12701	sense_intronic	0.347447	1.08868	0.646161	0.747013	1.51721	1.20141	1.79796	0.330511	0.602418
ENSMUST00000189625	ENSMUSG00000099759	1700030C10Rik	processed_transcript	0.103815	0.706061	0.494211	0.350536	0.285783	0.289731	0.383185	0.159142	0.318153
ENSMUST00000127527	ENSMUSG00000086067	Gm16183	antisense	0.215127	0.257989	0	0.107539	0.307239	0.097005	0.079215	0.109858	0.018316
ENSMUST00000151825	ENSMUSG00000087249	Gm16062	antisense	0.39584	0.33947	0.520371	0.355781	0.402545	0.656129	0.506793	0.390351	0.117409
ENSMUST00000151820	ENSMUSG00000087496	Gm13523	antisense	0.461167	0.179771	0.43492	0.043554	0.166808	0.300224	0.14837	0.5658	0.484145
ENSMUST00000127849	ENSMUSG00000085386	Gm13630	processed_transcript	0.625675	0.432782	0.392633	0.46119	0.169083	0.350893	0.209097	0.508878	0.285952
ENSMUST00000133884	ENSMUSG00000087128	Gm12655	processed_transcript	1.55754	0.912985	1.01291	1.27499	1.0887	1.40365	1.23278	1.42856	0.809949
ENSMUST00000211371	ENSMUSG00000109898	6330420H09Rik	lincRNA	0.283545	1.5005	1.09626	0.036849	2.45474	1.45752	3.1365	0.235445	0
ENSMUST00000233454	ENSMUSG00000079414	Gm11110	lincRNA	0.130352	0.189383	0.05945	0.204241	0.412468	0.11069	0.182883	0	0.379296
ENSMUST00000180452	ENSMUSG00000097399	Gm26555	antisense	0.223459	0.191828	0.283838	0.53973	0.294274	0.311416	0.236789	0.359698	0.254182
ENSMUST00000180450	ENSMUSG00000097835	Gm26910	lincRNA	2.23078	2.1755	2.62525	2.64495	1.67243	2.12935	2.42346	2.57585	3.00326
ENSMUST00000221332	ENSMUSG00000112977	Gm34081	lincRNA	0.107361	0.133206	0.513647	1.1759	0	0.158298	0	0.456111	0.52921
ENSMUST00000190685	ENSMUSG00000101643	Gm28307	lincRNA	0	0.052094	0.099632	0.03576	0.035275	0	0.048633	0.017082	0.020161
ENSMUST00000185974	ENSMUSG00000101012	1700008K24Rik	lincRNA	0.121855	0.030141	0	0	0	0	0	0.115802	0
ENSMUST00000141216	ENSMUSG00000086700	Gm15747	antisense	0	0	0.07917	0.105419	0	0.071082	0	0.000423	0.118072
ENSMUST00000129570	ENSMUSG00000085156	Snhg15	processed_transcript	1.74829	0.754023	0.42641	0.579447	0.89496	0.805949	0.493265	1.08947	0.579424
ENSMUST00000183068	ENSMUSG00000097391	Mirg	lincRNA	0.955956	0.770352	0.52347	0.449647	0.092347	0.241531	0.687904	1.47152	0.574933
ENSMUST00000203909	ENSMUSG00000107859	Gm30731	lincRNA	0.722152	0.49749	0.672591	0.508305	0.743397	0.667056	1.03921	0.486029	0.72768
ENSMUST00000158616	ENSMUSG00000089241	Gm24057	misc_RNA	0	0	0	0	0	0	0	0	0
ENSMUST00000188135	ENSMUSG00000101655	2310040G24Rik	lincRNA	0	0	0	0	0.497554	0	0.000542	0	0
ENSMUST00000225122	ENSMUSG00000114284	9630015K15Rik	antisense	0.189509	0.514111	0.090411	0.164642	0.056121	0.253734	0.152316	0.1567	0.096733
ENSMUST00000150195	ENSMUSG00000085771	C230066G23Rik	sense_intronic	0.828111	1.80569	1.35378	1.07413	0.4512	0.614217	0.80839	1.20461	1.72618
ENSMUST00000172037	ENSMUSG00000090397	Gm17096	antisense	0.951741	1.18916	1.48843	1.32116	1.20256	1.56602	1.26213	0.935855	1.50772
ENSMUST00000153884	ENSMUSG00000086607	4930511M06Rik	processed_transcript	0.025307	0	0	0.133388	0.229169	0	0.092053	0	0
ENSMUST00000169420	ENSMUSG00000092131	BC050972	antisense	0	0.116851	0	0	0.130571	0.098091	0.090106	0	0
ENSMUST00000181376	ENSMUSG00000096932	5033403F01Rik	antisense	0.323665	0.19249	0.257583	0.216261	0.114895	0.109474	0.224061	0.194349	0.279448
ENSMUST00000153552	ENSMUSG00000085437	1700047A11Rik	antisense	0	0	0	0.026385	0	0.045922	0	0	0
ENSMUST00000151778	ENSMUSG00000086286	Gm15138	lincRNA	0.703498	0.556145	0.500811	0.879192	0.459792	0.622767	0.489221	0.808694	0.605313
ENSMUST00000220827	ENSMUSG00000113780	Gm33195	lincRNA	0.27955	0.19988	0.270124	0.388186	0.233181	0.328503	0.616068	0.338109	0.360186
ENSMUST00000150600	ENSMUSG00000087082	Gm15423	antisense	0.090774	0.115009	0.303351	0.068048	0.123182	0.027352	0.172452	0.103407	0
ENSMUST00000141786	ENSMUSG00000084826	AI847159	antisense	0.05556	0.102709	0.043245	0	0.10386	0.081893	0.060282	0.050293	0
ENSMUST00000162911	ENSMUSG00000090255	4921534H16Rik	antisense	0.143194	0.129114	0.216807	0.066421	0.247314	0.269832	0.192655	0.063722	0.013651
ENSMUST00000131064	ENSMUSG00000054910	4931415C17Rik	processed_transcript	0.648371	0.475361	0.295655	0.748588	0.594527	0.321606	0.455108	0.536323	0.91503
ENSMUST00000216604	ENSMUSG00000111334	AC162938.1	processed_transcript	0.171827	0.049471	0.116451	0.094196	0	0.078936	0.191698	0.335818	0.095791
ENSMUST00000099699	ENSMUSG00000075027	4631405J19Rik	antisense	0.02075	0.006393	0.145692	0.07643	0.019005	0.091204	0.310291	0.153197	0.039185
ENSMUST00000191318	ENSMUSG00000099811	Gm28411	antisense	0	0	0	0	0	0	0	0	0
ENSMUST00000163396	ENSMUSG00000090534	Gm4675	lincRNA	0.098231	0.1618	0.177161	0	0.086479	0.133677	0.151508	0.246287	0.263776
ENSMUST00000195309	ENSMUSG00000103647	Gm37707	antisense	0	0.07154	0	0	0	0	0	0	0
ENSMUST00000195308	ENSMUSG00000102401	Gm37864	sense_intronic	3.74669	3.22391	2.91174	2.52393	2.009	3.55375	2.85948	3.34805	2.88546
ENSMUST00000191315	ENSMUSG00000101711	Gm28306	antisense	0	0.05392	0.03631	0.0448	0	0.110913	0.029903	0.042984	0
ENSMUST00000206300	ENSMUSG00000053714	4732471J01Rik	antisense	4.14449	2.88451	2.6433	2.91202	2.53883	3.10099	2.73446	3.07046	2.9757
ENSMUST00000154854	ENSMUSG00000087354	4930404I05Rik	processed_transcript	0.026939	0.071722	0.1279	0.046457	0.273104	0.24243	0.096519	0.080848	0
ENSMUST00000161835	ENSMUSG00000051729	Gm5087	processed_transcript	0	0.217245	0.002887	0.097836	0.043882	0.093808	0	0	0.066724
ENSMUST00000180987	ENSMUSG00000097577	6230400D17Rik	antisense	0.752584	0.555527	0.714987	1.05261	0.832956	0.407176	0.838274	0.882168	1.1866
ENSMUST00000180981	ENSMUSG00000097680	Gm26642	antisense	0.036547	0	0.041502	0.052176	0.068547	0.033709	0	0	0.039046
ENSMUST00000180032	ENSMUSG00000096327	Gm21980	lincRNA	1.38228	1.32711	1.14892	1.30972	1.92919	1.48862	1.33625	0.912529	1.25504
ENSMUST00000211580	ENSMUSG00000110354	Gm45686	lincRNA	0.117654	0.05756	0.082598	0.152125	0.041893	0	0	0.080876	0
ENSMUST00000124746	ENSMUSG00000087416	Gm15906	lincRNA	0	0.099598	0.124737	0.101595	0.169217	0.052928	0.19542	0.047587	0.090676
ENSMUST00000221484	ENSMUSG00000113313	Gm32036	antisense	0.027324	0.026628	0.017756	0.08942	0	0.027915	0	0	0.082355
ENSMUST00000186876	ENSMUSG00000099851	Gm29542	antisense	0.31632	0.01605	0.177427	0.04468	0.124612	0.264997	0.190935	0.153538	0.167872
ENSMUST00000210897	ENSMUSG00000110235	Gm5086	lincRNA	0.465314	0.296026	0.279004	0.603954	0.806919	0.412324	0.253396	0.137915	0.359163
ENSMUST00000210896	ENSMUSG00000110053	Gm29682	antisense	0.040637	0	0	0.034146	0	0.084713	0	0.036663	0
ENSMUST00000229255	ENSMUSG00000116288	Gm41349	lincRNA	0.179795	0.041547	0.024874	0.118047	0.388598	0.135939	0.254075	0.270441	0.04842
ENSMUST00000154296	ENSMUSG00000087549	Gm13427	antisense	0	0.017557	0.115578	0.0863	0.105076	0.015519	0	0.098869	0.13598
ENSMUST00000154297	ENSMUSG00000087102	Gm13661	lincRNA	0	0.183722	0.290659	0.422404	0	0.272814	0.303042	0.255658	0.431676
ENSMUST00000150772	ENSMUSG00000084996	Gm11419	lincRNA	0.673481	0.571491	0.368286	0.422283	0.469014	0.078096	0.262671	0.603615	0.2432
ENSMUST00000216737	ENSMUSG00000111348	Gm19531	antisense	3.68474	2.97486	2.87733	2.75449	1.90583	3.07105	1.70677	4.17887	2.95363
ENSMUST00000150777	ENSMUSG00000054514	Atad3aos	antisense	0.625162	0.21256	0.455519	0.469676	0.295529	0.701871	0.585775	0.280192	0.467436
ENSMUST00000211381	ENSMUSG00000109819	B930018H19Rik	lincRNA	0.364854	0.149257	0.201513	0.268827	0.999982	0.462158	1.07541	0.763393	0.268273
ENSMUST00000229929	ENSMUSG00000116124	Gm49420	processed_transcript	0	0	0	0	0	0	0	0	0
ENSMUST00000182580	ENSMUSG00000098234	Snhg6	lincRNA	3.44386	4.18138	4.55338	4.66271	5.22358	3.35485	3.22476	3.96591	4.00957
ENSMUST00000158144	ENSMUSG00000088769	Gm22637	misc_RNA	2.26701	1.50986	1.39998	1.60043	1.35163	1.54218	1.66508	3.21208	1.39781
ENSMUST00000154457	ENSMUSG00000087578	Ccdc142os	antisense	0	0	0	0.167971	0	0	0	0	0.272088
ENSMUST00000221461	ENSMUSG00000113440	Gm46404	lincRNA	0.566491	0.331272	0.422685	0.488113	0.658994	0.703058	0.282979	0.463577	0.441521
ENSMUST00000154452	ENSMUSG00000084835	Gm12352	antisense	0	0.134754	0.210709	0.175574	0.041084	0	0.265021	0.022119	0.141739
ENSMUST00000207914	ENSMUSG00000109089	4833411C07Rik	processed_transcript	0.045607	0.059936	0.104289	0.132007	0.076012	0.118274	0.155935	0.187544	0.044475
ENSMUST00000173178	ENSMUSG00000092494	Gm20420	antisense	0	0	0	0	0	0	0	0.026417	0.031075
ENSMUST00000162289	ENSMUSG00000053332	Gas5	processed_transcript	5.80768	8.41192	7.30861	6.86857	8.62312	11.6862	7.82066	6.39316	8.82783
ENSMUST00000204953	ENSMUSG00000107534	Gm43920	sense_intronic	2.26154	1.28466	1.46938	2.48513	1.65309	1.75826	2.65495	1.9465	1.83932
ENSMUST00000221468	ENSMUSG00000113918	Gm6566	antisense	0.33325	0.354554	0.238443	0.385517	0.366063	0.424741	0.258294	0.20685	0.264502
ENSMUST00000131603	ENSMUSG00000086756	Gm14051	antisense	0.026372	0	0.10608	0.041569	0.200657	0.02295	0.14474	0	0
ENSMUST00000203666	ENSMUSG00000107864	Gm44072	antisense	0	0	0	0	0	0	0	0	0
ENSMUST00000154459	ENSMUSG00000086257	4930548K13Rik	lincRNA	0	0	0	0	0	0	0	0	0
ENSMUST00000129791	ENSMUSG00000087662	Gm11373	lincRNA	0.058969	0.011162	0.100512	0.080113	0.047577	0.033772	0.065496	0.155082	0.028634
ENSMUST00000181202	ENSMUSG00000097726	9530036O11Rik	antisense	0.309672	0.192248	0.235698	0.437002	0.080711	0.059755	0.090928	0.259019	0.364459
ENSMUST00000173770	ENSMUSG00000092550	Gm20496	antisense	0	0	0	0	0	0	0	0	0
ENSMUST00000163996	ENSMUSG00000087475	4933406I18Rik	lincRNA	3.03276	2.63464	2.97163	3.91848	3.63559	3.15702	4.03369	3.53597	2.60379
ENSMUST00000221068	ENSMUSG00000113598	Gm48287	lincRNA	0	0	0	0.064305	0.073914	0.076933	0	0	0
ENSMUST00000224546	ENSMUSG00000114436	Gm48283	lincRNA	0.119218	0.169397	0.256465	0.082247	0.304593	0.133641	0.143081	0.115962	0
ENSMUST00000149275	ENSMUSG00000087179	Gm14230	lincRNA	0.120551	0	0.18129	0	0.116586	0	0	0	0.159114
ENSMUST00000136542	ENSMUSG00000085501	Gm11772	antisense	0.429253	0.376155	0.581195	0.116584	0.17678	0.434436	0.142599	0.463974	0.688072
ENSMUST00000138472	ENSMUSG00000086968	4933431E20Rik	antisense	1.40525	1.70006	1.07698	0.885875	0.183155	2.99447	0.090269	1.83671	1.43934
ENSMUST00000148082	ENSMUSG00000086220	Gm16599	antisense	0.410127	0.501153	0.224486	0.472743	0.255587	0.210532	0.215057	0.403323	0.52776
ENSMUST00000203069	ENSMUSG00000108109	Gm44287	antisense	0.195742	0	0	0	0	0.058755	0.324543	0	0.337962
ENSMUST00000225017	ENSMUSG00000114917	Gm48250	antisense	0	0	0	0	0	0	0	0	0.023376
ENSMUST00000162579	ENSMUSG00000087331	1810021B22Rik	antisense	0.114716	0.293	0	0.513452	0.3979	0.600001	0.255008	0	0
ENSMUST00000132861	ENSMUSG00000085637	1700048M11Rik	antisense	0	0	0	0	0.081034	0	0	0	0
ENSMUST00000153951	ENSMUSG00000086896	Cyp4x1os	antisense	0.448897	0.399297	0.33641	0.28585	0.315611	0.260914	0.402461	0.426313	0.189045
ENSMUST00000158544	ENSMUSG00000089169	Gm25413	misc_RNA	0	0	0	0.021241	0	0	0	0	0
ENSMUST00000147848	ENSMUSG00000085398	4931406G06Rik	antisense	0.207903	0.057138	0.24867	0.104354	0.151934	0.325289	0.161165	0.210752	0.079713
ENSMUST00000129950	ENSMUSG00000085779	Atcayos	antisense	0.112846	0.074626	0.136885	0.071857	0.16406	0.300736	0.195227	0.202456	0.200784
ENSMUST00000198687	ENSMUSG00000106219	5830416I19Rik	lincRNA	0	0.035774	0	0.016983	0.034723	0.112891	0.151597	0.035035	0.060922
ENSMUST00000182216	ENSMUSG00000098072	Gm26995	antisense	0.030304	0.563268	0.562418	0.30733	0.021387	0.248525	0.086049	0.203872	0.170702
ENSMUST00000153958	ENSMUSG00000085204	Gm15327	processed_transcript	0	0	0.241196	0.242562	0.372458	0.073165	0.054061	0.201611	0
ENSMUST00000182742	ENSMUSG00000098234	Snhg6	lincRNA	0.436866	0.411827	1.21988	0.95317	1.01639	1.75922	1.59638	1.39866	1.55119
ENSMUST00000181077	ENSMUSG00000097764	Gm26635	lincRNA	0.25597	0.118083	0.23188	0.370475	0.249935	0.249755	0.179386	0.398135	0.247895
ENSMUST00000159361	ENSMUSG00000090135	Gm15809	sense_intronic	3.73737	2.95738	2.80143	6.1841	2.31467	2.35892	2.74036	2.83554	4.60334
ENSMUST00000162724	ENSMUSG00000089679	Gm16299	antisense	0.334839	0.413482	0.325936	0.425152	0.813199	0.311841	0.644654	0.255935	0.627487
ENSMUST00000161480	ENSMUSG00000090030	A430072P03Rik	processed_transcript	0	0	0	0	0	0	0	0	0
ENSMUST00000161483	ENSMUSG00000087331	1810021B22Rik	antisense	0	0.082511	0.097993	0	0.199811	0	0.079951	0	0.512953
ENSMUST00000223791	ENSMUSG00000114934	Gm48342	antisense	0.896722	0.716775	0.961986	0.514559	0.591687	0.538001	0.249475	0.629324	0.814746
ENSMUST00000132261	ENSMUSG00000085419	Gm11734	lincRNA	0.441825	0.57518	0.613958	0.500541	0.285114	0.321674	0.405876	0.286438	0.25924
ENSMUST00000198056	ENSMUSG00000105923	A830019L24Rik	lincRNA	0.176525	0.242476	0.133693	0.075842	0.06404	0.134212	0.150186	0.202685	0.149982
ENSMUST00000169146	ENSMUSG00000091390	Gm17168	antisense	0.807011	0.680066	1.02233	0.524751	0.548925	1.01935	0.518315	0.542604	0.500574
ENSMUST00000207133	ENSMUSG00000109408	A930037H05Rik	processed_transcript	0.762323	0.345206	0.207817	0.172039	0.126672	0	0	0	0.342161
ENSMUST00000132264	ENSMUSG00000087064	Sap30bpos	antisense	0.108072	0.079914	0.158059	0.041235	0.683026	0.235374	0.282697	0.117394	0.090644
ENSMUST00000223798	ENSMUSG00000114851	Gm46409	sense_intronic	0.517402	0.097556	0.201486	0.193635	0.248486	0.088271	0.149829	0.177917	0.235671
ENSMUST00000206991	ENSMUSG00000108493	Gm45715	sense_intronic	0	0.147408	0	0	0.082021	0	0	0	0.201976
ENSMUST00000143287	ENSMUSG00000086288	Gm15265	antisense	0.975316	1.26037	0.855087	1.50045	1.84432	1.45303	1.57155	1.18476	0.968794
ENSMUST00000190911	ENSMUSG00000100396	Gm29367	lincRNA	1.32322	1.44462	0.517557	0.689568	0.736377	0.853159	0.415896	0.976432	1.15421
ENSMUST00000200260	ENSMUSG00000105856	Gm43732	antisense	0	0	0	0	0	0	0	0	0
ENSMUST00000152538	ENSMUSG00000086675	Plxna4os2	antisense	0.209753	0.344775	0.403537	0.299093	0.34555	0.31107	0.33426	0.099101	0.140825
ENSMUST00000155074	ENSMUSG00000086993	Rsf1os2	antisense	0.126333	0.086766	0	0.087822	0	0.248254	0.142935	0.08672	0.210136
ENSMUST00000220757	ENSMUSG00000113429	Gm20063	lincRNA	2.26316	1.82694	1.52398	2.6559	1.21951	1.12631	1.39685	1.50734	1.04621
ENSMUST00000148587	ENSMUSG00000087203	Gm13986	processed_transcript	0.284378	0.041593	0.152796	0.403113	0.052382	0.015605	0.019178	0.485551	0.019282
ENSMUST00000155816	ENSMUSG00000085241	Snhg3	processed_transcript	1.24615	1.45601	0.312608	0.55495	2.32061	1.67814	1.65877	1.57377	0.605235
ENSMUST00000155812	ENSMUSG00000084880	Tomm6os	antisense	1.9785	1.81277	1.65812	2.17556	1.79153	2.00258	1.65927	2.31569	1.77285
ENSMUST00000157103	ENSMUSG00000087728	Gm26274	misc_RNA	0	0.099054	0	0	0	0	0	0	0
ENSMUST00000139058	ENSMUSG00000086637	Gm14040	sense_intronic	0.064723	0.067192	0.122432	0.018206	0	0	0	0.038298	0
ENSMUST00000221669	ENSMUSG00000113769	5033406O09Rik	lincRNA	0	0.026673	0	0	0	0	0	0	0
ENSMUST00000159706	ENSMUSG00000053332	Gas5	processed_transcript	19.7417	16.1957	24.9155	14.7173	15.0557	17.7993	13.9218	12.7003	16.197
ENSMUST00000159701	ENSMUSG00000089990	Gm15852	processed_transcript	0.578168	0.17957	0.24723	0.391995	0.374978	0.364879	0.294259	0.3739	0.293895
ENSMUST00000139056	ENSMUSG00000073478	D730003I15Rik	lincRNA	3.99289	1.23641	1.4964	1.82996	2.27232	1.89051	2.11381	2.30724	2.91281
ENSMUST00000148496	ENSMUSG00000086468	Etaa1os	antisense	0.091438	0.194364	0.295211	0.082019	0.133016	0.79138	0.239182	0.593812	0.356022
ENSMUST00000187421	ENSMUSG00000101970	1810026B05Rik	processed_transcript	1.36633	1.55179	0.856904	2.2444	1.41843	2.2392	2.15848	0.607811	1.61873
ENSMUST00000182100	ENSMUSG00000097451	Rian	processed_transcript	41.7373	36.0643	33.1439	51.8089	25.6198	36.4019	26.6658	43.0996	32.0741
ENSMUST00000180820	ENSMUSG00000097320	Tmem147os	antisense	9.41242	6.80512	5.81983	9.76089	7.84377	8.34045	7.73446	8.5102	6.88855
ENSMUST00000185351	ENSMUSG00000101225	1700008J07Rik	antisense	0.867911	1.08573	1.12657	1.21916	1.05105	1.52767	0.926619	0.958891	0.807241
ENSMUST00000227693	ENSMUSG00000115762	Gm34907	lincRNA	0.0352	0.272065	0.156503	0.50567	0.457064	0.159715	0.399651	0.15995	0.29391
ENSMUST00000182109	ENSMUSG00000097990	Gm19557	antisense	0.031948	0.050927	0.033995	0.052497	0	0.099368	0.064906	0.009426	0.04889
ENSMUST00000226370	ENSMUSG00000115569	Gm49169	lincRNA	1.9391	1.8308	4.1112	1.70414	2.2083	4.62295	2.29416	2.11101	0.257117
ENSMUST00000181865	ENSMUSG00000097524	Gm26846	lincRNA	0.082644	0.125972	0.176796	0.106433	0.085314	0.082096	0.140148	0.073256	0.232216
ENSMUST00000149137	ENSMUSG00000086358	Gm13270	processed_transcript	0.090458	0.055648	0	0.223768	0.20192	0.025409	0.157747	0.186944	0
ENSMUST00000181867	ENSMUSG00000096978	Gm26851	lincRNA	0.123723	0.290854	0.280139	0.360579	0.23151	0.437497	0.382715	0.278547	0.125761
ENSMUST00000200648	ENSMUSG00000106139	Gm30648	lincRNA	0.194564	0.276126	0.256798	0	0.058003	0.125983	0.022581	0.05837	0.16566
ENSMUST00000183966	ENSMUSG00000098912	1500004A13Rik	processed_transcript	10.1152	7.05741	8.87525	9.72246	6.31149	6.67474	4.97787	9.29968	7.19489
ENSMUST00000152342	ENSMUSG00000108378	Gm44641	processed_transcript	4.44172	3.60386	3.5754	2.78261	3.26678	3.73249	3.8781	3.49381	3.18827
ENSMUST00000183964	ENSMUSG00000099150	Gm27243	lincRNA	0.212819	0.177676	0.090207	3.41194	0.362717	0.191765	0.182228	0.806418	4.02577
ENSMUST00000213905	ENSMUSG00000111434	Gm47121	sense_intronic	1.98547	1.55815	1.66214	1.41565	1.25778	1.7285	1.7589	1.87809	1.52317
ENSMUST00000211137	ENSMUSG00000110038	Gm45570	sense_intronic	1.37135	1.02883	1.20512	1.28215	1.32882	2.01598	1.47351	1.13501	1.20966
ENSMUST00000132007	ENSMUSG00000073145	Gm12000	antisense	0	0	0	0	0	0	0	0	0
ENSMUST00000143103	ENSMUSG00000038491	Cdk19os	antisense	0.055901	0.050741	0.102715	0	0.27034	0.057365	0.079278	0.14437	0.272312
ENSMUST00000123840	ENSMUSG00000087018	2900072N19Rik	lincRNA	0.18366	0.189198	0.271972	0.30841	0.118299	0.183816	0.323567	0.303681	0.381643
ENSMUST00000222315	ENSMUSG00000113124	Gm47193	lincRNA	0.349966	0.032893	0.273215	0.20669	0	0	0	0.488716	0
ENSMUST00000131381	ENSMUSG00000086589	Gm12915	processed_transcript	0.122764	0.168467	0.028764	0.064272	0.086503	0.054044	0.183955	0.272836	0.149334
ENSMUST00000137034	ENSMUSG00000086333	1700120E14Rik	antisense	0	0	0.095616	0.049845	0	0	0	0	0
ENSMUST00000163627	ENSMUSG00000037735	2810032G03Rik	lincRNA	0.277955	0.193447	0.258217	0.593026	0.315947	0.200437	0.206876	0.508467	0.322991
ENSMUST00000152925	ENSMUSG00000085297	Gm11651	antisense	0.040932	0	0	0	0.057641	0	0.031422	0	0
ENSMUST00000159031	ENSMUSG00000089755	0610012D04Rik	antisense	0	0	0.00354	0.131674	0.439274	0	0	0.029418	0.009206
ENSMUST00000185378	ENSMUSG00000099543	Gm29322	sense_intronic	0.441051	0.907322	0.696041	0.646775	0.6479	0.575259	0.5189	0.557418	0.465773
ENSMUST00000168140	ENSMUSG00000091378	Gm4219	processed_transcript	0.109175	0.109635	0.076685	0.191244	0.248076	0.209796	0.177507	0.191976	0.101378
ENSMUST00000114080	ENSMUSG00000079528	Clnkos	antisense	0	0.105967	0.03491	0	0	0.04522	0.038531	0.18603	0
ENSMUST00000232596	ENSMUSG00000116714	AC087556.1	antisense	0	0.051448	0	0.039359	0	0	0	0	0
ENSMUST00000159142	ENSMUSG00000089712	Gm15889	lincRNA	0	0	0.043396	0	0	0	0.041418	0	0
ENSMUST00000187511	ENSMUSG00000101942	Gm19582	antisense	0.24835	0.27527	0.261162	0.600248	0.197396	0.502716	0.282509	0.46821	0.312791
ENSMUST00000161005	ENSMUSG00000053332	Gas5	processed_transcript	0	0.164229	0.452547	0	0.087081	0.137438	0	0.103482	0.354011
ENSMUST00000126122	ENSMUSG00000086134	Gm16159	antisense	0	0.241189	0.283256	0.146974	0.351131	0.225293	0.269823	0.120953	0.124102
ENSMUST00000161006	ENSMUSG00000089827	1700023H06Rik	processed_transcript	0	0.155092	0.023208	0	0.084996	0.04769	0.045546	0.049589	0.116164
ENSMUST00000151051	ENSMUSG00000086652	Gm14029	antisense	0.113139	0.062491	0	0.087776	0	0.074117	0.035274	0.354583	0.040292
ENSMUST00000232229	ENSMUSG00000116764	AC087898.3	antisense	0.819954	0.570369	0.455151	1.02946	0.212312	0.419108	0.337778	1.08828	0.479207
ENSMUST00000131846	ENSMUSG00000085517	Gm12963	antisense	0.64601	0.293548	0.251599	0.50942	0.19989	0.221642	0.131661	0.636322	0.522062
ENSMUST00000233927	ENSMUSG00000074415	3110039I08Rik	processed_transcript	0.017015	0.426992	0.274885	1.07185	0.019271	0.262074	0.283025	0.035307	1.57421
ENSMUST00000131841	ENSMUSG00000086775	Snhg7os	antisense	0.01288	0	0.063505	0.012286	0.084511	0	0.033129	0	0
ENSMUST00000154678	ENSMUSG00000086144	Gm11379	antisense	0.109006	0.38274	0	0.062096	0.070051	0	0.239204	0.136488	0
ENSMUST00000141440	ENSMUSG00000086643	Gm15687	antisense	0	0.165568	0	0	0	0.270511	0	0	0
ENSMUST00000132394	ENSMUSG00000087654	Gm12256	antisense	0	0.176477	0.126169	0.125202	0.179402	0	0	0.2853	0
ENSMUST00000176987	ENSMUSG00000093571	Gm24757	misc_RNA	0.672055	1.1559	0.457904	1.05337	1.04533	0.578681	1.08101	1.1757	0.484959
ENSMUST00000209925	ENSMUSG00000109604	Gm45346	antisense	0	0.153845	0	0.047617	0.194629	0	0.271677	0.201169	0.049436
ENSMUST00000154673	ENSMUSG00000085355	3010003L21Rik	antisense	0.05608	0	0	0.055515	0	0.028595	0	0	0.093268
ENSMUST00000209431	ENSMUSG00000074758	Gm5535	lincRNA	0.201544	0	0.518536	0.39124	1.60256	0.776907	1.20593	0.99568	0.412241
ENSMUST00000210718	ENSMUSG00000109855	Gm45613	antisense	0.177269	0.106071	0.100053	0.034568	0.09526	0.156969	0.131802	0.164599	0
ENSMUST00000155498	ENSMUSG00000086839	Gm11973	antisense	0.092271	0	0.043132	0.054241	0	0	0.051553	0.026349	0
ENSMUST00000221808	ENSMUSG00000113298	Gm48559	antisense	0	0	0.547162	0	0	0.196411	0	0	0.154836
ENSMUST00000097947	ENSMUSG00000073787	Gm10575	processed_transcript	0.182118	0.281265	0.24603	0.412233	0.180531	0.119581	0.097359	0.604032	0.481433
ENSMUST00000209694	ENSMUSG00000109770	Gm30085	lincRNA	1.15482	0.610178	0.812311	0.405466	0.554867	1.04703	0.982747	1.58715	0.943014
ENSMUST00000221804	ENSMUSG00000113680	Gm47405	sense_intronic	1.61089	1.837	1.5916	1.16884	1.92446	1.48366	2.29902	0.802104	2.01002
ENSMUST00000226114	ENSMUSG00000114452	A530001N23Rik	lincRNA	0.037742	0.058305	0.070251	0.036122	0	0	0.01765	0.05159	0.058345
ENSMUST00000174002	ENSMUSG00000092495	Gm20405	processed_transcript	3.23434	3.06086	2.48145	2.22764	3.49323	3.00549	2.14373	2.00073	1.07217
ENSMUST00000126498	ENSMUSG00000087356	Gm13856	antisense	0.088133	0	0	0.035273	0.027368	0	0	0	0
ENSMUST00000129175	ENSMUSG00000085260	Med9os	antisense	0.674517	0	0.190429	0.023569	0.129334	0	0	0.065452	0.363994
ENSMUST00000206788	ENSMUSG00000108523	4933430L12Rik	antisense	0	0	0	0	0.039928	0	0	0	0
ENSMUST00000134427	ENSMUSG00000085586	Gm11613	processed_transcript	4.97043	4.26515	3.68391	3.40169	4.7448	4.74176	4.55969	3.3402	4.24091
ENSMUST00000123155	ENSMUSG00000085754	Gm15886	antisense	0.883067	1.23821	1.15428	1.01181	1.14404	1.02517	1.03632	0.698621	1.14782
ENSMUST00000163715	ENSMUSG00000091079	Gm17105	sense_intronic	2.47711	2.7016	2.25871	2.79821	1.7875	2.92301	1.82314	3.05146	1.58473
ENSMUST00000219920	ENSMUSG00000111994	A330049N07Rik	lincRNA	0.123124	0	0.137338	0.147938	0	1.16344	0.77405	0	0.909011
ENSMUST00000219433	ENSMUSG00000112805	Gm34574	lincRNA	0.076159	0	0.117307	0.225228	0.060963	0.173301	0.219906	0.08611	0.203404
ENSMUST00000123707	ENSMUSG00000085284	Gm16189	antisense	0	0	0.094279	0	0	0	0.027436	0	0
ENSMUST00000126659	ENSMUSG00000085716	Gm13388	antisense	0.231658	0.025061	0.033721	0.06105	0	0.035366	0.006713	0.075595	0
ENSMUST00000219437	ENSMUSG00000112884	Gm47946	lincRNA	0	0	0	0	0	0	0	0.17596	0
ENSMUST00000219726	ENSMUSG00000112117	Rmst	lincRNA	2.86657	2.68496	1.50687	5.88392	2.19563	2.66741	2.70398	2.92552	2.58359
ENSMUST00000160997	ENSMUSG00000090200	1700025N21Rik	antisense	0.045364	0.087741	0	0	0	0	0	0	0.10784
ENSMUST00000123535	ENSMUSG00000054944	5330416C01Rik	lincRNA	0	0	0	0.199236	0	0.088572	0.18627	0	0.178764
ENSMUST00000141532	ENSMUSG00000048215	A630023P12Rik	lincRNA	0.2805	0.236432	0	0	0.158916	0.259857	0	0.171364	0
ENSMUST00000188950	ENSMUSG00000099735	1700122H20Rik	antisense	0.070624	0.099655	0.041256	0.187498	0	0.087958	0	0	0.157857
ENSMUST00000145400	ENSMUSG00000074466	Gm15417	antisense	0.351512	0.891045	1.09823	0.194002	0.720794	0.881843	0.582139	0.24197	0.560083
ENSMUST00000160446	ENSMUSG00000089982	Gm7568	antisense	0	0.040107	0	0	0.063524	0	0	0.168151	0
ENSMUST00000160445	ENSMUSG00000090216	Gm16549	antisense	0.138713	0.129278	0.050905	0.176197	0.177706	0	0.032208	0.030208	0.139262
ENSMUST00000186240	ENSMUSG00000102055	Gm28913	antisense	0.406418	0.128662	0.202177	0.428973	0	0.137238	0.068262	0.316061	0
ENSMUST00000181918	ENSMUSG00000097472	Gm26586	antisense	0.392908	0.304672	0.207286	0.250013	0.135486	0.15883	0.083791	0.095987	0.077813
ENSMUST00000140003	ENSMUSG00000087221	BC037032	processed_transcript	0	0	0.21115	0	0.302756	0	0	0.340826	0.251908
ENSMUST00000132485	ENSMUSG00000085174	Gm16206	antisense	0	0	0	0	0	0	0.04805	0	0.045245
ENSMUST00000175508	ENSMUSG00000093249	Gm24576	misc_RNA	0	0	0.03727	0.108458	0	0	0	0	0
ENSMUST00000181268	ENSMUSG00000097841	4930511A02Rik	lincRNA	0.063229	0	0	0	0	0	0	0	0
ENSMUST00000140009	ENSMUSG00000087465	Gm13905	lincRNA	0.07489	0	0	0	0	0	0	0	0
ENSMUST00000181265	ENSMUSG00000097013	Gm26710	lincRNA	0.528597	0.421237	0.280837	0.525315	0.509274	0.457199	0.47806	0.464034	0.359665
ENSMUST00000181912	ENSMUSG00000097276	4930525G20Rik	antisense	0.841811	0.544226	0.470465	0.589749	0.431957	0.432961	0.419585	0.545912	0.391899
ENSMUST00000181915	ENSMUSG00000097028	Ptgs2os	processed_transcript	0.302543	0.214688	0.423254	0.1098	0.469282	0.28599	0.369371	0.111639	0.329609
ENSMUST00000181262	ENSMUSG00000097219	Gm26551	lincRNA	0.083614	0.214596	0.135403	0.461913	0.233799	0.14109	0.189316	0.301755	0.356726
ENSMUST00000181260	ENSMUSG00000096941	Gm26720	lincRNA	0.035922	0.0398	0.066419	0.054044	0.013475	0	0.029304	0.035663	0.061406
ENSMUST00000184429	ENSMUSG00000098659	1110015O18Rik	lincRNA	0.107311	0.407777	0.208804	0.807866	0	0.103194	0.365354	0.196241	0.36479
ENSMUST00000232323	ENSMUSG00000116645	AC154667.1	antisense	0.140294	0.217511	0.156804	0.425774	0.380608	0.178491	0.413784	0.276099	0.221207
ENSMUST00000138875	ENSMUSG00000087056	Gm14004	processed_transcript	1.84909	1.24719	1.07074	1.91779	1.04493	0.855425	1.62112	2.87758	1.31578
ENSMUST00000182819	ENSMUSG00000098234	Snhg6	lincRNA	2.35024	2.17539	1.20545	3.32819	1.94876	3.21647	3.27619	2.0075	1.58057
ENSMUST00000228200	ENSMUSG00000115082	Gm49189	antisense	0.097155	0.050379	0	0.083557	0	0	0	0	0
ENSMUST00000134552	ENSMUSG00000086753	Gm15751	sense_overlapping	0.366612	0.306798	0.330147	0.354326	0.312249	0.265087	0.176294	0.293072	0.397319
ENSMUST00000228205	ENSMUSG00000115433	Gm49267	antisense	0	0	0	0	0.065577	0	0	0	0
ENSMUST00000228204	ENSMUSG00000115145	Gm35166	antisense	0	0.166495	0.321904	0	0.428854	0.451181	0.394438	0.28916	0.304316
ENSMUST00000201350	ENSMUSG00000107368	1700018A23Rik	antisense	0	0	0	0	0.056079	0	0	0.053715	0
ENSMUST00000122773	ENSMUSG00000084722	Gm24140	misc_RNA	0	0.141257	0	0	0	0	0	0.141161	0.103851
ENSMUST00000206736	ENSMUSG00000108333	Gm45095	antisense	0	0.2745	0.114103	0.497133	0.56482	0.703268	0.186796	0.247433	0
ENSMUST00000181285	ENSMUSG00000097614	Gm26508	lincRNA	1.45466	1.1003	1.22949	1.7463	1.70419	1.17201	1.03873	1.59579	1.70111
ENSMUST00000129108	ENSMUSG00000087516	Tbx3os1	antisense	0.566059	0.880359	0.22499	0.865531	0.624109	0.426919	0.255882	0.669606	0.26964
ENSMUST00000232713	ENSMUSG00000117297	CT571247.2	sense_intronic	0	0	0	0.133513	0	0	0.040291	0	0
ENSMUST00000181289	ENSMUSG00000097604	Gm17322	lincRNA	1.35644	1.56277	1.231	1.01822	2.27237	1.65715	2.38322	0.968813	1.60681
ENSMUST00000205858	ENSMUSG00000108417	Gm30928	lincRNA	0.008122	0	0.106915	0	0	0	0.00827	0	0.017355
ENSMUST00000209101	ENSMUSG00000109491	Gm15396	antisense	0.217295	0.353295	0.255412	0.36674	0.234497	0.396794	0.186286	0.226319	0.276803
ENSMUST00000181550	ENSMUSG00000097156	Gm3764	lincRNA	6.44494	8.35119	7.51675	7.99583	8.5473	9.30677	8.27276	6.00262	6.13068
ENSMUST00000151688	ENSMUSG00000084919	Ptprtos	antisense	0	0	0	0	0.059851	0	0.035468	0	0
ENSMUST00000167899	ENSMUSG00000091514	Gm17484	lincRNA	1.55277	0.929942	1.12367	1.05186	1.13958	1.21452	0.971813	1.13593	0.729868
ENSMUST00000232402	ENSMUSG00000116719	AC183097.1	processed_transcript	0.511226	0.203398	0.405691	0.710719	0.720245	0.502631	0.388819	0.520745	0.032049
ENSMUST00000185026	ENSMUSG00000098649	Gm27199	antisense	0	0.534509	0	0.155675	0	0	0	0.055763	0
ENSMUST00000145581	ENSMUSG00000085180	AI838599	lincRNA	0.101398	0	0	0.055794	0	0.181542	0.250935	0	0.045338
ENSMUST00000232155	ENSMUSG00000116755	CT025584.1	lincRNA	0.37763	0	0	0.163334	0.038543	0	0.02104	0.377955	0.547051
ENSMUST00000181605	ENSMUSG00000097006	9530082P21Rik	antisense	1.52191	1.43209	1.48143	2.18036	1.58795	1.40739	1.41761	1.47976	1.28168
ENSMUST00000186480	ENSMUSG00000102101	Zbtb11os1	antisense	2.97178	4.08903	3.11127	3.21494	4.04611	2.69889	2.89337	3.15971	2.99625
ENSMUST00000150514	ENSMUSG00000087674	4930447M23Rik	lincRNA	1.58215	1.14024	1.18681	1.04408	0.605096	1.09857	1.39857	1.64018	0.978531
ENSMUST00000197311	ENSMUSG00000104600	Dmrt1i	sense_intronic	0.064526	0	0	0.040639	0.080364	0.13431	0	0	0
ENSMUST00000218411	ENSMUSG00000112285	CT030161.1	sense_intronic	2.24394	1.97305	1.31898	1.05849	0.522884	2.23185	2.24711	2.87739	1.86008
ENSMUST00000143781	ENSMUSG00000085811	Cep112it	sense_intronic	0.669406	0.783175	0.891596	1.26412	1.02698	0.766472	1.11205	1.29124	0.530744
ENSMUST00000217945	ENSMUSG00000112304	Gm35206	antisense	0.123739	0	0	0	0	0.030423	0	0	0
ENSMUST00000164755	ENSMUSG00000090534	Gm4675	lincRNA	0.386278	0.341325	0.266896	0.240692	0.147213	0.205886	0.331637	0.182396	0.230676
ENSMUST00000194444	ENSMUSG00000103669	2900042K21Rik	sense_overlapping	0.398082	0.242743	0.249984	0.928514	0.322212	0.114751	0.300978	0.363872	0.486019
ENSMUST00000197648	ENSMUSG00000106060	Gm42488	lincRNA	0.031527	0.01457	0	0.059945	0	0	0.02939	0.02754	0.075674
ENSMUST00000125355	ENSMUSG00000085745	Gm14372	antisense	0.116757	0.209614	0.173322	0.302661	0.091096	0.068338	0.129806	0.186227	0.086788
ENSMUST00000125308	ENSMUSG00000087700	Gm15283	antisense	0.324024	0.351141	0.132708	0.149547	0.087447	0	0.023724	0.178574	0.268695
ENSMUST00000099693	ENSMUSG00000075025	Gm10804	lincRNA	0	0	0	0	0.007814	0	0	0	0
ENSMUST00000220322	ENSMUSG00000112121	C230072F16Rik	lincRNA	0.125892	0.183948	1.19856	0.13351	1.09017	0.377373	0.813997	0.218142	0.020547
ENSMUST00000217490	ENSMUSG00000110915	Gm36198	antisense	0	0.128967	0.16508	0.1858	0.160578	0.258033	0.189749	0.504154	0.185148
ENSMUST00000125653	ENSMUSG00000085072	Ict1os	antisense	0.096649	0.068339	0	0.220384	0.238551	0.231521	0.107571	0	0.154886
ENSMUST00000205212	ENSMUSG00000107688	Gm44091	sense_intronic	5.90541	3.67928	4.8695	5.43481	5.51479	8.02407	5.2754	4.35036	4.26472
ENSMUST00000181105	ENSMUSG00000097019	Gm26663	lincRNA	0	0.024968	0.020629	0.025767	0.016406	0	0.072145	0	0.02974
ENSMUST00000123014	ENSMUSG00000087586	Gm6938	lincRNA	0	0.053771	0.213746	0.366479	0.152136	0.17612	0.165489	0	0.164717
ENSMUST00000216941	ENSMUSG00000111846	Gm47271	antisense	0	0.070655	0	0	0.061719	0	0	0	0
ENSMUST00000181139	ENSMUSG00000097777	Gm16794	antisense	0.153186	0.233647	0.261229	0.161843	0.020304	0.181885	0.207372	0.252381	0.045111
ENSMUST00000164104	ENSMUSG00000092090	Gm3294	lincRNA	0.682498	0.788984	0.84784	0.709716	1.04429	0.820352	0.949789	0.585844	1.86946
ENSMUST00000225497	ENSMUSG00000114639	Gm31946	lincRNA	0.077406	0	0.218366	0.223072	0.866767	0	0	0.24571	0
ENSMUST00000124061	ENSMUSG00000086384	Banf2os	antisense	0	0	0	0.062476	0.12367	0.064792	0.056328	0.238747	0.070445
ENSMUST00000218673	ENSMUSG00000112153	Gm47591	sense_intronic	12.0111	11.2942	11.9479	12.8276	9.81195	11.0644	10.8638	10.1261	10.9459
ENSMUST00000181132	ENSMUSG00000097484	Gm26807	antisense	0.081097	0.027363	0.063222	0.01423	0.021814	0.01174	0.053284	0.035254	0.03664
ENSMUST00000180623	ENSMUSG00000097615	Gm2061	lincRNA	1.15447	1.28984	0.908382	1.43701	1.07747	1.28744	1.02841	1.51989	0.669474
ENSMUST00000125095	ENSMUSG00000085357	Gm13480	lincRNA	0	0	0	0.048493	0	0	0.04755	0	0.054313
ENSMUST00000218255	ENSMUSG00000112117	Rmst	lincRNA	0.276605	0.065015	0.13769	1.25663	0.224728	0.136836	0.119159	0.469993	0.157169
ENSMUST00000181730	ENSMUSG00000097872	Gm26702	lincRNA	2.7346	2.53686	3.16677	3.2192	3.25229	2.74032	3.58858	3.81354	3.05086
ENSMUST00000181045	ENSMUSG00000097908	4933404O12Rik	lincRNA	0.195952	1.5667	2.34276	3.32472	2.31487	2.66666	2.48859	3.49628	2.36022
ENSMUST00000146269	ENSMUSG00000085923	Gm12781	antisense	0	0	0	0.056004	0	0	0.064079	0	0
ENSMUST00000197262	ENSMUSG00000087336	Gm15860	antisense	1.302	0.924751	0.736331	1.27937	1.04928	0.776087	1.04917	1.16601	0.629116
ENSMUST00000181739	ENSMUSG00000096971	4930556M19Rik	processed_transcript	0.274403	0.084245	0.421358	0.096773	0.358088	0.240125	0.251141	0.080702	0.166623
ENSMUST00000231577	ENSMUSG00000116718	AC154378.1	lincRNA	0.257574	0	0.134745	0.061785	0.062014	0.094766	0.050529	0.116975	0.036837
ENSMUST00000154305	ENSMUSG00000072591	5930412G12Rik	lincRNA	0.656758	0.314928	0.313798	0.351498	0.580271	0.158906	0.343564	0.464487	0.352018
ENSMUST00000181049	ENSMUSG00000097301	AW121686	lincRNA	0.80161	0.954374	0.857928	0.797557	0.4316	0.834093	0.443148	1.15891	0.600911
ENSMUST00000218708	ENSMUSG00000112860	Gm47439	antisense	0.70485	0.263563	0.225952	0.706796	0.400982	0.358516	0.442857	0.374883	0.339022
ENSMUST00000146657	ENSMUSG00000085106	Gm16000	antisense	0.11373	0.306461	0.1675	0.102539	0	0.362869	0.19372	0.189644	0.1355
ENSMUST00000224305	ENSMUSG00000051606	2010001K21Rik	processed_transcript	0	0	0.456999	0	0.402029	0	0.493073	0	0
ENSMUST00000204630	ENSMUSG00000107728	Gm38910	lincRNA	1.53709	1.56549	1.24675	0.617317	1.69802	1.52891	1.45148	0.828194	1.91953
ENSMUST00000146654	ENSMUSG00000085445	Gm16348	processed_transcript	0.021173	0.009851	0.039411	0.040665	0	0	0	0.057692	0.016211
ENSMUST00000208266	ENSMUSG00000097585	E230029C05Rik	processed_transcript	0.495532	0.33273	0.2716	0.569507	1.29921	0.566436	1.54109	0.737515	0.379051
ENSMUST00000217700	ENSMUSG00000112161	Gm34045	lincRNA	0.329411	0.323131	0.563844	0.381993	0	0.361329	0.048127	0.509009	0.203946
ENSMUST00000123899	ENSMUSG00000086205	Gm12679	antisense	0	0.126303	0	0.19081	0.26286	0.476122	0	0	0.151089
ENSMUST00000152147	ENSMUSG00000073155	1810058I24Rik	lincRNA	2.42051	1.6326	2.97774	2.41456	3.06365	3.22895	1.86502	2.17247	2.68424
ENSMUST00000230800	ENSMUSG00000100303	2600014E21Rik	lincRNA	0.316196	0.636202	0.682842	0.134772	0.074672	0.284706	0.088895	0.419114	0.250366
ENSMUST00000152143	ENSMUSG00000074466	Gm15417	antisense	0.541406	0	0	0.345053	0	0	1.01555	0.213643	0.509456
ENSMUST00000145520	ENSMUSG00000084803	5830444B04Rik	processed_transcript	0.184149	0.119538	0.053825	0.121005	0.149429	0	0.055396	0.150223	0.154839
ENSMUST00000139455	ENSMUSG00000086449	9030204H09Rik	antisense	0	0	0	0	0	0.043252	0	0	0
ENSMUST00000169055	ENSMUSG00000024845	Tmem134	processed_transcript	6.41517	3.47035	2.74402	4.02589	2.5174	3.69608	3.84474	5.66827	4.18863
ENSMUST00000224046	ENSMUSG00000086213	A330040F15Rik	processed_transcript	0.026662	0.020023	0.014653	0.044196	0.015553	0.116748	0.04625	0.059142	0
ENSMUST00000224044	ENSMUSG00000114419	5430414B19Rik	sense_intronic	1.71807	1.04755	2.01715	1.79768	1.26052	1.6767	2.03301	0.961478	2.25171
ENSMUST00000124118	ENSMUSG00000084876	Gm14965	processed_transcript	0.090877	0.293988	0	0.273595	0.117459	0.354904	0	0.140546	0.274287
ENSMUST00000180982	ENSMUSG00000097073	9430037G07Rik	lincRNA	0.789196	0.546035	0.881055	1.75905	0.725447	1.09227	0.708947	0.798019	0.568905
ENSMUST00000141846	ENSMUSG00000086350	B230369F24Rik	antisense	1.6855	1.37205	1.35982	1.8251	1.53472	1.46846	1.49831	1.51615	1.50514
ENSMUST00000204328	ENSMUSG00000097354	2310001H17Rik	lincRNA	0.111186	0.099297	0.065434	0.297637	0.143266	0	0.056272	0.247779	0.087649
ENSMUST00000140826	ENSMUSG00000086211	Gm12462	antisense	0	0.21869	0.035764	0.031683	0	0.068988	0.183602	0.082771	0
ENSMUST00000153431	ENSMUSG00000086330	1700007J10Rik	processed_transcript	0.060706	0.051279	0.287096	0.022497	0.122111	0.082883	0.070255	0.097945	0.386811
ENSMUST00000185324	ENSMUSG00000097777	Gm16794	antisense	0.627774	0.561654	0.609771	0.83345	0.649836	1.04991	0.791528	0.821178	0.389913
ENSMUST00000217127	ENSMUSG00000111806	Gm47403	lincRNA	0.018635	0.051215	0.034456	0.014221	0	0.01294	0	0.064633	0.099216
ENSMUST00000170929	ENSMUSG00000091864	Gm17102	lincRNA	0.39858	0.851101	1.06705	0.705266	0.937181	0.832028	1.82991	0.475422	0.530943
ENSMUST00000199123	ENSMUSG00000104720	Gm43138	sense_intronic	2.0445	1.73733	2.40367	2.46618	2.12875	1.9154	1.49589	1.61216	1.48338
ENSMUST00000194628	ENSMUSG00000097099	Gm9917	antisense	0.346171	0.098234	0	0	0.099396	0.157922	0.082075	0.03272	0
ENSMUST00000199794	ENSMUSG00000105055	Gm43079	antisense	0	0	0	0	0	0	0	0	0
ENSMUST00000230714	ENSMUSG00000116272	Gm49540	antisense	0	0.18241	0.073665	0.731697	0.09789	0.229416	0.214893	0.445758	0.850737
ENSMUST00000210049	ENSMUSG00000109853	Gm33045	lincRNA	0.753567	0.096401	0.840019	0.837046	0.194649	0.245035	0.417275	0.498774	0.601757
ENSMUST00000151945	ENSMUSG00000086689	Gm16876	antisense	0.036631	0	0	0	0.093737	0.048987	0	0	0
ENSMUST00000220039	ENSMUSG00000112430	Gm30624	lincRNA	0	0.049883	0	0.305976	0	0	0	0	0.121501
ENSMUST00000228024	ENSMUSG00000115100	Gm34934	lincRNA	0.164433	0.185983	0.142989	0.171108	0.282621	0.184789	0.263079	0.189711	0.055966
ENSMUST00000128138	ENSMUSG00000085705	Gm16046	lincRNA	0.099747	0	0	0.148902	0.4757	0	0.060952	1.08473	0
ENSMUST00000196795	ENSMUSG00000105265	Sox2ot	processed_transcript	0.171501	0.241947	0.212716	1.80034	0.5756	0.05957	0.132287	0.323406	0.381799
ENSMUST00000129409	ENSMUSG00000085560	C230038L03Rik	processed_transcript	0	0.097419	0.035594	0.036849	0.058309	0.090631	0.036132	0.125703	0.041272
ENSMUST00000129408	ENSMUSG00000086681	Gm16178	antisense	0.058665	0.014113	0	0	0.073378	0.14784	0.129273	0	0.09333
ENSMUST00000220031	ENSMUSG00000112489	9230116L04Rik	lincRNA	0.187143	0.308811	0.199841	0.173062	0.330013	0.238526	0.342148	0.29592	0.172404
ENSMUST00000166902	ENSMUSG00000090861	Arf4os	antisense	0.194008	0.166041	0.186086	0.42838	0.192718	0	0.174538	0	0.100187
ENSMUST00000127301	ENSMUSG00000084808	9430091E24Rik	processed_transcript	1.05965	0.918206	1.11627	0.936577	0.508514	0.95917	1.36366	0.72706	0.960532
ENSMUST00000181436	ENSMUSG00000097476	Gm26583	lincRNA	0.094591	0.087043	0.157766	0.118336	0.144648	0.131493	0.138143	0.149855	0.154802
ENSMUST00000129158	ENSMUSG00000085150	Gm16346	antisense	0	0.075149	0.066932	0	0	0.034831	0	0.011296	0.126189
ENSMUST00000184343	ENSMUSG00000098674	Gm27813	misc_RNA	1.34369	1.06191	1.44933	1.07168	1.93123	0.675001	1.17397	0.572414	1.04228
ENSMUST00000153726	ENSMUSG00000084785	Gm13972	processed_transcript	0	0	0	0.015326	0	0	0.030057	0	0.023933
ENSMUST00000171723	ENSMUSG00000090558	Gm17202	antisense	0.421456	0.283153	0.178094	0.134769	0.322044	0.353135	0.168451	0.241948	0.354494
ENSMUST00000199056	ENSMUSG00000105076	A930003O13Rik	lincRNA	0.478999	0.312955	0.263822	0.558215	0.370286	0.306457	0.163823	0.337389	0.458418
ENSMUST00000099676	ENSMUSG00000075010	AW112010	lincRNA	1.32331	0.667617	1.22988	0.876856	0.927902	0.762081	1.17001	0.613977	1.05734
ENSMUST00000100641	ENSMUSG00000072573	Gm10369	antisense	0.172547	0.122795	0.119455	0.060585	0	0	0.04142	0.039952	0
ENSMUST00000183294	ENSMUSG00000097992	Gm27016	lincRNA	0	0	0.131463	0	0	0	0	0	0.009652
ENSMUST00000229002	ENSMUSG00000097511	Gm16677	lincRNA	0.031412	0	0	0	0.009808	0	0	0	0
ENSMUST00000230620	ENSMUSG00000116480	Gm49512	sense_intronic	1.42793	1.47802	0.960704	1.88731	1.3679	1.13816	1.6795	1.5835	1.52154
ENSMUST00000206492	ENSMUSG00000108738	Gm44777	antisense	0.469395	0.606466	0.611518	0.662451	0.445716	0.947233	0.59375	0.883256	0.74018
ENSMUST00000159791	ENSMUSG00000078247	Airn	antisense	0.491292	0.478046	0.203836	0.434894	0.352828	0.692464	0.168195	0.651092	0.422025
ENSMUST00000130256	ENSMUSG00000085133	B930095G15Rik	sense_intronic	36.4785	21.3578	18.8814	23.294	15.8154	21.4987	13.4609	32.3816	23.9331
ENSMUST00000180426	ENSMUSG00000096974	Gm26881	antisense	0	0	0.004309	0.656925	0.008577	0.098836	0	0.030967	0
ENSMUST00000180427	ENSMUSG00000097927	Gm6999	lincRNA	0.356462	0.176889	0.185599	0.291143	0.675362	0.247489	0.72563	0.388594	0.100943
ENSMUST00000188600	ENSMUSG00000101344	Gm29183	lincRNA	0.169878	0.073766	0.218102	0.065755	0.262991	0.085764	0	0.181646	0.104517
ENSMUST00000034183	ENSMUSG00000031736	Crnde	processed_transcript	0.324123	0.089414	0.02835	0.137883	0.070936	0.135134	0	0.194799	0.078677
ENSMUST00000185637	ENSMUSG00000101062	Gm28821	antisense	0	0	0	0	0	0	0	0	0
ENSMUST00000188608	ENSMUSG00000020992	4930512B01Rik	processed_transcript	0.102783	0.177472	0.053489	0.022342	0.099126	0.101524	0	0.043794	0
ENSMUST00000183512	ENSMUSG00000099137	Gm10603	antisense	0	0	0	0.066317	0	0	0	0	0.095249
ENSMUST00000130892	ENSMUSG00000086247	Gm15787	processed_transcript	0.148116	0.08576	0.037598	0.24854	0.218276	0.076766	0.207664	0.325463	0.217108
ENSMUST00000140488	ENSMUSG00000087479	Gm16835	processed_transcript	1.73741	1.31038	1.61511	2.20569	1.8384	1.58325	2.00475	1.7204	1.49306
ENSMUST00000125869	ENSMUSG00000085397	Gm13524	antisense	1.70225	0.573625	0.574946	0.799485	0.657519	0.652036	0.991841	1.0415	0.710336
ENSMUST00000167642	ENSMUSG00000105852	Gm42890	processed_transcript	2.22927	0.745353	0.581148	4.73356	1.20958	3.54785	1.48077	0.590083	0.65873
ENSMUST00000211380	ENSMUSG00000080058	Gm11175	antisense	11.6851	14.3003	12.9317	19.2049	18.6009	13.3176	19.2887	19.0875	13.5175
ENSMUST00000128545	ENSMUSG00000085563	2210411M09Rik	antisense	0	0	0	0	0	0	0	0	0
ENSMUST00000159953	ENSMUSG00000089663	Gm15651	antisense	0.053061	0.291891	0.287862	0.116395	0.218023	0.232441	0.154236	0.17388	0.097439
ENSMUST00000128542	ENSMUSG00000086938	4930481A15Rik	antisense	0.594211	0.516578	0.698233	0.714557	0.465256	0.647045	0.74243	1.08577	0.325046
ENSMUST00000196233	ENSMUSG00000106137	Gm42538	antisense	0.229202	0.235635	0	0.146986	0	0.578529	0.248296	0	0.244614
ENSMUST00000189156	ENSMUSG00000101438	Gm19412	antisense	1.01759	0.73852	1.41159	0.862584	0.621927	0.966838	0.463467	1.19095	0.419902
ENSMUST00000206944	ENSMUSG00000108720	Gm44672	antisense	0.081642	0.187011	0.327001	0.286775	0.1676	0.295573	0.175307	0.123778	0.142461
ENSMUST00000206822	ENSMUSG00000108425	Gm44706	antisense	0	0	0	0	0	0	0.108352	0	0.066642
ENSMUST00000155010	ENSMUSG00000054514	Atad3aos	antisense	0	0.182839	0	0	0.345214	0	0.614507	0	0.451425
ENSMUST00000153899	ENSMUSG00000084978	Gm11655	antisense	0	0.088846	0.173526	0.162204	0.3063	0.004934	0.057722	0.070755	0
ENSMUST00000208383	ENSMUSG00000108849	Gm35147	lincRNA	0.075867	0.168078	0.191889	0.098571	0.052215	0.368843	0	0.133359	0
ENSMUST00000220818	ENSMUSG00000113404	Gm48622	lincRNA	0.025268	0	0.282946	0.033543	0.422247	0.06349	0.170478	0.087703	0.116092
ENSMUST00000150367	ENSMUSG00000087466	A330041J22Rik	antisense	0.679129	1.00545	0.727426	0.636226	0.723958	0.635748	0.603772	0.786558	0.305144
ENSMUST00000157247	ENSMUSG00000087872	Gm26098	misc_RNA	0	0	0	0	0	0	0.056685	0	0
ENSMUST00000180738	ENSMUSG00000097443	Gm17529	antisense	0.017732	0	0.030339	0	0.067621	0.064604	0.015373	0	0.0878
ENSMUST00000188162	ENSMUSG00000100826	Snhg14	processed_transcript	26.9213	32.7369	24.912	38.0084	32.9404	36.6144	36.0304	42.3704	26.9183
ENSMUST00000190783	ENSMUSG00000099553	Gm29538	lincRNA	0.215869	0.199531	1.06236	0.075762	0.368779	0.212122	0.447566	0	0
ENSMUST00000180730	ENSMUSG00000097493	9930014A18Rik	processed_transcript	0.427588	0.483987	0.727563	0.404263	2.12267	0.81102	2.15778	0.468779	0.583888
ENSMUST00000180731	ENSMUSG00000097107	Platr6	lincRNA	0.08389	0.03364	0.206726	0.026407	0.076756	0.176408	0.037489	0.056884	0.089626
ENSMUST00000131947	ENSMUSG00000087368	BC065397	processed_transcript	0	0	0	0.508664	0	0.13459	0.210368	0.316125	0
ENSMUST00000180734	ENSMUSG00000097242	Gm16907	lincRNA	0.34977	0.353795	0.394641	0.493884	0.333975	0.584169	0.317817	0.528588	0.143829
ENSMUST00000180735	ENSMUSG00000097576	D930030I03Rik	antisense	0.441582	0.057977	0.355171	0.381672	0.191886	0.25415	0.175544	0.261184	0
ENSMUST00000208294	ENSMUSG00000109432	Gm44785	lincRNA	0	0	0	0	0	0	0	0.049376	0
ENSMUST00000158770	ENSMUSG00000089395	Gm23024	misc_RNA	0	0.061151	0	0.279552	0	0	0	0.091406	0
ENSMUST00000158850	ENSMUSG00000089475	Gm25363	misc_RNA	4.44255	4.55511	3.45675	4.26339	3.45917	4.35592	3.43522	4.1498	8.08343
ENSMUST00000183297	ENSMUSG00000097039	Pvt1	lincRNA	2.4326	2.72735	2.76713	1.83124	4.06716	4.13873	2.93079	2.75533	1.72802
ENSMUST00000186713	ENSMUSG00000100039	Gm28959	antisense	0.810573	0.848215	0.456241	0.645431	0.746119	0.89486	0.595047	0.787134	0.572176
ENSMUST00000186806	ENSMUSG00000022639	Dubr	lincRNA	0.094066	0.082808	0.628982	0.446895	0.128137	0.063545	0.351103	0.505316	0.274811
ENSMUST00000161822	ENSMUSG00000090207	4930524O07Rik	antisense	0.332454	0.302041	0.290914	0.426735	0.346271	0.537702	0.094081	0.386443	0.74045
ENSMUST00000206318	ENSMUSG00000108675	Gm44970	lincRNA	0	0	0	0	0	0	0	0.065365	0
ENSMUST00000196524	ENSMUSG00000106157	4930555A03Rik	lincRNA	0	0	0	0.105304	0	0	0	0	0.085602
ENSMUST00000161826	ENSMUSG00000103393	Gm38304	antisense	0.033044	0.050383	0	0	0.058115	0	0.028002	0.061988	0.181044
ENSMUST00000221491	ENSMUSG00000113985	9130015A21Rik	lincRNA	0	0	0	0.074489	0	0	0	0	0
ENSMUST00000196527	ENSMUSG00000105352	C030018K13Rik	lincRNA	2.1417	1.44433	1.2358	0.869421	1.22264	2.16605	2.20279	1.18227	1.49183
ENSMUST00000127317	ENSMUSG00000086557	Gm15999	lincRNA	0	0.030062	0	0	0	0	0	0.152278	0
ENSMUST00000161924	ENSMUSG00000089711	Gm16240	antisense	0.339171	0.12655	0.089368	0.119629	0.090328	0.414043	0.006195	0.368219	0.352739
ENSMUST00000161925	ENSMUSG00000090026	Gm15996	antisense	0.103895	0.198126	0.13092	0.144553	0.132632	0.165757	0.135653	0	0.226734
ENSMUST00000161923	ENSMUSG00000089652	Gm16025	lincRNA	0	0	0	0	0	0	0	0	0
ENSMUST00000161921	ENSMUSG00000063087	Gm10125	processed_transcript	0.9602	1.27483	1.55794	2.2915	1.56909	0.746873	0.765198	1.51769	1.21735
ENSMUST00000150705	ENSMUSG00000085519	Gm13703	antisense	0	0.13498	0.072573	0.172558	0.542945	0.159059	0.264753	0.292802	0
ENSMUST00000150702	ENSMUSG00000086515	Erich2os	antisense	0.083614	0.077285	0.071162	0.495723	0.190616	0	0.394019	0.179129	0.303087
ENSMUST00000198876	ENSMUSG00000104829	Gm43685	antisense	0	0	0	0.137373	0	0	0	0	0
ENSMUST00000233056	ENSMUSG00000117216	AC126040.2	antisense	0	0	0	0.177304	0.071481	0.060883	0	0.037017	0.160855
ENSMUST00000198307	ENSMUSG00000105651	1700017M07Rik	lincRNA	0.272252	0.055811	0	0.119011	0.124889	0.034252	0.081557	0.123042	0
ENSMUST00000180955	ENSMUSG00000097452	Gm2824	lincRNA	1.59854	1.66306	1.82249	0.647163	0.478898	1.27376	0.908382	1.24368	1.76081
ENSMUST00000173165	ENSMUSG00000092220	Gm20528	processed_transcript	0	0	0	0.045564	0	0	0	0	0
ENSMUST00000180958	ENSMUSG00000097204	Gm17690	antisense	0.934874	0.72214	0.945588	0.646473	0.889532	0.753116	0.983776	0.614552	0.414489
ENSMUST00000158150	ENSMUSG00000088775	Gm26037	misc_RNA	2.85734	3.30992	1.80184	2.93399	4.22685	3.42455	1.6385	2.59686	3.27742
ENSMUST00000203662	ENSMUSG00000108207	1810059H22Rik	processed_transcript	0.383554	0.389674	0.228083	0.43168	0.630229	0.646139	0.387432	0.284409	0.28054
ENSMUST00000181443	ENSMUSG00000097142	Gm26778	lincRNA	0.884821	1.27669	1.14083	1.00082	1.43638	1.39099	1.81418	0.925048	0.629841
ENSMUST00000206557	ENSMUSG00000108393	Gm32633	lincRNA	0.07826	0.106532	0.380148	0.241949	0.462269	0.403265	0.086184	0.050916	0.138107
ENSMUST00000190718	ENSMUSG00000101648	Gm29388	sense_intronic	0.898009	0.7718	0.793618	0.729608	0.221688	0.45786	1.02188	0.328318	1.5735
ENSMUST00000211086	ENSMUSG00000110316	Gm45311	sense_intronic	4.75385	5.21548	5.31808	5.93421	3.19062	4.09592	2.79012	5.82554	4.42061
ENSMUST00000222672	ENSMUSG00000113722	Snhg10	lincRNA	1.27078	0.279986	0.001315	0.001533	0	0.000931	0.001006	0	0
ENSMUST00000130679	ENSMUSG00000006462	A530013C23Rik	lincRNA	0.29904	0.194375	0.40124	0.176774	1.18667	0.623839	0.991282	0.261131	0.303322
ENSMUST00000222671	ENSMUSG00000113425	Gm48653	lincRNA	1.08394	0.650613	0.706458	0.759782	0.899629	0.780467	0.988529	0.683397	0.789142
ENSMUST00000180881	ENSMUSG00000097023	Mir9-3hg	lincRNA	0	0.827658	0.494612	0	0	1.07678	1.49117	0	0
ENSMUST00000180550	ENSMUSG00000097748	Gm26533	lincRNA	0.244082	0.316888	0.227746	0.373512	0.227298	0.336916	0.444709	0.231844	0.04966
ENSMUST00000138462	ENSMUSG00000086921	Gm13189	lincRNA	6.97297	6.82768	5.87532	6.66493	4.95614	5.61589	5.34932	6.46393	4.8456
ENSMUST00000215560	ENSMUSG00000110831	Gm48159	antisense	0.254767	0.213377	0.130883	0.041571	0.059112	0.123887	0.170295	0.094447	0.018544
ENSMUST00000155101	ENSMUSG00000053049	Gm15413	antisense	0.026272	0.053733	0.048577	0.084955	0.038675	0.157203	0	0.057212	0
ENSMUST00000132811	ENSMUSG00000086942	Gm15489	antisense	0.020473	0.084876	0.188159	0.160746	0.022074	0	0	0.141886	0.088166
ENSMUST00000162566	ENSMUSG00000070315	4930581F22Rik	processed_transcript	0.153217	0	0.295019	0.782517	0.837	0.436547	0.554565	0.58084	0.482209
ENSMUST00000213712	ENSMUSG00000110996	Gm36251	lincRNA	1.33087	0.532103	0.110497	0.373603	0.024908	0.216996	0.085429	1.20213	0.365991
ENSMUST00000181317	ENSMUSG00000097635	Gm26826	antisense	0.792137	0.970892	0.754945	0.391479	0.700596	0.500861	0.600222	0.658443	0.721433
ENSMUST00000122470	ENSMUSG00000084419	Gm22275	misc_RNA	0	0	0.137962	0	0	0.09239	0	0	0
ENSMUST00000182486	ENSMUSG00000097571	Jpx	lincRNA	1.14624	0.170735	0	0.641164	0	1.14032	0.406833	0	0.314599
ENSMUST00000191222	ENSMUSG00000100738	2010106C02Rik	antisense	0	0	0.15305	0.050058	0.2435	0.134023	0.339823	0.113422	0.119887
ENSMUST00000154068	ENSMUSG00000085564	Gm12198	processed_transcript	0.283084	0.601896	0.24759	0.365666	0.355341	0.511882	0.374737	0.47248	0.119195
ENSMUST00000186604	ENSMUSG00000101640	Gm28376	antisense	0.115268	0.107335	0.369501	0	0.396356	0.368504	0.355295	0.091649	0.065981
ENSMUST00000159568	ENSMUSG00000090063	Dlx6os1	antisense	7.97249	10.225	7.85445	14.1009	4.91569	6.88987	5.10531	9.40542	7.87787
ENSMUST00000131299	ENSMUSG00000092201	A530058N18Rik	processed_transcript	0	0.099427	0.013254	0.069345	0.138468	0.072025	0.06665	0.068667	0.056678
ENSMUST00000147774	ENSMUSG00000086719	Gm16275	antisense	0.732638	0.501313	0.313894	0.486821	0.746916	0.300335	0.670777	0.202397	0.361305
ENSMUST00000122551	ENSMUSG00000084500	Gm25320	misc_RNA	0	0.145029	0	0	0.019129	0	0	0.062021	0
ENSMUST00000154065	ENSMUSG00000087129	Gm16316	antisense	0.090192	0.013849	0.069257	0.014292	0.084258	0.114797	0.042918	0.067769	0.239044
ENSMUST00000143888	ENSMUSG00000086565	Gm13133	antisense	0.040323	0.081152	0.042697	0	0.064991	0	0.087247	0.07378	0
ENSMUST00000186025	ENSMUSG00000044694	2010007H06Rik	antisense	0.350539	0.155605	0.189364	0.381156	0.342663	0.272791	0.240291	0.277635	0.275015
ENSMUST00000190967	ENSMUSG00000100706	Gm19744	processed_transcript	0.981462	0.849369	1.09464	0.505605	0.780488	1.41932	0.718495	0.567122	2.02632
ENSMUST00000227097	ENSMUSG00000115456	Gm35248	lincRNA	0.349832	0.44928	0.422417	0.168828	0.085797	0.119635	0.447271	0.303879	0.506635
ENSMUST00000151676	ENSMUSG00000086918	4930429F24Rik	lincRNA	0.114035	0.132972	0.134252	0.069616	0.154106	0.073158	0.198224	0.129564	0.118476
ENSMUST00000129097	ENSMUSG00000085593	4930589P08Rik	antisense	0.093796	0.086697	0	0	0	0.061967	0	0	0.051498
ENSMUST00000174338	ENSMUSG00000092569	Gm20544	processed_transcript	0.921209	0.671172	0.871166	0.565969	1.33466	1.20205	0.410949	0.663154	1.09072
ENSMUST00000151381	ENSMUSG00000085336	Gm11732	processed_transcript	0.430161	0.183786	0.161052	0.187705	0.026455	0.085934	0	0.364006	0.180492
ENSMUST00000090237	ENSMUSG00000068601	Gm10244	antisense	0.287831	0.238722	0.326468	0.17469	0.543759	0.324405	0.437113	0.276711	0.255773
ENSMUST00000137607	ENSMUSG00000085749	Gm12843	antisense	0.459029	0.183939	0.117039	0.201448	0.079326	0.124541	0.158499	0.161052	0.034467
ENSMUST00000178906	ENSMUSG00000095258	Gm10593	antisense	0.880352	0.490614	0.717628	1.0848	0.723009	0.742453	0.445823	0.638394	0.736175
ENSMUST00000227098	ENSMUSG00000115363	Gm49003	antisense	0.107449	0.086768	0.065088	0.125431	0.034938	0	0.167583	0.117893	0
ENSMUST00000178904	ENSMUSG00000094707	A830019P07Rik	lincRNA	0.449891	0.627128	0.391405	0.628994	0.379387	0.630388	0.527264	0.544521	0.263009
ENSMUST00000200257	ENSMUSG00000105552	Gm19710	lincRNA	0.078455	0.018947	0.0362	0.158293	0	0.160592	0.290417	0.114248	0.122401
ENSMUST00000137738	ENSMUSG00000084969	Gm11205	lincRNA	0.048417	0	0.050919	0	0.105105	0	0.336856	0.036565	0.0601
ENSMUST00000196653	ENSMUSG00000105139	Gm19391	processed_transcript	0.629076	0.696032	0.244032	0.641071	0.3623	0.137173	0.350402	0.555911	0.142556
ENSMUST00000200414	ENSMUSG00000105265	Sox2ot	processed_transcript	3.44244	2.23379	1.46688	3.02254	2.38113	5.12396	1.78111	3.86113	1.95451
ENSMUST00000200412	ENSMUSG00000104585	4921511C10Rik	antisense	0.08047	0.041353	0.053521	0.066292	0.058044	0.034032	0.087199	0.125463	0.074249
ENSMUST00000222681	ENSMUSG00000113960	4933412O06Rik	lincRNA	4.03188	3.7133	3.35159	4.90226	3.39543	3.04121	4.08049	4.07137	2.71263
ENSMUST00000083393	ENSMUSG00000065327	Gm22058	misc_RNA	2.66758	2.10745	1.62269	2.37353	0.91197	1.85746	2.37391	2.86353	3.19864
ENSMUST00000222417	ENSMUSG00000112959	Gm32834	lincRNA	1.56949	1.44508	2.16861	0.876333	1.74007	1.01938	1.37785	1.50257	1.34056
ENSMUST00000132921	ENSMUSG00000086569	Rab11fip4os2	antisense	0	0	0.076619	0.080968	0	0.166818	0.015788	0.265964	0.022912
ENSMUST00000137186	ENSMUSG00000086418	Gm13362	antisense	0	0	0.034933	0.049621	0	0	0	0	0
ENSMUST00000150382	ENSMUSG00000084873	C030047K22Rik	lincRNA	0.540171	0.80877	0.515924	0.2649	0.302044	0.263055	0.5089	0.346161	0.631436
ENSMUST00000180523	ENSMUSG00000097698	Gm26906	lincRNA	1.83479	2.19784	2.13578	2.242	1.22527	1.96781	1.02403	1.88141	1.62406
ENSMUST00000193499	ENSMUSG00000103786	Gm37525	sense_intronic	0.053121	0	0	0.095882	0	0	0.016562	0.016029	0
ENSMUST00000187450	ENSMUSG00000100620	Gm28277	sense_intronic	0.977562	1.26148	0.634581	1.41386	0.773776	1.28694	1.36295	0.838808	0.730251
ENSMUST00000196200	ENSMUSG00000106194	Gm43569	antisense	0.080665	0	0	0	0	0	0	0	0
ENSMUST00000204957	ENSMUSG00000108297	Gm44167	sense_intronic	5.97513	5.4274	7.15406	8.80382	7.49476	6.73033	7.11059	5.03793	9.36137
ENSMUST00000123231	ENSMUSG00000085822	Gm15584	antisense	0.025516	0	0.017046	0.056509	0	0	0	0.109965	0
ENSMUST00000150388	ENSMUSG00000099329	Gm28052	processed_transcript	0	0	0	0	0	0	0	0	0
ENSMUST00000150389	ENSMUSG00000087556	Gm15764	processed_transcript	0.652864	0	0.253864	0.434413	0.4322	0.129153	0.551955	0.444662	0
ENSMUST00000229862	ENSMUSG00000116270	Gm1600	lincRNA	0	0	0	0	0	0	0	0.14609	0
ENSMUST00000144339	ENSMUSG00000085623	Gm16041	antisense	0.050174	0.037844	0.02515	0.025646	0.012756	0.013411	0.01268	0.024708	0.079805
ENSMUST00000181858	ENSMUSG00000097505	Gm26540	lincRNA	0.093172	0.267493	0.355808	0.055526	0.252071	0.199208	0.214569	0.193158	0.19884
ENSMUST00000205059	ENSMUSG00000085396	Firre	processed_transcript	4.96425	4.66653	3.9027	5.33113	3.22299	4.39648	4.26898	3.92172	3.02944
ENSMUST00000203855	ENSMUSG00000108010	Gm38708	lincRNA	0.086661	0.414683	0.164011	0.262422	0.221336	0.220741	0.205712	0.391638	0.010301
ENSMUST00000137283	ENSMUSG00000086164	Gm13029	antisense	0	0.011029	0	0.077283	0	0	0	0	0
ENSMUST00000210446	ENSMUSG00000109772	Gm39132	lincRNA	0	0.109533	0	0	0.231197	0	0	0.188436	0.401206
ENSMUST00000138855	ENSMUSG00000087630	Gm11513	antisense	0.582513	0.155092	0.197129	0.249967	0.245532	0.310843	0	0.495128	0.041691
ENSMUST00000200324	ENSMUSG00000106275	Gm42495	lincRNA	0	0	0.136226	1.01016	0.405138	0.390828	0.516714	0.059852	0.227294
ENSMUST00000097827	ENSMUSG00000073739	Gm16287	antisense	0.331115	0.383694	0.351331	0.494091	0.435377	0.363659	0.336462	0.528647	0.745529
ENSMUST00000200320	ENSMUSG00000105552	Gm19710	lincRNA	0.42012	0.502707	0.210201	0.328084	0.215022	0.411106	0.066237	0.487822	0.311165
ENSMUST00000098678	ENSMUSG00000074274	D930028M14Rik	lincRNA	0.094511	0.251469	0.125266	0.048348	0.065436	0.049805	0.088456	0	0.070072
ENSMUST00000222324	ENSMUSG00000113566	Gm40977	lincRNA	0	0.026518	0.053045	0	0.033619	0	0	0	0
ENSMUST00000189381	ENSMUSG00000100629	Gm28192	antisense	0.202734	0.204564	0.251768	0.074282	0.116504	0	0.116378	0.051154	0
ENSMUST00000123784	ENSMUSG00000086716	Gm11629	processed_transcript	0.566468	0.706573	0.296244	0.469185	0.534552	0.528796	0.49508	0.315834	0.51907
ENSMUST00000189386	ENSMUSG00000101655	2310040G24Rik	lincRNA	0.625133	0.487883	0.45482	0.625712	0.090018	0.257401	0.556505	0.351521	0.245286
ENSMUST00000156068	ENSMUSG00000018451	6330403K07Rik	lincRNA	51.7733	68.254	55.7391	127.483	52.0018	59.0617	48.7857	106.844	55.5627
ENSMUST00000222328	ENSMUSG00000113944	Gm48847	lincRNA	0	0	0	0	0	0.213482	0.038971	0	0
ENSMUST00000159040	ENSMUSG00000090203	AU015336	sense_intronic	0.340275	0.84001	0.92959	0.298819	0.504141	0.537496	0.494247	0.56289	0.432439
ENSMUST00000148335	ENSMUSG00000086556	Gm15444	antisense	2.30733	0.77126	0.862842	1.40437	0.772477	1.9351	1.20531	0.486934	1.19358
ENSMUST00000139331	ENSMUSG00000084865	Gm15723	antisense	0.697599	1.72164	1.17208	0.916511	1.7637	2.3043	1.5237	0.953348	1.20394
ENSMUST00000222527	ENSMUSG00000113211	4921525O09Rik	processed_transcript	0	0	0	0.035899	0	0	0	0	0
ENSMUST00000162741	ENSMUSG00000054488	Gm9946	lincRNA	0.145585	0.236935	0.311702	0.341078	0.265128	0.365644	0.270752	0.345284	0.452812
ENSMUST00000211443	ENSMUSG00000097290	1300002E11Rik	lincRNA	1.28904	0.614804	1.16649	2.17011	1.92077	1.32478	0.645405	0.563658	2.78985
ENSMUST00000223300	ENSMUSG00000113679	Gm10432	processed_transcript	0.339204	0.280548	0.195694	0.487661	0.635729	0.646019	0.385896	0.437702	0.418884
ENSMUST00000216483	ENSMUSG00000079564	Gm11149	antisense	0.079745	0.008488	0.050362	0	0.033625	0.223399	0.197954	0.163059	0.24496
ENSMUST00000182398	ENSMUSG00000090386	Mir99ahg	processed_transcript	0.4772	0.632912	0	0	0.04122	0.137822	0.721493	0	0.70596
ENSMUST00000213709	ENSMUSG00000110740	Gm48853	antisense	0.317353	0	0	0	0.112529	0	0	0.087825	0
ENSMUST00000135825	ENSMUSG00000078700	D030028A08Rik	processed_transcript	2.45791	2.46296	2.38314	1.30057	1.74306	1.64897	1.51661	2.22146	1.74537
ENSMUST00000138573	ENSMUSG00000086546	Gm13709	antisense	0.041398	0	0	0	0.065737	0	0.038463	0	0
ENSMUST00000208078	ENSMUSG00000108969	Gm45044	lincRNA	0.374004	0	0	0.377354	0	0.124046	0	0	0
ENSMUST00000161581	ENSMUSG00000089699	Gm1992	antisense	0	0	0	0	0	0	0	0	0.203172
ENSMUST00000144487	ENSMUSG00000043168	4930426D05Rik	antisense	0.198966	0.091097	0.310608	0.304995	0.048464	0	0.155116	0.243981	0.643767
ENSMUST00000132100	ENSMUSG00000086053	Gm15178	antisense	0	0.067295	0.041218	0.094681	0	0	0	0	0.063119
ENSMUST00000134312	ENSMUSG00000086742	Gm16201	processed_transcript	0.205096	0.091878	0.493708	0.098836	0.41961	0	0.330019	0.072568	0.091602
ENSMUST00000137462	ENSMUSG00000084916	Gm11656	sense_intronic	0	0.062797	0.046833	0	0	0	0	0	0
ENSMUST00000126462	ENSMUSG00000085439	Rapgef4os1	antisense	0.266146	0.233792	0	0.110035	0	0.066471	0.073769	0	0.027161
ENSMUST00000201477	ENSMUSG00000106888	Gm42848	antisense	0.123726	0.092259	0.008806	0	0.047156	0.048592	0.042226	0.113946	0.198792
ENSMUST00000201125	ENSMUSG00000006638	Abhd1	processed_transcript	2.19179	1.49333	1.48611	1.76826	1.64605	1.57611	1.86377	1.42998	1.60448
ENSMUST00000126467	ENSMUSG00000085316	D330050G23Rik	lincRNA	0.556577	0	0.182365	0.623084	0.254289	0.614161	0.317506	0.067315	0.571617
ENSMUST00000123944	ENSMUSG00000086496	Gm14204	processed_transcript	0.907115	1.25783	0.96035	2.66433	0.594231	0.862146	0.608051	1.51474	1.7695
ENSMUST00000143208	ENSMUSG00000085246	Gm15893	antisense	0.090158	0.122873	0.255085	0.406215	0.148497	0.301802	0.152501	0.193262	0.221845
ENSMUST00000126668	ENSMUSG00000084968	Gm12743	processed_transcript	0.685007	0.844841	0.988949	0.636815	0.766724	0.928911	1.0105	0.600118	0.633176
ENSMUST00000205137	ENSMUSG00000107497	Gm44957	processed_transcript	0.231961	0.217653	0.103857	0.050938	0.146309	0	0	0.412057	0.333638
ENSMUST00000144460	ENSMUSG00000085227	6330418K02Rik	antisense	0.124018	0.072203	0.404002	0	0	0.250503	0.272787	0.70429	0.093564
ENSMUST00000182953	ENSMUSG00000097767	Miat	lincRNA	55.8345	57.5626	46.9079	0.291762	47.2968	59.9938	0.333161	1.91588	0.22588
ENSMUST00000189560	ENSMUSG00000101242	Gm28319	antisense	0	0.30519	0	0	0	0	0.291936	0.088415	0.184986
ENSMUST00000210161	ENSMUSG00000110258	Gm45406	antisense	0	0	0	0	0	0.026314	0	0.013296	0
ENSMUST00000182956	ENSMUSG00000097039	Pvt1	lincRNA	5.53937	5.91737	5.32224	3.90425	7.84814	6.25462	6.18529	3.88702	3.08351
ENSMUST00000182957	ENSMUSG00000097589	Dleu2	processed_transcript	0.656623	1.98649	0.080546	0.262694	0.182601	0.893441	1.21532	0.454597	0.211876
ENSMUST00000219423	ENSMUSG00000112343	Sfta3-ps	processed_transcript	0	0	0.10823	0.462983	0.173227	0	0	0.195042	0
ENSMUST00000221818	ENSMUSG00000113088	Gm36757	lincRNA	0.06091	0.08576	0.078816	0.176825	0.261247	0.113228	0.150236	0.036261	0.148918
ENSMUST00000208351	ENSMUSG00000109303	Gm44549	sense_intronic	0.832015	1.34155	0.445001	1.35113	0.736465	1.21554	0.834798	1.02963	0.392524
ENSMUST00000186656	ENSMUSG00000060424	Pantr1	lincRNA	1.28194	2.31704	3.15872	3.00176	7.19109	3.32644	6.70714	1.42475	3.86499
ENSMUST00000168048	ENSMUSG00000091457	Gm17171	antisense	0.104678	0.013542	0.104856	0	0	0	0	0	0.215733
ENSMUST00000189410	ENSMUSG00000099413	Gm17767	lincRNA	0.259373	0.127074	0.13952	0.097863	0.084106	0.131514	0.191816	0.116027	0.089754
ENSMUST00000209591	ENSMUSG00000109844	Gm31816	lincRNA	0.303949	0.498436	0.667825	0.257808	0.345959	0.709422	0.198431	0.323879	0.129949
ENSMUST00000123544	ENSMUSG00000042549	Map2k3os	antisense	0.58109	0.630531	0.633789	0.330672	0.828798	0.630679	0.542839	0.720278	0.35718
ENSMUST00000219731	ENSMUSG00000112731	Gm47739	sense_intronic	0.135047	0.113677	0.078618	0.180815	0.13228	0.122019	0.180297	0.096941	0.086674
ENSMUST00000209595	ENSMUSG00000086175	Gm15802	antisense	1.14507	1.46704	0.818295	1.95411	1.44525	1.85157	1.79881	1.68339	2.34336
ENSMUST00000123016	ENSMUSG00000086496	Gm14204	processed_transcript	0	0.033961	0	0.41503	0	0	0	0	0.334979
ENSMUST00000188579	ENSMUSG00000100600	A230077H06Rik	antisense	2.00718	1.9328	2.07608	2.05245	1.70244	2.15069	2.11088	2.02902	1.88275
ENSMUST00000181454	ENSMUSG00000097178	2310002F09Rik	processed_transcript	0.189377	0.79387	0.442671	0.100978	2.00204	0.799617	1.38407	0.263958	0.19361
ENSMUST00000144796	ENSMUSG00000086502	B130055M24Rik	processed_transcript	3.85458	5.44397	4.61248	4.05656	4.154	4.98285	5.94433	4.72642	5.46615
ENSMUST00000219739	ENSMUSG00000112925	Gm31763	antisense	0.074906	0	0.222888	0.141329	0.061861	0.064669	0.315999	0.129735	0.134806
ENSMUST00000188271	ENSMUSG00000100084	2310068J16Rik	antisense	0.311621	0.373976	0.287256	0.364339	0.292312	0.631554	0.230174	0.523729	0.09613
ENSMUST00000188947	ENSMUSG00000064043	Trerf1	processed_transcript	4.41724	3.50785	3.55085	4.0224	3.71146	3.47413	3.41232	3.84214	5.50337
ENSMUST00000141541	ENSMUSG00000084964	Gm15503	processed_transcript	0.429964	0.351236	0.218643	0.552016	0.285966	0.670331	0.702414	0.54808	0.199879
ENSMUST00000220785	ENSMUSG00000113068	Gm48133	antisense	0.271899	0.487882	0.765996	0.784215	0.642758	0.73556	0.432901	0.387317	0.721529
ENSMUST00000231968	ENSMUSG00000116964	AC174448.1	antisense	0.036361	0.070767	0	0.121995	0.059071	0.075233	0.202942	0.064852	0.025235
ENSMUST00000181928	ENSMUSG00000097048	1600020E01Rik	antisense	0.232561	0	0.501384	0.578031	0	0	0.350574	0	0
ENSMUST00000181929	ENSMUSG00000097640	Gm20033	processed_transcript	0	0	0	0	0.037323	0.053651	0	0	0
ENSMUST00000220782	ENSMUSG00000113362	Gm40557	lincRNA	0.168498	0.119878	0.06871	0.369115	0.095082	0.100421	0.130055	0.243268	0.13593
ENSMUST00000181925	ENSMUSG00000097275	Gm26648	antisense	0.017408	0.057662	0.263471	0.048415	0.223222	0.021389	0.115347	0.077484	0.06758
ENSMUST00000181926	ENSMUSG00000097311	Gm26871	processed_transcript	17.3019	10.8694	10.0855	17.1064	7.5866	10.5216	8.94334	16.9184	8.8924
ENSMUST00000122783	ENSMUSG00000084732	Gm25807	misc_RNA	0	0	0	0	0	0	0	0	0
ENSMUST00000220789	ENSMUSG00000114088	Gm47898	antisense	0.052261	0.051694	0.070733	0.0218	0.085875	0.028687	0.024373	0.04461	0.026888
ENSMUST00000122780	ENSMUSG00000084729	Gm24139	misc_RNA	2.05938	1.88828	3.05977	1.9818	2.36608	1.15636	1.91024	1.23728	2.06881
ENSMUST00000133341	ENSMUSG00000086593	Gm16548	lincRNA	0.041466	0.076655	0.134171	0	0.16764	0	0.265673	0.074946	0
ENSMUST00000185121	ENSMUSG00000100162	Gm20687	antisense	0.355103	0.245887	0.287795	0.31047	0.102016	0.306171	0.3267	0.406386	0.061698
ENSMUST00000189898	ENSMUSG00000100192	Gm29587	antisense	0.369101	0.601801	0.138119	0.149075	0.21463	0.379606	0.180214	0.265779	0
ENSMUST00000217956	ENSMUSG00000112639	A730063M14Rik	lincRNA	0.342837	0.357687	0.580574	0.433664	0.24739	0.351889	0.101345	0.181428	0.132636
ENSMUST00000148807	ENSMUSG00000024845	Tmem134	processed_transcript	2.0667	2.92184	0.833168	1.83238	2.52549	1.23697	1.89914	1.71812	0.629553
ENSMUST00000228236	ENSMUSG00000115829	Gm48960	antisense	0.186965	0.240557	0.197862	0.204355	0.252179	0.306241	0.282631	0.224392	0.064952
ENSMUST00000183536	ENSMUSG00000097466	D430036J16Rik	antisense	0	0.710974	0	1.23138	0.482182	0.215737	1.22751	0	1.34315
ENSMUST00000205047	ENSMUSG00000108084	Gm7932	lincRNA	0.139026	0.233763	0.213934	0.286963	0.130377	0.191392	0.130036	0.230721	0.309442
ENSMUST00000134563	ENSMUSG00000075020	Mir670hg	lincRNA	0.293792	0	0.195104	0.249346	0	0.315774	0.365777	0.171938	0.567967
ENSMUST00000161599	ENSMUSG00000075463	4930594M22Rik	processed_transcript	0.09733	0.195675	0.047053	1.35549	0.193788	0.039347	1.16481	0.198022	0.073556
ENSMUST00000188547	ENSMUSG00000100395	Gm28448	lincRNA	0.07295	0.1845	0	0.561867	0.199224	0	0	0	1.22721
ENSMUST00000214294	ENSMUSG00000110727	Gm48784	lincRNA	0.213544	0.125184	0.074332	0.081575	0.085195	0.10495	0.061276	0.343049	0.096295
ENSMUST00000137398	ENSMUSG00000085271	E130006D01Rik	lincRNA	0.202473	0.757813	0.213037	0.461637	0.268027	0.257035	0.113585	0.278704	0.186788
ENSMUST00000218060	ENSMUSG00000112117	Rmst	lincRNA	4.18792	3.29938	2.56404	8.06843	3.71617	5.5761	4.29318	5.23509	4.21598
ENSMUST00000198086	ENSMUSG00000105127	Gm42470	lincRNA	0.583986	0	0.149794	0.131375	0	0	0	0.087029	0.196726
ENSMUST00000125269	ENSMUSG00000086826	Gm11739	antisense	0.066846	0.035841	0.015626	0	0	0.061919	0	0	0
ENSMUST00000219640	ENSMUSG00000112426	Gm47200	antisense	0.04587	0	0	0.077962	0	0	0	0	0.059038
ENSMUST00000197496	ENSMUSG00000097626	4921504A21Rik	antisense	0	1.0852	0.109882	0.528908	0.640926	0	0.10103	0.194337	0
ENSMUST00000210223	ENSMUSG00000110236	Gm40493	antisense	0.408438	0.092863	0.55301	0.321453	0	0.090761	0.173866	0.34602	0.749786
ENSMUST00000160679	ENSMUSG00000015451	C4a	processed_transcript	1.05925	0.416176	0.932944	0.976635	1.16414	1.09078	0.747616	0.730987	0.537377
ENSMUST00000155323	ENSMUSG00000085316	D330050G23Rik	lincRNA	0.471654	0.37543	0.339622	0.516218	0.490008	0.405631	0.494937	0.456056	0.247982
ENSMUST00000147463	ENSMUSG00000085946	AA387200	antisense	0.051436	0.149417	0.138305	0.118122	0.050921	0.238668	0.089551	0.078066	0
ENSMUST00000140307	ENSMUSG00000085184	4933439K11Rik	processed_transcript	0.191386	0.026447	0.162487	0.026329	0.036487	0	0.060055	0.366289	0.097352
ENSMUST00000181631	ENSMUSG00000097527	1700112J16Rik	lincRNA	0.335701	0.338942	0.508736	0.523054	0.42555	0.38306	0.188471	0.326116	0.421668
ENSMUST00000181632	ENSMUSG00000097553	4930455D15Rik	lincRNA	0.030274	0.073058	0	0	0.048447	0	0	0	0
ENSMUST00000155531	ENSMUSG00000086191	Zfp652os	antisense	2.16224	2.76687	3.33566	1.52371	3.28041	2.14579	1.7488	1.92586	1.76425
ENSMUST00000218463	ENSMUSG00000112201	4930532I03Rik	antisense	0.101011	0.064183	0.054418	0	0.010831	0.06208	0.038967	0.013023	0
ENSMUST00000181636	ENSMUSG00000097156	Gm3764	lincRNA	1.91145	1.47073	1.72937	3.15154	1.70572	2.89548	1.52256	3.05702	1.98015
ENSMUST00000149873	ENSMUSG00000087159	Gm15246	processed_transcript	1.69945	2.06137	1.651	2.19364	0.79055	1.87602	1.73221	1.56368	1.55464
ENSMUST00000220256	ENSMUSG00000111888	Gm46212	antisense	0.031345	0.210445	0	0.048348	0	0.024217	0.047091	0.020157	0.108301
ENSMUST00000127017	ENSMUSG00000086586	Gm11192	antisense	0	0	0	0	0.372618	0	0	0	0
ENSMUST00000178129	ENSMUSG00000096751	Gm28373	processed_transcript	2.00723	0.011527	0.006632	0.019228	2.79968	0.005437	2.65367	1.7086	2.12798
ENSMUST00000228652	ENSMUSG00000115122	AC124561.1	antisense	1.64904	1.52212	1.60291	0.789475	1.65912	1.81953	1.49087	1.03456	2.07981
ENSMUST00000125318	ENSMUSG00000101166	Gm28496	processed_transcript	0	0	0.148493	0.312406	0.248252	0.410451	0	0	0
ENSMUST00000187858	ENSMUSG00000087022	9130024F11Rik	processed_transcript	0.462098	0.069138	0.261646	0	0	0	0.113688	0.204946	0.281734
ENSMUST00000187198	ENSMUSG00000099839	Gm29374	lincRNA	0.370373	0	0.035073	1.27444	0	0	0	1.09168	0.161994
ENSMUST00000126516	ENSMUSG00000073652	Apol7d	antisense	0.112278	0.084294	0.07879	0	0.039962	0.06362	0.039724	0	0
ENSMUST00000202482	ENSMUSG00000106927	Gm43598	lincRNA	2.05427	1.96033	1.88384	2.89965	1.73205	1.73448	1.82264	2.26045	1.4068
ENSMUST00000189966	ENSMUSG00000100005	B130024G19Rik	processed_transcript	3.26699	2.40216	2.50342	4.11512	0.322185	1.62924	0.339728	5.06121	0.3488
ENSMUST00000188163	ENSMUSG00000102014	2900009J06Rik	antisense	0.355678	0.398245	0.403273	0.09351	0.188495	0.404554	0.094418	0.416705	1.35426
ENSMUST00000126849	ENSMUSG00000087384	Gm15558	antisense	0.075576	0.023285	0	0	0.078164	0.030448	0	0	0.0814
ENSMUST00000187850	ENSMUSG00000106107	Gm43190	sense_intronic	0.122687	0.052827	0.026418	0.024533	0.026799	0.089857	0.026728	0.006467	0.012212
ENSMUST00000188160	ENSMUSG00000100320	Gm29417	antisense	0.237715	0.653367	0.541588	0.995614	0.585566	0.571287	0.48549	0.486243	0.613335
ENSMUST00000164605	ENSMUSG00000090565	4930405O22Rik	sense_intronic	3.22021	2.70601	2.46764	3.80125	2.29571	3.14994	2.79688	3.09492	2.61131
ENSMUST00000125317	ENSMUSG00000085333	1700030A11Rik	antisense	0.304346	0	0.049065	0.218435	0	0.084383	0	0.206219	0.061164
ENSMUST00000174568	ENSMUSG00000092626	9130230N09Rik	processed_transcript	0.15228	0.411617	0.246561	0.773638	0.118955	0.209282	0.295839	0.750391	0.937501
ENSMUST00000139592	ENSMUSG00000087338	Scpep1os	antisense	0	0	0	0	0	0.041133	0	0	0
ENSMUST00000174900	ENSMUSG00000092641	Gm23563	misc_RNA	0	0	0	0	0	0.111453	0	0	0
ENSMUST00000127010	ENSMUSG00000085105	Gm12758	antisense	0.571406	0.312513	0.474702	0.685336	0.479369	0.535124	0.40029	0.409224	0.463213
ENSMUST00000181147	ENSMUSG00000097047	1110020A21Rik	lincRNA	0.304149	0.335115	0.622416	0.12684	0.511399	0.570214	0.297302	0.290605	0.522969
ENSMUST00000146222	ENSMUSG00000085884	Gm15342	processed_transcript	0.10712	0.067128	0.024385	0.088989	0.039132	0.090087	0.076457	0.089016	0.173239
ENSMUST00000181140	ENSMUSG00000097193	Gm26664	lincRNA	0.465252	0.133304	0.378637	0.387979	0.392894	0.615991	0.462369	0.325284	0.459427
ENSMUST00000181141	ENSMUSG00000097152	Gm26515	lincRNA	0.20229	0.13147	0.129878	0.054692	0.219865	0.291236	0.126967	0.184813	0.139855
ENSMUST00000181705	ENSMUSG00000097265	Gm26803	lincRNA	0.720577	0.655189	0.588237	1.09249	0.644714	0.509898	0.399789	0.785756	0.47808
ENSMUST00000181706	ENSMUSG00000097072	Foxl2os	processed_transcript	0.053573	0.190713	0.070045	0.121227	0.200064	0.071313	0.069135	0.102138	0.016146
ENSMUST00000202800	ENSMUSG00000106741	4930513D17Rik	lincRNA	0.016591	0	0.040551	0	0.03854	0.043102	0	0.119116	0.092475
ENSMUST00000198557	ENSMUSG00000105245	Gm31305	antisense	0.275378	0.024926	0.048633	0.022256	0.0514	0.175662	0.13562	0	0
ENSMUST00000181123	ENSMUSG00000097342	Gm26618	sense_overlapping	1.6384	1.65566	0.78967	2.04899	1.24066	1.80543	1.09061	2.39938	1.15884
ENSMUST00000150953	ENSMUSG00000086296	D030055H07Rik	antisense	0.297622	0.068289	0.073251	0.289532	0.040173	0.073625	0	0.241913	0.2064
ENSMUST00000136376	ENSMUSG00000062470	Fbxl12os	antisense	0.591177	0.448465	0.464764	0.444875	0.705551	0.775026	0.685541	0.65416	0.480533
ENSMUST00000197277	ENSMUSG00000105300	Gm30613	antisense	0	0	0	0	0	0	0	0	0
ENSMUST00000146314	ENSMUSG00000085894	Gm15832	processed_transcript	1.00744	1.25685	0.953254	1.47932	1.23587	1.0242	1.03806	1.59273	1.23923
ENSMUST00000226957	ENSMUSG00000115729	Gm48957	processed_transcript	0.525037	0.304088	0.214306	0.181602	0.257608	0.352599	0.211767	0.413616	0.467038
ENSMUST00000193955	ENSMUSG00000103659	Gm32569	antisense	0.163335	0	0.077811	0.080286	0.236171	0.078221	0	0.239427	0
ENSMUST00000152648	ENSMUSG00000086937	Gm15063	antisense	0.284615	0.203716	0.372962	0.072538	0	0.075957	0.248048	0.088884	0.171537
ENSMUST00000232074	ENSMUSG00000085865	Gm15966	lincRNA	0.112512	0	0.077605	0.299563	0.213762	0	0.366612	0.064412	0.191105
ENSMUST00000184724	ENSMUSG00000058812	0610039K10Rik	antisense	0.302362	0.049359	0.134601	0.212842	0.318356	0.044952	0.138331	0	0.215095
ENSMUST00000152157	ENSMUSG00000087380	2210408F21Rik	processed_transcript	2.22871	0.458937	0.766464	1.80453	0.740901	0.875758	1.09449	2.30557	0.189816
ENSMUST00000199333	ENSMUSG00000106522	Gm42871	sense_intronic	1.80614	0.793011	0.960414	1.58465	1.33555	1.41531	2.26234	1.43101	1.19954
ENSMUST00000199336	ENSMUSG00000106543	Gm43378	sense_intronic	1.42117	1.47724	1.41425	1.64753	1.80705	1.66545	1.98015	1.6088	1.97655
ENSMUST00000069553	ENSMUSG00000055818	A230083G16Rik	antisense	0.997435	0.981991	0.569936	1.02205	0.431119	1.39984	0.454649	1.09172	0.786789
ENSMUST00000145533	ENSMUSG00000072893	4933439C10Rik	processed_transcript	5.16006	2.66552	2.4346	3.33214	1.95701	2.78586	2.41052	3.00792	2.50891
ENSMUST00000198047	ENSMUSG00000105337	1700094M23Rik	lincRNA	0.472527	1.03986	0.672133	0.841106	0.410486	1.27709	0.806563	0.429829	0.268774
ENSMUST00000233721	ENSMUSG00000117061	CT030636.2	lincRNA	0	0	0	0.158002	0.054441	0.200488	0	0.223563	0
ENSMUST00000143765	ENSMUSG00000087327	Gm15884	antisense	0	0	0	0	0	0	0	0	0
ENSMUST00000146132	ENSMUSG00000087429	Gm16235	antisense	0.261071	0.173184	0.352522	0.095144	0.234522	0.336498	0.099915	0.173987	0.204732
ENSMUST00000198429	ENSMUSG00000105941	Gm42809	antisense	0.077404	0.1074	0.09485	0.170449	0.12568	0.160386	0.186851	0.080741	0.023863
ENSMUST00000170938	ENSMUSG00000062470	Fbxl12os	antisense	0.249608	0	0.090945	0.753557	0.563747	0.157978	0.175814	0.276013	0.191431
ENSMUST00000129007	ENSMUSG00000048215	A630023P12Rik	lincRNA	0.459027	0.475957	0.602072	0.29644	0	0.377416	0.223998	0.384678	0.146642
ENSMUST00000166593	ENSMUSG00000090860	Gm17134	antisense	0.22885	0.296971	0.126054	0.346889	0.399345	0.350721	0.163939	0.229837	0.250145
ENSMUST00000218114	ENSMUSG00000112663	C630031E19Rik	antisense	0.132799	0.276704	0.200255	0.138993	1.12421	0.499081	1.62058	0.116569	0.115345
ENSMUST00000138361	ENSMUSG00000086549	Gm13648	processed_transcript	0	0	0	0	0	0.045246	0	0	0
ENSMUST00000170933	ENSMUSG00000091985	Gm17354	lincRNA	1.93927	2.48399	1.62226	1.82462	2.11776	2.01825	2.41872	1.89952	2.27324
ENSMUST00000153153	ENSMUSG00000087085	Gm12068	lincRNA	0	0	0	0	0	0.056304	0	0	0
ENSMUST00000156926	ENSMUSG00000084849	Gm16105	antisense	2.07661	2.13814	3.10302	2.28936	1.41507	1.84999	1.53704	1.58688	2.48022
ENSMUST00000184373	ENSMUSG00000098573	Gm27232	antisense	0.231588	0.591391	0.515114	0.516055	0.415789	0.18385	0.301715	0.588844	0.338969
ENSMUST00000217008	ENSMUSG00000111535	Gm35154	lincRNA	0.046512	0.037934	0.094876	0	0.066394	0.037747	0.087008	0	0.134218
ENSMUST00000210059	ENSMUSG00000109647	Gm45510	antisense	0.159364	0	0	0.275177	0.072474	0	0	0	0.07714
ENSMUST00000198334	ENSMUSG00000104529	Rbakdn	lincRNA	0	0.049543	0	0	0	0	0	0	0
ENSMUST00000195784	ENSMUSG00000102852	Gm37083	lincRNA	0	0	0	0	0	0	0	0	0
ENSMUST00000199206	ENSMUSG00000105784	Gm35065	antisense	0.155465	0.11806	0.214158	0.352798	0.514991	0.643887	0.114544	0.163926	0.443271
ENSMUST00000230701	ENSMUSG00000115971	Gm10856	lincRNA	0.139027	0.018384	0.018387	0.113706	0	0.039011	0.02592	0.125609	0.276099
ENSMUST00000170849	ENSMUSG00000090386	Mir99ahg	processed_transcript	0	0.493742	0.027357	0	0.043877	0.63811	0.597885	0	0.473899
ENSMUST00000140023	ENSMUSG00000071753	C230004F18Rik	lincRNA	1.0158	0	0	1.13261	0	1.43351	0	0	1.23004
ENSMUST00000184653	ENSMUSG00000098255	Gm27223	antisense	0.170977	0.126422	0.174922	0.388132	0.297402	0.138809	0.184281	0.25697	0.271423
ENSMUST00000190376	ENSMUSG00000100096	Gm28760	lincRNA	0	0	0	0	0	0	0	0	0
ENSMUST00000157528	ENSMUSG00000088153	Gm26348	misc_RNA	0.220294	0	0.180812	0.063983	0.097336	0	0	0.012783	0.076189
ENSMUST00000136908	ENSMUSG00000087400	Gm15270	processed_transcript	0.631621	0.847418	0.691915	0.182128	0.601367	0.182495	0.191258	0.642016	1.36283
ENSMUST00000220023	ENSMUSG00000112009	Gm48591	sense_intronic	0.940042	0.356687	0.327814	0.427272	0.385339	0.401394	0.472548	0.409354	0.588039
ENSMUST00000210292	ENSMUSG00000110080	Gm6145	processed_transcript	2.43846	3.87672	4.18353	2.12665	3.68047	4.75119	2.25497	2.46214	2.795
ENSMUST00000210295	ENSMUSG00000110296	Gm45533	antisense	3.04715	3.85219	4.58112	7.25528	1.4235	2.28076	4.6445	2.79736	4.35164
ENSMUST00000143564	ENSMUSG00000086236	5830418P13Rik	antisense	0.896419	0.105928	0.11228	0.274117	0	0.172366	0	1.00025	0.223779
ENSMUST00000153718	ENSMUSG00000086310	Gm12278	antisense	0.414978	0.250429	0.416804	0.403094	0.269785	0.43487	0.336315	0.366836	0.565927
ENSMUST00000138670	ENSMUSG00000087083	Gm15083	antisense	0	0	0.061226	0.034205	0.057255	0.033222	0.040066	0.01109	0.051069
ENSMUST00000129559	ENSMUSG00000086656	Gm15701	antisense	0.03608	0	0	0	0	0	0	0	0.01485
ENSMUST00000209647	ENSMUSG00000110183	Gm45411	antisense	0.374482	0.27604	0.287995	0.147298	0.325819	0	0.199157	0.167231	0.306352
ENSMUST00000173978	ENSMUSG00000092323	BB365896	antisense	0.067783	0.015089	0.022983	0.016164	0.006833	0.016652	0.063294	0.075683	0.044235
ENSMUST00000137706	ENSMUSG00000074113	Gm10629	lincRNA	0.13496	0.250314	0.244869	0.230665	0.210046	0.322449	0.209417	0.287139	0.33503
ENSMUST00000177262	ENSMUSG00000093628	Gm20616	processed_transcript	0	0.013303	0.011189	0	0.108236	0	0.040397	0.027469	0.075604
ENSMUST00000155796	ENSMUSG00000086916	Gm15903	sense_intronic	0.834492	1.1952	1.09538	0.959013	1.29777	1.51713	1.87752	1.13119	2.00731
ENSMUST00000100944	ENSMUSG00000072769	Gm10419	lincRNA	1.49337	1.08722	1.05681	1.07205	1.00562	7.55045	1.03997	1.15627	1.69117
ENSMUST00000181335	ENSMUSG00000097825	9630001P10Rik	antisense	0	0.08678	0.459323	0.127194	0.340069	0.067471	0.313669	0.12573	0.131348
ENSMUST00000232065	ENSMUSG00000116890	AC168220.2	sense_intronic	0	0	0	0	0	0	0	0	0
ENSMUST00000216448	ENSMUSG00000111415	Gm39325	antisense	0	0.062119	0.189272	0.234919	0	0.174696	0.186882	0.079821	0.227486
ENSMUST00000125131	ENSMUSG00000085080	2310044K18Rik	antisense	0.070821	0	0.230265	0.218996	0.207018	0.10465	0.313032	0.074463	0
ENSMUST00000129924	ENSMUSG00000085178	Kdm6bos	antisense	0.240402	0	0.066286	0.121586	0.12769	0.043438	0	0.102683	0.051727
ENSMUST00000210102	ENSMUSG00000110417	Gm31727	lincRNA	0	0	0	0	0	0	0	0.045166	0
ENSMUST00000171408	ENSMUSG00000051832	E230016K23Rik	processed_transcript	0.048393	0	0	0	0.173872	0	0	0	0
ENSMUST00000168187	ENSMUSG00000091165	Gm17036	antisense	0	0.223968	0	0.336983	0	0.099032	0.163491	0.073064	0
ENSMUST00000138087	ENSMUSG00000108416	Gm44924	processed_transcript	0	0.291798	0.259022	0	0	0	0.105481	0.164541	0.139964
ENSMUST00000191153	ENSMUSG00000064043	Trerf1	processed_transcript	2.66693	2.21095	1.59861	2.92757	3.35325	2.11603	2.3506	3.13344	2.5589
ENSMUST00000210658	ENSMUSG00000109783	Gm45338	processed_transcript	0.685684	0.372002	0.659532	0.593029	0.381017	0.199203	0.279814	0.547846	0.630782
ENSMUST00000218840	ENSMUSG00000112352	Gm40617	antisense	0.333709	0.126893	0.107586	0.197181	0.062676	0.142187	0.084323	0.138432	0.144899
ENSMUST00000164075	ENSMUSG00000091968	Gm17115	antisense	0.201935	0.069818	0.569377	0.367812	0.283317	0.541402	0.317201	0.595955	0.574581
ENSMUST00000191427	ENSMUSG00000101778	Gm29488	sense_intronic	3.64284	3.33915	3.29462	2.73183	2.75952	2.82751	3.01095	2.48803	2.49188
ENSMUST00000180432	ENSMUSG00000097039	Pvt1	lincRNA	0.535992	0.232922	0.058447	1.85448	0.306817	0.826731	2.80889	0.849655	0.610547
ENSMUST00000221311	ENSMUSG00000029878	Dbpht2	lincRNA	26.1198	10.9897	8.89085	22.2139	11.7568	10.8347	13.6978	31.7283	20.7127
ENSMUST00000130085	ENSMUSG00000046219	C230012O17Rik	processed_transcript	0.219487	0.154211	0.251963	0.395403	0.584969	0.44839	0.494755	0.267636	0.250793
ENSMUST00000214560	ENSMUSG00000111339	AC139579.1	processed_transcript	0.025677	0.206507	0.310531	0.033868	0.028229	0.362779	0.386921	0.338675	0.283996
ENSMUST00000221314	ENSMUSG00000113769	5033406O09Rik	lincRNA	0	0.036024	0.141673	0.129665	0.172111	0.266472	0.02861	0.027689	0.064379
ENSMUST00000232983	ENSMUSG00000117084	AC154912.1	antisense	0	0.028912	0.035429	0	0.043446	0.09856	0	0	0.024789
ENSMUST00000153372	ENSMUSG00000084950	Gm5577	antisense	0.271057	0.476409	0.519404	0.168059	0.724099	0.329325	0	0.409296	0.201774
ENSMUST00000139614	ENSMUSG00000086227	Gm11820	lincRNA	0	0	0.07078	0.037764	0	0.183061	0	0.36437	0
ENSMUST00000157389	ENSMUSG00000088014	Gm23743	misc_RNA	1.78116	0.578508	0.510575	0.645979	0.294052	0.136738	0.299065	0.632054	0.583438
ENSMUST00000140949	ENSMUSG00000086928	Gm14210	lincRNA	0	0	0	0	0	0	0	0	0.079345
ENSMUST00000158493	ENSMUSG00000089118	Gm25902	misc_RNA	0	0	0	0.107761	0	0	0	0	0
ENSMUST00000127498	ENSMUSG00000085019	Pard3bos2	antisense	0	0	0	0.052942	0	0.06411	0	0.143832	0.054619
ENSMUST00000167672	ENSMUSG00000090307	1700071M16Rik	antisense	0	0	0.076276	0.063224	0	0	0.185776	0	0.026895
ENSMUST00000088880	ENSMUSG00000067973	Gm6994	antisense	0	0.066727	0.070198	0.208481	0.049561	0.071526	0.077552	0.067723	0.180659
ENSMUST00000153572	ENSMUSG00000084834	4930565N06Rik	antisense	0.040373	0	0	0.068814	0.071746	0.020677	0.019681	0	0
ENSMUST00000183043	ENSMUSG00000097023	Mir9-3hg	lincRNA	2.90975	1.39129	0.646289	0.815166	1.87914	0.537211	0.581567	2.16608	0.228387
ENSMUST00000131044	ENSMUSG00000085205	Gm13185	antisense	0	0	0.030856	0	0	0	0	0	0
ENSMUST00000227437	ENSMUSG00000115545	Gm48908	lincRNA	0.571797	0.660753	0.217584	0.594167	0.289761	0.411027	0.255111	0.635558	0.382915
ENSMUST00000187345	ENSMUSG00000074415	3110039I08Rik	processed_transcript	2.23748	0.680788	0.093571	1.00476	1.11584	0.400428	0.373299	0	0.060906
ENSMUST00000157677	ENSMUSG00000088302	Zakit	misc_RNA	0.431346	1.02319	0.02594	0.478104	0.203804	0.451972	0.464175	0.523933	0.570759
ENSMUST00000157674	ENSMUSG00000088299	Gm26414	misc_RNA	1.57173	3.32362	1.41343	1.85678	2.04168	2.10652	1.75527	1.54421	3.32475
ENSMUST00000180729	ENSMUSG00000097884	Gm26543	sense_intronic	2.04688	2.50876	2.42354	3.82685	2.41573	2.4706	2.61312	2.70144	1.6669
ENSMUST00000142968	ENSMUSG00000085347	Hk1os	antisense	0.330692	0.268623	0	0	0.179765	0.119872	0.481912	0.067876	0.043303
ENSMUST00000195328	ENSMUSG00000103719	Gm38039	antisense	0.123279	0.107386	0	0.09427	0.31226	0.345489	0.157503	0.199101	0
ENSMUST00000157251	ENSMUSG00000087876	Gm26102	misc_RNA	0	0	0	0	0	0	0	0.162037	0
ENSMUST00000143787	ENSMUSG00000051295	9630028B13Rik	antisense	0.029852	0.247916	0.055102	0.042712	0.014137	0.029333	0	0.121599	0.069068
ENSMUST00000157701	ENSMUSG00000088326	Gm25667	misc_RNA	0	0	0	0.083466	0	0	0	0.099288	0
ENSMUST00000180723	ENSMUSG00000097073	9430037G07Rik	lincRNA	0.973388	0.792839	0.481759	0.609616	0.25708	0.536489	0.112327	0.21291	0.72733
ENSMUST00000180722	ENSMUSG00000097131	D230017M19Rik	lincRNA	0.48633	0.398086	0.444454	0.563021	0.463923	0.485084	0.316726	0.342587	0.649275
ENSMUST00000173576	ENSMUSG00000092241	Gm20522	antisense	0.260772	0.410759	0.552291	0.478572	0.311889	0.680931	0.190463	0.57743	0.365165
ENSMUST00000195326	ENSMUSG00000102136	Gm37107	sense_intronic	11.5251	10.2817	10.3633	10.6886	7.33777	10.1205	7.39008	9.33165	9.01148
ENSMUST00000216660	ENSMUSG00000111110	Gm36855	lincRNA	0.511467	0.30353	0.261479	0.944466	1.36902	0.435571	0.840088	0.24274	0.809996
ENSMUST00000196829	ENSMUSG00000105352	C030018K13Rik	lincRNA	0.492525	0.381478	0.449978	0.357956	0.274609	0.590415	0.416394	0.333824	0.519036
ENSMUST00000184083	ENSMUSG00000098609	Anxa11os	antisense	0.014026	0	0.011538	0	0.146123	0	0.060432	0.018563	0
ENSMUST00000149741	ENSMUSG00000087016	Gm15979	sense_intronic	0.839918	0.418621	0.170561	1.81491	0.445997	0.273928	0.555917	0.882102	0.73273
ENSMUST00000186818	ENSMUSG00000100799	1700027H10Rik	antisense	0	0.201481	0.133469	0.347196	0.140939	0.131292	0.075263	0.174894	0.173154
ENSMUST00000172285	ENSMUSG00000090936	Gm17705	lincRNA	0.431883	0.305923	0.424652	0.554335	0.512712	0.602966	0.816872	0.552886	0.739046
ENSMUST00000224494	ENSMUSG00000114253	Gm47798	sense_intronic	2.06662	1.49771	1.71628	2.19325	1.92902	1.63242	1.77207	1.96426	2.06395
ENSMUST00000202118	ENSMUSG00000097814	Panct2	antisense	0.511469	0.752718	0.62351	0.606892	0.05511	0.997579	0.326926	0.691773	0.587223
ENSMUST00000186817	ENSMUSG00000100313	Gm28323	sense_intronic	0.324471	0.205332	0.259721	0.64534	0.185433	0.219689	0.114101	0.41783	0.450183
ENSMUST00000232890	ENSMUSG00000074415	3110039I08Rik	processed_transcript	0.240382	0.448859	0.417953	0.381574	0.137712	0.402985	0.125925	0.371592	0.47351
ENSMUST00000173374	ENSMUSG00000092187	Gm20457	antisense	2.01436	1.44689	1.51331	1.59794	2.83718	2.18082	2.3403	2.07893	1.80858
ENSMUST00000196791	ENSMUSG00000105834	4930592C13Rik	antisense	0.145359	0	0.071101	0	0	0.067122	0	0.022289	0
ENSMUST00000127672	ENSMUSG00000086353	Gm13481	lincRNA	0.239639	0.231259	0.122764	0.563376	0.157704	0.086527	0.234244	0.281992	0.042413
ENSMUST00000180478	ENSMUSG00000097156	Gm3764	lincRNA	6.92856	9.19476	5.09826	6.9651	7.91822	8.04214	4.15761	6.02001	5.75499
ENSMUST00000132626	ENSMUSG00000087360	Gm15104	lincRNA	0.091869	0.109476	0.11582	0.057592	0.254793	0	0.112945	0	0.12901
ENSMUST00000135612	ENSMUSG00000073067	9130019P16Rik	processed_transcript	0.336651	0.297206	0.09209	0.148995	0.418505	0.166323	0.203201	0.104373	0.166754
ENSMUST00000127678	ENSMUSG00000087128	Gm12655	processed_transcript	0.01429	0	0.153451	0	0.016246	0.042038	0.018083	0.010559	0
ENSMUST00000212638	ENSMUSG00000097520	4930488L21Rik	antisense	0.47947	0.566133	0.667484	0.577493	0.47506	0.686307	0.415619	0.260916	0.726564
ENSMUST00000203191	ENSMUSG00000107722	2900060B14Rik	antisense	0.274818	0.381154	0.495921	0.472331	0.38697	0.201657	0.154382	0.298821	0.088171
ENSMUST00000180941	ENSMUSG00000097710	2310026I22Rik	lincRNA	0.310343	0.177336	0.146456	0.151992	0.194283	0.217385	0.049985	0.229463	0.092121
ENSMUST00000180943	ENSMUSG00000097158	Gm26516	lincRNA	0.072781	0	0.15224	0.140168	0.235606	0.143035	0.049482	0	0
ENSMUST00000180945	ENSMUSG00000096972	Gm26883	lincRNA	0.848537	0.727996	0.581263	1.01035	0.571542	2.67795	0.476505	0.556299	0.592647
ENSMUST00000135583	ENSMUSG00000085802	Gm16059	antisense	0.03992	0.02542	0.03732	0.051342	0	0.058811	0.06293	0.024321	0.085778
ENSMUST00000193794	ENSMUSG00000104435	Gm37422	antisense	0.213025	0.213372	0.200979	0.200186	0.126311	0.209539	0.134882	0.258053	0.116567
ENSMUST00000075081	ENSMUSG00000059631	1500035N22Rik	lincRNA	0.700921	0.439734	0.503611	0.552947	0.191066	0.474572	0.476287	1.09363	1.12729
ENSMUST00000224762	ENSMUSG00000114362	4933433G19Rik	antisense	0	0	0.120735	0.157232	0	0.039154	0	0.1407	0
ENSMUST00000203049	ENSMUSG00000107561	Gm44264	antisense	0.238656	0.757447	0.694625	0.731943	0.680036	0.900515	0.704914	0.271232	0.683649
ENSMUST00000191207	ENSMUSG00000101693	Gm19461	antisense	0.111726	0.119641	0.095871	0.092294	0.368949	0.115034	0.144924	0.082231	0.059791
ENSMUST00000140556	ENSMUSG00000086507	Adap2os	antisense	0.043282	0.02133	0	0.024641	0.01082	0	0	0.029816	0
ENSMUST00000092680	ENSMUSG00000069713	4933406P04Rik	lincRNA	0.340904	0.399765	0.367525	0.458363	0.26631	0.541526	0.392393	0.520119	0.321204
ENSMUST00000096366	ENSMUSG00000071721	1700010D01Rik	lincRNA	0.171358	0	0	0	0	0	0	0	0
ENSMUST00000222665	ENSMUSG00000113764	Gm48617	sense_intronic	0	0	0	0.036012	0	0	0	0	0
ENSMUST00000151719	ENSMUSG00000086600	C030005K06Rik	processed_transcript	0.928526	0.266115	0.917069	0.934692	0.088289	0.5081	0.194621	0.690068	0
ENSMUST00000221044	ENSMUSG00000097121	D130020L05Rik	antisense	0.85128	0.36853	0.553427	0.591192	0.118381	1.00485	0.695787	0.283779	0.700486
ENSMUST00000180896	ENSMUSG00000097048	1600020E01Rik	antisense	2.34329	2.1343	1.76388	2.48173	2.62282	2.68899	1.3442	2.76766	2.31035
ENSMUST00000180899	ENSMUSG00000097406	Gm26833	antisense	4.52374	4.15572	4.24727	4.21592	4.19212	4.43689	3.15449	4.36513	4.94538
ENSMUST00000180898	ENSMUSG00000097458	Gm26697	lincRNA	0.209398	0.058389	0.21487	0.194904	0.063065	0.053869	0.096808	0.257338	0.07985
ENSMUST00000184884	ENSMUSG00000098690	Gm27316	misc_RNA	0	0	0	0	0	0	0	0	0
ENSMUST00000182495	ENSMUSG00000097023	Mir9-3hg	lincRNA	2.99684	3.02061	5.83531	3.93507	2.74132	2.6446	1.98107	2.16834	7.47162
ENSMUST00000182497	ENSMUSG00000098055	Gm26947	antisense	0.988961	0.384565	0.332611	0.371149	0.10891	0.241761	0.081495	0.421597	0.283056
ENSMUST00000180472	ENSMUSG00000097250	Gm26771	antisense	0	0.213233	0.130309	0.385422	0.205841	0	0.043623	0.107178	0.092939
ENSMUST00000160017	ENSMUSG00000066477	Gm16551	processed_transcript	0	0	0	0	0	0	0.243366	0	0
ENSMUST00000181864	ENSMUSG00000097520	4930488L21Rik	antisense	1.15708	0.940439	0.755701	1.10125	0.721371	1.16192	0.913461	1.00725	1.33377
ENSMUST00000227227	ENSMUSG00000115333	Gm34590	lincRNA	0	0.047055	0.044481	0.236169	0.161409	0	0.161363	0.047836	0.0845
ENSMUST00000170286	ENSMUSG00000091558	Gm17227	antisense	0.090116	0.053777	0.200131	0.17537	0.088677	0	0	0	0
ENSMUST00000190974	ENSMUSG00000099746	Ppnr	sense_intronic	0.594088	0.713327	0.67887	0.719536	0.922825	0.536873	0.578271	0.839806	0.551752
ENSMUST00000203511	ENSMUSG00000107422	Gm44129	lincRNA	0	0	0.036968	0.071841	0	0.039346	0	0	0
ENSMUST00000190971	ENSMUSG00000100927	Gm28536	antisense	0.36645	0.182558	0.053529	0.29924	0.085717	0.24655	0.062581	0.335558	0.08151
ENSMUST00000229682	ENSMUSG00000116056	Gm4544	lincRNA	0.573548	0.314781	0.16664	0.31579	0.495839	0.302476	0.403518	0.45687	0.374137
ENSMUST00000196003	ENSMUSG00000105264	Gm42716	processed_transcript	0.273854	0.334542	0.284393	0.169665	0.11095	0.295722	0.364815	0.315308	0.327899
ENSMUST00000222088	ENSMUSG00000113170	Gm36839	lincRNA	0.352339	0.187799	0.230111	0.593167	0.721796	0.286411	0.452765	0.459305	0.726425
ENSMUST00000203998	ENSMUSG00000107640	Gm38804	antisense	0.039718	0.074538	0.040465	0.104874	0.236076	0.231646	0.085202	0.11416	0.03075
ENSMUST00000205532	ENSMUSG00000108660	Gm21284	antisense	0.040777	0.023906	0.045875	0.02596	0.045416	0.020057	0.030824	0.067706	0.058151
ENSMUST00000200405	ENSMUSG00000104939	Gm33651	lincRNA	0	0	0	0.574059	0	0	0	0	0.331811
ENSMUST00000187286	ENSMUSG00000100851	Gm28928	lincRNA	9.90268	3.94553	3.64154	3.26964	0.354313	2.06313	0.197027	4.50045	8.50138
ENSMUST00000222409	ENSMUSG00000113689	Gm29676	lincRNA	0.295223	0.350598	0.325996	0.34642	0.272051	0.168556	0.418744	0.179184	0.446428
ENSMUST00000128591	ENSMUSG00000085020	2310081O03Rik	lincRNA	0.244908	0	0.044337	0.086039	0.136094	0	0	0	0
ENSMUST00000221214	ENSMUSG00000113179	1700030L22Rik	antisense	0.206522	0	0	0.035397	0	0	0	0	0
ENSMUST00000221683	ENSMUSG00000113100	Gm48754	antisense	0.074974	0.051298	0.045014	0.043998	0.050519	0.110525	0.074487	0.027654	0.029671
ENSMUST00000149452	ENSMUSG00000084998	Gm16279	antisense	0.089605	0.168861	0.286335	0.228032	0.241322	0.165993	0.156643	0.275562	0.190461
ENSMUST00000128841	ENSMUSG00000085063	Gm16024	antisense	1.12946	1.06161	0.477211	1.08363	1.07734	0.914565	0.87201	1.04454	0.483108
ENSMUST00000138528	ENSMUSG00000085862	Gm13483	lincRNA	0.341266	0.575679	0.564352	0.475485	0.405181	0.467385	0.321441	0.719236	0.223223
ENSMUST00000180774	ENSMUSG00000097311	Gm26871	processed_transcript	11.2491	6.13332	7.02572	10.1821	5.71502	7.33964	6.68442	12.0334	6.66389
ENSMUST00000225363	ENSMUSG00000114937	Gm30054	antisense	0.253356	0.326885	0.132452	0.306335	0.366462	0.183724	0.241883	0.305129	0.45563
ENSMUST00000139588	ENSMUSG00000046219	C230012O17Rik	processed_transcript	0.031277	0	0	0.008953	0.278968	0	0	0	0
ENSMUST00000223429	ENSMUSG00000112937	Gm17746	lincRNA	0.139295	0.117503	0.130229	0.057852	0.063195	0	0	0.048637	0.057596
ENSMUST00000208983	ENSMUSG00000109071	Gm44840	processed_transcript	0	0	0	0	0	0	0	0	0
ENSMUST00000176618	ENSMUSG00000093394	Gm20621	sense_overlapping	0.284795	0.198455	0.409652	0.33797	0.336585	0.22877	0.090938	0.330027	0.178689
ENSMUST00000181153	ENSMUSG00000097817	Gm26810	antisense	0.091164	0.063729	0	0.058065	0.035246	0.087067	0	0.124685	0.049435
ENSMUST00000208630	ENSMUSG00000109125	Gm45159	lincRNA	3.8196	4.44021	3.93722	5.83095	2.62025	2.90428	3.41905	3.47741	4.41536
ENSMUST00000213839	ENSMUSG00000111235	Gm4657	lincRNA	0.096894	0.209731	0.116913	0.041078	0.060578	0.188309	0	0.431727	0.208525
ENSMUST00000127074	ENSMUSG00000086327	Slfn5os	antisense	0.139024	0	0	0	0	0	0	0	0
ENSMUST00000123224	ENSMUSG00000085141	Gm13429	processed_transcript	0.084855	0.061342	0	0.079734	0.060715	0	0	0.259785	0.147487
ENSMUST00000229870	ENSMUSG00000097511	Gm16677	lincRNA	0.030991	0	0	0.06259	0.111454	0	0	0	0
ENSMUST00000226312	ENSMUSG00000115699	Gm6961	lincRNA	1.22331	2.59218	2.10363	1.00209	1.13778	3.33055	2.32897	1.17769	0.091018
ENSMUST00000216687	ENSMUSG00000111399	Gm47328	lincRNA	0.030098	0	0	0.058626	0	0.074559	0	0.176747	0.079039
ENSMUST00000161597	ENSMUSG00000090116	Gm15680	sense_overlapping	0.444142	0.257907	0.239079	0.511358	0.473443	0.624072	1.05785	0.362791	0.403498
ENSMUST00000180679	ENSMUSG00000097380	Gm26816	lincRNA	0	0.020283	0.114935	0.056943	0.019475	0.219315	0.079055	0	0.06656
ENSMUST00000181653	ENSMUSG00000097724	Gm26850	antisense	0.360311	0.391198	0.453663	0.25371	0.455014	0.438719	0.43178	0.330065	0.274178
ENSMUST00000181846	ENSMUSG00000097247	1500012K07Rik	processed_transcript	0.139157	0.036185	0.10633	0	0.025766	0.095137	0	0.027705	0.098093
ENSMUST00000215162	ENSMUSG00000111474	Gm32926	antisense	0.472528	0.578734	0.663766	0.798488	0.775378	0.483625	0.582693	0.599883	0.768582
ENSMUST00000181842	ENSMUSG00000097559	D430018E03Rik	sense_intronic	1.22062	0.717652	0.829735	1.22887	1.08783	1.05502	1.01942	1.04709	1.00625
ENSMUST00000181841	ENSMUSG00000097083	D930019O06Rik	antisense	2.10223	1.26361	1.10493	1.02636	1.46222	1.68662	1.97066	1.9822	1.99168
ENSMUST00000181840	ENSMUSG00000097462	9530026P05Rik	antisense	0	0.408427	0	0	0.53485	0.471221	0	0	0
ENSMUST00000143166	ENSMUSG00000090073	Gm13538	processed_transcript	0	0	0	0	0	0	0	0	0
ENSMUST00000222338	ENSMUSG00000113900	Gm40437	lincRNA	0.242789	0.222221	0	0	0.04015	0.11086	0.25214	0.143478	0.173445
ENSMUST00000162649	ENSMUSG00000090075	Gm16251	antisense	0.417994	0.078448	0.066501	0.142902	0.109849	0.518961	0.150728	0	0.099532
ENSMUST00000201201	ENSMUSG00000107076	Gm43480	sense_intronic	3.9521	2.26438	2.94453	1.95486	2.3314	1.63794	2.69982	3.89165	2.34008
ENSMUST00000222336	ENSMUSG00000112983	Gm32939	lincRNA	0.24504	0	0.102953	0	0.124957	0	0.338244	0.109178	0.193286
ENSMUST00000222335	ENSMUSG00000113259	Gm35190	lincRNA	0	0	0	0	0	0.159099	0	0	0
ENSMUST00000155384	ENSMUSG00000054418	2900041M22Rik	processed_transcript	0.266059	0.509141	0.344845	0.28052	0.106805	0.335552	0.209673	0.311303	0.331644
ENSMUST00000159618	ENSMUSG00000090031	4732440D04Rik	antisense	1.62683	1.89521	1.59017	1.80663	1.7191	1.81867	1.93159	2.79806	2.56535
ENSMUST00000194498	ENSMUSG00000104256	Gm37173	lincRNA	0	0	0	0	0	0	0	0	0
ENSMUST00000132849	ENSMUSG00000087348	Gm15582	antisense	0.015508	0.062301	0.059454	0	0.119815	0.099313	0.112951	0.109445	0.008016
ENSMUST00000155382	ENSMUSG00000084761	Gm12406	antisense	0.149018	0	0.255072	0.139147	0	0.153811	0.073945	0.198071	0
ENSMUST00000159613	ENSMUSG00000089685	Gm9017	antisense	0.461703	0.170613	0	0.21602	0.136048	0.177548	0.141881	0.243597	0
ENSMUST00000065878	ENSMUSG00000053442	4930597O21Rik	processed_transcript	0.281785	0.107435	0.347657	0.23444	0.101733	0.210683	0.150284	0.047824	0.428024
ENSMUST00000181307	ENSMUSG00000097558	Gm26902	lincRNA	0.280206	0.323242	0.227359	0.128375	0.084584	0.185262	0.069024	0.042604	0.185574
ENSMUST00000187067	ENSMUSG00000101978	1700063O14Rik	lincRNA	0.218043	0.554793	0.163241	0	0.289895	0.779556	0.662965	0.13449	0
ENSMUST00000215982	ENSMUSG00000110905	Gm48007	lincRNA	0	0	0	0	0	0	0.113648	0	0
ENSMUST00000161024	ENSMUSG00000090105	Gm15890	antisense	0.198067	0.07617	0	0.064687	0.103045	0.07331	0	0.161995	0
ENSMUST00000181309	ENSMUSG00000097823	Gm16701	lincRNA	4.70033	3.98087	3.47098	4.06549	2.90717	3.46286	2.57183	3.78688	3.94914
ENSMUST00000225910	ENSMUSG00000114469	C730002L08Rik	antisense	1.14062	0.633695	0.568489	0.598026	0.032688	0.55629	0.146219	0.899997	1.30337
ENSMUST00000193778	ENSMUSG00000102437	Gm38048	sense_overlapping	1.89626	1.92658	1.87936	3.23993	2.41304	1.81547	2.70196	2.32363	2.54834
ENSMUST00000181921	ENSMUSG00000097785	B230217O12Rik	lincRNA	3.82734	2.80906	4.1949	4.47873	3.42201	4.27313	3.39051	3.09501	4.7668
ENSMUST00000181932	ENSMUSG00000097509	B230322F03Rik	antisense	1.37899	1.13336	0.919092	1.00334	1.55087	1.03189	1.11454	1.03896	1.09676
ENSMUST00000137478	ENSMUSG00000087341	0610040F04Rik	antisense	0.56032	0.722657	0.497504	0.534249	0.447812	0.50914	0.292364	0.4728	0.63593
ENSMUST00000178043	ENSMUSG00000095348	Gm3892	antisense	0.718077	0.423913	0.626857	0.853563	0.676008	0.596184	0.397439	0.519213	0.653018
ENSMUST00000181936	ENSMUSG00000097547	B230110C06Rik	processed_transcript	0.826811	0.207471	0.544973	0.887316	0.473973	0.366367	0.34964	0.590794	0.385777
ENSMUST00000123483	ENSMUSG00000087028	Gm13387	lincRNA	0.247039	0.299994	0.179957	0	0.223936	0	0.050166	0.21196	0
ENSMUST00000169054	ENSMUSG00000090564	A430057M04Rik	antisense	0.155961	0.257472	0.236262	0.278996	0.164013	0.102906	0.197556	0.14744	0.16268
ENSMUST00000181938	ENSMUSG00000097759	Gm26753	lincRNA	0.053243	0.084144	0	0.067205	0.011407	0.097306	0.048172	0.048832	0.119326
ENSMUST00000137477	ENSMUSG00000084851	Gm11267	sense_intronic	0.065822	0.112512	0.043038	0.026914	0.065346	0.051855	0.158423	0.085935	0
ENSMUST00000125854	ENSMUSG00000086454	Platr14	processed_transcript	0	0.080738	0.080753	0	0	0.290662	0	0	0
ENSMUST00000126476	ENSMUSG00000033731	3300002A11Rik	antisense	0	0.201007	0.092217	0.060646	0.877838	0.124931	0.301765	0.027239	0
ENSMUST00000221865	ENSMUSG00000096953	Gm26571	antisense	0.335813	0.229642	0.082417	0.000776	0	0.249778	0.032923	0.408107	0.255419
ENSMUST00000182943	ENSMUSG00000097961	Gm27000	lincRNA	60.2038	60.9896	35.2619	75.858	34.373	51.6565	33.709	66.5201	31.8821
ENSMUST00000211463	ENSMUSG00000091510	Mtag2	antisense	1.51893	2.21461	1.63658	1.36794	1.02081	1.54289	1.26727	1.23432	1.23418
ENSMUST00000225819	ENSMUSG00000114243	Gm48163	antisense	0.234948	0.185851	0.140009	0.136582	0	0	0.151378	0.064807	0
ENSMUST00000133751	ENSMUSG00000087323	Gm14170	antisense	0	0	0	0.276574	0	0.150921	0.354199	0	0.448606
ENSMUST00000126677	ENSMUSG00000085048	Gm15537	antisense	0.17151	0.162424	0.154076	0.22316	0.032766	0.21866	0.243262	0.174976	0.316669
ENSMUST00000148141	ENSMUSG00000109805	Gm45886	processed_transcript	0	0	0	0	0	0	0	0	0
ENSMUST00000068704	ENSMUSG00000090386	Mir99ahg	processed_transcript	2.54821	1.35989	1.78022	1.7021	1.32408	2.07969	1.46848	1.1115	1.36699
ENSMUST00000125853	ENSMUSG00000086976	Gm12316	antisense	0	0.28157	0.124663	0.225174	0	0	0.099831	0.276841	0
ENSMUST00000189404	ENSMUSG00000100213	Gm28151	lincRNA	7.43135	3.69987	3.11854	6.42761	3.41761	4.75787	5.0408	6.23644	5.26018
ENSMUST00000213360	ENSMUSG00000111056	Gm39317	lincRNA	0	0	0	0	0	0	0	0	0
ENSMUST00000161447	ENSMUSG00000089781	Gm15756	antisense	0	0	0	0	0	0	0	0	0.075537
ENSMUST00000126072	ENSMUSG00000087211	Lhx1os	lincRNA	0	0.041877	0.078753	0	0.13546	0	0.042327	0.177094	0
ENSMUST00000186712	ENSMUSG00000045815	1700101I19Rik	antisense	0	0.028562	0	0.063427	0.362078	0.357519	0.484199	0	0
ENSMUST00000141554	ENSMUSG00000086482	1700012C08Rik	processed_transcript	0.034078	0.102479	0.434754	0	0	0	0.104225	0	0
ENSMUST00000188976	ENSMUSG00000100826	Snhg14	processed_transcript	18.0095	19.8424	17.9015	20.0913	12.2491	17.7337	15.9498	18.0486	15.3345
ENSMUST00000128571	ENSMUSG00000063018	2010204K13Rik	processed_transcript	4.61175	3.67565	6.08392	6.93445	5.09825	5.80863	3.85147	6.04887	4.59416
ENSMUST00000160463	ENSMUSG00000090185	Gm15523	antisense	0.046541	0.117857	0.06016	0.426083	0.068126	0.201116	0	0.256823	0.100721
ENSMUST00000227042	ENSMUSG00000115813	Gm46447	lincRNA	0.923679	0.849091	0.922715	0.886043	0.466596	0.856622	0.59904	0.811321	0.744971
ENSMUST00000165350	ENSMUSG00000091509	Gm17066	processed_transcript	5.11595	3.90755	3.36895	4.37935	1.12589	4.08382	4.19844	3.95965	5.07447
ENSMUST00000154720	ENSMUSG00000087449	Gm12971	sense_intronic	1.12141	1.1647	1.30405	1.56489	0.747311	1.38155	0.989052	1.52796	1.37886
ENSMUST00000209340	ENSMUSG00000110279	Gm45552	antisense	1.62278	1.46494	0.790892	1.47736	1.48409	1.67446	1.53483	1.28593	0.980458
ENSMUST00000149576	ENSMUSG00000086329	Gm14233	processed_transcript	0.152006	0.152457	0.18602	0.061797	0.299452	0.283685	0.215909	0.194781	0.137086
ENSMUST00000231971	ENSMUSG00000116903	AC161607.1	antisense	0.424594	0.541623	0.411708	0.514844	0.744509	0.474562	0.889692	0.437221	0.401408
ENSMUST00000226545	ENSMUSG00000056579	Tug1	antisense	0.762447	0	0	0	2.15626	0	0.846085	0.696194	1.23674
ENSMUST00000100370	ENSMUSG00000075511	1700001L05Rik	lincRNA	2.30738	1.9829	1.23311	1.48052	1.4824	1.70183	1.97635	2.81746	1.03945
ENSMUST00000181448	ENSMUSG00000097177	9330159M07Rik	processed_transcript	0.549834	0.567773	0.147775	0.452836	0.301439	0.390294	0	0.174615	0
ENSMUST00000185281	ENSMUSG00000050334	C130071C03Rik	lincRNA	0.6108	2.12862	1.60048	0.54775	0.006677	0.788846	2.70318	1.2006	2.02779
ENSMUST00000220796	ENSMUSG00000097788	Gm16596	antisense	0	0	0.269298	0.498277	0	0.148397	0	0.215004	0.370637
ENSMUST00000198052	ENSMUSG00000104970	Gm43137	antisense	0.646733	0.945064	0.64853	0.944382	0.320507	0.241644	0.418395	0.986995	0.332829
ENSMUST00000210606	ENSMUSG00000086822	5330413P13Rik	lincRNA	0.055443	0	0.013356	0.436303	0.03467	0	0.394221	0.033368	0.328126
ENSMUST00000217927	ENSMUSG00000112694	Gm33037	antisense	0	0.024397	0	0	0	0	0	0	0
ENSMUST00000145163	ENSMUSG00000085179	Gm13645	processed_transcript	0.541943	0.030581	0	0.30322	0	0.888823	0	0.225979	0.571734
ENSMUST00000126219	ENSMUSG00000085471	4933423P22Rik	antisense	0.04291	0.081742	0.121082	0.041514	0.052068	0.10328	0.06202	0.096617	0.064262
ENSMUST00000193309	ENSMUSG00000103994	Gm38028	lincRNA	0	0	0	0	0	0	0	0	0
ENSMUST00000168470	ENSMUSG00000090706	Gm17233	antisense	0.368503	0.533141	0.467373	0.798807	1.25242	0.879185	0.889835	0.308884	0.683082
ENSMUST00000127792	ENSMUSG00000086655	C330018A13Rik	antisense	0.154938	0.149873	0	0.090332	0.111799	0.124548	0.174737	0.028779	0.033967
ENSMUST00000205056	ENSMUSG00000107969	Gm44085	antisense	0.204061	0.30633	0	0	0.117969	0	0	0	0
ENSMUST00000207966	ENSMUSG00000086629	2810403D21Rik	processed_transcript	0.04544	0.13731	0.093035	0.11371	0.134733	0.084898	0	0.140215	0.072056
ENSMUST00000134586	ENSMUSG00000020164	Kcnmb4os1	antisense	0.789122	0.78169	0.953534	0.631174	0.840265	0.822616	0.751467	0.38532	1.68434
ENSMUST00000139851	ENSMUSG00000087531	Gm15606	sense_intronic	6.3585	9.06357	8.63352	5.37432	7.87707	11.1736	11.1631	4.855	5.11741
ENSMUST00000122757	ENSMUSG00000084706	Gm22987	misc_RNA	0	0	0	0	0	0	0	0	0
ENSMUST00000183362	ENSMUSG00000098894	Gm27234	antisense	0	0	0	0	0	0	0	0	0
ENSMUST00000160241	ENSMUSG00000089710	Gm15810	antisense	0.537645	0.445802	0.299385	1.04277	0.293372	0.162216	0.351592	0.312181	1.02032
ENSMUST00000228225	ENSMUSG00000115546	Gm49077	antisense	0.72615	0.701255	0.508344	0.428256	0.782277	0.610499	0.602937	0.853001	0.838518
ENSMUST00000186535	ENSMUSG00000022639	Dubr	lincRNA	3.34898	2.93616	2.28345	2.2435	2.3802	1.84693	2.62217	2.49581	2.09659
ENSMUST00000200791	ENSMUSG00000107287	Gm43458	lincRNA	0.216544	0	0	0	0.309576	0.108127	0.083658	0.156903	0
ENSMUST00000122972	ENSMUSG00000085913	Gm15601	antisense	0.108233	0.058256	0.098514	0.03014	0.14804	0.054138	0.213758	0.079835	0.066534
ENSMUST00000219079	ENSMUSG00000097331	F420014N23Rik	lincRNA	0.396304	0.665878	0.628292	0.440863	0.660544	0.810633	0.757429	0.334774	0.244577
ENSMUST00000188574	ENSMUSG00000101651	Gm28402	antisense	0.558095	0	0.782522	0	0.82322	0.589486	0	0	0.099254
ENSMUST00000162348	ENSMUSG00000089729	Gm16552	antisense	0.038582	0	0.276187	0	0.137888	0.11543	0	0.107848	0
ENSMUST00000218077	ENSMUSG00000112493	4930486F22Rik	antisense	0	0.056404	0	0	0.011124	0	0	0	0
ENSMUST00000232175	ENSMUSG00000116617	AC130815.1	lincRNA	0.223776	0.163149	0.075262	0.197425	0.067739	0.185834	0.214716	0.267666	0.249367
ENSMUST00000208362	ENSMUSG00000097585	E230029C05Rik	processed_transcript	0.078115	0.016973	0.07256	0.297107	0.028551	0.079998	0.175026	0.680389	0.022041
ENSMUST00000125412	ENSMUSG00000078601	Gm12525	lincRNA	1.06369	1.64282	1.3414	0.889308	1.71903	1.49639	1.89053	0.766601	0.700974
ENSMUST00000125413	ENSMUSG00000086382	Chrna1os	antisense	0.388618	0.426972	0.129968	0.637165	0.282007	0.126219	0.671836	0.29116	0.902428
ENSMUST00000204618	ENSMUSG00000108148	Gm44020	antisense	0.028369	0.118461	0	0.101026	0.11476	0.255792	0.112172	0	0
ENSMUST00000192940	ENSMUSG00000104444	Gm33051	antisense	0	0	0	0	0	0	0	0	0
ENSMUST00000147412	ENSMUSG00000086493	Gm12204	antisense	0	0	0.046575	0.047428	0	0.024502	0	0.10709	0.144463
ENSMUST00000229994	ENSMUSG00000116500	Gm36560	lincRNA	0.514694	0.45682	0.293668	0.610555	0	0.928844	0.444373	0.432294	0.85782
ENSMUST00000124166	ENSMUSG00000087366	Junos	antisense	0.747597	0.490187	0.808515	0.690579	0.516369	1.03091	0.670715	0.637422	0.409524
ENSMUST00000125419	ENSMUSG00000086370	Ftx	lincRNA	0.91613	2.86211	0	2.88586	1.6295	2.23549	1.90282	2.26914	1.26893
ENSMUST00000132759	ENSMUSG00000086339	Gm11916	lincRNA	0	0	0.053505	0	0	0	0	0	0
ENSMUST00000133570	ENSMUSG00000086968	4933431E20Rik	antisense	1.82101	2.39726	2.01539	1.98436	2.371	4.00867	2.65993	1.95595	1.99263
ENSMUST00000181620	ENSMUSG00000097392	D930016D06Rik	lincRNA	4.69506	4.64153	3.81596	3.92372	3.4469	3.76589	3.84001	3.94341	4.37532
ENSMUST00000182748	ENSMUSG00000090386	Mir99ahg	processed_transcript	1.73087	2.41918	1.66928	1.5975	1.86384	2.08169	2.02445	1.6513	1.0413
ENSMUST00000143302	ENSMUSG00000085509	Gm11521	antisense	0	0	0	0	0	0.112473	0	0	0.216023
ENSMUST00000154246	ENSMUSG00000085766	2810430I11Rik	processed_transcript	0.142906	0.055023	0.027516	0	0	0.10183	0.01392	0.020207	0.019432
ENSMUST00000162828	ENSMUSG00000090039	Gm15894	antisense	0.14806	0.088343	0.103767	0.121929	0.069194	0.093771	0.207728	0.111109	0.214019
ENSMUST00000134992	ENSMUSG00000086837	Gm16618	antisense	0	0	0.049213	0.050778	0.091798	0.052309	0	0.210843	0.056872
ENSMUST00000162432	ENSMUSG00000089907	Gm16169	processed_transcript	0.14896	0.17518	0.084246	0.022788	0.052942	0.172258	0.053199	0.052982	0.025523
ENSMUST00000228644	ENSMUSG00000051237	9230109A22Rik	lincRNA	0	0.263292	0.047767	0	0	0.017167	0	0	0
ENSMUST00000185727	ENSMUSG00000099519	Gm29253	processed_transcript	0.364942	0.1972	0.17605	0.278938	0.119674	0.08027	0.283625	0.250821	0.098061
ENSMUST00000168709	ENSMUSG00000092176	Gm20460	processed_transcript	0	0.186936	0.142763	0	0.092462	0.23588	0.25241	0	0.143181
ENSMUST00000227439	ENSMUSG00000115122	AC124561.1	antisense	6.17319	4.56609	7.14496	3.01841	3.59198	5.02052	5.61254	2.51348	7.74955
ENSMUST00000038450	ENSMUSG00000042579	4632404H12Rik	lincRNA	2.84893	3.09206	2.72589	3.16708	2.93302	4.43078	3.34296	3.83761	2.85895
ENSMUST00000162826	ENSMUSG00000078247	Airn	antisense	0.194935	0.433907	0.427573	0.359961	0.054831	0.235197	0.327562	0.113759	0.36542
ENSMUST00000188113	ENSMUSG00000099561	Gm28410	antisense	0.03506	0	0.042431	0	0	0.025499	0	0	0
ENSMUST00000179029	ENSMUSG00000031736	Crnde	processed_transcript	0.395613	0.243839	0	0	0	0	0	0	0
ENSMUST00000181159	ENSMUSG00000097248	Gm2694	lincRNA	0	0.186739	0.060541	0.067529	0.000127	0	0	0.140399	0
ENSMUST00000124230	ENSMUSG00000086812	Gm8978	sense_intronic	0	0	0	0	0	0	0	0	0
ENSMUST00000233603	ENSMUSG00000117282	AC166360.3	lincRNA	0.042435	0	0	0	0.038859	0	0	0.062148	0
ENSMUST00000181155	ENSMUSG00000097324	Carmn	lincRNA	0.907978	1.3878	0.615361	0.958905	0.827502	0.639723	0.574723	0.991335	1.03824
ENSMUST00000144926	ENSMUSG00000085615	A330035P11Rik	lincRNA	0.357731	0.19166	0.265052	0.178311	0.412495	0.352493	0.204031	0.275152	0.216204
ENSMUST00000144922	ENSMUSG00000084967	Gm12296	processed_transcript	0.393948	0.41422	0.582394	0.435755	0.609521	0.408688	0.524005	0.38644	0.130559
ENSMUST00000202276	ENSMUSG00000107340	Gm42789	antisense	0.12299	0.260679	0.305031	0.064144	0.084082	0.154938	0.041931	0.149878	0.095791
ENSMUST00000181152	ENSMUSG00000097335	Gm26563	lincRNA	0.036116	0.048669	0.047428	0.025113	0	0.075349	0.024624	0	0.056066
ENSMUST00000160088	ENSMUSG00000090006	Gm16227	sense_intronic	3.28831	1.30188	1.21863	1.47904	0.3441	0.693076	0.017736	1.07703	3.26466
ENSMUST00000228796	ENSMUSG00000115149	9330188P03Rik	processed_transcript	0.40376	0.319735	0.179641	0.219705	0.675503	0.274851	0.120313	0.350523	0.660563
ENSMUST00000202871	ENSMUSG00000106710	Gm43166	sense_intronic	0.891863	1.6788	2.01983	0.89002	3.04468	1.80362	2.7371	0.842583	0.460584
ENSMUST00000219678	ENSMUSG00000111960	Gm46349	lincRNA	0.39047	0	0.016674	0.119849	0.062945	0.010895	0.022692	0	0.037523
ENSMUST00000181710	ENSMUSG00000097134	1110002J07Rik	lincRNA	0.124451	0.130684	0.035705	0.214343	0.262577	0.114706	0.247741	0.198283	0.346143
ENSMUST00000197200	ENSMUSG00000104586	4921539H07Rik	lincRNA	0.68524	1.23115	1.25023	0.413501	9.06839	1.03273	10.7031	0.412588	0.401386
ENSMUST00000218270	ENSMUSG00000112104	Gm35722	lincRNA	0	0.028917	0.057844	0.029842	0	0.030741	0.083297	0	0
ENSMUST00000210118	ENSMUSG00000085980	Gm12408	lincRNA	0	0	0	0.086085	0	0.160915	0	0	0
ENSMUST00000232340	ENSMUSG00000116597	AC126055.1	lincRNA	0.294252	0.1415	0.124989	0.226065	0.339229	0.114741	0.068322	0.123002	0.183403
ENSMUST00000194261	ENSMUSG00000102531	1110002O04Rik	lincRNA	0.144634	0	0.249106	0.339563	0.144877	0	0.070568	0	0
ENSMUST00000169981	ENSMUSG00000090327	Gm17111	antisense	0.213002	0.236036	0.348185	0.09225	0.231722	0	0.180448	0	0.514587
ENSMUST00000199326	ENSMUSG00000053214	Gm9899	processed_transcript	2.12046	1.54241	1.81473	2.27248	1.65159	2.14941	2.00367	2.61054	2.73619
ENSMUST00000136110	ENSMUSG00000073155	1810058I24Rik	lincRNA	2.17061	2.74192	0.252841	1.53417	0.899433	0.29699	3.60251	2.02738	0.939469
ENSMUST00000185627	ENSMUSG00000100671	Gm28322	lincRNA	0.292845	0.554211	0.728708	1.06848	0.676065	0.76078	0.897695	0.140187	1.29947
ENSMUST00000185626	ENSMUSG00000117042	AC173344.1	lincRNA	0.159838	0.207537	0.119654	0.178792	0.056317	0.346292	0.074993	0.395314	0.042571
ENSMUST00000231559	ENSMUSG00000116760	AC164314.1	processed_transcript	6.08146	4.41606	6.97603	15.4026	4.3536	7.74431	3.83084	11.047	8.29511
ENSMUST00000215385	ENSMUSG00000111831	Gm47064	lincRNA	0	0	0	0	0	0	0	0.058251	0
ENSMUST00000185726	ENSMUSG00000100211	1700064M15Rik	lincRNA	0	0	0.143542	0	0.073914	0.243191	0	0.285386	0
ENSMUST00000128111	ENSMUSG00000087067	Gm11532	processed_transcript	0.057825	0.0168	0.039306	0.07288	0.048341	0.098577	0.043413	0.030551	0.061779
ENSMUST00000224027	ENSMUSG00000114761	Gm47242	lincRNA	0.107973	0	0.312558	0.166826	0.341919	0.148072	0	0.235119	0
ENSMUST00000171098	ENSMUSG00000092134	Gm17089	antisense	0	0	0	0	0	0.035836	0.033408	0	0
ENSMUST00000176052	ENSMUSG00000060424	Pantr1	lincRNA	7.50013	9.86341	8.63368	7.45797	15.7989	12.2416	12.3501	6.31339	10.9726
ENSMUST00000202671	ENSMUSG00000107253	Gm43634	lincRNA	0.503938	0.173863	0.224084	0.50498	0	0.139707	0.132577	0.946631	0.123499
ENSMUST00000200982	ENSMUSG00000107360	Gm42558	sense_intronic	0	0.175546	0	0	0	0	0.146537	0	0
ENSMUST00000124122	ENSMUSG00000085558	4930412C18Rik	processed_transcript	0	0.096154	0.026507	0.034632	0.018787	0.072474	0.045889	0	0.01003
ENSMUST00000216859	ENSMUSG00000100807	Gm29521	processed_transcript	0	0.168421	0	0	0.108453	0	0.316998	0	0
ENSMUST00000233737	ENSMUSG00000117278	AC166110.4	lincRNA	0.329746	0.213157	0.298477	0.414037	0.239263	0.311188	0.194176	0.325148	0.20102
ENSMUST00000233736	ENSMUSG00000074415	3110039I08Rik	processed_transcript	0.787495	0	1.16321	0.552627	0.49493	0.550798	0.02614	0.870434	0
ENSMUST00000218103	ENSMUSG00000112701	2310002D06Rik	lincRNA	0	0.214524	0.153665	0.386348	0.314982	0.251404	0.299772	0.460787	0.660412
ENSMUST00000046994	ENSMUSG00000033731	3300002A11Rik	antisense	0.122363	0.256886	0.274113	0.038522	0.332038	0.067806	0.532383	0.084977	0.073063
ENSMUST00000146124	ENSMUSG00000086740	Gm17029	antisense	0.017536	0.036833	0.04858	0.074604	0.032836	0	0.016402	0	0.01376
ENSMUST00000198458	ENSMUSG00000052848	C130026L21Rik	lincRNA	2.72537	0.661696	0.741782	1.59046	0.427633	1.41408	0.576366	2.09778	0.643423
ENSMUST00000218108	ENSMUSG00000112654	4930455C13Rik	antisense	0.165759	0.200148	0.148917	0.106857	0.458123	0.416651	0.152597	0.180621	0.111452
ENSMUST00000144818	ENSMUSG00000055494	Gm14168	lincRNA	1.02537	1.09402	1.18682	1.00259	1.01497	1.04563	0.979811	0.831755	0.961079
ENSMUST00000152365	ENSMUSG00000010492	Uckl1os	antisense	0	0	0.068389	0.079095	0.709969	0	0.315961	0	0
ENSMUST00000176296	ENSMUSG00000093606	B130034C11Rik	processed_transcript	0.637445	0.70954	0.609297	0.882694	0.541985	0.784654	0.56544	0.615206	0
ENSMUST00000214634	ENSMUSG00000111080	Gm20300	lincRNA	11.0842	10.9231	9.824	10.0785	7.84655	9.87972	8.19315	10.8302	9.29577
ENSMUST00000198351	ENSMUSG00000105512	Gm43714	antisense	0.126671	0.307411	0.15614	0.015823	0.130538	0.16292	0.138226	0.13352	0.227207
ENSMUST00000181919	ENSMUSG00000097864	Gm26856	lincRNA	0.022984	0	0.034839	0.024774	0	0	0.053454	0.020993	0
ENSMUST00000174738	ENSMUSG00000092405	Gm20402	antisense	0.716385	0.987792	1.37623	1.36051	1.09424	1.46857	1.48124	0.979696	1.13644
ENSMUST00000197514	ENSMUSG00000104639	Gm42939	sense_intronic	0.468255	0.212891	0.321988	0.664749	0.691157	0.505665	0.569662	0.425401	0.274974
ENSMUST00000156781	ENSMUSG00000087216	E130111B04Rik	antisense	0	0.196156	0.199739	0	0	0.318971	0.080895	0.079212	0
ENSMUST00000194642	ENSMUSG00000104077	Gm37027	lincRNA	0.312375	0.368545	0.958328	0	0.82872	0.165866	0.130947	0.583619	0.36849
ENSMUST00000217036	ENSMUSG00000111789	Gm49323	processed_transcript	0.064122	0	0	0	0	0	0	0	0
ENSMUST00000210022	ENSMUSG00000110235	Gm5086	lincRNA	1.36598	0.4143	0.420095	0.643934	0.427955	0.599817	0.480602	1.03515	0.517682
ENSMUST00000194317	ENSMUSG00000102930	Gm38115	sense_intronic	1.95603	1.42754	1.35462	1.94115	1.92194	1.70157	2.03809	1.92598	1.98134
ENSMUST00000133400	ENSMUSG00000085078	C030013C21Rik	sense_intronic	0.550375	0.373645	0.344095	0.795691	0.456284	0.708823	0.686604	0.547724	0.652042
ENSMUST00000124513	ENSMUSG00000086695	Gm15247	antisense	0.133041	0.001943	0.091411	0	0.108441	0.13099	0.220995	0.108463	0.45091
ENSMUST00000205675	ENSMUSG00000108650	Gm44867	sense_intronic	0.361765	0.34746	0.362485	0.306842	0.451095	0.008169	0.257845	0.572481	0
ENSMUST00000228007	ENSMUSG00000115222	AC174678.1	antisense	1.4946	1.16696	1.43359	1.63506	1.55332	1.35678	1.38838	1.37453	0.900413
ENSMUST00000220013	ENSMUSG00000112220	Gm36208	antisense	0.118502	0.054766	0.090062	0.207987	0.010743	0	0	0.078401	0
ENSMUST00000194881	ENSMUSG00000102774	Gm9748	antisense	1.66388	2.15424	1.27754	2.63357	1.51506	2.44065	2.13203	2.60474	0.520379
ENSMUST00000181696	ENSMUSG00000097763	Gm26636	antisense	0.497004	0.552279	0.857124	0.79891	0.812767	0.484321	0.467492	0.395978	1.17563
ENSMUST00000198850	ENSMUSG00000104925	Gm43061	sense_intronic	2.59139	2.36303	2.22253	2.42103	1.68404	2.43674	1.85686	2.93846	2.20444
ENSMUST00000143710	ENSMUSG00000086360	Gm16214	antisense	0.117991	0.063063	0.176902	0.026044	0.182078	0.219	0.08275	0.073537	0.110156
ENSMUST00000181697	ENSMUSG00000097431	Gm26782	antisense	0.136979	0.359455	0.210236	0.307874	0.238068	0.343168	0.353478	0.102223	0.494227
ENSMUST00000180391	ENSMUSG00000097494	4933406C10Rik	lincRNA	1.32273	0.808035	0.759824	1.44952	0.811547	1.10882	0.834407	1.06509	0.664801
ENSMUST00000166921	ENSMUSG00000084803	5830444B04Rik	processed_transcript	0.036161	0.057195	0.086791	0.050689	0.064239	0.130428	0.068281	0.070658	0.075698
ENSMUST00000198859	ENSMUSG00000105704	Gm43055	lincRNA	0	0	0	0	0	0	0	0	0
ENSMUST00000168686	ENSMUSG00000090561	Gm17207	sense_intronic	0.69225	0.89976	0.93077	1.47505	1.09845	0.703614	0.746753	1.45601	1.44514
ENSMUST00000117249	ENSMUSG00000106943	Dancr	processed_transcript	0.191619	0.494338	0.549629	0.807611	1.07452	0.46258	1.06101	0.870762	0.588887
ENSMUST00000118575	ENSMUSG00000082848	Gm16066	processed_transcript	0.050784	0	0.029281	0.127499	0.102139	0.146549	0.038919	0.128879	0
ENSMUST00000190525	ENSMUSG00000101968	1700027A15Rik	antisense	0.421215	0.193372	0.138118	0.163881	0.193572	0.118761	0.196263	0.096937	0
ENSMUST00000192234	ENSMUSG00000102762	4930403P22Rik	lincRNA	0	0	0	0	0	0	0	0	0.152097
ENSMUST00000177278	ENSMUSG00000093559	Gm20705	sense_intronic	1.8481	2.38513	1.73882	3.62015	2.09074	1.98374	2.92684	1.75253	3.21587
ENSMUST00000195685	ENSMUSG00000104093	A330015K06Rik	antisense	0.128551	0.140886	0.277258	0.379686	0.735395	0.334588	0.461905	0.15431	0.416175
ENSMUST00000210330	ENSMUSG00000086095	Gm15328	lincRNA	1.84902	1.17012	1.04849	1.91445	0.972337	1.01721	1.10969	1.89249	1.64807
ENSMUST00000202834	ENSMUSG00000107043	Gm42849	lincRNA	0.326764	0.184209	0.249816	0.615881	0.371015	0.450111	0.360449	0.288111	0.436934
ENSMUST00000210335	ENSMUSG00000110390	Gm45869	lincRNA	1.90271	2.07877	2.57239	3.31376	3.10352	2.51394	2.70769	1.33431	3.7351
ENSMUST00000151851	ENSMUSG00000087264	Gad1os	antisense	0	0	0.052866	0.267823	0.107255	0	0.263084	0.013631	0.119073
ENSMUST00000216984	ENSMUSG00000110862	Gm35835	lincRNA	0.415722	0.380266	0.208727	0.390744	0.083308	0.149879	0.02343	0.43269	0.209248
ENSMUST00000180409	ENSMUSG00000097098	9330111N05Rik	antisense	0.114787	0.217035	0.262436	0.490096	0.880467	0.55341	1.06838	0.377	0.457178
ENSMUST00000191140	ENSMUSG00000099503	Gm28822	lincRNA	0	0.097836	0	0	0.236775	0	0.124089	0.122131	0
ENSMUST00000128305	ENSMUSG00000085316	D330050G23Rik	lincRNA	0.218819	0.389311	0.117951	0.175198	0.086846	0.005152	0.122838	0.568848	0.087146
ENSMUST00000188623	ENSMUSG00000100552	Gm29019	lincRNA	0.664581	0.548297	0.862455	0.752943	0.400442	0.39295	0.824643	1.28693	0.548484
ENSMUST00000218852	ENSMUSG00000112527	Gm35696	lincRNA	0	0.111086	0	0.111965	0.253213	0.15374	0	0	0
ENSMUST00000180404	ENSMUSG00000097885	5031434O11Rik	processed_transcript	1.54506	2.0766	1.59562	1.82343	2.16847	1.48037	2.02	2.14198	1.23835
ENSMUST00000180407	ENSMUSG00000097526	Gm26847	lincRNA	0.134827	0.101468	0.18407	0.218205	0.042557	0.106589	0.04197	0.125974	0.206025
ENSMUST00000224483	ENSMUSG00000114362	4933433G19Rik	antisense	0.087628	0.139139	0.056912	0.058159	0.132872	0	0.064722	0.050174	0.072037
ENSMUST00000186821	ENSMUSG00000102097	A930006L05Rik	antisense	0.107978	0.217931	0.092582	0.115809	0.150097	0.175535	0.12732	0.114474	0.19231
ENSMUST00000176473	ENSMUSG00000093720	Gm20635	antisense	0.85466	0.712328	0.584158	0.750185	0.463905	0.84927	1.15444	0.440518	0.899594
ENSMUST00000105097	ENSMUSG00000032846	Zswim6	processed_transcript	6.25452	8.53247	8.49604	11.521	7.4914	7.35692	8.05186	6.64654	8.47815
ENSMUST00000139621	ENSMUSG00000078635	1700028N14Rik	processed_transcript	0.480432	0.164972	0.282806	0.252113	0.167817	0.42404	0.344233	0.273019	0.356202
ENSMUST00000145338	ENSMUSG00000086386	Gm12108	lincRNA	0.206176	0.224707	0.184313	0.234066	0.165545	0.096346	0.035691	0.151025	0.073425
ENSMUST00000130874	ENSMUSG00000085239	Gm12150	antisense	0	0	0	0	0.092334	0.140132	0.127728	0	0
ENSMUST00000127488	ENSMUSG00000086839	Gm11973	antisense	2.82337	3.21175	2.59826	2.70148	3.64914	2.55016	2.82813	3.25833	3.43409
ENSMUST00000196002	ENSMUSG00000104835	Gm5547	lincRNA	0	0.143179	0	0	0	0	0.097239	0	0
ENSMUST00000216270	ENSMUSG00000096981	Gm16845	antisense	0.413798	0.353604	0.617635	0.501329	0.607276	0.488004	0.4085	0.509223	0.682481
ENSMUST00000196216	ENSMUSG00000105255	Gm42413	antisense	1.20559	1.03748	1.10425	1.20028	1.80852	1.60174	0.858311	0.320892	1.04395
ENSMUST00000131588	ENSMUSG00000084908	C79798	antisense	0.028353	0	0	0.135228	0.039795	0.083583	0	0	0.030292
ENSMUST00000140978	ENSMUSG00000086132	Gm13631	processed_transcript	0	0	0	0	0	0	0	0	0
ENSMUST00000131581	ENSMUSG00000085717	Hmgb4os	antisense	1.49734	1.46057	0.790326	1.2831	0.637291	1.63343	1.23538	0.693209	1.02707
ENSMUST00000206774	ENSMUSG00000108390	Gm39038	sense_intronic	3.61304	3.50133	3.83338	3.60985	3.87887	5.60564	5.50611	4.5562	3.84912
ENSMUST00000157601	ENSMUSG00000088226	Gm22596	misc_RNA	2.45391	2.47835	2.46244	2.85483	3.64701	2.77122	2.42112	2.46305	2.65035
ENSMUST00000135116	ENSMUSG00000085440	Sorbs2os	antisense	0.214989	0.072736	0.236613	0.136682	0.137463	0.163927	0.115062	0.158684	0.20207
ENSMUST00000180719	ENSMUSG00000097429	Gm26520	lincRNA	0.479434	0.417861	0.280433	0.262853	0.28566	0.803091	0.366496	0.411029	0.330279
ENSMUST00000175064	ENSMUSG00000092805	Gm26461	misc_RNA	3.02277	2.52393	2.2424	3.98141	3.29175	4.28118	2.44963	2.76058	1.90658
ENSMUST00000228514	ENSMUSG00000000031	H19	lincRNA	0	0.126582	0.091901	0	0	0	0	0	0
ENSMUST00000150540	ENSMUSG00000086732	Gm6117	lincRNA	0.063742	0.071912	0.035257	0.036379	0	0	0.045041	0.103567	0.040745
ENSMUST00000150544	ENSMUSG00000085624	Gm14573	antisense	0.040813	0.076596	0.134005	0.083474	0.233076	0	0.041366	0	0.057518
ENSMUST00000180712	ENSMUSG00000097177	9330159M07Rik	processed_transcript	1.0457	0.891215	0.759952	1.08567	0.865917	0.841283	0.626672	0.702526	1.11279
ENSMUST00000180713	ENSMUSG00000096984	Gm26523	lincRNA	0.296123	0.384771	0.36485	0.361636	0.43139	0.687446	0.482008	0.498552	0.413331
ENSMUST00000143956	ENSMUSG00000086296	D030055H07Rik	antisense	0.200285	0.04038	0.063705	0.093726	0.018985	0.026701	0.100093	0.557671	0.133326
ENSMUST00000130184	ENSMUSG00000086816	Gm16726	processed_transcript	0.278288	0.294959	0	0.203242	0	0.136088	0.210029	0	0
ENSMUST00000142429	ENSMUSG00000085395	Gm13056	lincRNA	0	0.16663	0	0.08598	0	0	0	0.308358	0
ENSMUST00000214038	ENSMUSG00000111059	Gm33838	lincRNA	0	0	0	0	0.042661	0	0.120992	0	0
ENSMUST00000233559	ENSMUSG00000117231	AC079441.1	processed_transcript	0.103616	0.218055	0.045684	0.148226	0.328666	0.073125	0.250864	0.151	0.141661
ENSMUST00000196277	ENSMUSG00000106304	Gm42518	lincRNA	1.2451	2.48974	0.97637	1.27263	1.59949	1.49137	1.63382	1.18546	2.36843
ENSMUST00000142879	ENSMUSG00000048215	A630023P12Rik	lincRNA	1.14583	0.896063	0.052435	0.376222	0.053376	0.477685	0	0.293614	0.280676
ENSMUST00000158718	ENSMUSG00000089343	Gm22667	misc_RNA	4.28758	2.43591	1.55275	3.28459	3.56058	3.607	3.47151	3.56362	4.24184
ENSMUST00000130189	ENSMUSG00000087178	A230056P14Rik	processed_transcript	0.968171	1.05534	0.844611	1.11063	0.967087	1.12882	0.84633	0.904797	0.934065
ENSMUST00000141035	ENSMUSG00000084892	Gm14471	processed_transcript	0	0	0	0.109402	0.101823	0.008621	0	0.005464	0
ENSMUST00000141032	ENSMUSG00000085707	Gm12212	antisense	0.458968	0.460549	0.644075	1.12679	0.543077	0.837062	0.253985	1.3933	0.64455
ENSMUST00000201035	ENSMUSG00000107164	4933425D22Rik	sense_intronic	0.118157	0.013379	0.027309	0.253499	0.03712	0	0.110424	0.063283	0.168315
ENSMUST00000229204	ENSMUSG00000116311	4930478M13Rik	antisense	0	0.098127	0	0	0.253778	0	0.055858	0	0.213881
ENSMUST00000203181	ENSMUSG00000107659	Gm44170	antisense	0.799686	0.956332	0.95905	1.02205	0.849807	1.45055	1.23161	1.63715	0.851623
ENSMUST00000180974	ENSMUSG00000097574	C920006O11Rik	lincRNA	0.982652	1.26922	0.988672	1.49935	1.30123	0.887088	0.871098	1.15248	0.75955
ENSMUST00000161229	ENSMUSG00000053332	Gas5	processed_transcript	9.53129	8.46451	9.25338	10.988	8.56877	11.0409	10.4686	8.83117	9.11266
ENSMUST00000203451	ENSMUSG00000087289	4933424M12Rik	lincRNA	0.084824	0	0.04044	0.132106	0	0.120485	0	0.08367	0.197503
ENSMUST00000047607	ENSMUSG00000039798	2600006K01Rik	antisense	0.137191	0.110411	0.10071	0.191905	0.117961	0.178791	0.255409	0	0.172067
ENSMUST00000180970	ENSMUSG00000097641	Gm26865	lincRNA	0	0.064389	0.035778	0	0.021776	0.030423	0	0.027839	0.031409
ENSMUST00000227302	ENSMUSG00000115811	Gm41293	antisense	0.343009	0.312484	0.240919	0.554202	0.412023	0.330517	0.295358	0.145564	0.194021
ENSMUST00000181240	ENSMUSG00000097029	Gm26560	antisense	0.058168	0.142333	0.279464	0.027403	0.33332	0.19627	0.409534	0	0.200059
ENSMUST00000040608	ENSMUSG00000038917	3930402G23Rik	lincRNA	0.098841	0.043559	0.127267	0.047246	0.089069	0	0.133319	0.109407	0.0616
ENSMUST00000206111	ENSMUSG00000108714	Gm21057	antisense	0.058598	0.089372	0.069674	0	0.161672	0.236062	0.2235	0.184553	0.079207
ENSMUST00000154462	ENSMUSG00000073846	Gm12526	processed_transcript	0	0.119384	0	0.07617	0	0.162455	0	0	0
ENSMUST00000162770	ENSMUSG00000089708	5330439A09Rik	antisense	0.256263	0.037515	0.457727	0.153839	0.092818	0.184687	0.1449	0.131279	0.250815
ENSMUST00000163493	ENSMUSG00000091475	2810468N07Rik	processed_transcript	3.99613	3.51742	2.93601	6.19536	7.98902	5.93137	7.42448	4.31268	5.90722
ENSMUST00000196494	ENSMUSG00000105876	Gm43572	processed_transcript	0.391736	0	0.045487	0.218991	0.279573	0.102637	0	0.218122	0.301529
ENSMUST00000180374	ENSMUSG00000046683	0610025J13Rik	antisense	0.032005	0	0	0	0.066865	0	0.094432	0.071838	0.076176
ENSMUST00000206578	ENSMUSG00000108511	Gm44987	antisense	0.236562	0.261299	0.559252	0.434219	0.604959	0.69462	0.128948	0.293614	0.356104
ENSMUST00000183171	ENSMUSG00000087143	A830082K12Rik	antisense	1.24869	1.60806	1.18377	1.13599	0.553967	0.99758	0.632448	1.27465	0.92864
ENSMUST00000048965	ENSMUSG00000025450	Gm9752	processed_transcript	0.108807	0	0.125367	0.036414	0.071658	0.130677	0.07153	0.034613	0.040852
ENSMUST00000130696	ENSMUSG00000086607	4930511M06Rik	processed_transcript	0	0	0.099371	0.156943	0	0	0.176289	0	0
ENSMUST00000122990	ENSMUSG00000084946	Dlx1as	antisense	0.937757	1.91695	1.40458	1.03233	1.4773	2.06641	0.449827	1.41891	0.540434
ENSMUST00000222653	ENSMUSG00000114181	Gm46376	lincRNA	0.25785	0.153096	0.110328	0.504859	0.199929	0.076893	0	0.628707	0.397962
ENSMUST00000193034	ENSMUSG00000104448	Gm37256	lincRNA	0	0.11969	0	0	0.112308	0.188446	0.151421	0	0.065327
ENSMUST00000128298	ENSMUSG00000086216	Gm13610	antisense	0.805412	0.960761	0.546697	0.917724	0.843568	1.20376	0.576083	0.728363	0.528619
ENSMUST00000207512	ENSMUSG00000109341	Gm30873	antisense	0.405689	0.403756	0.249005	0.293654	0.194808	0.367643	0.375001	0.313311	0.305
ENSMUST00000180576	ENSMUSG00000097788	Gm16596	antisense	0.032367	0.188698	0.07953	0.158188	0.070979	0.081292	0	0.070005	0.258211
ENSMUST00000135544	ENSMUSG00000087386	Gm15637	antisense	0	0.038198	0.050083	0.129746	0	0.026812	0	0	0
ENSMUST00000177015	ENSMUSG00000093598	A730085K08Rik	antisense	0.153285	0.041986	0.116736	0.569707	0.194555	0.074366	0.064545	0.291286	0.526426
ENSMUST00000215504	ENSMUSG00000111236	Gm31614	lincRNA	0.480171	0.208745	0.249132	0.320001	0.193788	0.27238	0.257619	0.165141	0.158519
ENSMUST00000183374	ENSMUSG00000098912	1500004A13Rik	processed_transcript	2.78256	2.1505	1.21027	1.15487	2.31836	1.53068	1.10092	1.93962	1.9202
ENSMUST00000177012	ENSMUSG00000087667	Gm13381	antisense	0	0	0	0	0	0.07214	0	0	0.006062
ENSMUST00000150037	ENSMUSG00000086843	E030013I19Rik	antisense	0.027965	0.680574	0.27534	0	0.244251	0.036589	0.037472	0.017073	0.038246
ENSMUST00000226326	ENSMUSG00000115560	Gm49191	antisense	0	0	0	0	0	0	0	0	0
ENSMUST00000227235	ENSMUSG00000115756	Gm49519	processed_transcript	0.000693	0.012072	0.30081	0.00504	0.009131	0.011674	0.000539	0.00211	0.009765
ENSMUST00000136224	ENSMUSG00000086804	Gm43154	lincRNA	0	0.001209	0	0	0.487253	0.107516	0.592249	0.088321	0
ENSMUST00000131907	ENSMUSG00000050334	C130071C03Rik	lincRNA	19.7809	18.7341	15.3568	15.6631	16.8888	19.5186	18.2768	15.394	16.1562
ENSMUST00000141787	ENSMUSG00000084846	A730011C13Rik	antisense	0.035444	0.284176	0.080608	0.491968	0.35825	0.129874	0.090875	0.061052	0
ENSMUST00000151032	ENSMUSG00000086391	1700042O10Rik	antisense	0	0	0	0	0	0	0	0	0
ENSMUST00000174287	ENSMUSG00000092274	Neat1	lincRNA	18.6568	18.5933	16.3005	17.8024	42.5172	27.1842	34.5469	14.3005	24.788
ENSMUST00000141538	ENSMUSG00000086625	Gm11831	antisense	0	0	0	0.100637	0	0	0	0	0
ENSMUST00000184875	ENSMUSG00000099137	Gm10603	antisense	0	0	0	0.059189	0.01001	0	0.088328	0.134117	0
ENSMUST00000203231	ENSMUSG00000108166	Gm44017	sense_intronic	0.936323	1.14787	0.903169	1.25599	1.36147	1.54011	1.32759	0.906333	1.20765
ENSMUST00000207224	ENSMUSG00000109321	A330076H08Rik	processed_transcript	2.56335	1.50409	1.55581	2.23334	1.01762	1.37628	0.791664	1.3437	1.45135
ENSMUST00000200502	ENSMUSG00000105925	Gm43846	sense_intronic	0.285823	0	0.162207	0.052031	0	0	0.050679	0.089206	0
ENSMUST00000190947	ENSMUSG00000100985	Gm10640	antisense	0.04483	0.082874	0	0	0	0.092326	0.041931	0	0
ENSMUST00000128859	ENSMUSG00000086671	Gm13618	antisense	0	0.146842	0	0.036838	0	0.109149	0	0	0
ENSMUST00000128858	ENSMUSG00000087252	Gm14379	processed_transcript	0.154298	0.273647	0.204528	0.213104	0.123329	0.152423	0.089031	0.356288	0.159064
ENSMUST00000138539	ENSMUSG00000086237	Gm15591	antisense	0	0	0	0.187916	0.108006	0	0	0.040322	0
ENSMUST00000216917	ENSMUSG00000110790	Gm47079	antisense	0.588013	0.433155	0.458068	0.448311	0.314414	0.562214	0.42857	0.668335	0.725507
ENSMUST00000160992	ENSMUSG00000090117	Gm16541	antisense	0.330519	0.340867	0.511112	0	0.377345	0.444935	0.529526	0.141588	0
ENSMUST00000201816	ENSMUSG00000107319	Gm42670	antisense	0.157391	0.072618	0.193122	0.056299	0.005781	0.116812	0.147213	0.035618	0.168152
ENSMUST00000180551	ENSMUSG00000097474	Gm26584	lincRNA	0.039519	0.050221	0	0	0	0	0.014785	0.014309	0
ENSMUST00000220010	ENSMUSG00000111994	A330049N07Rik	lincRNA	0.38782	0.384999	0.638084	0.516715	1.12716	0.545251	0.758086	0.196845	1.1279
ENSMUST00000175846	ENSMUSG00000093697	Gm20686	antisense	0	0	0	0	0	0	0	0	0
ENSMUST00000221723	ENSMUSG00000113057	Gm48812	lincRNA	0	0.039944	0	0	0.071799	0	0.197169	0	0
ENSMUST00000138535	ENSMUSG00000085842	Pard3bos1	antisense	0	0	0.024825	0.014113	0	0	0	0	0
ENSMUST00000159445	ENSMUSG00000089959	Gm16268	antisense	0.677935	0.70331	0.895714	0.596064	1.08434	0.788778	0.913811	0.589442	0.373106
ENSMUST00000225350	ENSMUSG00000114200	Gm34721	lincRNA	0.046927	0.033495	0.304362	0.31465	0.206737	0.023496	0.241899	0.098567	0.091145
ENSMUST00000213825	ENSMUSG00000111800	Gm31557	lincRNA	0.232293	0	0.352767	0.571939	0.052101	0.301024	0.048869	0.249883	0
ENSMUST00000229686	ENSMUSG00000116250	Gm34939	antisense	2.05665	1.45626	0.781816	1.79272	0.543035	0.778411	1.02258	1.80898	2.12953
ENSMUST00000192162	ENSMUSG00000103670	Gm37622	antisense	0	0	0	0	0	0	0	0	0
ENSMUST00000229685	ENSMUSG00000115918	A930001M01Rik	antisense	0.051203	0.056799	0.036246	0.029324	0	0.030208	0.009553	0.080982	0.065652
ENSMUST00000225358	ENSMUSG00000114796	A930028N01Rik	antisense	0.05321	0.088093	0.17627	0.474254	0.212361	0.430264	0.335157	0.126798	0.245033
ENSMUST00000211219	ENSMUSG00000084999	Gm15839	antisense	0	0	0	0	0	0	0	0	0
ENSMUST00000154397	ENSMUSG00000034587	8430429K09Rik	processed_transcript	1.00917	1.84902	0.502629	1.93357	1.28618	2.57959	0.769755	0.841022	0.709943
ENSMUST00000205571	ENSMUSG00000108709	4933431G14Rik	antisense	0.056137	0.05073	0.028143	0.02665	0.056905	0.131628	0.024	0.077507	0.023062
ENSMUST00000208629	ENSMUSG00000108888	Gm45231	antisense	0	0.042156	0.041155	0	0	0.482691	0.09857	0	0.069038
ENSMUST00000208999	ENSMUSG00000109021	Gm44812	lincRNA	0	0	0	0	0	0	0	0	0
ENSMUST00000198852	ENSMUSG00000105755	Gm43514	sense_intronic	0.076336	0.293315	0.222811	0.485308	0.569698	0.472842	0.245225	0.217068	0
ENSMUST00000220658	ENSMUSG00000112968	Gm48530	lincRNA	1.53771	0.600495	0.602404	0.58975	1.60124	0.382961	1.29397	0.735119	3.29959
ENSMUST00000228853	ENSMUSG00000115526	4930413F20Rik	antisense	0.157755	0.272911	0.17411	0.323654	0.146352	0.168894	0.434379	0.337794	0.429693
ENSMUST00000144783	ENSMUSG00000086459	1700030C12Rik	processed_transcript	0.081832	0.164726	0.204176	0.166968	0.136043	0.140738	0.050302	0.287651	0.049897
ENSMUST00000188956	ENSMUSG00000100253	1700020N18Rik	lincRNA	0	0.154902	0	0.249999	0.0834	0	0	0.077943	0
ENSMUST00000180825	ENSMUSG00000097206	Gm26699	lincRNA	0.53381	0.72559	0.84879	0.846124	0.796963	0.867241	0.651213	0.648147	0.732092
ENSMUST00000199589	ENSMUSG00000104764	Gm43066	sense_intronic	0.474077	0.534164	0.2938	2.839	0.075674	0.181714	0.074973	0.542969	2.55186
ENSMUST00000200347	ENSMUSG00000104693	Gm42941	sense_intronic	5.38056	2.42074	2.36971	2.50417	1.86693	2.60123	3.35967	3.10111	3.81385
ENSMUST00000159260	ENSMUSG00000090263	D730045A05Rik	lincRNA	0.181979	0.102824	0.238115	0.167342	0.260565	0.041944	0.343715	0.031889	0.288835
ENSMUST00000198918	ENSMUSG00000105430	Gm43301	antisense	0	0	0	0	0	0	0	0	0
ENSMUST00000222349	ENSMUSG00000114121	Gm47728	lincRNA	0.425962	1.85726	1.20475	0.3775	1.29975	1.93428	2.04071	0.386276	0.091064
ENSMUST00000145803	ENSMUSG00000086370	Ftx	lincRNA	0.355598	0.472508	0.176482	0.337804	0.473186	0.307059	0.80561	0.805968	0.579661
ENSMUST00000189363	ENSMUSG00000101253	Gm29088	lincRNA	0.484164	0.040439	0.262933	0.533892	0.171403	0.054927	0.163682	0.81417	0.226533
ENSMUST00000145801	ENSMUSG00000086363	A330102I10Rik	lincRNA	1.96751	1.1534	1.27166	2.76672	2.25061	1.67064	2.0316	1.50503	3.14538
ENSMUST00000207649	ENSMUSG00000109168	Gm44709	antisense	0.226952	0.104887	0.367172	0.412525	0.420433	0.495459	0.409585	0.612633	0.303087
ENSMUST00000145804	ENSMUSG00000087443	Ppp1r18os	antisense	0.11445	0	0.097581	0.033178	0.025955	0	0	0.42438	0.176773
ENSMUST00000140000	ENSMUSG00000087168	Gm15983	antisense	0.078498	0.178008	0.171553	0.070513	0.092223	0.065637	0.113491	0.088657	0.124068
ENSMUST00000131146	ENSMUSG00000086718	Gm16069	antisense	0	0.476982	0.218411	0.352518	0.29736	0	0.311268	0.071324	0
ENSMUST00000176201	ENSMUSG00000093594	Gm20707	lincRNA	0.351126	0.38016	0.507933	0.368134	0.494345	0.152092	0.276409	0.158862	0.324889
ENSMUST00000137661	ENSMUSG00000087612	A230005M16Rik	antisense	2.00391	1.61569	1.45553	1.42916	0.172134	1.75164	1.21721	1.8862	1.20286
ENSMUST00000148552	ENSMUSG00000085620	G630018N14Rik	lincRNA	0.443132	0	0.216746	0	0	0	0	0.186646	0
ENSMUST00000198855	ENSMUSG00000106093	Gm42722	antisense	1.82822	1.28672	1.43616	3.54317	1.072	0.81472	1.40785	2.25906	1.90123
ENSMUST00000159663	ENSMUSG00000053332	Gas5	processed_transcript	0	0.38026	0	0.278763	0	0.340934	0.345162	0.283595	0
ENSMUST00000206810	ENSMUSG00000108592	Gm38973	processed_transcript	0	0	0.120974	0	0	0	0	0.266467	0.13623
ENSMUST00000154480	ENSMUSG00000087353	Gm13727	processed_transcript	0	0	0	0	0	0	0	0	0
ENSMUST00000127115	ENSMUSG00000087066	Gm15518	antisense	0.033603	0	0.057382	0	0	0.020984	0.045114	0	0
ENSMUST00000123363	ENSMUSG00000086479	Gm16014	sense_intronic	0.006808	0.298503	0.113247	0.098642	0.520647	0.134367	0.087116	0.073397	0
ENSMUST00000224796	ENSMUSG00000114369	Gm41077	antisense	0.631122	0.640921	0.727957	1.17711	0.519494	1.16346	1.32622	1.007	1.02443
ENSMUST00000064930	ENSMUSG00000052848	C130026L21Rik	lincRNA	2.84958	2.28286	1.45361	2.73827	1.01557	1.4988	1.42566	3.04239	2.7546
ENSMUST00000084713	ENSMUSG00000073152	Gm10475	antisense	0.133688	0.123747	0.102829	0.048322	0	0.057073	0	0.061092	0.02653
ENSMUST00000114854	ENSMUSG00000055110	A630012P03Rik	antisense	0	0	0	0	0.023668	0	0.01133	0	0
ENSMUST00000180839	ENSMUSG00000097305	Gm17276	lincRNA	0.827185	0.449528	0.324399	1.6397	0.707808	0.518553	0.321556	0.793655	1.31859
ENSMUST00000181947	ENSMUSG00000096929	A330023F24Rik	processed_transcript	13.9892	11.6351	10.2923	13.9034	10.9836	10.8214	10.3879	11.3618	10.2723
ENSMUST00000155350	ENSMUSG00000085160	Gm13617	antisense	0.427534	0.115457	0.200989	0.117561	0	0	0	0.063558	0.080464
ENSMUST00000226550	ENSMUSG00000115842	Gm49092	lincRNA	1.0477	0.984805	0.666642	1.0897	1.33975	1.25919	1.25444	0.89005	1.17679
ENSMUST00000181942	ENSMUSG00000097236	4831440E17Rik	lincRNA	1.33678	1.3976	1.0774	1.22399	1.66696	1.18081	1.56543	0.905803	1.13773
ENSMUST00000181943	ENSMUSG00000107875	Gm44696	lincRNA	1.1032	0.345699	0.317527	0.788745	0.262686	0.371666	0.159154	1.01772	0.605592
ENSMUST00000139218	ENSMUSG00000086742	Gm16201	processed_transcript	0	0.102619	0.146931	0.110737	0.573875	0.064985	0.303024	0.039501	0
[truncated: 2,313 more rows]

## Sheet: Novel_lncRNA_FPKM
Novel_lncRNA_FPKM
Transcript_id	Gene_id	Gene_type	ADF1	ADF2	ADF3	ADNS1	ADNS2	ADNS3	WT1	WT2	WT3
LNC_003902	XLOC_064136	intronic_lncRNA	1.16532	1.01398	2.22645	1.27158	2.80707	1.42655	1.40286	1.06456	2.07732
LNC_003903	XLOC_064136	intronic_lncRNA	0	0	1.66302	0	0.004487	0	1.11388	0	0
LNC_003900	XLOC_064126	lincRNA	0.225523	0.225514	0.081927	0.379464	0.183136	0.555866	0.146697	0.370359	1.18365
LNC_003901	XLOC_064131	lincRNA	0.278728	0.243049	0.486186	0.250824	0.123297	0.468254	0	0	0.515039
LNC_003906	XLOC_064168	intronic_lncRNA	0	0.021954	0.124809	0	0	0	0	0.54837	0
LNC_003907	XLOC_064169	intronic_lncRNA	0.130018	0.239554	0.414916	0.57877	0.401398	0	0.243221	0.109528	0
LNC_003904	XLOC_064146	intronic_lncRNA	0.561847	0.415809	0.5281	1.10031	0.384614	0.487488	0.346996	1.00607	0.592641
LNC_003905	XLOC_064168	intronic_lncRNA	0.327159	0.143552	0.089115	0.202475	0.28565	0.18547	0	0.339683	0.182178
LNC_008011	XLOC_124745	intronic_lncRNA	0.394115	0.345314	0.555909	0.546292	0.341811	0.037518	0.516498	0.331039	0.318508
LNC_008010	XLOC_124744	intronic_lncRNA	0.34331	0.288566	0.68246	0.314237	0.762361	0.323143	0.517258	0.612532	0.367773
LNC_003908	XLOC_064204	intronic_lncRNA	0.231685	0.438581	1.13208	0.32489	0.26254	0.15184	0.378934	0.523063	0.588203
LNC_003909	XLOC_064204	intronic_lncRNA	0.3181	0.395279	0.131598	0.471565	1.17526	0.647442	0.673556	0.409247	0.139541
LNC_008015	XLOC_124954	intronic_lncRNA	0	0	0.819885	0	0	0.330582	0	0	0.628241
LNC_008014	XLOC_124899	intronic_lncRNA	0.596212	1.18978	0.557604	0.726705	0.736556	0.506368	0.41147	1.06423	0.833877
LNC_008017	XLOC_125003	lincRNA	0.389843	0.120279	0.08449	0.389876	0.11839	0.278121	0.441284	0.838177	0.322951
LNC_008016	XLOC_124991	intronic_lncRNA	0.760649	0.74119	1.12524	1.4977	1.84722	1.03295	1.30088	1.36142	3.2535
LNC_009715	XLOC_150297	intronic_lncRNA	1.05533	0.703235	0.992536	0.739877	2.07292	1.61621	2.19776	0.842242	0.628945
LNC_000109	XLOC_002183	lincRNA	0	0	0	0	0.704552	0	0.243294	0	0
LNC_000108	XLOC_002084	lincRNA	0.117579	0	0	0	0	0.536054	0.062794	0	0
LNC_009714	XLOC_150296	lincRNA	0.888601	9e-06	1.06184	7.6e-05	1.93172	2.30125	3.12665	0.654556	5e-06
LNC_000103	XLOC_001933	intronic_lncRNA	0.187224	0.216789	0.115658	0.358407	0.100258	0.123345	0	0.113626	1.00401
LNC_000102	XLOC_001932	intronic_lncRNA	0.290994	0.393255	0.476829	0.477331	0.398989	0.312967	0.216443	0.215252	0.200412
LNC_000101	XLOC_001924	intronic_lncRNA	1.48289	1.17148	2.13092	0.765054	0.973454	1.5167	1.42957	1.04671	2.19509
LNC_000100	XLOC_001917	intronic_lncRNA	0.495933	0.3459	0.463303	0.196805	0.763347	0.238077	0.260417	0.332585	0.462534
LNC_000107	XLOC_001967	intronic_lncRNA	0.463594	0.643071	0.659364	0.504545	0.712222	1.85884	0.669833	0.70057	0.807745
LNC_000106	XLOC_001966	intronic_lncRNA	0.298671	0.129336	0	0.0718	0.28405	0.270157	0	0.353903	0.103603
LNC_000105	XLOC_001960	intronic_lncRNA	0	0.458434	0.576967	0.129827	0.144005	0	0	0.184074	0
LNC_000104	XLOC_001947	lincRNA	0.832741	0.347496	0.2478	0.504351	0.604394	0.929059	0.5697	0.574557	0.284777
LNC_008019	XLOC_125120	intronic_lncRNA	0.379477	0.088527	0.475527	0.337159	0.307493	0.288374	0.224213	0.086606	0.351421
LNC_009716	XLOC_150393	intronic_lncRNA	0.140208	0.485051	0.398851	0.363922	0.268338	0.565154	0.072559	0.344778	0
LNC_008018	XLOC_125014	lincRNA	0.031565	0.037753	0.287887	0.264626	1.75447	0.689133	1.48086	0.071863	0
LNC_009711	XLOC_150296	lincRNA	0.887249	1.5e-05	0.823628	0.571934	0	3.23628	1.8855	0	0
LNC_009710	XLOC_150296	lincRNA	7.6e-05	0.601656	1.16747	1.45222	0	0.000605	0.756546	0	0
LNC_009713	XLOC_150296	lincRNA	1.39516	1.56551	0	0.31555	0.474861	0	0.781964	0.845603	1.56051
LNC_009712	XLOC_150296	lincRNA	0.576288	0	0	0.41977	1.54815	0	0	0.869891	0
LNC_008851	XLOC_136105	antisense_lncRNA	0	0	0.164243	0	0	0.138716	0	0.386737	0
LNC_008998	XLOC_138715	intronic_lncRNA	0.817734	0.246088	0.29673	0.159258	0.348643	0.302436	0.13495	0.412016	0.28616
LNC_008013	XLOC_124776	lincRNA	0	0	0.406909	0	0	0	0	0	0
LNC_008447	XLOC_131682	lincRNA	0	0	0.009023	0.020981	0	0.240942	0.937403	0.037689	0.012285
LNC_008012	XLOC_124746	intronic_lncRNA	0.112836	0.10288	0.402113	0.475403	0.263935	0.102025	0.003619	0.061385	0.133072
LNC_010029	XLOC_154525	intronic_lncRNA	0.233982	0.235482	0.298031	0.070025	0.244512	0.316655	0.062599	0.249193	0.346976
LNC_010028	XLOC_154525	intronic_lncRNA	0.206276	0.093638	0.354383	0.514142	0.442924	0.96928	0.316195	0.115056	0.537453
LNC_010021	XLOC_154363	intronic_lncRNA	0	0	0.03721	0.155213	0	0.152393	0.710043	0.495073	0
LNC_010020	XLOC_154342	lincRNA	1.06927	0.565769	0.413791	2.35726	0.569655	0.474361	0.484302	0.930701	1.35661
LNC_010023	XLOC_154471	intronic_lncRNA	0.632144	0.445715	0.606613	0.527567	0.273818	0.494374	0.389968	0.421052	0.367472
LNC_010022	XLOC_154470	intronic_lncRNA	0.449725	0.627674	0.280467	0.443628	0.653708	0.63976	0.609466	0.323435	0.395802
LNC_010025	XLOC_154472	intronic_lncRNA	0.081148	0	0.053944	0.482639	0	0	0.07348	0	0
LNC_008996	XLOC_138710	intronic_lncRNA	1.8929	0.020875	0	0.31431	0.046545	0.132288	0.025284	2.19948	0
LNC_010027	XLOC_154491	lincRNA	0	0	0	0	0	0.426964	0	0.108737	0
LNC_010026	XLOC_154479	antisense_lncRNA	0	0.191132	0.256613	0	0.20022	0	0	0.405449	0.149541
LNC_004275	XLOC_068760	intronic_lncRNA	0.005625	0.117186	0.004856	0	0.07373	0.004154	0.495778	0.154729	0.164173
LNC_008997	XLOC_138713	lincRNA	3.58542	5.07779	4.41806	4.22374	4.52734	4.8076	4.10887	4.91338	4.87517
LNC_007218	XLOC_113801	intronic_lncRNA	0.758963	0.563832	0.93808	0.54087	0	0.347358	0.2692	0.297514	0
LNC_004274	XLOC_068760	intronic_lncRNA	0.130719	0	0.282851	0	0.252693	0.273299	0	0.248309	0.467684
LNC_007219	XLOC_113813	lincRNA	0	0	0	0	0	0	0	0.556364	0
LNC_010203	XLOC_156686	lincRNA	0.693343	0.457027	0.404705	0.302235	0.19921	0.237577	0.36546	0.343763	0.248811
LNC_010202	XLOC_156686	lincRNA	0.047427	0.12979	0.24715	0.671796	0.337646	0.519056	0.216834	0.34989	0.275365
LNC_010205	XLOC_156686	lincRNA	0	0	0.844806	0.338504	0	0.006525	0	0	0
LNC_010204	XLOC_156686	lincRNA	0.036079	0.059607	0.092123	0.114911	0.385982	0.417258	0.203298	0.028331	0.343738
LNC_009135	XLOC_141151	lincRNA	0.834283	0.37533	0.563004	0.604457	0.60734	0.330734	0.11379	0.728794	0.920786
LNC_010207	XLOC_156705	lincRNA	0	0.260982	0.243382	0.078942	0.08377	0.176076	0	0	0.505239
LNC_009134	XLOC_141151	lincRNA	0.855671	0.504284	0.833749	0.466208	0.268852	0.21862	0.562795	1.04557	1.39288
LNC_007212	XLOC_113765	intronic_lncRNA	0.237111	0.178072	0.08935	0	0.453181	0	0	0	0.309771
LNC_010206	XLOC_156686	lincRNA	0.072568	0	0	0.346195	0.03297	0.017568	0.029211	0.15286	0.084074
LNC_009137	XLOC_141152	lincRNA	0.006562	0	0	1.05514	0	0	0	0.003844	0
LNC_007213	XLOC_113766	antisense_lncRNA	0.115045	0.333682	0.04051	0.058739	0.059599	0.538195	0.068729	0.624853	0.362799
LNC_010209	XLOC_156772	intronic_lncRNA	0.155174	0.539509	0.271304	0.221097	0.546767	0.33686	0.363758	0.528947	0
LNC_009136	XLOC_141152	lincRNA	0.87758	0.539633	0.692968	0.617186	0.419064	0.46698	0.477485	0.468785	0.713536
LNC_007379	XLOC_116698	intronic_lncRNA	0.23278	0.568854	1.68816	0.285177	0.996388	1.24528	0.527187	0.106224	0.221106
LNC_007378	XLOC_116698	intronic_lncRNA	1.28702	1.225	0.19452	1.17729	3.23003	1.27913	3.37315	1.32104	1.17017
LNC_010208	XLOC_156714	intronic_lncRNA	0.38168	0.50468	0.556464	0.678081	0.58513	0.393755	0.548396	0.5258	0.324966
LNC_007375	XLOC_116668	intronic_lncRNA	0.328901	0.42853	0.397198	0.470474	0.374671	0.216738	0.16575	0.274559	0.32146
LNC_007374	XLOC_116668	intronic_lncRNA	0.246046	0.208151	0.131578	0.002498	0.169724	0.31077	0.398786	0.31287	0.508416
LNC_007377	XLOC_116696	intronic_lncRNA	0	0.148701	0.153037	0.303846	0	0	0.446907	0.134949	0.171877
LNC_007376	XLOC_116669	intronic_lncRNA	0.894473	0.397906	0.873016	0.283369	0.658586	0.512962	0.615675	0.34862	0.955
LNC_007371	XLOC_116659	antisense_lncRNA	0.035154	0	0.090983	0.040631	0.026171	0.09656	0.479492	0	0
LNC_007370	XLOC_116659	intronic_lncRNA	0.238417	0.189321	0.23113	0.057481	0.91142	1.02153	0.096197	0.960627	0.774407
LNC_007373	XLOC_116664	antisense_lncRNA	0.306259	0.153914	0.060935	0.298828	0.278618	0.134691	0.231367	0.149311	0.271138
LNC_007372	XLOC_116659	intronic_lncRNA	0.055373	1.148	1.25572	0.778688	0	0.288105	0.73944	0.004821	0.376606
LNC_000819	XLOC_014209	intronic_lncRNA	0.239572	0.132864	0.265776	0.274228	0	0.047083	0	0.151371	0.178996
LNC_000818	XLOC_014208	intronic_lncRNA	0	0.08611	0	0	0	0.052849	0.426455	0	0
LNC_001432	XLOC_023087	intronic_lncRNA	0.338171	0.477872	0.28721	0.747745	0.558559	0.27691	0.341963	0.409053	0.583029
LNC_001433	XLOC_023103	intronic_lncRNA	0.040954	0.066898	0	0.553771	0.008117	0.173681	0	0.54121	0.579468
LNC_001434	XLOC_023103	antisense_lncRNA	0.171618	0.170516	0.067823	0.367843	0.170714	0.339547	0.092638	0.036662	0.370955
LNC_001435	XLOC_023105	intronic_lncRNA	0.382074	0.218402	0.165486	0.214195	0.177666	0.118242	0.05581	0.614479	0.686778
LNC_001436	XLOC_023109	intronic_lncRNA	0.079871	0.547756	1.31809	0.611333	1.33386	0.298742	0.420747	0.481333	0.521762
LNC_001437	XLOC_023115	intronic_lncRNA	0.559046	0.450062	0.331899	0.438377	0.58634	0.813552	0.510349	0.270261	0.319371
LNC_000811	XLOC_014180	intronic_lncRNA	0	0	0.225155	0.406234	0.156332	0	0	0	0.031891
LNC_000810	XLOC_014180	intronic_lncRNA	0.395618	0.135939	0.021049	0.301973	0.049652	0.289951	0.458531	0.177506	0.133906
LNC_000813	XLOC_014194	intronic_lncRNA	0	0.305468	0	0.105191	0	0.66982	0.079118	0	0.163944
LNC_000812	XLOC_014181	intronic_lncRNA	0.261319	0.051445	0.599065	0.061853	0.114322	0.153348	0	0.117394	0
LNC_000815	XLOC_014195	intronic_lncRNA	0.049562	0.073536	0.147099	0	0	0.077916	0	0.579491	0.291384
LNC_000814	XLOC_014194	intronic_lncRNA	0.830322	0.221319	0.131066	0	0.073177	0	0.04781	0.019998	0.041
LNC_000817	XLOC_014207	intronic_lncRNA	0.116964	0	0.323427	0.269138	0	0.20143	0	1.29891	0.43801
LNC_000816	XLOC_014199	intronic_lncRNA	0	0	0	0	0	0.218092	0.250372	0	0.480648
LNC_006112	XLOC_097465	antisense_lncRNA	0	0	0	0	0.532149	0	0	0	0
LNC_006113	XLOC_097468	intronic_lncRNA	2.20853	0.503118	0.454375	2.29742	0.58359	1.10919	1.02197	2.49378	0.679928
LNC_006110	XLOC_097451	lincRNA	0.619262	0.406309	0.369925	0.793949	0.456155	0.493937	0.516397	0.798362	0.541485
LNC_004482	XLOC_072135	lincRNA	0	0	0.406714	0	0	0.477132	0	0.29204	0.131745
LNC_004483	XLOC_072140	intronic_lncRNA	0.980956	0.720506	0.418271	0.451016	0.609436	0.366102	0.485472	0.390355	0.151925
LNC_004480	XLOC_072107	intronic_lncRNA	0.262824	0.008389	0.05341	0	0.096175	0.645241	0.022426	0.38114	0.30997
LNC_004481	XLOC_072125	antisense_lncRNA	0	0	0	0	0.560584	0	0	0	0
LNC_004486	XLOC_072145	intronic_lncRNA	0.274934	0.204192	0.293352	0.518385	0.740935	0.423974	0.357342	0.418433	0.338036
LNC_004487	XLOC_072224	intronic_lncRNA	0	0	0	0.416246	0	0	0	0	0
LNC_004484	XLOC_072143	intronic_lncRNA	0.192867	0.414748	0.463697	0.409004	0.36103	0.239088	0.256921	0.276302	0.631557
LNC_004485	XLOC_072144	intronic_lncRNA	0.194509	0.210777	0.476086	0.44272	0.640137	0.563022	0.639575	0.372276	0.320596
LNC_006116	XLOC_097503	lincRNA	0	0	0.427255	0.065531	0	0.038875	0	0	0
LNC_004488	XLOC_072229	intronic_lncRNA	0.36961	0.632256	0.568393	0.60931	0.56595	0.480247	0.257343	0.47755	0.498689
LNC_004489	XLOC_072270	intronic_lncRNA	0.661759	0.958734	2.06312	0.470425	1.11138	1.07053	0.746038	0.686977	1.09005
LNC_006117	XLOC_097515	intronic_lncRNA	0.353174	0.440038	0.223981	0	0.542445	0	0	0.673323	0
LNC_006035	XLOC_095728	lincRNA	0.256678	0.340447	0.455624	0.805413	1.199	0.681568	0.894782	0.263973	0.844649
LNC_006114	XLOC_097468	intronic_lncRNA	0.604011	1.85685	1.60669	0.827572	1.21791	0.645602	0.237139	0.903988	1.23251
LNC_006034	XLOC_095726	intronic_lncRNA	0	0.273725	0.365033	0.093847	0.49773	0	0	0.267771	0.200027
LNC_006115	XLOC_097468	intronic_lncRNA	0	0.009344	0.009222	0	0	0.492646	0	0	0
LNC_006037	XLOC_095876	intronic_lncRNA	0.203891	0	0	0.109447	0	0	0.084394	0.322268	0.521085
LNC_006036	XLOC_095799	intronic_lncRNA	0	2.02022	0	0	0	0	0	0	0
LNC_006031	XLOC_095700	intronic_lncRNA	0.170676	0	0.169058	0.077914	0	0	0	0	0.680543
LNC_006030	XLOC_095674	intronic_lncRNA	0.263355	0.267499	0.239508	0.222336	0.1667	0.412671	0.16676	0.063959	0.22304
LNC_006033	XLOC_095714	antisense_lncRNA	0	0	0	0	0	0	0	0.438271	0.104316
LNC_005035	XLOC_079597	intronic_lncRNA	0.388558	0.434547	0.377091	0.629626	0.372762	0.21625	0.453873	0.422954	0.794442
LNC_006032	XLOC_095702	intronic_lncRNA	0.34851	0.13874	0.215924	0.521696	0.222101	0.147577	0.023412	0.338888	0.338198
LNC_007599	XLOC_119587	intronic_lncRNA	0.275085	0.199834	0.456655	0.308849	0.167196	0.242288	0.245548	0.387774	0.23087
LNC_007036	XLOC_111605	lincRNA	0.767876	0.434237	0.270319	1.44395	0.457134	0.358812	0.381467	0.659492	1.08135
LNC_007037	XLOC_111619	intronic_lncRNA	0	0	0	0	0	0.671314	0	0	0
LNC_007591	XLOC_119388	antisense_lncRNA	0.07418	0	0.063746	0.174844	0	0	0	0.582777	0
LNC_007590	XLOC_119370	intronic_lncRNA	0.404891	0.540999	0.4224	0.11751	0.043816	0.080702	0	0	0.164373
LNC_007593	XLOC_119401	intronic_lncRNA	0.141123	0.169027	0.075512	0.150002	0.571067	0.182888	0.15588	0.047543	0.520556
LNC_007592	XLOC_119390	intronic_lncRNA	0.14463	0.218153	0.514201	0	0.387031	0	0	0.100697	0
LNC_007595	XLOC_119524	lincRNA	0.547468	0.498108	0.545585	0.385117	0.548699	0.527305	0.481215	0.453399	0.420158
LNC_007034	XLOC_111570	intronic_lncRNA	16.573	10.1296	11.3514	7.61062	5.97774	11.0027	3.83411	11.2989	24.9095
LNC_007597	XLOC_119531	intronic_lncRNA	0.365774	0.451926	1.03517	1.22384	0.722888	1.02499	0.547932	0.481143	0.562691
LNC_007596	XLOC_119526	intronic_lncRNA	0.947748	1.28715	1.28709	0.995864	1.44101	0.874992	1.07211	1.18222	0.852066
LNC_003289	XLOC_055210	intronic_lncRNA	0	0.196442	0.074415	0	0	0	0	0	0
LNC_003288	XLOC_055210	intronic_lncRNA	0.093911	0.088814	0.41099	0.075832	0.322577	0.177763	0.449973	0.04447	0.248786
LNC_007035	XLOC_111597	intronic_lncRNA	1.19223	0.877541	1.50879	0.94483	1.17737	1.0988	1.08106	1.00578	1.48364
LNC_009629	XLOC_149148	intronic_lncRNA	0	0.134197	0.343051	0.353961	0.009392	0	0	0	0
LNC_009628	XLOC_149125	intronic_lncRNA	0	0	0.176243	0	0	0.430645	0	0	0
LNC_009999	XLOC_154114	lincRNA	0.219687	0.022293	0	0.136906	0.140951	0.04787	0.386667	0.049966	0
LNC_009998	XLOC_154098	lincRNA	0.107635	0.031452	0.146174	0.032458	0.190826	0.13494	0.606094	0.092407	0
LNC_003281	XLOC_055115	intronic_lncRNA	0.020386	0.076078	0.058836	0.218521	0.037041	0.07487	0	0.345772	0.081674
LNC_003280	XLOC_055045	intronic_lncRNA	0.378703	0.24229	0.310962	0.170122	0.443548	0.300651	0.49983	0.096876	0.196195
LNC_003283	XLOC_055115	intronic_lncRNA	0.580856	0	0	0	0	0	0	0	0.034919
LNC_003282	XLOC_055115	intronic_lncRNA	0	0.081438	0.098757	0.052257	0.041115	0.074716	0.370838	0.039393	0.18034
LNC_003285	XLOC_055207	intronic_lncRNA	0.471533	0.278663	0	0	0.370035	0.37084	0.203741	0.331985	0.107462
LNC_003284	XLOC_055121	intronic_lncRNA	1.06581	0.991451	2.72241	0	0.844829	0.351936	0	0.541586	0.762651
LNC_003287	XLOC_055209	intronic_lncRNA	0	0	0.459731	0	0.646271	0.16938	0.349586	0	0
LNC_003286	XLOC_055208	intronic_lncRNA	0	0	0	0.157954	0.282755	0.073507	0.295496	0.41458	0
LNC_008572	XLOC_132753	lincRNA	0.797341	0.905084	0.817856	0.846278	0.240845	0.473338	0.209086	0.614313	0.496027
LNC_008573	XLOC_132778	lincRNA	0.841881	1.11698	0.881563	0.888154	0.355608	0.564653	0.286717	0.994384	0.518133
LNC_008570	XLOC_132683	intronic_lncRNA	0.428793	0.50692	0.26717	0.249058	0.835291	0.318729	0.269467	0.053263	0.297781
LNC_008571	XLOC_132738	lincRNA	1.25794	1.2851	1.1679	1.09376	0.295278	0.744825	0.319999	0.721304	0.677993
LNC_008576	XLOC_132978	lincRNA	0.778842	0.957347	0.696881	0.893168	0.189928	0.420155	0.196237	0.492724	0.546495
LNC_007030	XLOC_111520	intronic_lncRNA	0.149375	0.110796	0.051176	0.055292	0.123431	0.140453	0.14287	0.580318	0.075716
LNC_008574	XLOC_132784	lincRNA	1.27998	1.50195	1.14875	1.17363	0.247073	0.754986	0.428874	0.98663	0.550802
LNC_008575	XLOC_132880	lincRNA	0.621343	0.665711	0.525794	0.475436	0.19565	0.388592	0.177853	0.423839	0.311801
LNC_008578	XLOC_133105	antisense_lncRNA	0.063932	0.103195	0.027059	0.074048	0.433406	0.218338	0.067266	0	0.097392
LNC_007031	XLOC_111547	intronic_lncRNA	0.708552	0.266008	0.231773	0.340486	0.718722	0.31605	0.242899	0.34416	0.184121
LNC_000741	XLOC_013455	intronic_lncRNA	1.53131	1.66186	1.48993	0.987064	1.45277	1.26729	1.24135	1.22785	0.900227
LNC_000740	XLOC_013449	intronic_lncRNA	0.50586	0.569932	0.962735	0.747752	0.854578	0.580792	0.624991	0.51496	1.35879
LNC_000743	XLOC_013538	lincRNA	0	0.820643	0	2.15977	0	0	0	0	0
LNC_000742	XLOC_013532	lincRNA	2.39115	1.52128	1.41126	2.30505	0.281501	1.12634	0.237006	1.65434	1.57267
LNC_000745	XLOC_013552	lincRNA	0.949767	0.480763	0.64188	0.739219	0	0.480389	0.149643	0.901304	0.803594
LNC_000744	XLOC_013538	lincRNA	2.32594	1.34713	1.24358	1.67632	0.349111	1.12778	0.256619	1.61467	1.45101
LNC_000747	XLOC_013581	lincRNA	4.3e-05	0.827033	0	1.00943	0.168187	0.618439	0.184563	4.4e-05	0.714598
LNC_000746	XLOC_013581	lincRNA	0.861101	0	0	0.186786	0	0	0	0.629417	0
LNC_000749	XLOC_013610	intronic_lncRNA	0.475169	0.093531	0.091905	0.587001	0.431671	0.26129	0.167596	0.16111	0
LNC_000748	XLOC_013581	lincRNA	0	0	0.773951	0	0	0	0	0	0
LNC_005999	XLOC_095399	intronic_lncRNA	0	0	0.294658	0	0.447604	0.246381	0	0	0.080765
LNC_005998	XLOC_095340	intronic_lncRNA	0.660223	0	0	0	0	0.486572	0	0	0
LNC_002523	XLOC_040464	intronic_lncRNA	0.197234	0.270953	0.560172	0.235173	0.323688	0.185027	0.13836	0.133607	0.443918
LNC_002522	XLOC_040459	lincRNA	0.272094	0.218422	0.132228	0.190777	0.036846	0.366641	0.086859	0.308927	0.232423
LNC_002521	XLOC_040447	intronic_lncRNA	0.064017	0.241716	0.211	0.598675	0.867169	0.453636	0.520503	0.50816	1.10936
LNC_002520	XLOC_040447	intronic_lncRNA	0.280577	0.27337	0.293311	0.602909	0.352993	0.625404	0.471924	0.219086	0.471177
LNC_002527	XLOC_040484	intronic_lncRNA	0.714031	0.394071	0.259091	0.146363	0.184559	0.171224	0.242251	0.260858	0.188193
LNC_002526	XLOC_040483	intronic_lncRNA	0.170646	0	0.163756	0.39124	0	0	0	0.468009	0.62103
LNC_002525	XLOC_040483	intronic_lncRNA	0.063424	0.135027	0	1.97865	0	0.071774	0.068546	0.700574	0.732767
LNC_002524	XLOC_040478	lincRNA	0	0	0	0	0	0	0.428376	0	0
LNC_007528	XLOC_118120	intronic_lncRNA	0	0.009997	0.889269	0.265219	0.163228	0.011361	0	0.015646	0
LNC_002529	XLOC_040487	intronic_lncRNA	0.247241	0	0.271715	0.922685	0	0	0	0	0
LNC_002528	XLOC_040485	intronic_lncRNA	0.508526	0.833326	0.965833	1.12265	0.710552	0.672882	0.582596	0.658211	0.511174
LNC_007529	XLOC_118120	intronic_lncRNA	0.003882	0.001912	0.021204	0.257323	0	1.00197	0.588799	0.016677	0.401912
LNC_003133	XLOC_052536	lincRNA	1.51565	1.50177	1.4826	0.946175	1.03324	1.9003	2.08647	1.85033	1.18881
LNC_003132	XLOC_052535	lincRNA	1.51488	1.81413	1.75969	0.696154	1.1059	1.82852	1.44795	0.75273	2.45646
LNC_003131	XLOC_052533	lincRNA	2.17297	2.38259	1.85856	0.862857	1.46713	2.1102	1.61942	1.11495	2.30448
LNC_003130	XLOC_052531	lincRNA	1.83705	1.98735	1.4153	0.636804	1.43645	1.75235	1.57241	0.593443	1.89499
LNC_003137	XLOC_052683	lincRNA	0	0.491802	0	0	0	0	0	0	0
LNC_003136	XLOC_052659	intronic_lncRNA	0.352769	0	0.306423	0.729592	0.279078	1.04622	0.199037	0.658601	0.453939
LNC_003135	XLOC_052656	intronic_lncRNA	0.28433	0.30498	0.715299	0.60094	0.22473	0.839556	0.489648	0.536987	0.727409
LNC_003134	XLOC_052584	intronic_lncRNA	18.0968	18.7096	35.4813	14.6948	14.0959	21.9823	13.5117	21.2215	33.2875
LNC_003139	XLOC_052769	intronic_lncRNA	0.217253	0.464206	0.104468	0.127017	0.553064	0.319244	0	0.343499	0.174081
LNC_003138	XLOC_052702	lincRNA	0.284531	0.121213	0.240838	0.328208	0.143456	0.166836	0.200102	0.265357	0.189291
LNC_009199	XLOC_142027	intronic_lncRNA	0.568914	0.181277	0.437894	0.078161	0.179276	0.107397	0.280584	0.750168	0.779368
LNC_009198	XLOC_142027	intronic_lncRNA	0.553574	0.289851	0.508598	0.483777	0.453536	0.516632	0.162809	0.242336	0.359391
LNC_008716	XLOC_134671	intronic_lncRNA	0.312508	0.819028	1.9669	0.524059	0.628327	0.41717	0.353986	1.04384	0.522509
LNC_008717	XLOC_134671	intronic_lncRNA	0	0.154003	0	0.150554	0	0.152406	0.459568	0.018129	0.006313
LNC_005199	XLOC_082061	intronic_lncRNA	0.364865	0.297602	0.158971	0.051479	0.514396	0.414328	0.369854	0.215796	0.033176
LNC_005198	XLOC_082060	intronic_lncRNA	0	0	0	0.163445	0	0.366238	0	0	0.031294
LNC_008712	XLOC_134671	intronic_lncRNA	1.78034	0.163366	1.15813	0.23801	0.013583	0.199452	1.49622	0.299275	0.217284
LNC_008713	XLOC_134671	intronic_lncRNA	0.942479	0.390209	2.86748	0.376225	0.018736	0.301649	1.54907	0.181857	0.039705
LNC_008710	XLOC_134669	intronic_lncRNA	0	0	0	0	0.443485	0	0.187987	0	0
LNC_008711	XLOC_134671	intronic_lncRNA	0.621141	0.174146	0.942061	0.14195	0.364013	0.177086	0.370647	0.250249	0.157923
LNC_005193	XLOC_082036	antisense_lncRNA	0	0	0	0.315668	0.249606	0.1299	0.122788	0.414632	0.117315
LNC_005192	XLOC_082030	intronic_lncRNA	0.158668	0.439781	0.771565	0.281516	1.30852	0.946293	0.696327	0.114902	0.730053
LNC_005191	XLOC_081879	intronic_lncRNA	0.548522	0.486664	0.515572	0.30708	0.636059	0.479738	0.395456	0.523752	0.451255
LNC_005190	XLOC_081868	intronic_lncRNA	0.375943	0.252904	0.455309	0.359224	0.394606	0.309721	0.306761	0.049535	0.57061
LNC_005197	XLOC_082060	intronic_lncRNA	0.390845	0.353623	0.032894	0.367213	0.183424	0.147955	0	0	0.078782
LNC_005196	XLOC_082051	lincRNA	0	0.122116	0.578637	0.212707	0.776837	0.599624	0.641525	0.041901	0
LNC_005195	XLOC_082040	intronic_lncRNA	0.447356	0.442558	0.124885	0.076119	0.299841	0	0.277622	0.217068	0.085398
LNC_005194	XLOC_082037	intronic_lncRNA	0.202045	0.391579	0.653368	0.483005	0.992111	0	0.514466	1.04748	0.094953
LNC_002428	XLOC_038597	lincRNA	0.435804	0.419392	0.122952	0	0.129904	0.317605	0.16165	0.179431	0.590819
LNC_002429	XLOC_038634	lincRNA	0.072212	0.055675	0.496248	0.253238	0.45532	0.011838	0.388285	0.043583	0.211856
LNC_002426	XLOC_038591	intronic_lncRNA	0.684866	0.688095	1.12801	0.54063	0.512089	0.830904	0.369079	0.624438	0.824469
LNC_002427	XLOC_038591	intronic_lncRNA	0.312448	0.321908	0.381079	0.34581	0.360468	0.288304	0.474793	0.137038	0.392657
LNC_002424	XLOC_038493	intronic_lncRNA	0.135114	0.091024	0.678724	0.188519	0.148386	0.312118	0.253906	0.27199	0.24084
LNC_002425	XLOC_038576	intronic_lncRNA	0.308908	0.018014	0.263444	0.029629	0.495915	0.272778	0.240082	0.096383	0.076176
LNC_002422	XLOC_038493	intronic_lncRNA	0	0	0	0.500546	0	0	0	0	0
LNC_002423	XLOC_038493	antisense_lncRNA	0.129682	0.385464	0.325092	0.099142	0.243254	0.020711	0.202451	0.335792	0.143332
LNC_002420	XLOC_038462	intronic_lncRNA	0.349086	0.495431	0.631876	0.35053	0.663901	0.678104	0.706975	0.51292	0.622416
LNC_002421	XLOC_038493	intronic_lncRNA	1.25277	1.20599	1.07679	0.77266	1.67915	1.64021	0.909779	1.04572	1.51169
LNC_005429	XLOC_085978	intronic_lncRNA	0.40467	0.436962	0.93065	0.484638	1.0033	0.677376	1.99167	0.63377	0.505995
LNC_005428	XLOC_085974	intronic_lncRNA	0	0	0.41776	0	0	0	0	0	0
LNC_008666	XLOC_134158	lincRNA	0.23278	0	0.174863	0	0	0.161281	0.238777	0.26691	0.399645
LNC_008667	XLOC_134158	lincRNA	0.226014	0.285562	0.870155	0.313792	0	0	0.310804	0	0
LNC_008664	XLOC_134158	lincRNA	0	0	0.330101	0	1.02952	0	0	0.527317	0
LNC_005423	XLOC_085881	lincRNA	0	0	0	0	0.690937	0	0	0	0
LNC_008665	XLOC_134158	lincRNA	0.693253	0.269997	0.101443	0.478142	0.248806	0.159529	0.105789	0.086778	0.399618
LNC_005422	XLOC_085859	lincRNA	0.029971	0.385527	0.074478	0.229971	0.055825	0.172381	0.256679	0.007596	0
LNC_008662	XLOC_134034	lincRNA	0	0	0.341514	0	0	0	0	0	0
LNC_010086	XLOC_155338	lincRNA	1.08459	1.46563	0.932441	1.1058	0.675617	1.02618	1.00818	1.37565	1.72964
LNC_005421	XLOC_085853	lincRNA	0	0.010091	0.089488	0	0.278655	0.397255	0.091272	0	0.119451
LNC_008663	XLOC_134106	lincRNA	0	0	0	0	0	0.426964	0	0	0
LNC_005420	XLOC_085791	lincRNA	0.211063	0.500939	0.102263	0	0.375098	0.118511	0.143696	0	0.147725
LNC_008192	XLOC_127593	intronic_lncRNA	0	0.107753	0.398288	0	0	0	0	0	0
LNC_005427	XLOC_085926	lincRNA	0	0	0	0	0.318325	0	0	0	0.706476
LNC_008661	XLOC_134034	lincRNA	0.57846	0.004268	0	0.307573	0.330157	0.368549	0.272734	0.10224	0.102448
LNC_005426	XLOC_085926	lincRNA	0	0.590799	0	0	0	0	0	0.043914	0.004396
LNC_005425	XLOC_085926	lincRNA	0.317526	0.012799	0.326067	0.436208	0.033455	0.336239	0.228934	0.294375	0.141471
LNC_005424	XLOC_085903	intronic_lncRNA	0.164415	1.03756	0.322491	0.178869	0.339109	0.516997	0.259185	0.119065	0.326723
LNC_004248	XLOC_068397	intronic_lncRNA	0.293726	0	0.15666	0.176084	0.277308	0	0.396247	0.264606	0.416401
LNC_004249	XLOC_068399	intronic_lncRNA	0	0.099554	0.199144	0.409927	0	0.423346	0	0.384137	0.41387
LNC_004240	XLOC_068339	intronic_lncRNA	0	0.054192	0.08952	0	0.458888	0.665429	0.320923	0	0
LNC_004241	XLOC_068363	intronic_lncRNA	0.262127	0.121211	0.443578	0.041696	0.122705	0.257863	0.296964	0.157953	0.279895
LNC_004242	XLOC_068365	intronic_lncRNA	0.100362	0.061225	0.428543	0	0.553071	0	0	0.213092	0.790125
LNC_004243	XLOC_068373	intronic_lncRNA	0.283303	0.123332	0.304	0.192343	0.342301	0.132733	0.209807	0.281828	0.332995
LNC_004244	XLOC_068389	intronic_lncRNA	0.529561	0.316348	0	0.302062	0.252182	0	0	0.538742	0
LNC_004245	XLOC_068389	intronic_lncRNA	0.814759	0.570426	1.48218	0.766324	0.963974	0.721194	0.752307	0.712327	0.580895
LNC_004246	XLOC_068394	intronic_lncRNA	0.09798	0	0.20789	0.211437	0.451893	0	0	0	0
LNC_004247	XLOC_068396	lincRNA	0.603447	0.063166	0.229303	0.077887	0.314684	0	0.092704	0	0
LNC_010234	XLOC_157335	intronic_lncRNA	0.625575	0	0.285332	0.267875	0.608097	0.050959	0.964127	0.017492	0.818452
LNC_010235	XLOC_157336	intronic_lncRNA	0	0.325002	0	0	0	0	0	0	0.508789
LNC_010236	XLOC_157339	intronic_lncRNA	0	0	0.113022	0.2462	0.035917	0.340988	0.178152	0.103839	0.363931
LNC_010237	XLOC_157340	intronic_lncRNA	0.581692	0.664373	0.977286	0.885278	0.657211	0.65712	0.914513	0.618226	0.854253
LNC_010230	XLOC_157325	intronic_lncRNA	0.701796	0.861237	0.629233	0.467865	0.915775	0	0.363171	0.741809	0.654947
LNC_010231	XLOC_157333	intronic_lncRNA	0.985051	1.38023	0.606155	1.54157	0.548936	0.305566	0.690069	0	1.46798
LNC_001199	XLOC_020338	intronic_lncRNA	1.09339	0.87056	1.28733	1.20715	1.11684	0.428994	0.252404	0.86741	1.72723
LNC_001198	XLOC_020324	intronic_lncRNA	0.751116	0.854821	1.03828	0.950566	0.686851	0.673442	0.638761	0.736836	0.628683
LNC_001197	XLOC_020324	antisense_lncRNA	0.742678	0.60076	0.505823	0.750308	0.493039	0.512065	0.481821	0.398498	0.8297
LNC_001196	XLOC_020313	antisense_lncRNA	0.329399	0.211168	0.157957	0.431434	0.188383	0.166741	0.21219	0.225251	0.244942
LNC_001195	XLOC_020306	intronic_lncRNA	0.372832	0.480604	0.381209	0.558473	0.260736	0.368827	0.349576	0.383453	0.502168
LNC_001194	XLOC_020305	intronic_lncRNA	0.499288	0.73698	0.666522	0.438121	0.809265	0.202766	0.37735	0.51099	0.191976
LNC_001193	XLOC_020278	lincRNA	0.468545	0.144821	0	0	0	0	0	0	0
LNC_001192	XLOC_020274	antisense_lncRNA	0	0	0.079183	0	0.578003	0.084205	0.170549	0	0
LNC_001191	XLOC_020254	intronic_lncRNA	0.685021	0	0.124663	0	0.027142	0.052545	0.105105	0	0
LNC_001190	XLOC_020141	lincRNA	0.145502	0.281	0.388059	0.235364	0.133352	0.272736	0.13739	0.202903	0.170011
LNC_004107	XLOC_066984	lincRNA	0.093374	0.086202	0.435393	0	0	0	0	0.045162	0
LNC_004106	XLOC_066963	intronic_lncRNA	0	0	0	0.512914	0	0	0	0	0.270109
LNC_004105	XLOC_066906	intronic_lncRNA	18.0566	23.8655	38.2818	15.4149	25.1805	25.7231	19.4081	17.8479	31.3398
LNC_004104	XLOC_066902	lincRNA	0.327657	0.31942	0.183637	0.350131	0.142232	0.243002	0.115282	0.300563	0.311708
LNC_004103	XLOC_066830	intronic_lncRNA	0.975783	0.601498	1.2617	0.988111	0.775373	0.781521	1.42506	0.747642	0.714464
LNC_004102	XLOC_066824	intronic_lncRNA	0.252252	0.058562	0	0.210319	1.11439	0.480014	0.500186	0.412789	0.185732
LNC_004101	XLOC_066824	intronic_lncRNA	0.175878	0.966766	0.58325	0.666926	0.129579	0.112864	0	0.145024	0.320433
LNC_004100	XLOC_066824	intronic_lncRNA	0	0.146306	0.192547	0	0.080312	0.045716	0.072345	0.002796	0.02203
LNC_004109	XLOC_067080	intronic_lncRNA	0.833396	0	0.012841	0	0	0.320065	0.044821	0.0943	0
LNC_004108	XLOC_067079	intronic_lncRNA	0.534831	0	0.221798	0.085075	0	0.106336	0.161558	0.161468	0.190573
LNC_001997	XLOC_031228	intronic_lncRNA	0.247117	0.214777	0.267857	0.527731	0.334549	0.022539	0.204496	0.22258	0.716733
LNC_001996	XLOC_031224	intronic_lncRNA	0.278302	0.343596	0.437221	0	0.158945	0.553472	0.232009	0.421793	0.467509
LNC_001995	XLOC_031224	intronic_lncRNA	0.206778	0	0	0.251552	0.019621	0	0	0.213849	0.000526
LNC_001994	XLOC_031198	lincRNA	0	0	0.110911	0.076943	0	0	0.600808	0	0
LNC_001993	XLOC_031185	lincRNA	0	0.18914	0	0	0.211388	0	0.092707	0.85959	0
LNC_001992	XLOC_031178	antisense_lncRNA	0.181873	0	0.828324	0.009251	0.003351	0.031402	0	0	0
LNC_001991	XLOC_031178	intronic_lncRNA	1.98487	2.96218	3.31598	1.8381	3.25128	2.8715	2.67986	2.39281	2.13305
LNC_001990	XLOC_031164	intronic_lncRNA	0.074363	0.137702	0.244156	0.544683	0.124681	0.221874	0.501483	0.05002	0.013964
LNC_001999	XLOC_031278	intronic_lncRNA	0.496383	0.472141	0.3593	0.445984	0.410051	0.667974	0.375942	0.131984	0.466976
LNC_001998	XLOC_031229	intronic_lncRNA	0.187109	0.385827	0.215552	0.267225	0.51706	0.397128	0.238623	0.197195	0.238204
LNC_006900	XLOC_109673	intronic_lncRNA	0.183056	0.429931	0.601952	0.397786	0.161204	0	0.330022	0.567182	0.408809
LNC_003739	XLOC_061936	intronic_lncRNA	0.225714	0.46926	0.324129	0.255584	0.382971	0.141782	0.093015	0.578966	0.616314
LNC_003738	XLOC_061922	intronic_lncRNA	0.657382	0.553214	0.42612	0.399771	0.432255	0.590816	0.543871	0.415787	0.385361
LNC_003731	XLOC_061719	lincRNA	0	0	0	0.70134	0	0	0	0	0
LNC_003730	XLOC_061718	lincRNA	0	0	0	0.896515	0	0	0	0	0
LNC_003733	XLOC_061777	intronic_lncRNA	1.1568	0.749416	1.19745	1.04893	0.70709	1.00675	0.683316	0.595508	0.626432
LNC_003732	XLOC_061755	lincRNA	0.280904	0.163909	0.241245	0.13874	0.239281	0.454368	0.469386	0.111096	0.164613
LNC_003735	XLOC_061849	lincRNA	0.129404	0	0	0.659794	0	0	0.140807	0	0
LNC_003734	XLOC_061837	lincRNA	0	0	0.401715	0.459167	0.368328	0	0	0.255357	0.461672
LNC_003737	XLOC_061920	intronic_lncRNA	0.093752	0.166557	0.116688	0.510644	0.135949	0.104762	0.053457	0.240733	0.085877
LNC_003736	XLOC_061913	intronic_lncRNA	0.296111	0.468329	1.09662	0.847274	0.17004	1.16533	0.434287	0.536882	0.525631
LNC_007296	XLOC_115630	intronic_lncRNA	0.251694	0	0	0.475418	0	0	0	0.094744	0
LNC_007297	XLOC_115739	intronic_lncRNA	0.422626	0.706722	0.603399	0.069383	0.381156	0.395642	0.139796	0.232546	0.135602
LNC_007294	XLOC_115434	intronic_lncRNA	0	0	0.661944	0	0	0	0	0	0
LNC_007295	XLOC_115535	lincRNA	0.190695	0.083993	0.170521	0.601288	0.113592	0.148891	0.132151	0.415801	0.355688
LNC_007292	XLOC_115427	intronic_lncRNA	0.148213	0.392721	0	0.282756	0.112121	0	0	0	0.63339
LNC_007293	XLOC_115430	intronic_lncRNA	0.707491	0.538793	0.596099	0.599498	0.422684	0.692776	0.839814	0.669865	0.733012
LNC_007290	XLOC_115415	intronic_lncRNA	0.443527	0.205596	0.49481	0.127247	0.151487	0.043743	0.14573	0.120889	0.04756
LNC_007291	XLOC_115416	intronic_lncRNA	0.140691	0.144876	0.430991	0.048371	0	0	0.062887	0	0
LNC_007748	XLOC_120942	intronic_lncRNA	0.257016	0.783899	0.533415	0.363498	0.400527	0.418774	0.534957	0.241109	0.086933
LNC_007749	XLOC_120942	intronic_lncRNA	0.704427	0.252688	0.541597	0	0.410059	0	0.132467	0.506757	0.497482
LNC_007298	XLOC_115743	intronic_lncRNA	0.536351	0.832838	0.514981	0.589883	0.930479	0.561699	0.615499	0.601737	0.494377
LNC_007299	XLOC_115754	intronic_lncRNA	0.351523	0	0.669639	0	0	0.315107	0	0.45139	0.324758
LNC_003454	XLOC_057762	intronic_lncRNA	1.64143	1.23131	3.00285	1.25762	2.75081	3.21662	2.37293	1.18704	2.04445
LNC_003455	XLOC_057768	intronic_lncRNA	0.287781	0.410133	0.29044	0	0.118146	0.321509	0.059289	0.304494	0.151267
LNC_003456	XLOC_057770	intronic_lncRNA	0.225459	0.024948	0.221548	0.37818	0.175307	0.486727	0.428035	0.229177	0.123197
LNC_003457	XLOC_057772	intronic_lncRNA	0.244992	0.204989	0.128516	0.22395	0.187672	0.121121	0.172598	0.198508	0.462411
LNC_003450	XLOC_057755	intronic_lncRNA	1.21602	0.430353	1.30059	0.774606	1.00771	1.70518	0.893927	0.730525	0.770698
LNC_003451	XLOC_057755	intronic_lncRNA	0.072094	0.035022	1.21918	0.077099	0.004043	0.6787	0.071679	0.197439	0.010203
LNC_003452	XLOC_057755	intronic_lncRNA	6.43021	7.63451	9.37895	7.77647	11.8276	9.84595	9.15056	6.88414	8.46355
LNC_003453	XLOC_057759	intronic_lncRNA	0.522643	0.473924	0.557751	0.592443	0.920267	0.680507	0.248516	0.552624	0.352958
LNC_003458	XLOC_057778	intronic_lncRNA	0.280712	0.247204	0.311509	0.275092	0.327839	0.40856	0.161991	0.254353	0.17288
LNC_003459	XLOC_057785	intronic_lncRNA	5.91228	4.13199	4.77261	4.87588	4.82263	6.12018	4.24492	4.68149	5.42095
LNC_005676	XLOC_089902	intronic_lncRNA	0.171593	0.184931	0	0.190846	0.400628	0	0.099894	0	0
LNC_005677	XLOC_089924	lincRNA	0	0	0	0	0	0.478036	0	0	0
LNC_005674	XLOC_089840	lincRNA	0.090504	0	0.169205	0.526096	0	0.066342	0.107739	0.030456	0.644032
LNC_005675	XLOC_089901	intronic_lncRNA	0	0.33017	0	0.461835	0	0	0	0.438271	0.086211
LNC_005672	XLOC_089735	intronic_lncRNA	0.039119	0.346315	0.099716	0.559369	0.263766	0.98912	0.600346	1.09702	0.492401
LNC_005673	XLOC_089790	lincRNA	0	0	0	0.467465	0	0.135005	0	0	0
LNC_005670	XLOC_089695	antisense_lncRNA	0.527983	0.236214	0.288771	0.552477	0.296985	0.489948	0.527019	0.454364	0.452324
LNC_005671	XLOC_089734	intronic_lncRNA	0.29353	0.385392	0.42591	0.375608	0.549928	0.673764	0.274854	0.708158	0.259183
LNC_005678	XLOC_089937	antisense_lncRNA	0.405973	0.145429	0.173169	0.243357	0.213348	0.12695	0.142595	0.398584	0.160098
LNC_005679	XLOC_089943	lincRNA	0.475969	0.073925	0.064723	0.363607	0.027888	0.058934	0.027939	0.33395	0.29185
LNC_007128	XLOC_112595	intronic_lncRNA	1.05843	0.396729	0.798176	0.282123	0.630797	0.395428	0.532111	0.458143	0.904246
LNC_007129	XLOC_112599	intronic_lncRNA	0.337168	0.243111	0.618924	0.319915	0.368801	0.236845	0.478583	0.149819	0.115324
LNC_007120	XLOC_112573	intronic_lncRNA	0	0	0	0	0	0	0.444389	0	0
LNC_007121	XLOC_112585	antisense_lncRNA	0.410552	0.288544	0.484831	0.489479	0.466535	0.37327	0.372776	0.471251	0.469342
LNC_007122	XLOC_112587	intronic_lncRNA	0.542608	1.32135	0.939505	1.45501	0.964812	0.876629	1.19542	1.15002	1.94622
LNC_007123	XLOC_112592	intronic_lncRNA	0.480732	1.36456	0.728851	0.870305	0.581156	0.939952	0.596787	1.05131	0.496491
LNC_007124	XLOC_112593	antisense_lncRNA	0.40324	0.099644	0	0.31215	0.311802	0.880637	0	0.12842	0.09246
LNC_007125	XLOC_112593	intronic_lncRNA	0	0.406846	0.233245	0	0.500727	0.427708	0	0.63725	0
LNC_007126	XLOC_112593	intronic_lncRNA	0.833456	0.295265	0.664222	0.915098	0.290237	0.517811	0	0.199032	1.17004
LNC_007127	XLOC_112595	intronic_lncRNA	0	0.602021	0.409276	0.306814	0.423239	0.873327	0	0.503021	0.53628
LNC_005372	XLOC_085284	intronic_lncRNA	0.325827	0.178598	0.266641	0.206475	0.2615	0.213154	0.23195	0.102949	0.088314
LNC_006659	XLOC_106641	intronic_lncRNA	0	0.336601	0.403994	0	0.199441	0	0	0	0
LNC_006658	XLOC_106640	intronic_lncRNA	0.424823	0.180189	0	0.128806	0	0	0	0.049138	0
LNC_001609	XLOC_024787	intronic_lncRNA	0.142534	0.271967	0.568954	0.624397	0.530511	0	0.552338	0.725399	0.608782
LNC_001608	XLOC_024785	intronic_lncRNA	0.212249	0.406836	0.203455	0.209458	0	0.360184	0.137229	0.114697	0.146298
LNC_001607	XLOC_024784	intronic_lncRNA	0.289776	0.617825	0.390454	0.184743	0.261717	0.203068	0.125844	0.187067	0.220785
LNC_001606	XLOC_024664	intronic_lncRNA	0	0.08398	0.3674	0.39098	0.347873	0.683856	0.13134	0.189117	0.019695
LNC_001605	XLOC_024663	intronic_lncRNA	0.172595	0.116024	0	0.116538	0	0	0.821846	0	0
LNC_001604	XLOC_024654	intronic_lncRNA	0.166135	0.152623	0.837056	0.854168	0.355223	0.490478	0.217893	0.175117	0.359327
LNC_001603	XLOC_024651	intronic_lncRNA	0.177309	0.241361	0.40448	0.019877	0.365352	0.108917	0.44898	0.297037	0.450699
LNC_001602	XLOC_024649	intronic_lncRNA	0.602587	0.577899	0.915745	0.41156	0.706358	0.981769	0.664572	0.558019	0.488249
LNC_001601	XLOC_024635	intronic_lncRNA	1.55995	1.41444	1.90557	1.43567	1.92735	1.41029	1.14132	1.2988	0.869002
LNC_001600	XLOC_024559	lincRNA	0	0	0	0	0.460625	0	0	0	0
LNC_008969	XLOC_138271	intronic_lncRNA	0.455574	0.553809	0.937807	0.111094	0.443861	0.287747	0.570088	0.334241	0.720858
LNC_008968	XLOC_138257	intronic_lncRNA	0.173955	0.290533	0.341218	0.255472	0.508176	0.556003	0.412406	0.107035	0.20879
LNC_008965	XLOC_138193	intronic_lncRNA	0.807689	0.555199	0.539634	0.752755	0.436651	0.370023	0.530362	0.511395	0.938365
LNC_008964	XLOC_138182	intronic_lncRNA	0.185368	0.170196	0.299896	0.100671	0.347528	0.159382	0.129891	0	0.141613
LNC_008967	XLOC_138211	lincRNA	0.911632	0.465944	0.61897	1.01501	0.652637	0.855718	0.66919	0.75281	0.668969
LNC_008966	XLOC_138194	intronic_lncRNA	0.634735	0.584967	0.524255	0.862425	0.924395	0.893785	0.948551	0.530409	0.826125
LNC_008961	XLOC_138179	intronic_lncRNA	0.482219	0.019788	0.024401	0.0561	0.25198	0.44903	0.312499	0.145936	0.104121
LNC_008960	XLOC_138136	intronic_lncRNA	2.21438	2.22936	2.27495	3.11572	2.48139	2.5277	3.04349	2.69174	2.3547
LNC_008963	XLOC_138181	intronic_lncRNA	0	0.345511	0	0	0.175275	0.091829	0.17365	0.332167	0.399362
LNC_008962	XLOC_138180	intronic_lncRNA	0.951443	0.614694	0.748364	0.754279	1.00485	0.783724	0.906455	0.842735	0.705002
LNC_006902	XLOC_109675	intronic_lncRNA	0.112721	0.522839	0.654777	0.321851	0.255111	0.221529	0.158148	0.304579	0.342017
LNC_006539	XLOC_105475	antisense_lncRNA	0.112318	0.11773	0	0	0.239325	0	0.425669	0	0
LNC_009382	XLOC_144958	intronic_lncRNA	0.256822	0	0.241635	0.045231	0.149685	0.512818	0	0	0
LNC_009383	XLOC_144983	intronic_lncRNA	5.04139	5.291	5.83337	4.22806	5.51003	4.86906	5.23676	4.68098	4.27105
LNC_009380	XLOC_144907	lincRNA	0.396627	0.873376	0.517462	1.00039	0.097031	0.37544	0.191671	0.258711	0.219054
LNC_009381	XLOC_144938	lincRNA	0.458156	0.135006	0.211052	0.154179	0.070471	0.433208	0	0.374895	0.326337
LNC_009386	XLOC_145006	intronic_lncRNA	0.322546	0.25779	0.267034	0.4886	0.180285	0.172823	0.315197	0.348624	0
LNC_009387	XLOC_145012	intronic_lncRNA	0.316266	0.379472	0.370839	0.317782	0.237158	0.193088	0.238085	0.333096	0.12055
LNC_009384	XLOC_144988	lincRNA	0.160472	0.018403	0.336345	0.124803	0.225143	0	0	0.593245	0
LNC_009385	XLOC_144997	intronic_lncRNA	0.48719	0.141571	0	0	0	0	0.106682	0	0
LNC_009388	XLOC_145014	intronic_lncRNA	0	0.338217	0	0.067351	0	0	0	0	0.549345
LNC_009389	XLOC_145015	intronic_lncRNA	0.297293	0.081366	0.547394	0.141791	0.418199	0.579397	0	0	0.158811
LNC_008261	XLOC_128793	intronic_lncRNA	0	0	0	0.204861	0.163269	0.165946	0.48961	0	0.279006
LNC_008266	XLOC_128834	antisense_lncRNA	0	0	0	0	0	0.107714	0	0	0
LNC_005139	XLOC_081059	intronic_lncRNA	1.11013	0.687103	0.764691	0.718013	0.94208	0.82637	0.55803	0.861045	0.650275
LNC_000458	XLOC_008122	lincRNA	0.174214	0	0.350149	0	0	0	0.563923	0.079555	0.404014
LNC_008389	XLOC_131039	intronic_lncRNA	0.614443	0.752285	0.678721	0.767548	1.08515	0.843267	0.991182	0.766079	0.675616
LNC_008388	XLOC_131003	lincRNA	0	0.503612	0	0	0	0	0	0.017996	0
LNC_008381	XLOC_130757	intronic_lncRNA	0.33507	0.28877	0.300441	0.165603	0.314763	0.231144	0.40366	0.319323	0.081323
LNC_008380	XLOC_130750	intronic_lncRNA	0.15452	0.214238	0.411887	0	0.162554	0	0.072264	0.529655	0
LNC_008383	XLOC_130762	intronic_lncRNA	0.278187	0.545241	0.639452	0.288072	0.285779	0.350416	0.421407	0.375446	0.091801
LNC_008382	XLOC_130757	intronic_lncRNA	0.160986	0	0.007248	0.129882	0.266592	0.582043	0.004991	0.092464	0.364076
LNC_008385	XLOC_130815	lincRNA	0.205132	0	0	0	0.615275	0.145701	0	0	0.217372
LNC_008384	XLOC_130764	lincRNA	0.31355	0	0.297854	0.217322	0	0.204168	0	0	0.648645
LNC_008387	XLOC_130919	lincRNA	0.357029	0.804419	0.358785	0.143463	0.218503	0.647833	0	0.21274	0.148966
LNC_008386	XLOC_130840	lincRNA	0	0	0	0	0	0	0	0.428078	0
LNC_005078	XLOC_080440	lincRNA	0.023949	0	0	0.289797	0.189939	0.074965	0	0	0
LNC_005079	XLOC_080446	intronic_lncRNA	0	0	0.555198	0	2.09154	0	0.165026	1.81807	0
LNC_000554	XLOC_009627	antisense_lncRNA	0.240909	0	0.048863	0.088642	0.028961	0	0.095547	0.458947	0.122831
LNC_000555	XLOC_009628	antisense_lncRNA	0.241737	0.123019	0.063472	0.259978	0.048446	0.040418	0.046732	0.352016	0.077408
LNC_000556	XLOC_009641	intronic_lncRNA	0.613339	0.502115	0.557653	0	0.423365	0.256837	0.315287	0.247117	0.293115
LNC_000557	XLOC_009642	intronic_lncRNA	0.315609	0.392586	0.483069	0.14419	0.122557	0.190701	0.183353	0	0.488447
LNC_000550	XLOC_009571	intronic_lncRNA	0.267643	0.114832	0.59246	0.566308	0.18912	0.080275	0.054775	0.68209	0.319567
LNC_005071	XLOC_080188	intronic_lncRNA	0.397359	0.43425	0.435943	0.49618	0.331886	0.449524	0.244033	0.317918	0.438364
LNC_000552	XLOC_009578	antisense_lncRNA	0	0.466564	0	0	0.070005	0	0	0	0.342576
LNC_000553	XLOC_009588	intronic_lncRNA	0.517162	0.135416	0.677205	0	0	0.508185	0	0	0
LNC_000451	XLOC_007946	intronic_lncRNA	0.175943	0.19946	0.276465	0.668187	0.094723	0.851779	0.580447	0.721234	0.398116
LNC_000450	XLOC_007940	intronic_lncRNA	0.371298	0.183218	0.297751	0.479256	0.452868	0.308448	0.314152	0.496426	0.295451
LNC_005133	XLOC_080976	lincRNA	0.166859	0.35634	0.388291	0.662988	0.110772	0.341325	0.189435	0.301292	0.255706
LNC_005132	XLOC_080974	lincRNA	0.407265	0.627234	0.267555	0.328184	0.189489	0.471182	0.208187	0.41013	0.402251
LNC_000455	XLOC_007965	intronic_lncRNA	1.05252	1.71937	0.947039	1.13806	1.73857	1.70453	1.48993	1.76702	1.38384
LNC_000454	XLOC_007958	intronic_lncRNA	0.26296	0.705797	0.271135	0.356912	0.225443	0.175264	0.166718	0.234099	0.392091
LNC_003924	XLOC_064415	lincRNA	0.122624	0	0	0.407857	0.081134	0.065342	0	0.096438	0.39379
LNC_003925	XLOC_064498	intronic_lncRNA	0.176518	0	0.244781	0	0.331074	0	0.082827	0.079893	0
LNC_003926	XLOC_064546	intronic_lncRNA	0.139161	0.15867	0.341896	0.245389	0	0.080275	0.154885	0.516646	0.371524
LNC_003927	XLOC_064560	intronic_lncRNA	2.07868	2.12357	2.52539	1.63839	2.59302	2.61697	2.1609	1.94437	1.77446
LNC_003920	XLOC_064362	intronic_lncRNA	0	0.208837	0	0.383784	0.214716	0.289224	0.38074	0.191264	0.435097
LNC_005137	XLOC_081025	intronic_lncRNA	0.011342	0	0.019975	0	0.201037	0.002467	0.001761	0	0.019694
LNC_003922	XLOC_064368	intronic_lncRNA	0.305207	0.119094	0.346995	0.297899	0.189335	0.366841	0.071607	0.100274	0.241873
LNC_003923	XLOC_064368	intronic_lncRNA	0.017656	0.244966	0.162207	0.019423	0.302221	0.279847	0.28486	0.354813	0.032116
LNC_008039	XLOC_125358	intronic_lncRNA	0.142202	0.269522	0.329959	0.465572	0.229649	0.597569	0.705713	0.294402	0.116261
LNC_005136	XLOC_081019	antisense_lncRNA	0	0	0.788663	0	0	0	0	0	0
LNC_003928	XLOC_064631	antisense_lncRNA	2.43328	1.48836	1.32683	3.28988	1.02004	1.43652	1.00441	2.24039	2.11684
LNC_003929	XLOC_064708	intronic_lncRNA	0	0.515351	0.242385	0.233004	0.641775	0.091272	0	0.08979	0
LNC_009789	XLOC_151129	intronic_lncRNA	0.129996	0.168789	0.212761	0.111954	0.382929	0.490854	0.236475	0.152095	0.13008
LNC_000169	XLOC_003204	lincRNA	0	0.593122	0	0	0	0	0	0	0.110554
LNC_000168	XLOC_003201	intronic_lncRNA	0.452675	0.555769	0.65968	0.626486	0.521682	0.143342	0.848663	0.95184	0.913683
LNC_000165	XLOC_003158	intronic_lncRNA	0.306457	0.368644	0.372269	0.272155	0.430463	0.279507	0.248422	0.403343	0.211427
LNC_000164	XLOC_003150	lincRNA	0	0	0.671817	0.097569	0	0	0	0.194253	0
LNC_000167	XLOC_003180	lincRNA	0	0	0	0	0	0	0.509461	0.109113	0
LNC_000166	XLOC_003179	intronic_lncRNA	0	0	0	0	0	0	0	0	0.478531
LNC_000161	XLOC_002921	intronic_lncRNA	0	0.064369	0.205833	0.464555	0.163269	0.160397	0	0.481617	0.297111
LNC_000160	XLOC_002920	intronic_lncRNA	0.504504	0.167893	0.429432	0.36087	0.385387	0	0.237409	0.536383	0.46462
LNC_000163	XLOC_003100	intronic_lncRNA	0.117428	0	0.311642	0	0.5108	0	0	0	0.268719
LNC_000162	XLOC_003099	intronic_lncRNA	0	0.086537	0.102709	0.089305	0.570984	0.622518	0	0	0.099858
LNC_010003	XLOC_154145	intronic_lncRNA	0	0.399386	0.39948	0.293133	0.344804	0.007604	0.118082	0.080835	0
LNC_010002	XLOC_154145	intronic_lncRNA	0.660296	0.03315	0.11673	0.524932	0.236971	0.567803	0.4675	0.703792	0.611556
LNC_001388	XLOC_022615	intronic_lncRNA	0.380256	0.034962	0.139642	0.898088	0.14118	0.037169	0	0.290126	0.139256
LNC_001389	XLOC_022615	intronic_lncRNA	0	0	0.053998	0.027132	0	0	0	0.690381	0.112495
LNC_010007	XLOC_154150	intronic_lncRNA	1.37255	1.72001	1.64557	1.16067	1.31104	1.46801	0.946032	1.2045	1.44764
LNC_010006	XLOC_154147	antisense_lncRNA	0.609245	0	0.010344	0.057257	0	0.030647	0.011144	0.056464	0.227989
LNC_010005	XLOC_154147	intronic_lncRNA	0.74757	0.785069	1.27688	1.35077	0.628366	0.67992	0.708129	1.32029	2.59633
LNC_010004	XLOC_154146	intronic_lncRNA	0.432939	0.446091	0.53225	0.169782	0.220653	0.224168	0	0.115874	0.246331
LNC_001382	XLOC_022512	intronic_lncRNA	0	0.012481	0.44166	0.097796	0.033848	0.001271	0.003395	0.192024	0.12448
LNC_001383	XLOC_022518	antisense_lncRNA	5.41339	7.76162	8.73784	4.02631	8.62386	8.0954	8.82422	4.74942	6.25937
LNC_001380	XLOC_022508	intronic_lncRNA	0	0.545596	0.048864	0.309481	0.240142	0.121146	0.110273	0.042689	0.276772
LNC_001381	XLOC_022510	intronic_lncRNA	0.033099	0	0.001137	0.049421	0.076792	0.319135	0.012192	0	0.036453
LNC_001386	XLOC_022579	intronic_lncRNA	0.277539	0	0	0	0	0.239985	0.724892	0	0.813684
LNC_001387	XLOC_022582	intronic_lncRNA	0.389271	0.214616	0.150635	0.155425	0.189476	0	0.457208	0.090078	0.08704
LNC_001384	XLOC_022543	lincRNA	0	0	0	0	0	0	0	0.457895	0
LNC_001385	XLOC_022570	lincRNA	0.496891	0.55146	0.479062	0.548258	0.378375	0.55435	0.497568	0.459005	0.763331
LNC_009078	XLOC_139985	lincRNA	0.570357	0.167334	0.351886	0.318192	0.550538	0.253656	0.108601	0	0.301279
LNC_009079	XLOC_140032	intronic_lncRNA	0	0	0.321993	0	0	0.518562	0	0	0
LNC_004712	XLOC_076126	intronic_lncRNA	0.620272	0.587876	0.444245	0.745973	0.447036	0.430239	0.520806	0.506421	0.637762
LNC_004713	XLOC_076126	antisense_lncRNA	0.04959	0.04054	0.328339	0.05434	0.03116	0.118463	0	0.005696	0.067882
LNC_004710	XLOC_076122	lincRNA	0.116937	0.080525	0.671127	0.318543	0.063134	0.253662	0.32806	0.199191	0.531169
LNC_004711	XLOC_076126	intronic_lncRNA	0	0	0	0	0.360313	0	0	0	0
LNC_004716	XLOC_076128	intronic_lncRNA	0.532457	0.243134	0.675793	0.506517	0.692527	0.974819	0.714849	0.170559	0
LNC_004717	XLOC_076128	intronic_lncRNA	0.697658	0	0	0	0	0	0	0	0
LNC_004714	XLOC_076127	intronic_lncRNA	3.80279	1.70499	2.90397	2.47952	2.95327	3.05535	2.91005	0.430397	0.690505
LNC_004715	XLOC_076128	intronic_lncRNA	0.147454	0	0.467891	0.234725	0	0	0	0	0.38042
LNC_004718	XLOC_076128	intronic_lncRNA	0.019733	0.61738	0.291626	0.205014	0.90742	0.257026	0.234833	0.402633	0.303209
LNC_004719	XLOC_076134	intronic_lncRNA	0	0.080594	0	0.104736	0.145265	0.30426	0	0.307737	0
LNC_009537	XLOC_147122	intronic_lncRNA	0	0.675568	0	0.135256	0	0	0	0.144203	0.304732
LNC_007357	XLOC_116554	intronic_lncRNA	0.429791	0.243288	0.270424	0.145121	0.538208	0.282598	0.311133	0.31883	0.423707
LNC_007356	XLOC_116516	lincRNA	0.564314	0.492877	0.622589	0.402313	0.200675	0.375487	0.463836	0.478107	0.471934
LNC_007355	XLOC_116478	lincRNA	0	0.336172	0.455528	0	0.129899	0	0.52638	0	0
LNC_007354	XLOC_116432	lincRNA	0.432765	0.316302	0.415661	0.056391	0.258278	0.844473	0.286661	0.246507	0.272498
LNC_007353	XLOC_116361	lincRNA	0.938929	1.07983	0.681815	0.773706	0.534428	0.8081	0.866796	0.834348	0.92744
LNC_007352	XLOC_116357	intronic_lncRNA	0.507726	0.52728	0.470101	0.284649	0.281165	0.631697	0.273764	0.323617	0.685146
LNC_007351	XLOC_116349	intronic_lncRNA	0.561403	0.261896	0.410427	0.641626	0.554224	0.426173	0.17925	0.490256	0.346777
LNC_007350	XLOC_116348	intronic_lncRNA	0.640278	0.281347	0.572539	0.519775	0.313088	0.407174	0.018925	0.228143	0.190379
LNC_007359	XLOC_116581	intronic_lncRNA	0.536665	1.13334	1.4638	0.301894	2.08794	1.58585	2.04957	0.496751	0.232585
LNC_007358	XLOC_116563	intronic_lncRNA	0.215569	0.495741	0.178847	0.240499	0.190462	0.164908	0.528191	0.295522	0.207649
LNC_000833	XLOC_014323	intronic_lncRNA	0.095639	0.11336	0.15876	0.220247	0.41423	0.122448	0.206526	0.093095	0.055579
LNC_000832	XLOC_014323	intronic_lncRNA	1.02841	0.652091	0.771185	0.791503	0.293572	0.416508	0.358568	0.833721	0.486867
LNC_000831	XLOC_014323	intronic_lncRNA	0.130151	0	0.220996	0.196769	0.05525	0.326299	0.205042	0.239763	0.288787
LNC_000830	XLOC_014323	intronic_lncRNA	0.342841	0.22657	0.180333	0.313618	0.191829	0.233545	0.173329	0.135569	0.25109
LNC_000837	XLOC_014476	lincRNA	0	0	0	0.260949	0	0	0	0	0.598838
LNC_000836	XLOC_014356	intronic_lncRNA	0.893453	0	0	0.284104	0	0.755746	0.149763	0.129042	1.35541
LNC_000835	XLOC_014348	intronic_lncRNA	0.418801	0.773089	0.793231	0.314325	0.367649	0.604215	0.236192	0.487713	0.174417
LNC_000834	XLOC_014343	lincRNA	0.44594	0	0	0	0	0	0	0	0
LNC_000839	XLOC_014558	lincRNA	0	0	0.509617	0	0	0.056031	0.071611	0.07515	0
LNC_000838	XLOC_014479	lincRNA	0.277219	0.203773	0	0	0	0	0.593217	0.446781	0
LNC_006408	XLOC_103113	intronic_lncRNA	0.62274	0.524169	0.856418	0.23664	0.888801	0.87325	0.859928	0.45033	0.205884
LNC_006409	XLOC_103117	intronic_lncRNA	0.335289	0.330304	0.224155	0.157536	0.424586	0.312245	0.15158	0.158786	0.449018
LNC_009522	XLOC_146780	lincRNA	1.30778	1.2388	0.968793	0.730006	0.5919	0.039243	0.020538	0.971107	0.638087
LNC_009523	XLOC_146809	intronic_lncRNA	0	0	0	0	0.214751	0.443042	0	0	0
LNC_009252	XLOC_142830	intronic_lncRNA	0.36975	0	0.022219	0	0.168108	0.109925	0	0	0
LNC_009521	XLOC_146779	lincRNA	1.10191	1.17923	0.998543	0.751932	0.558555	0.947618	0.218415	1.01092	0.800839
LNC_009526	XLOC_146840	intronic_lncRNA	3.57672	2.68194	7.32994	5.43206	5.5176	5.05053	5.21646	3.28974	3.60706
LNC_009527	XLOC_146859	intronic_lncRNA	4.02518	4.10038	3.84748	3.31674	3.38016	4.36	3.26862	3.98415	3.26809
LNC_009524	XLOC_146821	intronic_lncRNA	0.678884	0.500293	0.135246	0.19787	0.313907	0.263226	0.059076	0.562374	0.719943
LNC_009525	XLOC_146822	intronic_lncRNA	0.918226	0.962652	1.00197	0.886478	0.752832	0.821898	0.700473	0.897773	1.07428
LNC_002093	XLOC_032957	lincRNA	0.6312	0.212327	0.393227	0.343354	1.44304	1.2187	0.227643	0.310393	1.5489
LNC_002092	XLOC_032953	intronic_lncRNA	0.319969	0.496	0.648143	0.383702	0.403911	0.377518	0.285143	0.395142	0.391642
LNC_002091	XLOC_032951	intronic_lncRNA	0.042792	0.187765	0.158242	0.325189	0.067411	0	0.159566	0.154944	0
LNC_002090	XLOC_032950	intronic_lncRNA	0.434916	0	0	0	0	0	0	0	0
LNC_002097	XLOC_033003	antisense_lncRNA	0.595883	0.991447	1.87291	0.441678	1.17871	1.01453	0.483702	0.180693	0.951281
LNC_002096	XLOC_032990	intronic_lncRNA	0	0.347494	0	0	0.194003	0	0.160376	0	0.182279
LNC_002095	XLOC_032977	intronic_lncRNA	0.45998	0.687062	0.561668	0.421859	0.395685	0.411333	0.250144	0.438282	0.513571
LNC_002094	XLOC_032975	intronic_lncRNA	0.334851	0.176158	0.189563	0.296779	0.087856	0.252752	0.312488	0.068879	0.410058
LNC_002099	XLOC_033051	intronic_lncRNA	0.375375	0.426395	0.327421	0.555313	0.411593	0.300987	0.404691	0.378798	0.339142
LNC_002098	XLOC_033051	intronic_lncRNA	0.23358	0.337051	0.714412	0.298758	0.590964	0.335619	0.427783	0.312391	0.514902
LNC_009607	XLOC_148723	lincRNA	0	0	0	0.647004	0.064252	0	0	0.093856	0.099816
LNC_009606	XLOC_148711	intronic_lncRNA	0	0	0.585038	0.189812	0	0.103641	0.053729	0.095474	0
LNC_009605	XLOC_148704	intronic_lncRNA	0.007928	0.286986	0.855288	0.025263	0.318898	0.648657	0	0	0.0632
LNC_009604	XLOC_148703	intronic_lncRNA	0.503076	0.061184	0.304452	0.451104	0.992602	0.763632	0.68848	0.372302	0.284767
LNC_009603	XLOC_148697	lincRNA	0	0.534478	0	0	0	0.187043	0	0.11251	0
LNC_009602	XLOC_148684	lincRNA	0.419137	0	0	0.113246	0	0.147038	0	0.513424	0
LNC_009601	XLOC_148561	intronic_lncRNA	0.118226	0.109278	0	0.468888	0	0.108844	0	0.046037	0.041261
LNC_009600	XLOC_148490	intronic_lncRNA	0.396277	0.301387	0.21574	0.449606	0.124191	0.10266	0.163439	0.363496	0.349585
LNC_009979	XLOC_153890	intronic_lncRNA	0.076826	0.247763	0.066476	0	0.001467	0.348868	0.06351	0.006454	0.100647
LNC_009978	XLOC_153887	lincRNA	0	0	0.067985	0	0	0	0	0.557675	0
LNC_009609	XLOC_148750	intronic_lncRNA	0.065851	0	0.015964	0.614533	0.135159	0	0.051483	0.454291	0.310339
LNC_009608	XLOC_148749	intronic_lncRNA	0.140434	0	0.35198	0	0.215985	0	0	0	0.216708
LNC_008554	XLOC_132444	intronic_lncRNA	0.586583	0	0	0	0.359394	0	0	0.317999	0.212876
LNC_001430	XLOC_022969	intronic_lncRNA	0	0	0	0	0	0	0	0	0
LNC_000769	XLOC_013774	intronic_lncRNA	0.184542	0.151366	0.600246	0.32102	0.191883	0.225139	0.046109	0.192811	0.027322
LNC_000768	XLOC_013773	intronic_lncRNA	0	0.73389	0	0	0.111912	0	0.408525	0	0
LNC_008550	XLOC_132400	intronic_lncRNA	0.631676	0.50587	0.817371	0.335112	0.298923	0.390568	0.787985	0.671258	0.721233
LNC_008551	XLOC_132402	intronic_lncRNA	0.258299	0	0	0.283279	0.268403	0.887714	0	0.160064	0.14397
LNC_008552	XLOC_132404	intronic_lncRNA	0.410371	0.03931	0.836065	0.500344	0.484089	0.260569	0.631161	0	0.075349
LNC_001431	XLOC_023068	intronic_lncRNA	0.495167	0.152563	0.076295	0.471806	0.077394	0.186519	0.308507	0.426318	0.322999
LNC_000763	XLOC_013728	intronic_lncRNA	0	0	0.547497	1.00677	0.100407	0	0.306085	0.234604	0.176217
LNC_000762	XLOC_013725	intronic_lncRNA	0.052805	0.234089	0.145009	0.123822	0.376846	3.0003	0.005892	0.658404	2.5425
LNC_000761	XLOC_013717	intronic_lncRNA	0.548992	0.693636	0.862941	0.379439	0.574018	0.776631	0.463155	0.609844	1.01702
LNC_000760	XLOC_013677	intronic_lncRNA	0	0.317691	0	0.340991	0	0.150135	0	0.884594	0
LNC_000767	XLOC_013749	intronic_lncRNA	0.172369	0.127437	0.226176	0.425714	0.305402	0.239209	0.137627	0.210766	0.13004
LNC_000766	XLOC_013741	lincRNA	0.378655	0.28481	0.309178	0.288127	0.267589	0.23657	0.146425	0.335534	0.277689
LNC_000765	XLOC_013738	intronic_lncRNA	5.71536	5.63237	6.89704	5.60881	6.42159	6.75541	5.77171	5.02467	7.11741
LNC_000764	XLOC_013729	intronic_lncRNA	0	0.497268	0.193325	0.336855	0.544119	0.622316	0.61553	0.208498	0.312687
LNC_006353	XLOC_101893	intronic_lncRNA	0.235112	0.113501	0.449244	0.211306	0.521274	0.292811	0.091883	0	0.052477
LNC_006354	XLOC_101914	intronic_lncRNA	0.055267	0	0.455435	0.147618	0.620743	0.347478	0	0.139853	0.233676
LNC_006355	XLOC_101948	intronic_lncRNA	0.219074	0.330556	0.376235	0.232765	0	0.119625	0	0.104308	0.521407
LNC_002545	XLOC_040630	intronic_lncRNA	0.487346	0.43915	0.591935	0.321178	0.176993	0.366002	0.41982	0.438687	0.638886
LNC_002544	XLOC_040609	intronic_lncRNA	0.248593	0	0.11491	0.118564	0.462371	0	0.232517	0	0.597578
LNC_002547	XLOC_040645	lincRNA	0	0	0	0	0.45841	0	0	0	0
LNC_002546	XLOC_040643	lincRNA	0	0	0	0	0	0	0	0	0.832387
LNC_002541	XLOC_040587	intronic_lncRNA	0.138718	0.121891	0.721488	0.089935	0.625339	0.317742	0.352055	0.138095	0.330844
LNC_002540	XLOC_040587	intronic_lncRNA	0.700066	0.315616	0.238272	0.459881	0.716188	0.401086	0.31988	0.191107	0.193209
LNC_002543	XLOC_040607	intronic_lncRNA	0	0	0	0.09027	0.563807	0	0.537511	0	0
LNC_002542	XLOC_040607	intronic_lncRNA	0.309338	0.842482	0.712114	0.156038	0.216022	0.822988	0.100597	0.106033	0.432959
LNC_006357	XLOC_102012	lincRNA	0.645732	0.495803	0.588868	1.27192	0.343101	0.385249	0.456284	0.451314	0.98584
LNC_002549	XLOC_040646	intronic_lncRNA	0.140654	0.114188	0.252629	0.314634	0.169859	0.296339	0	0.198999	0.108428
LNC_002548	XLOC_040646	intronic_lncRNA	0.670823	0.218892	0.388128	0	0.248261	0	0.633958	0	0
LNC_003155	XLOC_052921	intronic_lncRNA	0.149083	0.241608	0.068912	0	0.418959	0	0	0.176336	0
LNC_001438	XLOC_023118	intronic_lncRNA	0.164945	0.091242	0.303282	0.460445	0.325136	0.414051	0.070953	0	0
LNC_003157	XLOC_052955	lincRNA	0	0	0	0.421675	0	0	0	0	0
LNC_003156	XLOC_052936	intronic_lncRNA	0.470721	0.659058	0.719905	0.320075	0.356245	0.291101	0.46632	0.279274	0.393356
LNC_003151	XLOC_052861	intronic_lncRNA	0.514251	0.768772	0.913156	0.289477	1.08368	0.953812	0.24678	0.628307	0.537946
LNC_003150	XLOC_052861	intronic_lncRNA	1.39869	2.02922	2.83113	3.69297	1.22598	1.17973	5.03208	2.78611	2.39603
LNC_003153	XLOC_052861	intronic_lncRNA	3.86728	1.55165	2.49732	0	3.33594	4.06599	0	0	0
LNC_003152	XLOC_052861	intronic_lncRNA	1.1458	3.05889	1.12965	2.37143	1.38879	1.13004	1.80328	3.25084	2.12155
LNC_003159	XLOC_053009	intronic_lncRNA	0.635764	0	0.549492	0	0	0	0	0.036583	0
LNC_003158	XLOC_052958	intronic_lncRNA	0.125568	0.800623	0.477609	0.258605	0.459354	0.474988	0.453014	0.355888	0.153319
LNC_006429	XLOC_103376	lincRNA	0.192507	0.310155	0.155451	0.319185	0.029082	0.094204	0.052425	0	0
LNC_000499	XLOC_008730	intronic_lncRNA	0.140005	0.059181	0.358159	0.202358	0.367572	0.257328	0.179659	0	0.245452
LNC_000498	XLOC_008727	intronic_lncRNA	0.383066	0.403598	0.524959	0.368913	0.544926	0.409869	0.318489	0.485382	0.260563
LNC_000495	XLOC_008723	intronic_lncRNA	0.183804	0.304788	0.234312	0.157086	0.358592	0.474615	0.480085	0.348126	0.117561
LNC_000494	XLOC_008715	intronic_lncRNA	0	0	0	0.156428	0.307579	0	0	0	0
LNC_000497	XLOC_008726	intronic_lncRNA	0.646033	0.730427	0.970179	0.578346	1.22825	0.711285	1.04599	0.492102	0.565517
LNC_000496	XLOC_008724	intronic_lncRNA	0.14485	0	0.524785	0.355299	0.118392	0.053249	0.037385	0.035969	0.107998
LNC_000491	XLOC_008691	lincRNA	0.324261	0.911881	0.728087	0.063265	0.473807	0.904847	0.46067	0.316436	0.106681
LNC_000490	XLOC_008637	intronic_lncRNA	0.217347	0.55468	0.367872	0	0	0	0.413476	0	0.521247
LNC_000493	XLOC_008713	lincRNA	0	0	0	0.352034	0.184722	0.181324	0.345188	0.197044	0.0664
LNC_000492	XLOC_008696	lincRNA	0	0.090543	0	0.464044	0	0	0	0	0
LNC_002400	XLOC_038033	intronic_lncRNA	0.360602	0.192557	0.187195	0.206494	0.26974	0.233738	0.281954	0.155869	0.222667
LNC_002401	XLOC_038090	intronic_lncRNA	0.645523	0.598035	0.762431	0.522574	0.599346	0.673764	0.575502	0.468494	0.352685
LNC_002402	XLOC_038111	intronic_lncRNA	0.133548	0.633385	0.246925	0.251664	0.25048	0.89557	0.122136	0.282074	0.285358
LNC_002403	XLOC_038127	intronic_lncRNA	0.301779	0.389612	0.70497	0	0.409667	0.50164	0.41138	0	0.231188
LNC_002404	XLOC_038144	intronic_lncRNA	0.386694	0.634476	0.526814	0.249874	0.983963	0.359637	0.511633	0.317746	0.136078
LNC_002405	XLOC_038147	intronic_lncRNA	6.96009	7.87249	8.87985	5.70114	8.87264	9.53063	6.57304	7.70097	4.67293
LNC_002406	XLOC_038152	lincRNA	0	0.122089	0.481629	0.048754	0.073753	0.578716	0	0.057268	0.139265
LNC_002407	XLOC_038172	intronic_lncRNA	0	0.191646	0.17235	0.159718	0.128597	0.5947	0.188689	0.079741	0
LNC_002408	XLOC_038172	intronic_lncRNA	0.492021	0	0.423093	0	0	0	0	0.156759	0
LNC_002409	XLOC_038181	intronic_lncRNA	0	0	0	0	0	0.48147	0.057358	0.055511	0
LNC_008785	XLOC_135415	intronic_lncRNA	1.23308	0.243382	0.063899	2.24929	0.791479	1.6773	0.080932	0.649269	0.11321
LNC_001018	XLOC_017465	lincRNA	0.863627	0.591749	0.293119	0.655273	0.255013	0.360572	0.447323	0.313058	0.310189
LNC_001019	XLOC_017478	intronic_lncRNA	0.226131	0.401564	0.195499	0.611067	0.158122	0.415597	0.474706	0.076315	0.271114
LNC_001012	XLOC_017334	intronic_lncRNA	9.9311	10.3116	11.6369	7.4312	6.33076	0.002648	5.32334	8.7873	8.85757
LNC_001013	XLOC_017338	lincRNA	0.254197	0.23446	0.308067	0.385115	0.420724	0.539581	1.11918	0.115893	0.469757
LNC_001010	XLOC_017334	lincRNA	0.267531	0	0	0	0	0.072311	0	0.505697	0.098226
LNC_001011	XLOC_017334	intronic_lncRNA	0	0	0	0	0	11.3597	0	0	0
LNC_001016	XLOC_017451	intronic_lncRNA	0	0.417685	0	0.107761	0.162447	0	0	0.109142	0
LNC_001017	XLOC_017465	lincRNA	0	0	0	0	0	0.230609	0	0.850399	0.612217
LNC_001014	XLOC_017434	intronic_lncRNA	0.238023	0.310325	0.282165	0.560564	0.149571	0.216938	0.082802	0.299759	0.212086
LNC_001015	XLOC_017450	intronic_lncRNA	0.155509	0.393218	0.142239	0.063575	0.144952	0	0.234101	0	0.194679
LNC_008738	XLOC_134813	intronic_lncRNA	0.366541	0.581726	0.494722	0.170101	0.735708	0.89984	0.614353	0.234446	0.592807
LNC_008739	XLOC_134813	antisense_lncRNA	0	0	0	0.6116	0	0	0.326493	0	0
LNC_008730	XLOC_134760	intronic_lncRNA	3.77887	4.7653	9.48071	2.14161	2.95171	4.92238	2.70467	3.45009	9.51261
LNC_008731	XLOC_134760	intronic_lncRNA	0.666772	2.68077	2.60918	1.54471	1.25679	2.17129	0.742829	0.740342	1.26795
LNC_008732	XLOC_134761	intronic_lncRNA	0.505572	0.304489	0.457622	0.325181	1.37277	0.338913	0.003357	0.25101	0.455086
LNC_008733	XLOC_134761	intronic_lncRNA	2.0561	1.67952	1.69527	1.11619	0.865876	0.584802	1.78841	2.11565	0.750984
LNC_008734	XLOC_134761	intronic_lncRNA	0.710975	1.33329	0.489497	0	1.03021	1.55631	0	0.448472	0.464139
LNC_008735	XLOC_134761	intronic_lncRNA	0	0.00776	0.465859	0.036782	0.002379	0.009794	0	0.014772	0.297082
LNC_008736	XLOC_134761	intronic_lncRNA	0	0	0.008362	0.684789	0	0	0	0	0
LNC_008737	XLOC_134768	intronic_lncRNA	0.677667	0.600044	0.657755	0.518297	0.416612	0.475509	0.449415	0.452741	0.377779
LNC_007903	XLOC_123239	intronic_lncRNA	0.691775	0.732141	0.64625	0.457315	0.965473	0.820373	0.574696	0.425379	0.383874
LNC_010258	XLOC_157545	lincRNA	2.22212	2.31106	2.01579	2.57381	1.37188	2.76025	0.691003	2.34417	1.45476
LNC_010259	XLOC_157564	intronic_lncRNA	0	0	0.086213	0.08746	0.092921	0	0.486428	0	0.113465
LNC_010256	XLOC_157497	lincRNA	3.67918	2.7865	2.80866	2.97488	1.71114	2.81832	2.47741	2.5488	3.86467
LNC_010257	XLOC_157512	intronic_lncRNA	0.062224	0.115029	0	0.23722	0.301233	0.131882	0.407208	0	0.089134
LNC_010254	XLOC_157462	intronic_lncRNA	0.485087	0	0	0	0	0	0	0	0
LNC_010255	XLOC_157496	lincRNA	2.75554	1.7328	1.51856	1.76063	1.17297	1.32362	1.51575	2.02938	3.31509
LNC_010252	XLOC_157459	intronic_lncRNA	0.267448	0	0.539455	0	0.113068	0.13908	0	0.18084	0
LNC_010253	XLOC_157461	intronic_lncRNA	0	0	0	0	0.531207	0	0	0	0
LNC_010250	XLOC_157402	intronic_lncRNA	0	0	0	0	0.943274	0	0	0	0
LNC_010251	XLOC_157450	intronic_lncRNA	0.780776	0.020443	0.207943	0.127351	0.07062	0.112183	0.259116	0.261504	0.312862
LNC_001171	XLOC_019637	intronic_lncRNA	0.103962	0	0	0	0.071449	0.230734	0.486193	0	0
LNC_001170	XLOC_019635	intronic_lncRNA	0	0.046012	0.206197	0.550385	0.082042	0.010453	0.241518	0.12818	0.479639
LNC_001173	XLOC_019669	intronic_lncRNA	0.551902	0	0	0	0	0	0	0	0
LNC_001172	XLOC_019669	intronic_lncRNA	0	0.128172	0	0.303352	0	0	0	0	0
LNC_001175	XLOC_019768	intronic_lncRNA	0.094496	0.260983	0.15687	0	0.053047	0.107142	0.254958	0.247159	0.036403
LNC_001174	XLOC_019669	intronic_lncRNA	0.238643	0.162195	0	0.139851	0.166251	0.075543	0.093924	0.601519	0.115681
LNC_001177	XLOC_019786	intronic_lncRNA	0	0.399006	0	0.184634	0	0	0	0	0.234109
LNC_001176	XLOC_019769	intronic_lncRNA	0	0	0.217421	0	0	0.015562	0.435502	0	0.089676
LNC_001179	XLOC_019849	intronic_lncRNA	0.432254	0.388452	0.577595	0.403508	0.425446	0.388493	0.409719	0.34776	0.492477
LNC_001178	XLOC_019807	intronic_lncRNA	0.589833	0.533911	0.504106	0.566422	0.631273	0.624633	0.692036	0.508273	0.530889
LNC_004279	XLOC_068790	intronic_lncRNA	0	0	0.410463	0	0.148312	0	0.11289	0.07895	0
LNC_007188	XLOC_113498	intronic_lncRNA	1.24726	1.02163	1.81828	0.808736	0.62078	1.71966	1.05578	0.861905	1.05454
LNC_004278	XLOC_068786	intronic_lncRNA	2.17781	0.361154	0.983433	0.600919	0.90715	0.825691	0.167615	0.413438	0.219226
LNC_003713	XLOC_061490	intronic_lncRNA	0.1573	0.472231	0.16872	0.258275	0.355639	0.001189	0.295847	0.076673	0
LNC_003712	XLOC_061480	intronic_lncRNA	0.113985	0.236704	0	0.434912	0.212363	0	0.105903	0	0
LNC_003711	XLOC_061479	intronic_lncRNA	0.162665	0.470837	0	0.096532	0.131072	0.310662	0.149894	0	0
LNC_003710	XLOC_061460	intronic_lncRNA	0.346399	0.51629	0.504687	0.360282	0.316081	0.039611	0.533286	0.385945	0.305951
LNC_003717	XLOC_061491	intronic_lncRNA	0.431517	0.662046	0.177795	0.225037	0.799895	0.185706	0.101934	0.240071	0.625915
LNC_003716	XLOC_061490	intronic_lncRNA	0.158742	0.573323	0	0.511803	0.563361	0.201059	0.175935	0.018106	0.040566
LNC_003715	XLOC_061490	intronic_lncRNA	0.15576	0.192016	0.744214	0.097195	0.128723	0.2403	0.454608	0.214972	0.219825
LNC_003714	XLOC_061490	intronic_lncRNA	0.44864	0	0.042583	0.007628	0.003686	0	0	0	0
LNC_003719	XLOC_061512	antisense_lncRNA	0	0.191078	0.189835	0.030573	0.678621	0.153735	0.177184	0	0.224097
LNC_003718	XLOC_061492	intronic_lncRNA	0.889906	0.93177	0.995326	1.49357	1.18708	0.827564	1.76895	1.73293	0.908856
LNC_005386	XLOC_085576	intronic_lncRNA	0.637507	1.01087	1.08362	1.08917	1.50215	1.05763	1.08013	0.682256	1.07393
LNC_005387	XLOC_085585	intronic_lncRNA	0.580417	0.514647	0.710264	0.700634	0.291093	0.253883	0.36608	0.75359	0.422023
LNC_005384	XLOC_085528	lincRNA	0	0	0	0	0	0.611691	0.128637	0	0
LNC_005385	XLOC_085537	antisense_lncRNA	0	0.524294	0	0	0	0.121345	0	0.078731	0
LNC_005382	XLOC_085508	intronic_lncRNA	0.606259	0.449768	1.13884	0.568991	0.6948	0.376625	0.417725	0.42899	0.279477
LNC_005383	XLOC_085513	intronic_lncRNA	0.113857	0.209602	0.104557	0.16309	0.420512	0.587374	0.372552	0.154597	0.182463
LNC_005380	XLOC_085495	intronic_lncRNA	0.067603	0.382669	0.188117	0.074857	0	0.308805	0.126462	0	0.14445
LNC_005381	XLOC_085508	intronic_lncRNA	0.054504	0.037016	0.01759	0.062993	0.011636	0	0	0	0.382116
LNC_005388	XLOC_085602	intronic_lncRNA	0.275765	0.306915	0.312941	0.322502	0.086475	0.423089	0.157002	0.194875	0.312035
LNC_005389	XLOC_085610	intronic_lncRNA	0.615075	0.579285	0.566048	0.347428	0.39124	0.398984	0.315664	0.602693	0.334055
LNC_007728	XLOC_120772	intronic_lncRNA	0.336114	0.098217	0.458328	0.2667	0.275437	0	0.078595	0	0
LNC_007729	XLOC_120777	intronic_lncRNA	1.02953	0.752632	0.743953	1.11658	0.65751	0.708287	0.641932	0.81312	0.722832
LNC_007726	XLOC_120768	intronic_lncRNA	0.143488	0.460758	0.343781	0.140774	0.151376	0	0.159775	0.314837	0.247779
LNC_007727	XLOC_120768	intronic_lncRNA	0	0	0	0	0	0.44706	0	0	0
LNC_007724	XLOC_120763	intronic_lncRNA	0	0.297402	0	0	0	0	0.300947	0	0
LNC_007725	XLOC_120768	intronic_lncRNA	0.087058	0.080167	0.403494	0.224823	0.066351	0.085833	0.005679	0.079069	0
LNC_007722	XLOC_120757	intronic_lncRNA	0	0	0.854102	0.316555	0	0.081985	0.5214	0.239057	0.416637
LNC_007723	XLOC_120759	intronic_lncRNA	0.738808	0.654412	0.178023	0	0	0.237686	0.178311	0	0
LNC_007720	XLOC_120752	intronic_lncRNA	0.667812	0.184231	0.862542	0.54014	0.736886	0.771792	0.304782	0.270619	0.227645
LNC_007721	XLOC_120752	intronic_lncRNA	0	0.460253	0.37094	0	0	0.247658	0.585941	0.279004	0.52582
LNC_003438	XLOC_057497	intronic_lncRNA	0	0.177435	0	0	0	0.046219	0.194658	0.437438	0
LNC_003439	XLOC_057498	intronic_lncRNA	0.432044	0.258318	0.190832	0.068686	0.292283	0.163126	0.301118	0.157578	0.171812
LNC_003436	XLOC_057320	intronic_lncRNA	0.610198	0	0	0	0	0	0.326948	0	0.487114
LNC_003437	XLOC_057480	lincRNA	0.116067	0	0.089343	0	0.107753	0	0	0.552221	0
LNC_003434	XLOC_057313	intronic_lncRNA	0.286334	0.284761	0.164631	0.393573	0.46345	0.345103	0.219708	0.212539	0
LNC_003435	XLOC_057313	intronic_lncRNA	0.147553	0.261075	0.680404	0.100471	0.165959	0.1842	0.23892	0.062248	0.294369
LNC_003432	XLOC_057311	intronic_lncRNA	0.113009	0.119522	0.343982	0	0.377392	0.407163	0.278893	0	0
LNC_003433	XLOC_057312	intronic_lncRNA	0.16741	0.344852	0.265419	0.471707	0.39788	0.357019	0.172346	0.178913	0.3069
LNC_003430	XLOC_057311	intronic_lncRNA	0.264358	0.570285	0.683051	0.035789	0.178318	0.461548	0	0.296898	0.599673
LNC_003431	XLOC_057311	intronic_lncRNA	0.151276	0.110366	0.344994	0	0.238039	0.154066	0.472708	0	0
LNC_005658	XLOC_089530	intronic_lncRNA	0.479107	0.383812	0.568875	1.06473	0.609517	1.23692	0.457742	0.850204	1.48807
LNC_005659	XLOC_089535	intronic_lncRNA	0.185707	0	0.482856	0	0	0	0	0.142888	0
LNC_005650	XLOC_089333	intronic_lncRNA	0.736839	0.666348	0.519947	0.410955	0	0.31071	0.26791	0.368748	0.313828
LNC_005651	XLOC_089353	antisense_lncRNA	0.330478	0.298496	0.247602	0.128252	0.050503	0.166868	0	0.037678	0.259943
LNC_005652	XLOC_089462	intronic_lncRNA	0.212708	0	0.139412	0.608694	0	0.322581	0.511308	0.192546	0
LNC_005653	XLOC_089463	intronic_lncRNA	0	0.093791	0.467791	0	0.380636	0.146906	0.49005	0.181563	0.10841
LNC_005654	XLOC_089467	intronic_lncRNA	0.184665	0.276047	0.154364	0.374955	0.343502	0.239811	0.243845	0.421639	0.405876
LNC_005655	XLOC_089498	lincRNA	0.291957	0.174596	0.352516	0.436445	0.275279	0.354486	0.321502	0.308694	0.432738
LNC_005656	XLOC_089511	intronic_lncRNA	0.075092	0.90231	0.276527	0.143257	0.07042	0.442731	0.274833	0.210493	0.334035
LNC_005657	XLOC_089517	intronic_lncRNA	0.4054	0.472643	0.300328	0	0.040762	0	0.358925	0	0.201603
LNC_002390	XLOC_037802	intronic_lncRNA	0.152622	0.328598	0.375922	0.146123	0.170796	0.249524	0.284538	0.275835	0.217036
LNC_002391	XLOC_037802	intronic_lncRNA	0.487499	0	0	0	0.149108	0	0	0	0
LNC_002392	XLOC_037804	intronic_lncRNA	0.641212	1.07214	1.47127	0.399406	1.0579	0.683812	0.529558	0.334288	0.865573
LNC_002393	XLOC_037820	antisense_lncRNA	2.98329	2.29174	3.4859	4.3066	4.20753	3.46114	3.66978	2.82608	3.10901
LNC_002394	XLOC_037846	intronic_lncRNA	0	0.232061	0.302258	0.178849	0.012574	0	0.085288	0.145178	0.138189
LNC_002395	XLOC_037863	intronic_lncRNA	0	0	0.534068	0	0	0	0	0.087156	0.051433
LNC_002396	XLOC_037876	intronic_lncRNA	2.40657	2.8673	3.05375	1.71751	2.29772	1.71961	1.19418	1.85185	2.45342
LNC_002397	XLOC_038027	intronic_lncRNA	0	0.105594	0.047878	0	0.428536	0.166516	0	0.429161	0
LNC_002398	XLOC_038028	intronic_lncRNA	0.077733	0.372659	0.620073	0.309938	0.327308	0.561673	0.176843	0.40917	0.272673
LNC_002399	XLOC_038028	intronic_lncRNA	0.064641	0	0	0	0.042501	0	0.435267	0	0
LNC_003380	XLOC_056016	intronic_lncRNA	0.100867	0.35265	0.420091	0.007697	0.04423	0.061618	0.176012	0.045653	0.307023
LNC_003381	XLOC_056018	intronic_lncRNA	0.231018	0.123251	0.107864	0.413592	0.156206	0.032757	0.094154	0.354749	0.124653
LNC_003382	XLOC_056104	intronic_lncRNA	0.321113	0	1.95704	1.6792	1.58818	0.196152	1.9506	1.65528	1.63188
LNC_003383	XLOC_056104	intronic_lncRNA	1.40005	0.168106	0	0.085549	0	0.833642	0.037256	0.070645	0
LNC_003384	XLOC_056111	intronic_lncRNA	0.36478	0.365991	0.310218	0.258067	0.345497	0.545436	0.372446	0.463222	0.301296
LNC_003385	XLOC_056148	intronic_lncRNA	0	0	0	0	0	0	0	0.385091	0
LNC_003386	XLOC_056188	intronic_lncRNA	0.178915	0	0.655058	0.354109	0	0.63276	0.176192	0.737722	0.142216
LNC_003387	XLOC_056190	antisense_lncRNA	0.709949	0.235927	0.291461	0	1.05834	0.190853	0.368931	0.082045	0.505638
LNC_003388	XLOC_056203	intronic_lncRNA	0	0.648903	0.080066	0	0.200658	0	0.087649	0	0.407141
LNC_003389	XLOC_056249	intronic_lncRNA	0.107599	0.306793	0.180554	0.096007	0.339222	0.246009	0.205419	0.071441	0.096894
LNC_008838	XLOC_135911	intronic_lncRNA	0.126229	0.147952	0.065868	0.275907	0.003492	0	0	0.107256	0.093821
LNC_006099	XLOC_097091	intronic_lncRNA	0	0	0	0	0	0.577027	0.182975	0.357264	0
LNC_006098	XLOC_097043	intronic_lncRNA	0.345563	0.766288	0.59372	0.29084	0.275603	0.737453	0.384615	0.525138	0.306773
LNC_006097	XLOC_097042	intronic_lncRNA	0.339255	0.2968	0.426428	0.334789	0.171273	0.517624	0.433384	0.226612	0.124786
LNC_006096	XLOC_097008	lincRNA	0	0.113914	0	0	0	0	0	0	0.621275
LNC_006095	XLOC_096953	lincRNA	0	0	0	0	0	0.107199	0	0	0.624719
LNC_006094	XLOC_096905	intronic_lncRNA	0	0.221083	0.276071	0.897926	0.683565	0.374462	0.640063	0.512294	0.259872
LNC_006093	XLOC_096901	intronic_lncRNA	0.139482	0.185143	0.281823	0.03395	0.526647	0.150592	0.398634	0.034652	0.244982
LNC_006092	XLOC_096895	intronic_lncRNA	1.2607	0.883879	1.1499	0.531441	1.089	0.822041	0.817507	0.767621	1.2091
LNC_006091	XLOC_096778	intronic_lncRNA	0	1.91447	2.99498	2.06908	2.53131	0	2.12529	2.54251	1.86059
LNC_006090	XLOC_096778	intronic_lncRNA	4.15129	2.25536	0.272475	0	2.27456	4.65079	0	1.18076	0
LNC_004529	XLOC_072905	lincRNA	0.116199	0.107315	0.039881	0.272287	0	0	0	0.310208	0.945567
LNC_004528	XLOC_072900	lincRNA	0	0	0	0.614355	0	0	0	0.515132	0.861628
LNC_004521	XLOC_072788	lincRNA	0.550925	0.319881	0.386516	0.49912	0.162668	0.248248	0.145141	0.786396	0.38028
LNC_004520	XLOC_072773	intronic_lncRNA	0.008854	0.012849	0.043123	0.025095	0.011782	0.049261	0.571011	0.029058	0.015753
LNC_004523	XLOC_072839	lincRNA	0	0	0	0	0	0	0	0.834134	0
LNC_004522	XLOC_072788	lincRNA	0.341213	0.10677	0.090105	0.296599	0.036659	0.057554	0	0.23378	0.325756
LNC_004525	XLOC_072870	antisense_lncRNA	0	0	0	0	0	1.5e-05	0	0.425648	1.2e-05
LNC_004524	XLOC_072865	lincRNA	0	0	0	0	0	0	0	0.516822	0
LNC_004527	XLOC_072883	intronic_lncRNA	0.872988	0.496231	1.00011	0.71992	0.956619	1.32705	0.886221	0.824893	1.04281
LNC_004526	XLOC_072871	antisense_lncRNA	1.07315	0.463926	0.836388	0.750897	0.701098	0.708438	0.862939	1.24571	0.352062
LNC_009012	XLOC_138776	intronic_lncRNA	0	0	0	0.149208	0.293383	0.461121	0	0	0
LNC_009013	XLOC_138809	intronic_lncRNA	0.453652	0.13288	1.46259	0.323161	0.598539	1.20383	0.208998	0.310709	0.667785
LNC_009010	XLOC_138771	intronic_lncRNA	0.866555	1.19579	1.76142	0.803437	1.67159	1.47649	1.04062	0.898315	1.30103
LNC_009011	XLOC_138771	intronic_lncRNA	0.569706	0.396677	0.52279	0.530655	0.430416	0.444761	0.170443	0.681028	0
LNC_009016	XLOC_138825	antisense_lncRNA	0	0	0	0	0	0	0	0	0.190772
LNC_009017	XLOC_138867	antisense_lncRNA	0.218298	0.113027	0.147592	0.233084	0.494856	0.248285	0.307906	0.217069	0.230743
LNC_009014	XLOC_138816	intronic_lncRNA	0.784111	0.597765	0.892504	0.728493	0.959256	0.658468	0.43666	0.663455	0.386356
LNC_007598	XLOC_119562	intronic_lncRNA	0	0	0.354702	0.151273	0.259662	0.207988	0.178835	0	0.409911
LNC_009018	XLOC_138872	intronic_lncRNA	0.748384	0.151973	0.17879	0.335198	0	0.222331	0.127086	0.684289	0
LNC_009019	XLOC_138880	intronic_lncRNA	0.220845	0.152534	0.247148	0.221212	0.279659	0.349404	0.214319	0.350948	0.188585
LNC_006673	XLOC_106723	intronic_lncRNA	0	0.079669	0.042999	0.165229	0.274213	0.143824	0	0.224958	0.179307
LNC_006672	XLOC_106717	intronic_lncRNA	0	0.096452	0.474653	0.610837	0	0.08764	0	0.320245	0.094969
LNC_006671	XLOC_106716	intronic_lncRNA	0.151076	0.209463	0.067273	0.761616	0	0.072844	0	0.068378	0.165313
LNC_006670	XLOC_106714	intronic_lncRNA	0	0	1.27671	0.75108	0	0.358507	0.878104	0	0
LNC_006677	XLOC_106809	intronic_lncRNA	0	0	0.287743	0	0.194591	0	0	0	0
LNC_006676	XLOC_106793	intronic_lncRNA	0.031004	0.090364	0.601534	0.145271	0.27637	0.053438	0.188989	0.228322	0
LNC_006675	XLOC_106792	intronic_lncRNA	0.000231	0	0.005	0.515879	0.019188	0.004921	0	0.108791	0
LNC_006674	XLOC_106725	antisense_lncRNA	0.410345	0.82661	0.907919	0.544319	1.14717	0.531562	0.475088	0.6456	0.468495
LNC_006679	XLOC_106816	intronic_lncRNA	0	0.028829	0	0	0.065347	0.006472	0.391607	0.256193	0.201942
LNC_006678	XLOC_106811	lincRNA	0	0.146993	0.433828	0	0	0.30434	0	0	0
LNC_008947	XLOC_137871	intronic_lncRNA	0.576572	0.273573	0.593717	0.596913	0.886854	0.55178	0.51869	0	0.440349
LNC_008946	XLOC_137869	intronic_lncRNA	0	0	0.421384	0.154385	0	0	0	0	0
LNC_008945	XLOC_137867	intronic_lncRNA	0.106577	0.239657	0.215114	0.156353	0.399455	0.321861	0.159772	0.161638	0.232538
LNC_008944	XLOC_137864	intronic_lncRNA	0.162059	0	0	0	0	0	0.081451	0.367738	0.321138
LNC_008943	XLOC_137863	intronic_lncRNA	0.412963	0.39487	0	0.181002	0	0	0.128309	0	0
LNC_008942	XLOC_137858	lincRNA	0.226749	0.209168	0.198393	0	0.221007	0.154038	0.262637	0.280641	0.09674
LNC_008941	XLOC_137846	antisense_lncRNA	0.451886	0	0	0	0	0	0	0.088489	0
LNC_008940	XLOC_137815	intronic_lncRNA	1.45667	1.19759	1.67172	1.55417	1.30079	1.41175	1.15004	1.61331	1.85562
LNC_008949	XLOC_137874	intronic_lncRNA	0.308104	0.170871	0.612968	0.293895	0.433214	0.363106	0.256672	0.265666	0.065834
LNC_008948	XLOC_137871	intronic_lncRNA	0.012917	0	0	0	0	0	0	0.453212	0
LNC_007594	XLOC_119402	intronic_lncRNA	0	0	0	0.132321	0	0	0	0.642118	0.042103
LNC_008714	XLOC_134671	intronic_lncRNA	0.211682	0.012445	0	0.011964	0.003414	0.011119	0.394034	0.016923	0.095679
LNC_009625	XLOC_149107	antisense_lncRNA	1.66938	1.17796	0.923821	1.12385	0.874614	0.940925	0.924884	1.15805	1.01693
LNC_009624	XLOC_149068	lincRNA	0	0.495932	0	0	0	0	0	0	0
LNC_009627	XLOC_149116	intronic_lncRNA	0.347588	0.167723	0.170145	0.184676	0.521889	0.19987	0.166468	0.20618	0.253632
LNC_005016	XLOC_079396	intronic_lncRNA	0.545576	0.171633	0.663506	0.183399	0.501763	0.208583	0.207218	0.522103	0.751644
LNC_000537	XLOC_009415	intronic_lncRNA	0.357035	0.343963	0.326218	0.364055	0.528553	0.549669	0.439095	0.376511	0.366989
LNC_000534	XLOC_009415	intronic_lncRNA	0.578524	0.275735	0.274977	0.174765	0.266189	0.264501	0.070909	0.580017	0.328134
LNC_000535	XLOC_009415	intronic_lncRNA	0.181427	0.094592	0.071315	0.019768	0.115628	0.085996	0.245271	0.057358	0.038379
LNC_000532	XLOC_009410	lincRNA	0	0	0	0	0	0.492165	0	0	0
LNC_000533	XLOC_009415	intronic_lncRNA	0.207465	0.188393	0.162424	1.0265	0.461426	0.210043	0.81667	0.033231	0.121094
LNC_000530	XLOC_009313	intronic_lncRNA	0.25773	0.429397	0.05778	0.553148	0.141393	0.18551	0.180797	0.057117	0
LNC_000531	XLOC_009393	intronic_lncRNA	0.374459	0.45818	0.066485	0	0.077003	0	0	0.14666	0.07389
LNC_009621	XLOC_148818	intronic_lncRNA	0.204165	0.137396	0.272552	0.260896	0	0.055018	0.378636	0.598329	0.158811
LNC_000538	XLOC_009434	intronic_lncRNA	0.538674	0.076684	0.326103	0.681882	0.624903	0.137607	0.53727	0.250678	0.403457
LNC_000539	XLOC_009437	intronic_lncRNA	0.344019	0.281654	0.22744	0.584249	0.163702	0.187581	0.429666	0.541964	0.41662
LNC_009623	XLOC_148986	lincRNA	0	0.429782	0	0.197125	0.094429	0	0	0.048583	0
LNC_009622	XLOC_148820	intronic_lncRNA	1.19979	1.24596	1.92335	0.950121	0.903879	1.48477	0.905803	1.2419	1.55127
LNC_003948	XLOC_064839	intronic_lncRNA	0.89274	0.791103	0.667447	0.978077	0.680987	0.624065	0.75713	1.07397	0.646428
LNC_003949	XLOC_064840	intronic_lncRNA	0.315042	0.301414	0.519964	0.431874	0.803846	0.666064	0.534246	0.358956	0.386127
LNC_003946	XLOC_064822	intronic_lncRNA	1.75698	3.01222	4.82061	2.39319	2.84337	2.90118	1.92699	2.50781	2.75635
LNC_003947	XLOC_064833	intronic_lncRNA	0.343433	0.325354	0.364331	0.785638	0.550684	0.545938	0.316442	0.202051	0.416846
LNC_003944	XLOC_064818	intronic_lncRNA	0	0	0	0.990822	0	0	0	0	0
LNC_003945	XLOC_064821	intronic_lncRNA	0.305004	0.543176	0.631139	0.336251	0.544269	0.523728	0.617094	0.600392	0.193057
LNC_003942	XLOC_064815	intronic_lncRNA	1.14973	1.0802	0.999201	0.897287	1.05745	0.882732	0.71253	0.922482	1.067
LNC_003943	XLOC_064818	intronic_lncRNA	1.62481	1.45848	1.58981	0.65558	1.19573	1.5693	1.29648	1.4471	1.57267
LNC_003940	XLOC_064809	intronic_lncRNA	0.318086	0.204674	0.586422	0.159368	0.335033	0.271206	0.348978	0.726126	0.50251
LNC_003941	XLOC_064810	antisense_lncRNA	0.329764	1.16037	0.831639	0.24105	0.517424	0.725849	0.436527	0.496121	0.240874
LNC_008055	XLOC_125570	lincRNA	1.99893	2.4479	1.59022	4.04242	0.778665	1.34387	0.992965	2.15116	2.62426
LNC_008054	XLOC_125523	intronic_lncRNA	0	0	0	0.43297	0	0	0	0	0
LNC_008057	XLOC_125581	intronic_lncRNA	0.048187	0.04454	0.356383	0.40004	0.180757	0.188455	0	0.166745	0.644591
LNC_008056	XLOC_125581	intronic_lncRNA	0	0.093141	0	1.50418	0	0	0	0.350068	1.32863
LNC_008051	XLOC_125507	intronic_lncRNA	0.370644	0.286436	0.265698	0.363142	0	0.279782	0.516229	0.335856	0.26818
LNC_008050	XLOC_125507	intronic_lncRNA	0	0.00076	0.04299	0.003459	0.438367	0	0.015464	0.061563	0.01981
LNC_008053	XLOC_125519	intronic_lncRNA	0	0.23892	0.276993	0.068815	0.480777	0	0.133309	0	0.394558
LNC_008052	XLOC_125508	intronic_lncRNA	0.1481	0.262198	0.546283	0.321666	0.543076	0.20215	0.171285	0.307535	0.432488
LNC_008059	XLOC_125617	intronic_lncRNA	0.191823	0.260444	0	0.236798	0	0.238438	0.151282	0	0.26887
LNC_008058	XLOC_125611	intronic_lncRNA	0.294546	0.464452	0.509347	0.570375	0.646076	0.17332	0.193412	0.443255	0.100213
LNC_008577	XLOC_133099	lincRNA	1.23263	1.09719	0.912931	1.39545	0.876488	1.04394	0.929283	1.1065	1.16804
LNC_008122	XLOC_126357	intronic_lncRNA	0.25005	0	0.538167	0.42909	0.034436	0.4865	0.396705	0.334775	0.412133
LNC_010551	XLOC_161831	intronic_lncRNA	0.037486	0.193213	0.169413	0.018348	0.012334	0.123889	0.015505	0	0.470397
LNC_008579	XLOC_133124	intronic_lncRNA	0.02165	0.777813	0.598232	0.410306	0.009184	0.064409	0.38012	0.015867	0.308688
LNC_010550	XLOC_161831	intronic_lncRNA	0.270857	0.55725	0.502562	0.486344	0.629803	0.718869	0.205964	0.430785	0.190322
LNC_010553	XLOC_161906	intronic_lncRNA	0.181314	0.304498	0.414994	0.256736	0.043743	0.26172	0.258115	0	0
LNC_000147	XLOC_002811	intronic_lncRNA	0.377041	0.267494	0.146871	0.160666	0.422659	0.61729	0.693837	0.251907	0.258594
LNC_000146	XLOC_002811	intronic_lncRNA	0.300515	0.613643	0.441677	0.435344	0.687415	0.489776	0.222856	0.514719	0.205273
LNC_000145	XLOC_002740	intronic_lncRNA	0.614145	0.778582	1.05176	0.934673	0.46875	0.96973	0.544821	0.781168	1.00824
LNC_000144	XLOC_002740	intronic_lncRNA	0	0	0.717223	0.388439	0.345669	0.463137	0.520885	0	0.71928
LNC_000143	XLOC_002740	intronic_lncRNA	0.764982	0.858891	0.02597	0	0.138437	0	0	0.56677	0
LNC_000142	XLOC_002740	antisense_lncRNA	0.399408	0.181782	0.292244	0.165128	0.03134	0.224859	0.107945	0	0.072924
LNC_000141	XLOC_002736	intronic_lncRNA	0.084002	0	0	0.231431	0.237672	0.433871	0	0.35445	0
LNC_000140	XLOC_002736	intronic_lncRNA	0.348514	0.473282	0.457044	0.185538	0.416076	0.396807	0.418708	0.09823	0.66885
LNC_010555	XLOC_161922	intronic_lncRNA	0.432657	0	0	0	0	0	0	0	0
LNC_000149	XLOC_002831	intronic_lncRNA	0.507405	0.134064	0.199792	0	0.081932	0	0	0	0
LNC_000148	XLOC_002830	intronic_lncRNA	0.331779	0.067541	0.334401	0.135404	0.276861	0.357855	0.181238	0.361429	0
LNC_005993	XLOC_095315	intronic_lncRNA	0.362388	0.07626	0.13727	0	1.08879	0.271698	0	0.448413	0.077113
LNC_010557	XLOC_161926	intronic_lncRNA	0.457993	0.167215	0.576537	0	0.363645	0.10051	0	0	0
LNC_005992	XLOC_095315	intronic_lncRNA	0.156089	0.110485	0.324956	0	0.059816	0.443294	0	0.256467	0.098853
LNC_010556	XLOC_161923	intronic_lncRNA	0	0.427177	0	0	0	0	0	0	0
LNC_005991	XLOC_095313	intronic_lncRNA	0	0.174198	0.554899	0.320263	0.654227	0	0.097189	0	0.114073
LNC_005990	XLOC_095300	intronic_lncRNA	2.19949	1.28777	2.02122	3.25864	2.91867	1.45908	1.30101	1.45698	2.7972
LNC_005997	XLOC_095323	intronic_lncRNA	0.290217	0.192073	0.117577	0.285111	0.159487	0.294613	0.343414	0.16833	0.562495
LNC_005996	XLOC_095323	intronic_lncRNA	0.133475	0.164713	0.150423	0.220926	0.322422	0.085868	0.067971	0.121743	0.070785
LNC_005995	XLOC_095316	intronic_lncRNA	0	0.588449	0.104714	0	0.143125	0.046784	0.116132	0	0.08055
LNC_005994	XLOC_095315	intronic_lncRNA	0.289678	0.884438	0.909718	0.555368	0.159595	0.258928	0.733664	0.066586	1.00635
LNC_006642	XLOC_106530	intronic_lncRNA	0.524742	0	0	0.379838	0.027385	0.081736	0.28596	0.120153	0.104939
LNC_006643	XLOC_106532	intronic_lncRNA	0.551965	0.096524	0.481798	0.818528	0.25568	0.165318	0.183945	0.327855	0.315164
LNC_006640	XLOC_106529	intronic_lncRNA	0.375362	0.525008	0.334197	0.575336	0.415333	0.577202	0.37325	0.542651	0.442503
LNC_006641	XLOC_106529	intronic_lncRNA	0	0	0.045025	0	0	0	0	0	0
LNC_007914	XLOC_123361	intronic_lncRNA	0.204179	0.313961	0	0	0.05793	0	0	0.077288	0.602405
LNC_006646	XLOC_106573	intronic_lncRNA	0.209505	0.484428	0	0	0.129836	0.12712	0	0	0.082005
LNC_006647	XLOC_106575	intronic_lncRNA	0.661845	0.602393	0.634588	0.536134	0.847669	0.809677	0.524577	0.630988	0.499521
LNC_001812	XLOC_027703	intronic_lncRNA	0	0	0.002898	0	0	0	1.31364	0	0
LNC_001813	XLOC_027709	intronic_lncRNA	0.485145	0.611382	0.01662	0.468767	0.580575	0	0.00684	0.133754	0.133689
LNC_001810	XLOC_027680	intronic_lncRNA	0.554035	0.540648	0.615903	0.264116	0.297039	0.462977	0.708061	0.337373	0.25521
LNC_001811	XLOC_027703	intronic_lncRNA	1.79065	0.14579	2.45658	1.74013	1.98986	1.80377	0.546022	1.39218	2.01884
LNC_001816	XLOC_027714	intronic_lncRNA	0.543828	1.0564	0.662436	0.629014	1.01568	0.248827	0.831811	0.507248	0.129266
LNC_001817	XLOC_027730	intronic_lncRNA	0.111896	0	0.399259	0.102014	0	0	0	0	0
LNC_001814	XLOC_027709	intronic_lncRNA	0.386934	0.457707	0.970683	0.344062	0.209573	0.70773	0.607342	0.539041	0.51796
LNC_001815	XLOC_027714	intronic_lncRNA	0.054576	0.55391	0	0	0.191617	0.349379	0.000872	0.01569	0.504505
LNC_006844	XLOC_108840	intronic_lncRNA	0.562773	0	0.123165	0	0.087961	0.175482	0.106446	0.339619	0.200418
LNC_006845	XLOC_108846	intronic_lncRNA	0.665453	0.439977	1.1462	0.575737	0.609772	1.86894	1.36446	1.03384	0.238341
LNC_001818	XLOC_027731	intronic_lncRNA	0	0	0	0.404949	0.097871	0	0.096421	0	0
LNC_001819	XLOC_027747	intronic_lncRNA	0.510085	0.59394	1.27937	0.757055	0.638354	0.014239	1.03753	0.42458	1.50874
LNC_006840	XLOC_108831	intronic_lncRNA	0	0	0	0	0.465841	0	0	0	0
LNC_006841	XLOC_108838	intronic_lncRNA	0.562082	0	0	0.001023	0	0	0.034302	0	0
LNC_006842	XLOC_108838	intronic_lncRNA	0	0	0.141357	0.238984	0	0	0.33064	0.473197	0
LNC_006843	XLOC_108839	intronic_lncRNA	0.014081	0.174135	0.403994	0	0.221298	0.098843	0.156228	0.11287	0
LNC_009734	XLOC_150700	intronic_lncRNA	0.468708	0.362119	0.262365	0.872372	0.750038	0.42876	0.56356	0.455256	0.744044
LNC_004734	XLOC_076278	intronic_lncRNA	0	0	0	0.153609	0.177694	0	0	0.174727	0
LNC_004735	XLOC_076278	intronic_lncRNA	0	0	0.133977	0.036554	0.029402	0.142403	0.002551	0.02883	0.191349
LNC_004736	XLOC_076278	intronic_lncRNA	0.069467	0.40949	0.102445	0.042341	0.072869	0.062187	0	0.313012	0.12664
LNC_004737	XLOC_076283	antisense_lncRNA	0.204713	0.309374	0.346965	0	0.244032	0.401873	0.191909	0.216027	0.25347
LNC_004730	XLOC_076249	intronic_lncRNA	1.223	0.498565	0.637819	0.97353	0.82153	0.784881	0.982628	0.937977	0.466184
LNC_004731	XLOC_076249	intronic_lncRNA	0.807356	0.713844	0.866245	0.699172	0.582405	0.65781	0.856315	0.551207	0.690881
LNC_004732	XLOC_076272	intronic_lncRNA	0.538754	0.594511	0.099481	0.646192	0.44392	0.08733	0.627899	0.342572	0.27855
LNC_004733	XLOC_076278	intronic_lncRNA	0.373271	0.399604	0	0	0.197515	0.021802	0	0	0
LNC_004738	XLOC_076285	antisense_lncRNA	0.245083	0.127312	0.514036	0.183365	0.522059	0.109394	0.292091	0.358218	0.22642
LNC_004739	XLOC_076285	intronic_lncRNA	0.124346	0.234676	0.096688	0	0.104209	0.261606	0.214082	0	0.038418
LNC_007417	XLOC_116930	intronic_lncRNA	0	0.200027	0	0	0.189185	0.431067	0.05043	0.05735	0
LNC_007410	XLOC_116893	intronic_lncRNA	0.242906	0.373288	0.213826	0.336248	0.136533	0.312844	0.117898	0.276258	0.198486
LNC_007411	XLOC_116893	intronic_lncRNA	0.090592	0.372872	0.003059	0.406007	0.114274	0.071079	0.373854	0.254029	0.054791
LNC_000855	XLOC_014993	intronic_lncRNA	0	0.478448	0.159437	0	0	0.468859	0.192038	0.084065	0.342315
LNC_000854	XLOC_014992	intronic_lncRNA	0.193788	0.507909	0.165702	0.245441	0.176581	0.455962	0	0.058473	0
LNC_000857	XLOC_015014	intronic_lncRNA	0.292037	0.078585	0.516817	0.544917	0.35087	0.188833	0.243643	0	0.170153
LNC_000856	XLOC_014996	intronic_lncRNA	0	0	0	0.459978	0	0	0	0	0.086738
LNC_000851	XLOC_014741	lincRNA	0	0	0	0	0.445264	0	0	0	0
LNC_000850	XLOC_014739	lincRNA	0	0	0	0	0.93799	0	0	0	0
LNC_000853	XLOC_014984	intronic_lncRNA	0.475732	0.467117	0.333907	0.275508	0.411425	0.467229	0.24298	0.396786	0.410381
LNC_000852	XLOC_014769	lincRNA	0.238666	0	0	0	0	0.112779	0.034699	0.489259	0.065483
LNC_007413	XLOC_116914	intronic_lncRNA	0.592677	0.142173	0.081031	0.847409	0.374644	0.178304	0.118874	0.841787	0.135783
LNC_000859	XLOC_015025	intronic_lncRNA	0	0	0	0	0	0.421559	0	0	0
LNC_000858	XLOC_015015	intronic_lncRNA	0.684735	0.381057	0.354205	0.683775	0.472371	0.62443	0.518366	0.411361	0.310912
LNC_009197	XLOC_141982	lincRNA	0.755894	0.310917	0	0.076696	0	0	0.089044	0	0
LNC_009196	XLOC_141967	lincRNA	0	0.068486	0	0	0	0.083817	0	0.463273	0
LNC_007418	XLOC_116939	intronic_lncRNA	0.250046	0.199341	0.17755	0.247075	0.332966	0.2033	0.331022	0.115646	0.328434
LNC_009195	XLOC_141937	intronic_lncRNA	0	0.131181	0.047139	0.097115	0.478022	0.045867	0.28091	0.046157	0.202108
LNC_007419	XLOC_116939	intronic_lncRNA	0.066108	0.058049	0.301272	0.374783	0.06552	0	0	0.045059	0.054655
LNC_009194	XLOC_141936	intronic_lncRNA	0	0	0.303866	0	0.205494	0	0	0	0
LNC_009193	XLOC_141904	intronic_lncRNA	0.16566	0.204947	0.183003	0.107821	0.05309	0.245694	0.244808	0.594789	0.464892
LNC_009192	XLOC_141895	intronic_lncRNA	0.256424	0	0	0	0.233089	0.399601	0.325134	0	0.19968
LNC_009191	XLOC_141895	intronic_lncRNA	0.320406	0.315452	0.704034	0.554382	0.427745	0.339974	0.346819	0.302912	0.430516
LNC_009190	XLOC_141891	intronic_lncRNA	0.424359	0.557504	0	0.336087	0.007714	0.84385	0.659469	0	0.375281
LNC_009733	XLOC_150586	lincRNA	0	0.084591	0.441024	0	0	0	0	0	0
LNC_009959	XLOC_153763	intronic_lncRNA	0.465558	0.267769	0.399342	0.306163	0.367433	0.432527	0.472135	0.443989	0.250407
LNC_009958	XLOC_153750	lincRNA	0.087662	0	0.451904	0	0	0.033623	0	0.176994	0
LNC_009953	XLOC_153711	intronic_lncRNA	0.057222	0.07816	0.037448	0.062756	0.187888	0.068056	0.198507	0.167222	0
LNC_009952	XLOC_153710	intronic_lncRNA	0	0.241422	0.215271	0.23818	0.247647	0.205875	0.034211	0.382507	0
LNC_009951	XLOC_153710	intronic_lncRNA	0.314208	0.305902	0.206588	0.579566	0.200295	0.035242	0.408155	0.227024	0.292972
LNC_009950	XLOC_153694	lincRNA	0.256184	0.348872	0.205785	0.168128	0.426274	0.358333	0.53201	0.246149	0.34302
LNC_009957	XLOC_153740	intronic_lncRNA	0.869359	0.688673	0.915839	0.86899	1.34335	1.23113	1.65127	1.08943	0.460635
LNC_000259	XLOC_004411	intronic_lncRNA	0.696581	0.405528	0	0	0.535688	0.801695	0.892948	0	0.344802
LNC_009955	XLOC_153716	intronic_lncRNA	0.080708	0.451898	0.154691	0	0.451925	0.269056	0.149678	0	0.218911
LNC_009954	XLOC_153711	antisense_lncRNA	0.600069	0.360572	0.36585	0.162908	0	0.21307	0.090391	0.28711	0.292097
LNC_000258	XLOC_004406	intronic_lncRNA	0.52475	0.407592	0.575973	0.42043	1.06141	0.680507	0.588037	0.456003	0.336513
LNC_006468	XLOC_104220	intronic_lncRNA	0	0	0	0.139758	0	0	0	0	0.149795
LNC_006469	XLOC_104220	intronic_lncRNA	0.151681	0.517841	0.58406	0	0.433879	0	0.160182	0.134608	0.55116
LNC_006466	XLOC_104182	intronic_lncRNA	0	0.681978	0	0.075405	0	0	0	0	0
LNC_006467	XLOC_104186	intronic_lncRNA	0.476141	0.654513	0.260963	0.498901	0.151628	0.394935	0.195262	0.268772	0.352175
LNC_006464	XLOC_104166	intronic_lncRNA	0.093796	0.471419	0.194813	0.249377	0.152606	0.081699	0.104446	0.120214	0.400836
LNC_006465	XLOC_104167	intronic_lncRNA	0.211773	0.279597	0.245491	0.184863	0.217273	0.251689	0.169036	0.151163	0.075751
LNC_006462	XLOC_104163	intronic_lncRNA	0	0	0.717759	0.268192	0	0	0.187072	0.073567	0
LNC_006463	XLOC_104164	intronic_lncRNA	0	0	0.074129	0.262191	0	0.07853	0	0.226128	0
LNC_006460	XLOC_104151	antisense_lncRNA	0.553013	0.759648	0.873036	0.436419	0.979386	0.687498	0.433172	0.361361	1.14376
LNC_006461	XLOC_104162	intronic_lncRNA	0	0	0	0	0	0.471272	0	0.283636	0
LNC_000709	XLOC_012940	intronic_lncRNA	0.63288	0.320241	0.247022	0.893462	0.429152	0.495295	0.406439	0.448598	0.672052
LNC_000708	XLOC_012939	intronic_lncRNA	0.612909	0.248201	0.055334	0.619019	0.411345	0.16569	0.151805	0.082605	0.058969
LNC_000705	XLOC_012733	intronic_lncRNA	0	0.16621	0.414688	0	0.414115	0.146926	0.344968	0.331152	0.159745
LNC_000704	XLOC_012721	intronic_lncRNA	0.246333	0.41473	0.752274	0.35558	0.266358	0.484441	0.447508	0.404064	0.370743
LNC_000707	XLOC_012865	intronic_lncRNA	0	0.210664	0	0	0	0	0.039701	0.341036	0
LNC_000706	XLOC_012814	intronic_lncRNA	0	0	0	0.300891	0.075915	0.054932	0	0.145972	0.605402
LNC_000701	XLOC_012676	intronic_lncRNA	0.199921	0	0.362166	0	0.531653	0.291871	0	0	0
LNC_000700	XLOC_012675	intronic_lncRNA	0	0	0	0	0	0.094254	0.444395	0	0
LNC_000703	XLOC_012713	lincRNA	0.152998	0	0.159882	0	0	0	0	0.428078	0
LNC_000702	XLOC_012688	intronic_lncRNA	1.65526	1.41296	1.48541	1.44996	1.85742	1.49804	1.34413	1.67649	2.00343
LNC_005373	XLOC_085285	intronic_lncRNA	0.442045	0.322069	0.278196	0.338043	0.356657	0.520194	0.235479	0.273144	0.341665
LNC_008715	XLOC_134671	intronic_lncRNA	0.992669	0.372933	1.03133	0.176887	0.424356	0.241775	0.574226	0.135626	0.397598
LNC_002569	XLOC_041093	lincRNA	0.077026	0.213589	0.284836	0	0.048663	0	0	0	0.082293
LNC_002568	XLOC_041081	intronic_lncRNA	0.17077	0	0	0	0	0	0	0	0.058629
LNC_002567	XLOC_041081	intronic_lncRNA	0.029711	0.02526	0.182955	0.298223	0.313782	0.028211	0.136755	0.302635	0
LNC_002566	XLOC_041081	intronic_lncRNA	0.310797	0.492871	0.440788	0.383032	0.469799	0.347581	0.430067	0.389011	0.291322
LNC_002565	XLOC_041081	intronic_lncRNA	0	0.124364	0.814412	0	0	0.032895	0	0	0
LNC_002564	XLOC_041080	intronic_lncRNA	0.718709	0.344677	0.735785	0.45208	0.337397	0.623643	0.448049	0.232095	0.108735
LNC_002563	XLOC_041068	lincRNA	0.011237	0.010387	0.019043	1.03066	0.021041	0.011042	0.005136	0.091549	0.413552
LNC_002562	XLOC_041059	intronic_lncRNA	0	0.123848	0.632491	0	0.29673	0	0	0.215771	0
LNC_002561	XLOC_041050	antisense_lncRNA	0.105047	0.151948	0.100551	0.248284	0.224987	0.073427	0.151351	0.059486	0.210173
LNC_002560	XLOC_041046	intronic_lncRNA	0	0.505264	0	0	0	0	0	0	0.128354
LNC_005746	XLOC_090814	lincRNA	0.350482	0.120934	0.244876	0.366294	0.027471	0.089635	0.159159	0.231757	0.162659
LNC_005370	XLOC_085278	intronic_lncRNA	0.376643	0	0	0	0	0	0.195021	0.267743	0.334948
LNC_009489	XLOC_146487	antisense_lncRNA	0.04008	0.412593	0.132321	0.018393	0.015784	0	0.035797	0.012607	0.253293
LNC_009488	XLOC_146483	intronic_lncRNA	0.429724	0.410952	0.642272	0.452081	0.363008	0.43431	0.36929	0.350867	0.759021
LNC_003179	XLOC_053411	antisense_lncRNA	0.906547	0.352063	0.63982	0.624321	0.926763	0.484023	0.574115	0.690202	0.590817
LNC_003178	XLOC_053410	intronic_lncRNA	0.1779	0.051771	0.492455	0.088581	0.105895	0.327657	0.524548	0.096666	0.057172
LNC_003177	XLOC_053400	intronic_lncRNA	0.479638	0.235629	0.362037	0.610726	0.474444	0.505581	0.553598	0.491752	0.77298
LNC_003788	XLOC_062247	lincRNA	0.230426	0.230863	0.086623	0.219555	0.295332	0.394956	0.163109	0.368012	0.284908
LNC_003175	XLOC_053398	intronic_lncRNA	0	0.211309	0	0	0.673619	0.131115	0.245029	0.181175	0
LNC_003174	XLOC_053339	lincRNA	0.605205	0.287797	0	0	0	0.101949	0.032347	0	0
LNC_003173	XLOC_053265	intronic_lncRNA	0.157769	0.622745	0.120591	0.149311	0	0	0.022554	0.190877	0.084798
LNC_003172	XLOC_053260	intronic_lncRNA	0.486655	0.320496	0.283691	0.52112	0.232155	0.357535	0.27031	0.715236	0.285816
LNC_003171	XLOC_053259	intronic_lncRNA	0.301257	0.136814	0.34825	0.071841	0.493816	0.086286	0.246554	0.613238	0.40232
LNC_003170	XLOC_053258	intronic_lncRNA	0.388529	0.230825	0.263334	0.509912	0.279184	0.21303	0.121006	0.084292	0.132684
LNC_005745	XLOC_090804	lincRNA	0.592419	0.189772	0.03778	0.089137	0.139914	0.145571	0.135692	0.463144	0.083029
LNC_005375	XLOC_085360	lincRNA	0.158005	0.05449	0.429005	0.041616	1.13041	1.27877	1.17849	0.021377	0.005066
LNC_005742	XLOC_090751	intronic_lncRNA	0	0	0	0	0	0.521242	0	0	0
LNC_005374	XLOC_085287	intronic_lncRNA	0	0.294737	0.567682	0.695235	1.41429	0.561463	0.841635	0.329606	0.340025
LNC_005743	XLOC_090771	intronic_lncRNA	4.89947	5.00356	5.52693	8.6201	6.2206	5.66545	6.26766	6.85226	7.26148
LNC_001302	XLOC_021918	intronic_lncRNA	0.128705	0	0.8524	0	0	0	0	0	0.016679
LNC_005740	XLOC_090636	intronic_lncRNA	0	0.037731	0	0.447064	0.032276	0	0	0	0.115042
LNC_001303	XLOC_021925	lincRNA	1.18997	0.818531	0.771002	1.11907	0.954828	0.941037	0.900571	0.935181	0.915743
LNC_005741	XLOC_090732	intronic_lncRNA	2.76377	2.59908	3.25165	2.4341	3.36167	2.94666	2.58132	2.67618	2.28608
LNC_001300	XLOC_021913	intronic_lncRNA	0	0	0	0	0.100308	0.219532	0.426455	0	0
LNC_001301	XLOC_021914	intronic_lncRNA	0.417188	0.257401	0.403357	0.470387	0.617396	0.631421	0.33395	0.566759	0.357514
LNC_008718	XLOC_134671	intronic_lncRNA	0.253419	2.1073	0	1.45533	3.31382	3.32827	0.51892	1.16938	2.33122
LNC_001306	XLOC_021929	intronic_lncRNA	0.295635	0.091176	0	0.475717	0.419612	0	0	0	0.106706
LNC_008719	XLOC_134671	intronic_lncRNA	0	0.638538	0	0.920456	0	1.01533	0.512179	0.988957	0.69611
LNC_001307	XLOC_021932	intronic_lncRNA	0.777781	1.47828	0.994165	1.26493	1.98065	1.20904	0.933678	1.11855	1.13087
LNC_006288	XLOC_100824	intronic_lncRNA	0.26336	0.214163	0.238482	0.108628	0.506101	0.052677	0.201573	0.230581	0.096552
LNC_006289	XLOC_100825	intronic_lncRNA	0.267805	0.087559	0.121914	0.314479	0.12367	0.073647	0.124168	0.08527	0.351991
LNC_001304	XLOC_021927	intronic_lncRNA	0	0.242967	0	0.105649	0.415466	0	0	0	0
LNC_006282	XLOC_100807	intronic_lncRNA	0.434179	0.605308	1.13075	0.042203	0.628778	0.552146	0.629658	0.419459	0.618868
LNC_006283	XLOC_100807	intronic_lncRNA	0.24177	0.841139	0.351672	0.468616	0.918187	0.398262	0.396266	0.332279	0.26476
LNC_006280	XLOC_100805	antisense_lncRNA	0.042881	0.019632	0.028306	0.103548	0.070805	0.186511	0.045672	0.099683	0
LNC_001305	XLOC_021928	intronic_lncRNA	0	0.169162	0	0.166344	0	0	0	0	0.493757
LNC_006286	XLOC_100815	intronic_lncRNA	0.133011	0.086944	1.53687	0.564677	0.201299	0.303947	0.222003	0.547759	0.339308
LNC_006287	XLOC_100815	intronic_lncRNA	0.177568	0.244439	0.323057	0.278968	0.293236	0.233736	0.353937	0.118306	0.378229
LNC_006284	XLOC_100808	intronic_lncRNA	0.563966	0.412189	0.146286	0.219777	0.156069	0.538893	0.75857	0.725261	0.226069
LNC_006285	XLOC_100813	intronic_lncRNA	0.20171	0.871648	0.06045	0	0.031687	0	0	0.063487	0.082044
LNC_008538	XLOC_132361	intronic_lncRNA	0.361304	0.139995	0.060878	0	0.247019	0.064708	0	0.099548	0
LNC_008539	XLOC_132364	intronic_lncRNA	0.17108	0.329037	0.162166	0.235523	0.417192	0.324966	0.24882	0.09582	0.148982
LNC_008536	XLOC_132342	lincRNA	0.29924	0.349092	0.348961	1.05297	0.208204	0.374783	0.254931	0.214707	0.558048
LNC_008537	XLOC_132360	intronic_lncRNA	0.440736	0	0	0	0.103416	0.108362	0	0	0
LNC_008534	XLOC_132330	intronic_lncRNA	1.51031	0.399158	0.984909	0.297868	0	0.909109	0	0	0.701383
LNC_008535	XLOC_132334	intronic_lncRNA	0.119461	0.479081	0.552075	0.547351	1.19701	0.57116	1.02141	0.729674	0.337691
LNC_008532	XLOC_132249	lincRNA	0.06895	0.031649	0	0.249191	0	0	0	0.218016	0
LNC_008533	XLOC_132288	lincRNA	0	0	0.130914	0.405231	0	0	0	0	0
LNC_008530	XLOC_132169	antisense_lncRNA	0	0	0	1.33516	0	0	0	0.299784	0.044414
LNC_008531	XLOC_132207	lincRNA	0.245379	0.195087	0.137195	0.801741	0.169643	0.199355	0.05681	0.435535	0.162651
LNC_006277	XLOC_100760	intronic_lncRNA	3.12257	2.77329	3.78017	2.14325	2.77372	3.07274	1.90121	2.21726	3.01749
LNC_007908	XLOC_123289	intronic_lncRNA	0.395594	0.150282	0.151417	0.378575	0.420629	0.196763	0.152212	0.217526	0
LNC_006276	XLOC_100756	intronic_lncRNA	0.599097	0.103878	0.379088	0.528051	0.518567	0.588094	0.475353	0.208795	0.148187
LNC_007909	XLOC_123289	intronic_lncRNA	0.256999	0.317754	0.200369	0	0.13217	0.327715	0.126161	0.364631	0.226173
LNC_006275	XLOC_100755	intronic_lncRNA	0.9441	0	0.746303	0.426964	0.304077	0	0	0.18435	0
LNC_009229	XLOC_142446	intronic_lncRNA	0.304038	0.16962	0.435304	0.530974	0.521908	0.504492	0.111051	0.335703	0.216423
LNC_007906	XLOC_123283	intronic_lncRNA	0.331372	0	0	0	0	0.099759	0	0.059173	0.483501
LNC_006274	XLOC_100753	intronic_lncRNA	0.131998	0.331584	0.105195	0.078797	0.037154	0.062161	0.336937	0	0.167056
LNC_007907	XLOC_123289	intronic_lncRNA	0.401376	0.160626	0.396014	0.126599	0.102016	0.221799	0.239288	0.046162	0.297553
LNC_009221	XLOC_142379	intronic_lncRNA	0.418921	0.27514	0.189869	0.295039	0.253934	0.348339	0.406566	0.230931	0.359118
LNC_006273	XLOC_100753	intronic_lncRNA	0.188436	0.326922	0.088912	0	0	0	0.494517	0	0
LNC_009223	XLOC_142428	intronic_lncRNA	0.7994	0.739926	0.69253	0.531135	0.802237	1.02354	0.911065	0.536966	0.545275
LNC_009222	XLOC_142380	intronic_lncRNA	0.799498	0.536235	0.575177	0.432392	0.248311	0.659226	0.048047	0.353715	0.861709
LNC_009225	XLOC_142430	intronic_lncRNA	0.237835	0.157914	0.046906	0.056717	0.053754	0.292133	0.576343	0.161468	0.182315
LNC_007904	XLOC_123239	intronic_lncRNA	0	0.34625	0	0	0	0	0	0.446887	0
LNC_009227	XLOC_142446	intronic_lncRNA	0.078973	0.071489	0.046883	0.087492	0.051477	0.046221	0.194547	0.110704	0.039242
LNC_006272	XLOC_100738	intronic_lncRNA	0	0.497722	0.542859	0.309666	0.647887	0	0.89729	0.29499	0.244559
LNC_007905	XLOC_123251	intronic_lncRNA	0.105552	0.153818	0.159049	0.737527	0.825822	0.577443	0.076311	0.434705	0.253462
LNC_001038	XLOC_017658	intronic_lncRNA	0.639779	0.375746	0.541827	0.327451	0.246136	0.231812	0.251986	0.122383	0.136591
LNC_001039	XLOC_017659	intronic_lncRNA	0.119593	0.17775	0.440117	0.298028	0	0	0.161884	0	0
LNC_001034	XLOC_017633	intronic_lncRNA	0.422836	1.38082	1.3194	0.956808	0.342049	0.235964	1.22735	1.40607	0.307321
LNC_001035	XLOC_017637	intronic_lncRNA	10.2293	13.1128	18.9559	12.401	17.3136	13.1634	17.0736	12.3745	13.1332
LNC_001036	XLOC_017647	intronic_lncRNA	0.326861	0	0.117378	0	0	0.198565	0	0.385091	0
LNC_001037	XLOC_017656	intronic_lncRNA	0.205819	0.306668	0.36609	0.389643	0.22047	0.051935	0.168882	0.272875	0.253912
LNC_001030	XLOC_017579	intronic_lncRNA	0	0.423279	0.206659	0	0.948764	0.123805	0	0	0.105882
LNC_001031	XLOC_017608	antisense_lncRNA	0	0.802532	0.740886	0.259803	0.79932	0	1.05339	0.991649	1.1646
LNC_001032	XLOC_017618	lincRNA	0.48764	0.504401	0.437276	0.492303	0.405564	0.04624	0.75287	0.496049	0.363778
LNC_001033	XLOC_017633	intronic_lncRNA	0.317095	0.000142	0.441971	0.066459	1.37028	1.30222	0.133185	0.062624	1.09363
LNC_008280	XLOC_128912	lincRNA	0	0	0	0.404444	0	0	0	0.180993	0
LNC_007670	XLOC_120267	intronic_lncRNA	0.173995	0.340915	0.11272	0.18545	0.35266	0.210404	0.301919	0.356516	0.341675
LNC_008282	XLOC_128978	intronic_lncRNA	0.157532	0.282482	0.489704	0.245491	0	0	0	0.282765	0.146647
LNC_008283	XLOC_129001	intronic_lncRNA	0	0	0	0	0.61057	0	0	0	0
LNC_008284	XLOC_129035	intronic_lncRNA	0.685921	0.192317	0.104979	0.093312	0.214013	0	0.300348	0.058013	0.277123
LNC_007900	XLOC_123189	intronic_lncRNA	0	0.652756	0	0.143972	0.141941	0	0	0.106278	0
LNC_008286	XLOC_129114	lincRNA	0	0	0	0	0.184843	0	0.523675	0	0
LNC_007671	XLOC_120268	intronic_lncRNA	0.987304	0.276649	0.522701	0.606219	0.583081	0.41128	0.912388	0.308389	0.511109
LNC_008288	XLOC_129165	intronic_lncRNA	0.375534	0.747329	0.61222	0.538731	1.27437	0.862039	0.61738	0.670294	0.383453
LNC_008289	XLOC_129168	intronic_lncRNA	0.59681	0.540197	0.093396	0.332354	0.216439	0.794226	0.199839	0.028749	0.476684
LNC_007901	XLOC_123199	intronic_lncRNA	0.380218	0.455183	0.471855	0	0	0.423398	0.14682	0	0.70185
LNC_007672	XLOC_120268	intronic_lncRNA	0.0162	0.381841	0	0.721981	0.19249	0.498296	0	0.298208	0.479451
LNC_007673	XLOC_120281	intronic_lncRNA	0.543976	0.518426	0.421649	0.77038	0.375311	0.536748	0.204447	0.227644	0.273492
LNC_007674	XLOC_120298	intronic_lncRNA	0.359098	0.276729	0.162491	0.120329	0	0.556568	0	0.492214	0.156722
LNC_007675	XLOC_120309	intronic_lncRNA	0	0	0	0	0	0	0.676864	0	0
LNC_004284	XLOC_068832	intronic_lncRNA	0.121517	0.16782	0	0.519564	0.280373	0.090985	0	0.302783	0
LNC_004285	XLOC_068838	lincRNA	0.29723	0.510071	0.204832	0	0.125845	0.892867	0.681437	0.538652	0.78529
LNC_001159	XLOC_019528	intronic_lncRNA	0.160395	0.461215	0.210708	0.251991	0.387443	0.256291	0.303236	0.11266	0.092735
LNC_001158	XLOC_019528	intronic_lncRNA	0.571464	0.710612	0.706818	0.246108	0.954318	0.748335	0.738293	0.303602	0.0972
LNC_004280	XLOC_068790	intronic_lncRNA	0.534236	0	0	0.199332	0	0	0.004171	0.057222	0
LNC_004281	XLOC_068791	intronic_lncRNA	0.205853	0.357607	0.107301	0.221428	0.077122	0	0.216639	0.140087	0.41224
LNC_004282	XLOC_068806	antisense_lncRNA	0	0.439648	0.267541	0.184033	0.541278	0.132258	0.147698	0.188592	0.206122
LNC_004283	XLOC_068830	intronic_lncRNA	0.480446	0.408234	0.680579	0.620414	0.934793	0.528316	0.491382	0.339373	0.649932
LNC_001153	XLOC_019515	intronic_lncRNA	0.401298	0.405889	0.241265	0.572804	0.691161	0.508391	0.544118	0.688689	0.254048
LNC_001152	XLOC_019514	intronic_lncRNA	0.923813	1.45677	1.281	0.751481	0.762253	1.03119	0.521526	1.02477	0.567297
LNC_001151	XLOC_019496	lincRNA	0.30724	0.233937	0.600109	0.295265	0.34577	0.260369	0.468467	0.460904	0.336757
LNC_001150	XLOC_019475	intronic_lncRNA	0	0.24673	0.744135	0.540178	0	0.216618	0	0.203621	0
LNC_004288	XLOC_068882	intronic_lncRNA	0.207711	0	0.46638	0.010397	0.136352	0.265916	0	0.303029	0
LNC_004289	XLOC_068970	intronic_lncRNA	0	0	0.311586	0.154484	0.236458	0.409838	0.463799	0.386334	0.860627
LNC_001155	XLOC_019528	intronic_lncRNA	0	0.081511	0	0	0.125571	0.183612	0	0.080179	0
LNC_001154	XLOC_019528	antisense_lncRNA	0.403456	1.10966	1.59633	0.294079	1.80932	1.253	1.14155	0.389753	0.251175
LNC_007019	XLOC_111444	intronic_lncRNA	0.198356	0.256596	0.193116	0.372023	0.021092	0.099244	0.230736	0.134199	0.264375
LNC_003883	XLOC_063878	intronic_lncRNA	0.134625	0.408975	0.435315	0.233491	0.263327	0.253252	0.525812	0.366581	0.269613
LNC_003882	XLOC_063877	intronic_lncRNA	0.110581	0.338381	0.368221	0.171932	0.190761	0.098143	0.560507	0.177892	0
LNC_003881	XLOC_063877	intronic_lncRNA	0.05322	0.14176	0.639006	0.057729	0.329723	0.151021	0.265782	0.202652	0
LNC_003880	XLOC_063853	intronic_lncRNA	0	0.092378	2.22397	0.253902	1.83638	0.130943	1.16329	0.040062	0.166095
LNC_003887	XLOC_063965	intronic_lncRNA	0	0	0.401692	0	0	0	0	0	0
LNC_003886	XLOC_063962	intronic_lncRNA	0.075791	0.232993	0.317314	0.230254	0.614459	0.304069	0.320835	0.134359	0.231959
LNC_003885	XLOC_063961	intronic_lncRNA	0	0	0	0	0.209975	0.522992	0	0	0
LNC_003884	XLOC_063889	intronic_lncRNA	0.219103	0.571692	0.731896	0.341595	0.25203	0.310129	0.631519	0.748632	0.359259
LNC_003889	XLOC_063981	lincRNA	0.367433	0.205037	0.353278	0.097834	0.057203	0.597538	0.036961	0.285075	0
LNC_003888	XLOC_063968	intronic_lncRNA	6.13611	3.58732	8.55425	8.08197	8.15262	6.6717	4.6772	6.04171	34.4433
LNC_000288	XLOC_004747	intronic_lncRNA	0.671336	0.21825	0.471799	0.515454	0.393695	0.501515	0.228943	0.502059	0.425731
LNC_003774	XLOC_062141	intronic_lncRNA	0.34679	0.454729	0.524223	0.192457	0.219355	0.077002	0.036832	0.14888	0.210353
LNC_003777	XLOC_062151	intronic_lncRNA	0.84914	0.596817	0.953926	0.30209	0.501451	0.468303	0.900492	1.09571	0
LNC_003776	XLOC_062147	intronic_lncRNA	0.591671	0	0	0.168518	0.598343	0.307606	0	0	0.204789
LNC_003771	XLOC_062117	intronic_lncRNA	0.376964	0.261744	0.254231	0.398054	0.377238	0.108871	0.237536	0.258815	0.147572
LNC_003770	XLOC_062114	intronic_lncRNA	0.332676	0.284058	0.518262	0.450851	0.359542	0.447042	0.341375	0.550909	0.47723
LNC_003773	XLOC_062140	intronic_lncRNA	0.634759	0.4092	0.848412	0.710552	0.190368	0.103726	0	0.613579	0.490328
LNC_003772	XLOC_062139	intronic_lncRNA	0.472154	0.598886	0.728623	0.380334	0.539067	0.374498	0.186159	0.355665	0.372738
LNC_000280	XLOC_004667	intronic_lncRNA	0	0.4692	0	0.113983	0.225559	0.055444	0.022764	0	0
LNC_000281	XLOC_004670	lincRNA	0.459298	0	0	0	0	0	0	0	0
LNC_000282	XLOC_004708	intronic_lncRNA	0.726111	0.032545	0.345427	0.226119	0.198672	0.06943	0.193856	0.247785	0.226462
LNC_000283	XLOC_004710	lincRNA	0.648559	1.24019	0.652276	0.073474	0.144469	0.48793	0.332441	0.325383	1.09419
LNC_003779	XLOC_062159	intronic_lncRNA	0.039613	0.241389	0.297722	0.526911	0.176802	0.211208	0.411686	0.210331	0
LNC_003778	XLOC_062158	intronic_lncRNA	0.370147	0.395873	0.310951	0.413425	0.213139	0.370962	0.202243	0.473233	0.365323
LNC_000286	XLOC_004722	intronic_lncRNA	0.439915	0	0.29217	0.672959	0.935033	0.624761	0.167456	0.104752	0.341056
LNC_000287	XLOC_004726	intronic_lncRNA	0.716647	0.93979	1.30538	0.681311	0.783477	0.743294	0.725706	0.579655	0.719773
LNC_002828	XLOC_046599	antisense_lncRNA	0	0	0.154345	0	0	0	0.614866	0	0
LNC_002829	XLOC_046621	intronic_lncRNA	0.736771	0	0	0	0	0	0	0	0
LNC_002822	XLOC_046539	antisense_lncRNA	0.064843	0	0	0.120941	0.359587	0.191153	0.473879	0	0.207369
LNC_002823	XLOC_046560	intronic_lncRNA	0.299042	0.184273	0.727394	0.478588	0.301628	0.281445	0.398734	0.11279	0.250988
LNC_002820	XLOC_046473	intronic_lncRNA	0.182279	0	0.042074	0.415203	0.721945	0	0.072929	0.072463	0.325314
LNC_002821	XLOC_046538	intronic_lncRNA	0	0	0	0	0.414563	0	0	0	0
LNC_002826	XLOC_046595	intronic_lncRNA	0.240614	0.318874	0	0.352674	0.463638	0.359372	0.19452	0.780593	0.126457
LNC_002827	XLOC_046595	intronic_lncRNA	0.294745	0.32799	0.503655	0	0.189049	0	0.832055	0.011564	0
LNC_002824	XLOC_046576	intronic_lncRNA	0.613255	0.613647	0.273146	0.278588	0.836885	0.488652	0.380675	0.512641	0.396703
LNC_002825	XLOC_046576	intronic_lncRNA	0	0.58649	0.675188	0.330592	0.338792	0.178124	0.214351	0.186143	0.189564
LNC_007252	XLOC_114723	antisense_lncRNA	0	0	0	0	0	0	0	0.550021	0
LNC_007253	XLOC_114729	intronic_lncRNA	0.273206	0.57759	0.643199	0.376943	0.8751	0.566486	0.582363	0.179303	0.918543
LNC_007250	XLOC_114718	intronic_lncRNA	0.043219	0.474512	0.087197	0.211067	0	0.070112	0.169966	0.088162	0.07516
LNC_007251	XLOC_114718	intronic_lncRNA	0.014738	0	0	0	0.591008	0.014163	0.016612	0	0.053116
LNC_007256	XLOC_114763	intronic_lncRNA	0.578703	0.422723	0.257578	0.314805	0.332614	0.28966	0.165871	0.530104	0.503345
LNC_007257	XLOC_114787	intronic_lncRNA	0.125279	0.259078	0.240484	0.248132	0.282329	0.150273	0.260293	0.149277	0.057698
LNC_007254	XLOC_114732	intronic_lncRNA	0.662774	0.851171	0.832761	0.541856	0.766955	0.877148	0.882747	0.559269	0.765241
LNC_007255	XLOC_114746	intronic_lncRNA	0.616771	0.123722	0.411114	0.288924	0	0.064272	0	0	0
LNC_007708	XLOC_120694	intronic_lncRNA	0.684395	0.871213	1.05735	1.41367	0.894069	1.16158	0.64951	1.53267	0.75897
LNC_007709	XLOC_120694	intronic_lncRNA	1.03904	1.0815	0.698066	0.589899	1.12485	0.686739	1.05484	0.314619	0.723079
LNC_007258	XLOC_114788	intronic_lncRNA	0	0.097504	0.602539	0	0.024958	0.400279	0	0	0.199032
LNC_007259	XLOC_114789	intronic_lncRNA	0.174809	0.283256	0.612458	0	0.100368	0.183477	0	0.383648	0.343031
LNC_003410	XLOC_056883	lincRNA	0.579964	0.063371	0.126659	0.065398	0.049738	0	0.107953	0.339992	0.08631
LNC_003411	XLOC_056887	lincRNA	0.609774	0.377426	0	0	0	0.144448	0	0.301861	0
LNC_003412	XLOC_056924	intronic_lncRNA	0.157241	0.252464	0	0.448176	0.088123	0.24408	0	0	0.401577
LNC_003413	XLOC_056932	intronic_lncRNA	0.574339	0.580656	0.782927	0.400064	0.587231	0.237682	0.435306	0.833993	1.15092
LNC_003414	XLOC_056987	intronic_lncRNA	0.669569	1.02832	1.18223	0.364452	0.799425	0.887228	0.487729	0.799896	0.605077
LNC_003415	XLOC_057036	intronic_lncRNA	0	0	0	0.440842	0	0	0	0	0
LNC_003416	XLOC_057064	lincRNA	0.429006	0	0	0	0	0.125178	0	0	0
LNC_003417	XLOC_057088	intronic_lncRNA	0.186044	0.237647	0.085146	0	0.066196	0.267471	0.181788	0.19519	0.386365
LNC_003418	XLOC_057162	intronic_lncRNA	0.338285	0	0.698855	0.394791	0	0	0	0	0
LNC_003419	XLOC_057162	intronic_lncRNA	0.100213	0.293162	0.191241	0.206044	0.064055	0.235325	0.158769	0.188987	0.666369
LNC_008398	XLOC_131391	intronic_lncRNA	0.351572	0.81112	0.801956	0.723324	0.433088	0.573027	0.566501	0.463207	0.985869
LNC_010410	XLOC_159767	intronic_lncRNA	0	0	0	0.573412	0	0	0	0	0
LNC_006071	XLOC_096429	intronic_lncRNA	0.219891	0.352389	0.944713	0.09959	0.426654	0.572922	0.935202	0.825133	0.349646
LNC_006070	XLOC_096429	intronic_lncRNA	0.677925	0.676201	0.086091	0.817355	0.83876	0.523277	0.162841	0.414526	0.518926
LNC_006073	XLOC_096515	lincRNA	0.460112	0.478006	0	0.125024	0	0.536731	0	0.032019	0
LNC_006072	XLOC_096430	intronic_lncRNA	0	0	0	0	0.444272	0	0	0	0
LNC_006075	XLOC_096547	lincRNA	0	0	0	0	0	0	0	0.389987	0
LNC_006074	XLOC_096519	lincRNA	0.181886	0.176145	0	0.053997	0.085286	0	0.212655	0.329291	0.165111
LNC_006077	XLOC_096594	intronic_lncRNA	0.081995	0.188463	0.33783	0.469284	0	0.362575	0.191732	0	0.211705
LNC_006076	XLOC_096593	intronic_lncRNA	0.586958	0.326498	0.692144	0.234171	0.213771	0.468345	0.246224	0.387522	0.696126
LNC_006079	XLOC_096616	lincRNA	0.260297	0.370457	0.330565	0.393535	0.54478	0.499413	0.491964	0.436931	0.982583
LNC_006078	XLOC_096613	intronic_lncRNA	0.126395	0.352336	0.343746	0.127066	0.229633	0.295218	0.228289	0.177507	0.182721
LNC_004503	XLOC_072487	intronic_lncRNA	0	0.555621	0	0	0	0	0.315289	0	0.047429
LNC_004502	XLOC_072450	lincRNA	0	0	0	0	0.09532	0	0	0.563338	0.189245
LNC_004501	XLOC_072428	intronic_lncRNA	0.143147	0	0.241016	0.12434	0	0	0.425915	0.147083	0.278065
LNC_004500	XLOC_072426	intronic_lncRNA	0.595113	0.441727	0.574466	0.295289	0.184055	0.6165	0.387764	0.481734	0.178759
LNC_004507	XLOC_072497	intronic_lncRNA	0.088636	0.388945	0.511181	0.142364	0.335127	0.165498	0.218118	0.070365	0.199629
LNC_004506	XLOC_072496	intronic_lncRNA	0	0.230341	0.114423	0	0	0.061219	0	0.424843	0.202343
LNC_004505	XLOC_072494	intronic_lncRNA	0.309062	0.363266	0.154066	0.442027	0.31655	0.387409	0.27329	0.238173	0.312684
LNC_004504	XLOC_072493	intronic_lncRNA	0	0	0	0	0	0	0	0	1.24515
LNC_004509	XLOC_072555	antisense_lncRNA	0	0	0	0.174051	0	0.153042	0.108067	0.371231	0
LNC_004508	XLOC_072552	lincRNA	0.665399	0	0.048933	0	0	0	0	0	0
LNC_009034	XLOC_139093	intronic_lncRNA	0.404233	0.63289	0.433396	0.616326	0.413484	0.263823	0.416434	0.77661	0.399916
LNC_005049	XLOC_079659	intronic_lncRNA	0.205819	0.142681	0	0	0.240947	0.824602	0.144382	0	0
LNC_009036	XLOC_139095	intronic_lncRNA	0.095703	0.282607	0.084496	0.101488	0.091423	0.383362	0	0.682723	0
LNC_009037	XLOC_139095	intronic_lncRNA	0	0	0	0	0	0	0	0.762936	0
LNC_009030	XLOC_139015	lincRNA	0	0	0.118383	0.305369	0.720524	0.314577	0	0	0.536748
LNC_009031	XLOC_139016	lincRNA	0	0	0.013765	0.276113	0.51099	0	0	0	0
LNC_009032	XLOC_139035	intronic_lncRNA	0.918228	0.900271	1.05261	0.614783	0.927322	1.01385	1.10902	0.617318	0.357795
LNC_005048	XLOC_079653	intronic_lncRNA	0	0	0	0	0.420041	0	0	0	0
LNC_009038	XLOC_139098	intronic_lncRNA	0	0.395875	0.099152	0	0.64572	0	0.191937	0	0
LNC_009039	XLOC_139099	intronic_lncRNA	0.266032	0.112258	0.158329	0.516136	0	0	0.104112	0	0.180803
LNC_006615	XLOC_106258	intronic_lncRNA	0.026253	0	0.459964	0.025998	0.018018	0.027844	0.060541	0.026529	0
LNC_006614	XLOC_106258	antisense_lncRNA	0.038807	0.149757	0	0.071607	0.064041	0.081091	0.068148	0.510245	0.109804
LNC_006967	XLOC_110646	intronic_lncRNA	0.257489	0.204368	0.051578	0.227793	0.243511	0.223942	0.128916	0.568077	0.029185
LNC_006616	XLOC_106259	intronic_lncRNA	0.505843	0.097408	0	0.113781	0	0.109513	0.118283	0.074207	0
LNC_006611	XLOC_106225	lincRNA	0.114715	0	0.523559	0	0	0	0	0	0.080389
LNC_006610	XLOC_106212	lincRNA	0.312252	0	0	0.339109	0	0	0	0.482711	0
LNC_006613	XLOC_106255	intronic_lncRNA	0.393388	0.425941	0.533145	0.403638	0.29757	0.233048	0.450043	0.344501	0.27009
LNC_006612	XLOC_106254	intronic_lncRNA	0.547942	0.581855	0.357911	0.469079	0.602992	0.504594	0.525975	0.441044	0.763548
LNC_006619	XLOC_106387	antisense_lncRNA	0.301034	0.333849	0.143982	0.248644	0.211635	0.180743	0.296236	0.179914	0.248568
LNC_006618	XLOC_106371	intronic_lncRNA	0.277914	0.458997	0.391515	0.178805	0.379521	0.250754	0.382348	0.472798	0.372239
LNC_006966	XLOC_110583	intronic_lncRNA	0.158107	0.361118	0.059728	0.16683	0.074185	0.19238	0.061039	0.066359	0.209165
LNC_005041	XLOC_079618	intronic_lncRNA	0.325541	0.256412	0	0.231986	0.352557	0.092509	0.136192	0.084259	0.250109
LNC_009533	XLOC_146955	intronic_lncRNA	0.205142	0.257982	0.086393	0	0.276252	0.726365	0.163603	0.169185	0
LNC_005040	XLOC_079617	intronic_lncRNA	0.096567	0.456209	0.284422	0.326423	0.104915	0.113974	0.49781	0.538371	0.131828
LNC_005043	XLOC_079620	intronic_lncRNA	0.714584	0.072801	0.442178	0.336489	0.026411	0.225617	0.126799	0.129629	0.152995
LNC_005042	XLOC_079619	antisense_lncRNA	0.183085	0.326182	0.252802	0.374335	0.390836	0.54715	0.448313	0.559676	0.198689
LNC_005045	XLOC_079648	intronic_lncRNA	1.04334	0.835126	0.765929	0.733647	0.814379	0.889389	0.372498	0.091918	1.13798
LNC_005044	XLOC_079622	intronic_lncRNA	0.664369	0.516151	0.095719	0.179858	0.50005	0.103971	0.319696	0.093724	0.28988
LNC_005047	XLOC_079650	intronic_lncRNA	0.570851	0.45296	0.377929	0.28856	0.612853	0.718463	0.582884	0.290929	0.428847
LNC_005046	XLOC_079648	intronic_lncRNA	0	0.899944	1.01953	0	0.459382	0.782602	0.562135	1.20086	0.565969
LNC_007416	XLOC_116927	intronic_lncRNA	0.689754	0.595734	0.205868	0.430281	0.211266	0	0.118974	0.287389	0.456087
LNC_010411	XLOC_159768	intronic_lncRNA	0	0	0	0.109218	0	0.10126	0	0.724825	0
LNC_006964	XLOC_110579	intronic_lncRNA	1.22448	0.14563	0.334139	0.321673	0.158388	0.165963	0.473917	0.152885	0.360284
LNC_007387	XLOC_116745	intronic_lncRNA	0.426486	0	0	0.112282	0	0	0	0.154424	0
LNC_000518	XLOC_009233	intronic_lncRNA	0	0	0.664022	0.142015	0.44207	0.499809	0.265741	0.141836	0.322298
LNC_000519	XLOC_009251	lincRNA	6.52026	3.03286	2.18352	2.11745	0.184125	1.65218	0.15484	2.58406	5.56472
LNC_000510	XLOC_009021	intronic_lncRNA	0.190401	0	0.083904	0.087178	0.089278	0	0	0.446971	0.101032
LNC_000511	XLOC_009062	lincRNA	0.071442	0.082029	0.144196	0.855517	0.248703	0.255205	0.245643	0.035317	0.419801
LNC_005032	XLOC_079579	antisense_lncRNA	0.443609	0.498293	0.430559	0.690778	0.788228	0.65086	0.552229	0.315362	0.540568
LNC_005033	XLOC_079582	intronic_lncRNA	0.257777	0.37885	0	0.436208	0.324064	0.478557	0.47598	0.568621	0.133077
LNC_005034	XLOC_079596	intronic_lncRNA	0	0	0.46053	0	0	0	0.141427	0	0
LNC_000515	XLOC_009181	antisense_lncRNA	0.265079	0.189599	0.279105	0.128075	0.389505	0.395039	0.390395	0.146054	0.170486
LNC_005036	XLOC_079597	intronic_lncRNA	0.351708	0.31043	0.229929	0.001201	0.372621	0.476438	0.117228	0.059316	0.017055
LNC_000517	XLOC_009232	intronic_lncRNA	0.762558	0.704451	0.587475	0.324901	0.317037	0.57448	0.176726	0.464019	0.368651
LNC_007889	XLOC_123121	lincRNA	0.495605	0	0	0	0	0.035356	0	0	0.105008
LNC_007888	XLOC_123047	intronic_lncRNA	1.21329	1.61929	1.4059	2.4095	1.78302	1.04814	1.05284	2.33582	2.3615
LNC_006962	XLOC_110541	intronic_lncRNA	0	0	0	0.128456	0.052142	0.158071	0.074461	0.02603	0
LNC_007886	XLOC_123045	intronic_lncRNA	1.08299	0.909932	0.781394	1.18562	0.943181	0.958776	1.05035	0.97377	1.48323
LNC_007885	XLOC_123012	intronic_lncRNA	0	0.587369	0.188645	0	0.297967	0	0	0	0
LNC_007884	XLOC_123011	intronic_lncRNA	0	0	0.796576	0	0	0	0.160648	0	0
LNC_007883	XLOC_123010	intronic_lncRNA	0	0.349943	0.172154	0	0.101721	0.057957	0.116116	0	0.05855
LNC_007882	XLOC_123009	intronic_lncRNA	0	0.678549	0.105867	0	0.262767	0	0.21343	0	0
LNC_007881	XLOC_123008	intronic_lncRNA	0	0	0	0	0	0.175684	0.438246	0	0
LNC_007880	XLOC_123007	intronic_lncRNA	0.197248	0	0.355305	0	0.572096	0.102764	0.156716	0	0
LNC_003960	XLOC_064921	intronic_lncRNA	0.804327	0.641329	0.530297	0.956443	0.786953	0.783204	0.85403	0.639743	0.538418
LNC_003961	XLOC_064935	intronic_lncRNA	0.417422	0.374287	0.488144	0.271057	0.186211	0.267164	0.404557	0.687203	0.277817
LNC_003962	XLOC_064949	intronic_lncRNA	0.209277	0.323865	0.250321	0.202935	0.346746	0.229062	0.275631	0.21075	0.24642
LNC_003963	XLOC_064964	intronic_lncRNA	0.677414	0.979547	0.812342	0.996645	0.016395	1.29495	0.465318	0.798201	1.31824
LNC_003964	XLOC_064964	intronic_lncRNA	0	0	0.399485	0	0.723181	0	0	0.292692	0
LNC_003965	XLOC_064984	intronic_lncRNA	1.12994	1.13864	0.964744	0.995741	1.5814	0.778269	1.27511	0.743605	0.608902
LNC_003966	XLOC_064987	intronic_lncRNA	0.235966	0.181224	0.473843	0	0.119323	0.535132	0.201959	0.364365	0.148803
LNC_003967	XLOC_065000	intronic_lncRNA	2.04905	2.22215	2.05008	1.10162	1.9032	2.10467	1.88653	1.61377	1.72259
LNC_003968	XLOC_065003	antisense_lncRNA	0.339367	0.148428	0.397822	0.502725	0.325672	0.245116	0.303544	0.371837	0.372852
LNC_003969	XLOC_065074	intronic_lncRNA	0	0.79724	0	0.461164	0	0.638517	0	0	0.625918
LNC_008075	XLOC_125913	antisense_lncRNA	0.261625	0.205535	0.080812	0.228308	0.096462	0.204819	0.060113	0.448986	0.146801
LNC_008074	XLOC_125894	lincRNA	0.082874	0	0.220417	0.165593	0.162453	0.171078	0.325683	0	0.186004
LNC_008073	XLOC_125786	intronic_lncRNA	0	0	0	0.112613	0.451893	0	0	0	0.208501
LNC_008072	XLOC_125750	intronic_lncRNA	0	0	0	0	0	0.606254	0	0	0
LNC_008071	XLOC_125732	intronic_lncRNA	0.200677	0.134361	0.163848	0.079183	0.446857	0.238906	0.126098	0.032338	0.159513
LNC_008070	XLOC_125732	intronic_lncRNA	0.344021	0.172789	0.346165	0.249582	0.072159	0.364201	0.619723	0.106088	0.156419
LNC_002611	XLOC_042426	intronic_lncRNA	0.212951	0.126451	0.250907	0.073911	0.310608	0.298081	0	0.165904	0.217834
LNC_002610	XLOC_042425	intronic_lncRNA	0.30312	0.552608	0.314158	0.324149	0.21602	0.432823	0.079763	0.068751	0.039936
LNC_002613	XLOC_042429	intronic_lncRNA	0.372707	0.091223	0.463422	0.331828	0.061856	0.117261	0.265172	0.202202	0.157952
LNC_002612	XLOC_042429	intronic_lncRNA	0	0.296836	0.488963	0.535039	0	0.657864	0	0	0.118905
LNC_002615	XLOC_042474	intronic_lncRNA	0.252125	0.406691	0.355626	0.223758	0.610076	0.308213	0.206149	0.055195	0
LNC_002614	XLOC_042474	lincRNA	0.622652	0.60991	0.440831	0.716903	0.491518	0.617373	0.544621	0.573469	0.585918
LNC_002617	XLOC_042540	lincRNA	0.19019	0.117327	0	0	0	0.288336	0.059363	0.402159	0.305583
LNC_002616	XLOC_042474	intronic_lncRNA	1.18132	0.283485	0.741551	0.117425	0.383741	0.469351	0.105353	0.602609	0.926354
LNC_002619	XLOC_042553	intronic_lncRNA	0.006203	1.16718	0.319809	2.23456	0.460252	0.185915	0.74461	0.79838	1.79244
LNC_002618	XLOC_042548	lincRNA	0	0	0	0	0	0.171781	0	0	0.857991
LNC_010412	XLOC_159769	intronic_lncRNA	0	0.410389	0	0.348695	0	0	0	0	0
LNC_009724	XLOC_150451	intronic_lncRNA	0.094657	0.391685	0.478597	0	0.272069	0.258216	0.302384	0.10692	0.154461
LNC_009725	XLOC_150451	intronic_lncRNA	0.454083	0.097906	0.573458	0	0.118327	0.160619	0	0.225266	0.579241
LNC_009728	XLOC_150499	lincRNA	0	0	0	0	0	0	0.115546	0	0
LNC_009729	XLOC_150499	lincRNA	0.248629	0.290456	0.182567	0.225473	0.224642	0.184473	0.284599	0.307605	0.191002
LNC_004349	XLOC_069811	lincRNA	0	1.05744	0.527942	0	0.877787	0.918254	0.779474	0.526272	0.354605
LNC_004348	XLOC_069806	intronic_lncRNA	0.568696	0.482562	0.526097	0.575582	0.615136	0.553455	0.493218	0.51381	0.596021
LNC_004341	XLOC_069561	lincRNA	0.594882	0.233015	0.216083	0.326003	0.280408	0.039134	0.242081	0.226415	0.433349
LNC_004340	XLOC_069537	intronic_lncRNA	0.354019	0.155105	0.057637	0.236385	0.134187	0	0.48808	0.347809	0.075645
LNC_004343	XLOC_069686	lincRNA	0.087409	0.181452	0.11104	0.066066	0.184965	0.469637	0.229534	0.200546	0.097473
LNC_004342	XLOC_069686	lincRNA	1.79976	0.323644	0.42912	0.122786	0.456099	0.117498	0.421768	0.323716	0.17165
LNC_004345	XLOC_069799	intronic_lncRNA	0	0.202023	0	0.080343	0	0	0.158717	0.088212	0
LNC_004344	XLOC_069799	intronic_lncRNA	0.195674	0.124323	0.358715	0.279827	0.339376	0.175882	0.34856	0.240308	0.189834
LNC_004347	XLOC_069805	intronic_lncRNA	0.29718	0.77483	0.517543	0.074284	0.205814	0.550811	0.074953	0.278051	0.264305
LNC_004346	XLOC_069804	intronic_lncRNA	0.462362	0.309969	0.729982	0.915457	0.711626	1.17484	0.727034	0.346091	0.312341
LNC_010595	XLOC_162345	antisense_lncRNA	2.32108	0.151345	0.94539	0.204564	1.95206	1.54865	1.61457	0.82423	1.88038
LNC_010594	XLOC_162345	intronic_lncRNA	0.006414	0.389599	1.18341	0	0	1.10947	1.7995	0.626509	1.92052
LNC_010591	XLOC_162340	lincRNA	3.71625	1.53132	6.7049	0.969705	4.32134	3.2198	0.382971	0.902622	6.51223
LNC_010590	XLOC_162340	lincRNA	0	1.43948	0	0	0	0	0	0	0
LNC_010593	XLOC_162345	antisense_lncRNA	1.22993	0.327403	0.856772	0.422041	1.36076	0.785603	2.15453	0.66038	1.36063
LNC_010592	XLOC_162345	antisense_lncRNA	2.74148	0	0.464054	0	0	0.519254	1.54327	0.727248	0
LNC_008028	XLOC_125141	intronic_lncRNA	0.615145	0.293621	0.645438	0.328811	0.559828	0.672556	0.351163	0.367387	0.373682
LNC_008029	XLOC_125141	intronic_lncRNA	0.124723	0.104618	0.03783	0.191426	0.087224	0.402653	0.048553	0.04832	0.283215
LNC_008983	XLOC_138629	intronic_lncRNA	1.11473	1.00145	1.22815	1.24717	1.30953	1.39042	0.73843	1.00256	1.00353
LNC_008982	XLOC_138606	intronic_lncRNA	0.726637	0.210042	0.299296	0.737477	0.647422	0.56556	0.907569	0.561919	0.748693
LNC_006880	XLOC_109327	intronic_lncRNA	0.249219	0.0479	0.166978	0.035258	0	0.233907	0	0.451587	0.709951
LNC_008981	XLOC_138604	intronic_lncRNA	0.282029	0.026444	0.198143	0.187521	0.270245	0.140325	0.361175	0.175559	0.703475
LNC_008024	XLOC_125133	intronic_lncRNA	0.470715	0.09717	0	0	0	0.230501	0	0	0.25145
LNC_008980	XLOC_138596	intronic_lncRNA	0.248269	0.336563	0.467207	0.369771	0.497154	0.322007	0.392117	0.490257	0.431906
LNC_008025	XLOC_125134	intronic_lncRNA	0.260259	0	0.160403	0	0	0.504805	0.162286	0.050423	0.046342
LNC_008987	XLOC_138651	intronic_lncRNA	0.768894	0.766477	0.804752	0.736118	0.765212	0.479188	0.739748	0.734932	0.84417
LNC_008986	XLOC_138651	intronic_lncRNA	0.133447	0.092507	0.106249	0.041071	0.058824	0.730889	0	0	0.08429
LNC_008985	XLOC_138644	intronic_lncRNA	4.18931	5.60121	5.14217	3.81058	6.30158	5.83411	4.79781	4.9164	5.16648
LNC_010049	XLOC_155035	intronic_lncRNA	0	0.489474	0	0.411624	0.003144	0.236661	0.234701	0.240152	0
LNC_010048	XLOC_155035	intronic_lncRNA	0.413604	0.249308	0.342714	0.43796	0.66048	0.542266	0.328432	0.528727	0.422742
LNC_006881	XLOC_109336	intronic_lncRNA	0.237644	0.335332	0.458675	0.152969	0.183992	0.159077	0.489114	0.46651	0
LNC_010046	XLOC_154964	intronic_lncRNA	0.233234	0	0.194213	0.277009	0.218312	0.496568	0	0.091488	0
LNC_010045	XLOC_154963	intronic_lncRNA	0.204576	0	0.141845	0	0.3837	0.100178	0.236313	0.362962	0.109282
LNC_008984	XLOC_138644	intronic_lncRNA	1.1381	0.372146	0.636868	1.07668	0.794081	0.586324	1.19146	1.05499	0.682901
LNC_010043	XLOC_154952	intronic_lncRNA	0.64898	0.292991	0.525561	0.330624	0	0.247529	0.03368	0.118227	0.472653
LNC_010042	XLOC_154952	intronic_lncRNA	0.230142	0	0	0	0	0.063387	0.570596	0	0
LNC_010041	XLOC_154858	intronic_lncRNA	0	0	0	0	0.445558	0.074338	0.113574	0.068566	0
LNC_010040	XLOC_154795	lincRNA	0.133883	0	0.075368	0.202475	0.447883	0.208579	0	0.192144	0.087477
LNC_001834	XLOC_027910	intronic_lncRNA	1.15448	1.10623	0.704008	0.829882	0.914029	1.17582	0.786398	0.533607	1.51296
LNC_001835	XLOC_027910	intronic_lncRNA	0	0	0	0	0.491922	0	0.406144	0	0
LNC_001836	XLOC_027935	intronic_lncRNA	0	0	0	0	0.463504	0	0	0.361573	0
LNC_001837	XLOC_027936	intronic_lncRNA	0	0	0.085607	0.264693	0.433906	0	0.081577	0.115011	0.098931
LNC_001830	XLOC_027891	intronic_lncRNA	0	0	0	0	0	0	0.000431	0	0.433655
LNC_001831	XLOC_027892	lincRNA	0	0.066182	0	0	0	0	0	0	0.561492
LNC_001832	XLOC_027905	lincRNA	0.265583	0.329751	0.255474	0.178208	0.145193	0.346369	0.217868	0.301113	0.246129
LNC_001833	XLOC_027910	intronic_lncRNA	0	0	0.816294	0.000144	0	0.109956	0	0.131607	0
LNC_001838	XLOC_027937	intronic_lncRNA	0.618457	0.11433	0.104672	0.058994	0.057998	0.344579	0.167644	0.321718	0
LNC_001839	XLOC_027958	intronic_lncRNA	0.19519	0.313637	0.143942	0.401558	0.37773	0.294501	0.291661	0.198767	0.113217
LNC_006828	XLOC_108749	intronic_lncRNA	0.002714	0	0	0	0.458613	0	0	0	0
LNC_006829	XLOC_108749	intronic_lncRNA	0.68574	0.301474	0.704465	0.541328	0.342618	0.42945	0.574772	0.435031	0.540115
LNC_009103	XLOC_140259	intronic_lncRNA	0.038341	0	0	0.905426	0	0.043643	0	0.179775	0.053475
LNC_009456	XLOC_145964	intronic_lncRNA	0	0	0.09611	0.217741	0.662311	0.233347	0	0.188058	0
LNC_010413	XLOC_159779	intronic_lncRNA	0.202539	0.135167	0.187243	0.514979	0.263593	0.199023	0.189441	0.061521	0.432775
LNC_009457	XLOC_145972	intronic_lncRNA	0.718041	0.338267	0.341193	0.651911	0.837269	0.386429	0.327557	0.889086	0.496025
LNC_009106	XLOC_140262	intronic_lncRNA	0.200089	0.435784	0.317329	0.497961	0.163249	0.354902	0.463035	0.532438	0.347086
LNC_004758	XLOC_076551	intronic_lncRNA	0.051191	0.155844	0.216441	0	0.074638	0.071238	0	0.442622	0.023689
LNC_004759	XLOC_076566	intronic_lncRNA	0.051534	0.013683	0	0	0	0.058549	0.118474	0	0.687733
LNC_004756	XLOC_076467	antisense_lncRNA	0	0	0	0	0.22732	0	0	0	0
LNC_004757	XLOC_076496	antisense_lncRNA	0	0	0	0.04949	0.486908	0	0	0	0
LNC_004754	XLOC_076439	intronic_lncRNA	0.285177	0.477012	0.395472	0.360995	0.479512	0.535234	0.370446	0.559498	0.195789
LNC_004755	XLOC_076442	intronic_lncRNA	0.487657	0.499453	0.501951	0.556138	0.358914	0.623369	0.411182	0.311987	0.566594
LNC_004752	XLOC_076417	intronic_lncRNA	0.349015	0.343846	0.254241	0.306983	0.409434	0.256171	0.306789	0.359041	0.267542
LNC_004753	XLOC_076418	lincRNA	0	0.421431	0.184048	0.71811	0.294285	0.280015	0.587084	0.184515	0.108502
LNC_004750	XLOC_076345	intronic_lncRNA	1.04585	0.308808	0.744906	0.371211	0.903072	0.735111	0.529948	0.402787	0.29692
LNC_004751	XLOC_076377	intronic_lncRNA	0.576714	0.38227	0.543059	0.562195	0.315516	0.46047	0.241949	0.251387	0.709243
LNC_010232	XLOC_157335	intronic_lncRNA	0.015812	1.15211	0.351787	0.478979	0.450832	0.729931	0	0.705568	0.177677
LNC_008932	XLOC_137740	intronic_lncRNA	0.378776	0.413089	0.370275	0.485596	0.167869	0.174871	0.300395	0.289235	0.237554
LNC_006000	XLOC_095404	intronic_lncRNA	0	0.257425	0.116484	0	0.334297	0	0.45831	0	0.154537
LNC_006001	XLOC_095408	intronic_lncRNA	0.051729	0.340389	0.069742	0.111734	0.182786	0.600839	0.059041	0.148093	0.16077
LNC_008933	XLOC_137749	intronic_lncRNA	0.87892	0	0.869912	0	0.032152	0	0	0	0.628647
LNC_006550	XLOC_105678	intronic_lncRNA	0.007694	0.211909	0.537795	0.015889	0.514452	0.429276	0.507991	0.162225	0.140217
LNC_010239	XLOC_157354	intronic_lncRNA	0.559183	0.50804	0.530479	0.365602	0.290257	0.544093	0.923492	0.624786	0.559941
LNC_006101	XLOC_097204	intronic_lncRNA	0.498906	0.213963	0.444111	0.315346	0.278403	0.461252	0.142357	0.282118	0.022144
LNC_006551	XLOC_105693	intronic_lncRNA	0.127171	0	0.492617	0.247578	0.164937	0.372179	0.235251	0.375264	0.200712
LNC_006100	XLOC_097144	lincRNA	0.247187	0	0.121051	0.231674	0.873417	0.227368	0.491417	0.117536	0.045508
LNC_006556	XLOC_105696	intronic_lncRNA	0	0.445398	0	0.209139	0.21239	0	0	0.109048	0
LNC_006103	XLOC_097217	intronic_lncRNA	0.357523	0	0.151889	0.147933	0	0.149441	0.055549	0.051243	0
LNC_006557	XLOC_105697	intronic_lncRNA	0.072212	0	0.211482	0	0.019864	0	0.128282	0.522937	0
LNC_006102	XLOC_097207	intronic_lncRNA	0.29086	0.823458	0	0	0.184351	0	0	0	0
LNC_006554	XLOC_105694	intronic_lncRNA	0.064432	0.059556	0.297634	0.213474	0.060424	0.190153	0.240661	0	0.190035
LNC_008930	XLOC_137734	intronic_lncRNA	0	0	0.451904	0	0	0.15811	0	0.442485	0
LNC_006105	XLOC_097362	lincRNA	0	0	0	0.190543	0	0	0	0.113175	0.803081
LNC_006555	XLOC_105695	intronic_lncRNA	0	0	0	0.332391	0	0	0	0.432098	0
LNC_006104	XLOC_097296	lincRNA	0	0	0	0.8361	0	0.071234	0	0	0.418997
LNC_006008	XLOC_095458	intronic_lncRNA	0	0.541406	0	0	0	0.457417	0	0	0
LNC_006107	XLOC_097383	intronic_lncRNA	0.811332	0	0.827503	1.12141	0.341114	0.283047	0.532265	0.014851	0.108999
LNC_006009	XLOC_095458	intronic_lncRNA	1.81381	0.378542	1.37966	1.11815	0.878763	0.771851	0.811038	1.43871	1.01494
LNC_006106	XLOC_097362	lincRNA	0	0	0	0.161194	0.702203	0	0	0.034854	0.490269
LNC_006558	XLOC_105712	lincRNA	0.429273	0.302522	0.306703	0.643315	0.482022	0.598068	0.356683	0.460377	0.485245
LNC_006559	XLOC_105753	intronic_lncRNA	0.46749	0	0.182913	0.267915	0.288419	0.091998	0.096695	0.084343	0.200049
LNC_007537	XLOC_118185	intronic_lncRNA	0.254458	0.282038	0.164819	0.467082	0.254129	0.374259	0.197911	0.437331	0.257498
LNC_007536	XLOC_118135	intronic_lncRNA	0.622192	1.17759	1.0049	0.822433	0.618441	0.907857	0.903149	0.843177	0.72845
LNC_007069	XLOC_111834	intronic_lncRNA	0.014996	0.319675	0.792273	0.345543	0	0.719391	0.891439	0.691113	0
LNC_007068	XLOC_111804	intronic_lncRNA	0.293732	0.251271	0.360214	0.224991	0.44248	0.262085	0.177477	0.529654	0.403435
LNC_007535	XLOC_118120	intronic_lncRNA	0.356846	0.503318	0.033976	0.454307	0	0	0.07563	0	0.26907
LNC_007061	XLOC_111744	intronic_lncRNA	1.08089	1.14583	1.21321	1.32722	1.73212	1.16125	1.9253	0.989008	1.18391
LNC_007060	XLOC_111743	intronic_lncRNA	0.087862	0.193809	0.111821	0.241128	0.324218	0.258491	0.130255	0.338838	0.796812
LNC_007063	XLOC_111747	lincRNA	0.906363	0.930279	0.840124	0.883623	0.923049	0.871027	0.900477	1.61954	1.05851
LNC_007062	XLOC_111744	intronic_lncRNA	0.842579	0.337483	0.321282	0.731178	0.667049	0.727129	0.731726	0.825077	0.380541
LNC_007065	XLOC_111782	intronic_lncRNA	0	0	0	0	0	0.565526	0	0	0
LNC_007064	XLOC_111759	lincRNA	0	0	0	0	0	0	0	0.178352	0.646586
LNC_007067	XLOC_111801	intronic_lncRNA	0.650045	0.5876	0.351523	0.543602	0.540477	0.20594	0.278017	0.365474	0.28935
LNC_007066	XLOC_111791	intronic_lncRNA	1.57409	1.47581	1.05628	0.93587	2.16079	2.47546	1.3725	1.30631	0.094071
LNC_010414	XLOC_159810	intronic_lncRNA	0.292542	0.250315	0.599842	0.130999	0.495119	0.202869	0.383314	0.101338	0.313819
LNC_009939	XLOC_153615	intronic_lncRNA	0	0.051768	0	0	0	0.003946	0	0.026216	0
LNC_009938	XLOC_153602	intronic_lncRNA	0	0	0.162905	0.545998	0	0	0	0.105276	0.09413
LNC_009935	XLOC_153588	intronic_lncRNA	3.54874	1.56936	4.26293	2.62612	3.64164	2.51144	2.85329	1.11142	3.35922
LNC_009934	XLOC_153570	intronic_lncRNA	0.838209	0.700032	0.532891	0.308418	0.783284	0.339447	0.60588	0.60456	0.423745
LNC_009937	XLOC_153588	intronic_lncRNA	0	2.39219	0	0	0	0	0	0	0
LNC_009936	XLOC_153588	intronic_lncRNA	3.52459	3.73723	4.90247	3.50487	3.81844	3.47593	4.14777	4.62085	5.423
LNC_009931	XLOC_153549	intronic_lncRNA	0.099478	0.340331	0.224838	0.266699	0.529651	0.290556	0.476202	0.394889	0.193743
LNC_007027	XLOC_111518	intronic_lncRNA	0.279043	0.389115	0.414763	0.360671	0.264446	0.169914	0.17807	0.156779	0.31773
LNC_009933	XLOC_153570	intronic_lncRNA	0	0.010079	0	0.214043	0.009761	0.4009	0.177482	0.366043	0.430659
LNC_009932	XLOC_153565	intronic_lncRNA	0.07446	0.054045	0.126563	0.095862	0.345006	0.443549	0.108628	0.043361	0.137851
LNC_006440	XLOC_103902	intronic_lncRNA	0.195027	0.528367	0.171351	0.679476	0.318753	0.542528	0.96883	0.353083	0.549012
LNC_006441	XLOC_103911	intronic_lncRNA	0.05901	0.060176	0.341142	0.034193	0.386563	0.10972	0.062473	0.053417	0.063045
LNC_006442	XLOC_103911	intronic_lncRNA	0	0.15289	0	0.422538	0.142488	0.252105	0.153314	0.149897	0
LNC_006443	XLOC_103916	lincRNA	0.29696	0.349951	0.287651	0.43584	0.318732	0.310171	0.383566	0.329479	0.511786
LNC_006444	XLOC_103961	antisense_lncRNA	0	0	0	0	0	0	0.413897	0	0
LNC_006445	XLOC_103962	intronic_lncRNA	0.411001	0.175801	0.258625	0.486809	0.16041	0.282029	0.179768	0.453206	0.334413
LNC_000879	XLOC_015186	intronic_lncRNA	0.149108	0.283681	0.54444	0.045069	0.053195	0.136446	0.222638	0.103389	0.1743
LNC_000878	XLOC_015185	intronic_lncRNA	0	0	0	0	0	0.029558	0	0	0
LNC_000877	XLOC_015185	intronic_lncRNA	0.402708	0.124029	0	0.91054	0.203269	0	0.00611	0.28744	0.173038
LNC_000876	XLOC_015175	intronic_lncRNA	0.072689	0.194175	0	0	0	0.196105	0.191592	0.498263	0.194491
LNC_000875	XLOC_015175	intronic_lncRNA	0.544983	0.351306	0.269546	0.502518	0.01162	0.516028	0	0	0.016466
LNC_000874	XLOC_015163	intronic_lncRNA	0.587923	0.227001	0.404208	0.208008	0.342508	0.468184	0.102324	0.443977	0.351285
LNC_000873	XLOC_015121	lincRNA	0	0	0	0	0.650109	0	0	0	0
LNC_000872	XLOC_015121	lincRNA	0	0.414005	0	0	0	0	0	0	0
LNC_000871	XLOC_015107	lincRNA	0	0	0	0	0	0.480808	0	0	0
LNC_000870	XLOC_015083	lincRNA	1.06809	0.164593	0.088486	0.264147	0.113261	0.147068	0.06728	0.512723	0.484171
LNC_000727	XLOC_013238	intronic_lncRNA	0.174818	0.646348	1.02917	0.400437	0.721132	0.78929	0.326809	0.316495	0.672378
LNC_000726	XLOC_013236	intronic_lncRNA	0.195812	0.181193	0.084975	0.06233	0.212636	0.416504	0.244471	0.05915	0.123411
LNC_000725	XLOC_013230	intronic_lncRNA	0.309292	0.481735	0.701499	0.557098	0.657836	0.342254	0.368943	0	0.434973
LNC_000724	XLOC_013230	intronic_lncRNA	0.218953	0.462992	0.655284	0.180458	0	0	0	0.319881	0
LNC_000723	XLOC_013230	intronic_lncRNA	0.198067	0.377595	0.389466	0.382896	0.341059	0.577814	0.10194	0.324345	0.41593
LNC_000722	XLOC_013207	intronic_lncRNA	0	0.162293	0.471868	0.086014	0	0.16823	0.193407	0.065102	0
LNC_000721	XLOC_013201	intronic_lncRNA	0.231889	0	0.093566	0.051613	0.249465	0.342939	0.108809	0.526527	0.248573
LNC_000720	XLOC_013200	intronic_lncRNA	0.253401	0.398372	0.409772	0.66633	0.541717	0.365207	0.557224	0.200181	0.490276
LNC_005939	XLOC_094861	intronic_lncRNA	0	0.405319	0	0	0	0	0	0	0
LNC_005938	XLOC_094809	intronic_lncRNA	0.690409	0.666711	0.738662	0.687685	0.592811	0.46319	0.411734	0.514274	0.486902
LNC_000729	XLOC_013241	intronic_lncRNA	0	0	0.896988	0.336754	0	0.173454	0	0	0.75435
LNC_000728	XLOC_013239	intronic_lncRNA	0.344643	0.255378	0.077053	0.486264	0.308475	0.328582	0.064606	0.16062	0.372583
LNC_002581	XLOC_041419	intronic_lncRNA	0.094143	0	0.15608	0	0.507852	0.370035	0	0	0
LNC_002580	XLOC_041418	intronic_lncRNA	0.674084	1.4784	1.8781	0.938417	1.1312	2.29028	0.997668	0.732227	0.839004
LNC_002583	XLOC_041441	intronic_lncRNA	0.264189	0.448141	0.143605	0.180164	0.230648	0.607668	0	0.319572	0.094294
LNC_002582	XLOC_041419	intronic_lncRNA	0	0	0.021876	0	0.025163	0	0.154215	0	0
LNC_002585	XLOC_041453	antisense_lncRNA	0	0.986987	1.1363	3.55579	0	4.65515	7.76868	0.445123	2.70369
LNC_002584	XLOC_041442	intronic_lncRNA	0.344422	0.622807	0.525203	0.303079	0.211358	0.576561	0	1.02334	0.473883
LNC_002587	XLOC_041453	antisense_lncRNA	0	0.337617	0.48818	0	0	0	0	0	0.825555
LNC_002586	XLOC_041453	antisense_lncRNA	0.445542	0.080252	0.268957	1.01672	1.93479	1.30438	0	0.425788	0.602637
LNC_002589	XLOC_041614	intronic_lncRNA	0.062824	0	0.222513	0.196237	0.116474	0.510611	0.392872	0.084719	0.180119
LNC_002588	XLOC_041603	intronic_lncRNA	0	0.160196	0.374216	1.05371	0.617764	0.466596	0.243248	0.345444	0.33884
LNC_001439	XLOC_023120	antisense_lncRNA	0.375238	0.562579	0.447968	0.544006	0.44661	0.397693	0.197295	0.356011	0.402703
LNC_006421	XLOC_103278	intronic_lncRNA	0.192025	0.109789	0.650066	0	0	0.116717	0.111468	0	0
LNC_003191	XLOC_054262	intronic_lncRNA	0.223395	3.96198	4.48445	2.09503	3.42897	3.70701	3.16489	1.83168	3.63865
LNC_003190	XLOC_054084	intronic_lncRNA	0.507477	0	0.245097	0.097801	0.711602	0	0.089895	0.144308	0.490534
LNC_003193	XLOC_054262	intronic_lncRNA	1.06162	0	0	0	0	0	0	0	0
LNC_003192	XLOC_054262	intronic_lncRNA	0.123355	0.741931	0.438173	0	0	0.007923	0	0	0.026075
LNC_003195	XLOC_054282	intronic_lncRNA	0.79816	0.415474	0.605265	0.645516	0.698642	0.759356	0.206513	0.62657	1.01019
LNC_003194	XLOC_054278	intronic_lncRNA	0.097395	0.080691	0.436471	0.156553	0.462943	0.271018	0.103085	0.175713	0.222167
LNC_003197	XLOC_054291	intronic_lncRNA	0.187161	0.171972	0.227936	0.401887	0.393378	0.141029	0.093328	0.565141	0.102845
LNC_003196	XLOC_054291	intronic_lncRNA	0.292332	0.138009	0.202218	0.389189	0.311301	0.331347	0.12672	0.208708	0.155816
LNC_003199	XLOC_054313	intronic_lncRNA	0.065152	0	0	0.049427	0	0.141952	0	0	0
LNC_003198	XLOC_054291	intronic_lncRNA	0.323795	0.666465	0.393288	1.16367	0.275265	0.352991	0.202428	0.451742	0.214253
LNC_009586	XLOC_148226	intronic_lncRNA	0	0.145478	0	0.52296	0.209766	0.154401	0	0.284944	0.084076
LNC_007028	XLOC_111519	intronic_lncRNA	0	0.587369	0	0.177806	0.076058	0	0	0.248867	0
LNC_009587	XLOC_148239	intronic_lncRNA	3.51995	2.05785	4.55555	3.35873	2.88329	4.05412	2.7729	3.13913	3.22988
LNC_009580	XLOC_147983	lincRNA	0	0.315366	0	0.267751	0	0	0	0	0
LNC_009581	XLOC_148003	lincRNA	0	0	0	0	0	0.131932	0.731534	0.063362	0
LNC_009582	XLOC_148135	intronic_lncRNA	0.572658	0.122795	0.387579	0.33319	0.552427	0.182291	0.346361	0.443348	0.301564
LNC_009583	XLOC_148139	intronic_lncRNA	0.242243	0.309338	0.148754	0.360119	0.232711	0.371499	0.198833	0.225167	0.336498
LNC_000597	XLOC_010421	intronic_lncRNA	0.573703	0.514967	0.469868	0.473683	0.490072	0.380472	0.380503	0.496578	0.432354
LNC_001588	XLOC_024304	lincRNA	9.07856	9.4853	7.24178	8.7965	8.05126	8.52682	9.42981	9.41777	6.40831
LNC_001589	XLOC_024322	intronic_lncRNA	0	0	0.333168	0	0	0	0.430314	0	0
LNC_001584	XLOC_024262	intronic_lncRNA	0.081101	0.154397	0.115045	0.053053	0.600425	0	0.10439	0.100355	0.02981
LNC_001585	XLOC_024273	lincRNA	0.430824	0	0.146703	0	0	0	0	0	0
LNC_001586	XLOC_024276	intronic_lncRNA	0.699992	0	0	0.582935	0.006213	0	0	0	0
LNC_001587	XLOC_024276	intronic_lncRNA	1.05658	0.226444	0.005954	0	1.03029	0.005204	0.297163	0.056833	0
LNC_001580	XLOC_024247	intronic_lncRNA	0.933645	1.12249	1.01148	1.19157	2.17637	1.07214	0.546722	0.531549	0.95015
LNC_001581	XLOC_024247	intronic_lncRNA	0.687373	0.890186	0.788747	0.933765	0.896194	0.941588	0.460121	0.76524	0.591031
LNC_001582	XLOC_024247	intronic_lncRNA	2.25114	1.17016	2.37125	1.2268	0.545121	1.33083	2.38636	0.892626	0.696995
LNC_001583	XLOC_024248	intronic_lncRNA	4.17724	3.82298	5.11419	2.63835	3.43072	5.35354	4.08665	4.38797	2.69872
LNC_008510	XLOC_131785	lincRNA	0.101294	0.245298	0.311402	0.187498	0.368646	0.194336	0.199366	0.191285	0.179477
LNC_008511	XLOC_131800	lincRNA	0.211326	0.416102	0.467924	0.181645	0.124261	0.124783	0.176216	0.354896	0.131716
LNC_008512	XLOC_131804	lincRNA	0.194051	0.159012	0.288963	0	0.135316	0.379966	0	0.094646	0.051433
LNC_008513	XLOC_131804	lincRNA	0.546535	0	0	0	0	0	0	0	0
LNC_008514	XLOC_131836	intronic_lncRNA	0	0	0	0	0	0	0	0.475369	0
LNC_008515	XLOC_131878	intronic_lncRNA	0.199001	0.410901	0.231898	0.282209	0.331945	0.297291	0.21099	0.104027	0.142483
LNC_008516	XLOC_131879	intronic_lncRNA	0.102923	0	0.201206	0.253836	0.333958	0.156598	0.10864	0.049383	0.874006
LNC_008517	XLOC_131880	intronic_lncRNA	0.18166	0.313263	0.425704	0.116551	0.144556	0.412705	0.201848	0.027907	0.197293
LNC_007412	XLOC_116893	intronic_lncRNA	0.289522	0.067017	0.312943	0.435425	0.224641	0.141466	0.134478	0.145851	0.441375
LNC_008519	XLOC_131940	intronic_lncRNA	0.274016	0.189958	0.593975	0	0	0	0	0	0
LNC_009435	XLOC_145686	lincRNA	0	0	0.051075	0	0	0.546993	0	0	0
LNC_005458	XLOC_086345	intronic_lncRNA	0.68173	0.4985	0.783204	0.580384	0.72668	0.321481	0.395226	0.380591	0.921502
LNC_005459	XLOC_086355	lincRNA	0	0	0	0.07225	0.185977	0	0	0.082811	0.580522
LNC_009203	XLOC_142071	lincRNA	0.096315	0.293149	0.172431	0.512561	0.393652	0.473808	0.249904	0.683146	0.369407
LNC_005456	XLOC_086343	intronic_lncRNA	0	0	0	0	0.442132	0	0	0	0
LNC_009201	XLOC_142057	intronic_lncRNA	0.631233	0.898467	0.801964	0.673634	0.599404	0.507392	0.435032	0.585595	0.753929
LNC_009200	XLOC_142057	intronic_lncRNA	0.089647	0	0.680522	0	0	0	0	0	0
LNC_009207	XLOC_142096	intronic_lncRNA	0.656681	0.340849	0.267613	0.682982	0.47302	0.263901	0.675993	0.277042	0.169802
LNC_009206	XLOC_142096	intronic_lncRNA	0.220718	0.47268	0.416655	0.337524	0.367747	0.376141	0.172166	0.390392	0.214697
LNC_009205	XLOC_142094	antisense_lncRNA	0	0	0	0.058445	0.416373	0	0	0	0
LNC_005457	XLOC_086344	intronic_lncRNA	0	0	0	0	0.053567	0	0	0	0.488209
LNC_008631	XLOC_133678	intronic_lncRNA	0.708959	0.976513	0.99651	0.535649	1.01347	0.996001	1.38774	0.785065	0.57124
LNC_009209	XLOC_142097	intronic_lncRNA	0.460209	0.456407	0	0.24002	0.081605	0	0.422162	0.134458	0.345537
LNC_009208	XLOC_142097	intronic_lncRNA	0.002309	0	0.585704	0.002154	0	0.002256	0	0	0
LNC_005454	XLOC_086273	lincRNA	0	0	0	0	0.127736	0	0	0.641372	0
LNC_001056	XLOC_017756	intronic_lncRNA	3.75687	3.97997	3.91601	3.91515	4.32664	4.04098	3.66751	3.79479	3.34328
LNC_001057	XLOC_017757	intronic_lncRNA	0.611152	0.570533	0.311216	0.313577	0.221935	0.497241	0.376124	0.339274	0.323184
LNC_001054	XLOC_017728	intronic_lncRNA	1.40618	1.05581	1.08183	1.37471	1.12286	0.860641	0.860297	1.31678	0.636839
LNC_001055	XLOC_017731	intronic_lncRNA	2.59114	3.0314	2.70689	2.67785	2.44127	3.34671	3.04049	2.9547	2.27731
LNC_001052	XLOC_017723	intronic_lncRNA	1.55137	1.37523	1.37997	1.433	0.996679	1.3292	0.47818	1.19594	0.617928
LNC_001053	XLOC_017726	antisense_lncRNA	0.408199	0	0.004209	0.463445	0	0	0	0	0
LNC_001050	XLOC_017708	intronic_lncRNA	2.17487	2.38022	2.28223	2.09172	2.51848	2.03911	2.41653	1.89368	1.77088
LNC_001051	XLOC_017723	intronic_lncRNA	0	0	0.015442	0	0	0	0.675937	0	0.829286
LNC_005452	XLOC_086203	lincRNA	1.09106	0.304541	0.656958	0.612478	0.286889	0.970422	0.596249	1.01869	0.674768
LNC_001058	XLOC_017757	intronic_lncRNA	0.426301	0.468138	0.418516	0.164332	0.506299	0	0	0.513978	0.262014
LNC_001059	XLOC_017794	intronic_lncRNA	0.149328	0.335996	0.078952	0.089937	0.421996	0.120986	0.779194	0.076607	0.265615
LNC_005450	XLOC_086184	intronic_lncRNA	0.161462	0.240917	0	0.586127	0.297072	0.214533	0	0	0.611052
LNC_008630	XLOC_133677	intronic_lncRNA	0	0.482117	0.186584	0.309863	0.158709	0.147111	0.510583	0	0
LNC_005451	XLOC_086184	intronic_lncRNA	0.264138	0.325264	0.906547	0	0.560904	0.634391	0.615523	0	0
LNC_009437	XLOC_145707	intronic_lncRNA	0	0	0	0	0.30764	0	0	0	0.394017
LNC_001139	XLOC_019320	intronic_lncRNA	2.1038	2.69814	2.87856	2.09446	2.16333	2.41056	2.09811	1.64293	2.64447
LNC_001138	XLOC_019319	intronic_lncRNA	0.218185	0	0	0	0.199838	0	0.146595	0	0.073403
LNC_001135	XLOC_019302	intronic_lncRNA	0	0.185749	0.393869	0.351816	0.198166	0.450647	0.440186	0.103071	0.137502
LNC_001134	XLOC_019281	intronic_lncRNA	1.12738	1.36634	1.19983	1.18877	1.12294	1.19372	1.55018	1.34631	0.98375
LNC_001137	XLOC_019307	intronic_lncRNA	0.523618	0	0.253706	1.0204	0	0.146868	0	0.38869	0.310285
LNC_001136	XLOC_019303	antisense_lncRNA	0.309156	0.229217	0.293773	0.163068	0.205456	0.746073	0.343629	0.055378	0.264943
LNC_001131	XLOC_019098	lincRNA	0	0	0	0	0	0	0	0.41458	0
LNC_001130	XLOC_019065	lincRNA	0.332754	0.225584	0.308637	0.211727	0.480284	0.252286	0	0.175701	0
LNC_001133	XLOC_019119	intronic_lncRNA	0	0	0	0	0	0	0	0.45179	0
LNC_001132	XLOC_019118	lincRNA	0	0	0.687776	0	0	0	0	0.038326	0
LNC_008632	XLOC_133685	lincRNA	0	0	0.53542	0	0	0	0.043145	0	0
LNC_010416	XLOC_159846	intronic_lncRNA	0	0.193527	0	0	0	0	0	0	0.724176
LNC_009997	XLOC_154082	lincRNA	0	0	0.312279	0.240852	0.437625	0.178557	0.354385	0.076443	0
LNC_009996	XLOC_154020	intronic_lncRNA	0.135928	0.21673	0.282323	0.434035	0.239299	0.362417	0.413065	0.388614	0.290324
LNC_003759	XLOC_062008	intronic_lncRNA	2.06918	1.76525	2.06187	1.45014	1.96038	1.90921	1.67145	1.55152	1.3023
LNC_003758	XLOC_062007	intronic_lncRNA	0.3863	0.263659	0.376874	0.190267	0.084364	0.418151	0.111702	0.126308	0.145607
LNC_003757	XLOC_062007	intronic_lncRNA	0.66214	0.312045	0.216411	0.469435	0.681873	0.140094	0.655105	0.469173	0.099644
LNC_003756	XLOC_062007	intronic_lncRNA	1.05256	1.50506	0.61885	0	1.13802	1.37785	0.018274	0.688125	0.971817
LNC_003755	XLOC_062007	antisense_lncRNA	0.2602	0.390697	0.267747	0.21898	0.279693	0.264781	0.354969	0.293513	0.258591
LNC_003754	XLOC_061965	intronic_lncRNA	0	0.432925	1.29113	0.004064	0.540668	0.655482	0.597249	0.027545	0.224282
LNC_003753	XLOC_061964	intronic_lncRNA	0.217543	0.600155	0.526399	0.262759	0.551287	0.653521	0.581063	0.274645	0.056668
LNC_003752	XLOC_061961	lincRNA	0.107943	0.577481	0.30903	0.177058	0.291775	0.427039	0.353762	0.15264	0.055033
LNC_003751	XLOC_061958	intronic_lncRNA	0.259109	0.200292	0.095657	0.098864	0.166934	0.272604	0.33881	0.205465	0.260702
LNC_003750	XLOC_061957	intronic_lncRNA	0.092995	0.254299	0.056153	0.175317	0.266296	0.037396	0.191621	0.099823	0.314176
LNC_000262	XLOC_004431	intronic_lncRNA	0	0.42767	0	0	0.054738	0.136488	0	0	0
LNC_000263	XLOC_004435	intronic_lncRNA	0.235472	0	0.480674	0	0	0.163395	0	0	0
LNC_000260	XLOC_004416	intronic_lncRNA	0.762905	0.19189	0.704436	0.789246	0.390243	0.282827	0.267849	0.594326	0.370486
LNC_000261	XLOC_004420	intronic_lncRNA	1.81527	1.39542	3.48698	3.53365	2.12168	1.46212	1.41626	1.59562	1.96721
LNC_000266	XLOC_004462	antisense_lncRNA	0.493937	0.511402	0.551211	0.358606	0	0.136329	0.10726	0.403371	0
LNC_000267	XLOC_004556	intronic_lncRNA	0.299527	0.142341	0.211818	0.226279	0.193002	0.165335	0.268085	0.339127	0.151396
LNC_000264	XLOC_004442	antisense_lncRNA	0	0	0.175424	0	0.46623	0	0.526776	0.053078	0
LNC_000265	XLOC_004455	intronic_lncRNA	0	0.111224	0.076544	0.236935	0.155292	0.406798	0.541323	0.074949	0.265374
LNC_000268	XLOC_004557	intronic_lncRNA	0.556788	0.657546	0.729313	0.657075	0.325363	0.533313	0.444484	0.472335	0.445562
LNC_000269	XLOC_004565	intronic_lncRNA	0	0.146744	0.114774	0.061618	0.572257	0.206934	0.026962	0	0.109164
LNC_008999	XLOC_138717	intronic_lncRNA	0.089818	0	0.332141	0	0.217877	0.661945	0.209745	0	0.478519
LNC_002808	XLOC_046379	intronic_lncRNA	0	0	0	0	0	0	0	0	0.250622
LNC_002809	XLOC_046379	intronic_lncRNA	0.135544	0.189964	0	0	0.088007	0	0.006328	0.138636	0.242325
LNC_002804	XLOC_046363	intronic_lncRNA	0.250731	0.16858	0	0.070471	0.339832	0.251562	0	0	0
LNC_002805	XLOC_046363	intronic_lncRNA	2.79361	1.28735	4.32893	1.00937	1.52516	1.61741	1.13149	1.22929	0.012398
LNC_002806	XLOC_046368	intronic_lncRNA	0.645483	0.903576	0.867706	0.987877	1.22692	0.982206	1.38196	1.02304	0.708558
LNC_002807	XLOC_046379	intronic_lncRNA	0.117622	0	0.011823	0	0.016205	0.399583	0.327422	0	0
LNC_002800	XLOC_046363	intronic_lncRNA	0.307515	0.620304	0.089416	0.175741	0.67632	0.543756	0.138449	0.144438	0.073468
LNC_002801	XLOC_046363	intronic_lncRNA	2.68569	2.17151	0.971696	1.49729	3.71889	0.877107	1.88314	2.37606	2.77178
LNC_002802	XLOC_046363	intronic_lncRNA	0.542292	1.3341	0.687447	0.881763	0.265872	0.918227	0.681911	0.962386	1.55903
LNC_002803	XLOC_046363	intronic_lncRNA	0.198054	0.124004	0.340649	0.714456	1.01382	0.152519	0.567646	1.41015	0.652969
LNC_007274	XLOC_115100	intronic_lncRNA	0.322069	0.071675	0.129893	0.094655	0.008131	0.082116	0.095669	0.09526	0.056251
LNC_007275	XLOC_115104	intronic_lncRNA	0.1843	0	0	0	0.521986	0	0	0	0
LNC_007276	XLOC_115105	intronic_lncRNA	0.109808	0.12115	0.194832	0.123772	0.627166	0.157964	0.122867	0.083624	0.27801
LNC_007277	XLOC_115105	intronic_lncRNA	0	0	0.388799	0	0	0	0	0	0
LNC_007270	XLOC_115035	intronic_lncRNA	0.229513	0.396706	0.318271	0.050294	0.866682	0.266456	0.512904	0.394048	0.275857
LNC_007271	XLOC_115036	intronic_lncRNA	0.042973	0.397074	0.099319	0.393789	0.308294	0.333313	0.503901	0.110852	0.045912
LNC_007272	XLOC_115097	intronic_lncRNA	0.466396	0.103012	0.119052	0.298568	0.131868	0.118394	0.06592	0	0.166095
LNC_007273	XLOC_115097	intronic_lncRNA	0	0.623947	0.683664	0.137719	0.170252	0.237785	0.569962	0	0
LNC_007278	XLOC_115105	intronic_lncRNA	0	0.650874	0.048396	0.077849	0.007509	0.147371	0	0.094036	0.19074
LNC_007279	XLOC_115109	lincRNA	0	0	0	0	0	0	0	0.395008	0
LNC_009993	XLOC_153991	antisense_lncRNA	0.209075	0	0	0	0	0.068285	0.280254	0	0.213412
LNC_009450	XLOC_145878	intronic_lncRNA	0.756947	0.182395	0.278388	0.434807	0.140216	0.002	0.369482	0.003202	0.48029
LNC_005694	XLOC_090160	intronic_lncRNA	0.29878	0	0.227775	0.478546	0	0	0	0	0.054486
LNC_005695	XLOC_090166	intronic_lncRNA	0	0	0.408678	0	0	0	0	0	0
LNC_005696	XLOC_090170	intronic_lncRNA	0.253763	0.20124	0.133849	0.346013	0.068058	0.159147	0.135533	0.131278	0.154682
LNC_005697	XLOC_090182	lincRNA	0	0.280035	0.015101	0.046601	0.072377	0.038739	0.03917	0.024214	0.134193
LNC_005690	XLOC_090134	intronic_lncRNA	0	0.753388	0.411583	0.785478	0.067607	1.01757	0.797254	0	0.624215
LNC_005691	XLOC_090145	intronic_lncRNA	0.61959	0.113458	0.30984	0	0	0.905884	0.606777	0	0.707845
[truncated: 9,135 more rows]

## Sheet: lncRNA_WT_vs_ADNS.DE_ALL
lncRNA_WT_vs_ADNS.DE_ALL
[truncated: 47 more rows]

[truncated: 2 more sheets: lncRNA_ADNS_vs_ADF.DE_ALL, WT_vs_ADNS and ADNS_vs_ADF]
