# Supplementary material for: Transcriptome analysis of fasudil treatment in the APPswe/PSEN1dE9 transgenic (APP/PS1) mice model of Alzheimer’s disease
Source: Sci Rep. 2022 Apr 22;12:6625. doi: 10.1038/s41598-022-10554-9 (PMC9033779; doi:10.1038/s41598-022-10554-9)
Supplement: Supplementary file 6 — Supplementary Table 6. [file 41598_2022_10554_MOESM6_ESM.xlsx]

## Sheet: co_location.lncRNA.WT_vs_ADNS
co_location.lncRNA.WT_vs_ADNS
Pathway Hierarchy1	Pathway Hierarchy2	KEGG Pathway	Pathway ID	Gene Number	Background number	P-Value	Q-Value	Gene IDs
Environmental Information Processing	Signal transduction	PI3K-Akt signaling pathway	ko04151	27	1138	0.00014445	0.00167321	ENSMUST00000077354:ENSMUST00000125318,ENSMUST00000077354:ENSMUST00000137742,ENSMUST00000023689:ENSMUST00000149172,ENSMUST00000129878:ENSMUST00000149172,ENSMUST00000227123:LNC_002863,ENSMUST00000022697:LNC_002863,ENSMUST00000030834:LNC_007479,ENSMUST00000141410:LNC_004742,Novel_003410:LNC_004742,ENSMUST00000139503:ENSMUST00000149172,ENSMUST00000025914:LNC_004742,Novel_002746:ENSMUST00000149172,ENS…
Environmental Information Processing	Signal transduction	Phospholipase D signaling pathway	ko04072	22	557	2.59017e-07	9.00083e-06	ENSMUST00000091087:LNC_009849,ENSMUST00000115404:LNC_009849,ENSMUST00000001240:ENSMUST00000218143,ENSMUST00000072362:LNC_009849,ENSMUST00000172482:LNC_009849,ENSMUST00000105387:ENSMUST00000218143,ENSMUST00000105390:ENSMUST00000218143,ENSMUST00000150828:ENSMUST00000218143,ENSMUST00000172833:LNC_009849,ENSMUST00000139282:ENSMUST00000218143,ENSMUST00000138035:ENSMUST00000218143,Novel_006934:LNC_0098…
Organismal Systems	Circulatory system	Adrenergic signaling in cardiomyocytes	ko04261	20	599	1.10748e-05	0.000192425	Novel_002858:LNC_004047,ENSMUST00000050905:LNC_009686,ENSMUST00000050905:LNC_009688,ENSMUST00000030185:LNC_009686,ENSMUST00000030185:LNC_009688,ENSMUST00000113684:LNC_009686,ENSMUST00000113684:LNC_009688,ENSMUST00000113685:LNC_009686,ENSMUST00000113685:LNC_009688,ENSMUST00000113695:LNC_009686,ENSMUST00000113695:LNC_009688,ENSMUST00000113707:LNC_009686,ENSMUST00000113707:LNC_009688,ENSMUST00000113…
Organismal Systems	Excretory system	Endocrine and other factor-regulated calcium reabsorption	ko04961	17	183	2.10878e-11	2.9312e-09	ENSMUST00000072362:LNC_009849,ENSMUST00000091087:LNC_009849,ENSMUST00000115404:LNC_009849,ENSMUST00000074359:ENSMUST00000125318,ENSMUST00000074359:ENSMUST00000137742,ENSMUST00000172833:LNC_009849,ENSMUST00000085450:ENSMUST00000125318,ENSMUST00000085450:ENSMUST00000137742,ENSMUST00000172482:LNC_009849,ENSMUST00000075162:ENSMUST00000125318,ENSMUST00000075162:ENSMUST00000137742,ENSMUST00000174050:LN…
Cellular Processes	Cell growth and death	Necroptosis	ko04217	17	449	1.02532e-05	0.000192425	ENSMUST00000129878:ENSMUST00000149172,ENSMUST00000023689:ENSMUST00000149172,Novel_000382:LNC_000304,ENSMUST00000036126:LNC_002795,ENSMUST00000139503:ENSMUST00000149172,Novel_002748:ENSMUST00000149172,Novel_002746:ENSMUST00000149172,ENSMUST00000117836:ENSMUST00000149172,ENSMUST00000194434:LNC_000304,ENSMUST00000033394:LNC_008747,ENSMUST00000023693:ENSMUST00000149172,ENSMUST00000023687:ENSMUST00000…
Environmental Information Processing	Signaling molecules and interaction	Cytokine-cytokine receptor interaction	ko04060	17	622	0.00052211	0.00558256	ENSMUST00000129878:ENSMUST00000149172,ENSMUST00000023689:ENSMUST00000149172,ENSMUST00000160764:ENSMUST00000149172,ENSMUST00000139503:ENSMUST00000149172,Novel_003410:LNC_004742,Novel_002748:ENSMUST00000149172,ENSMUST00000023691:ENSMUST00000149172,ENSMUST00000117836:ENSMUST00000149172,Novel_002746:ENSMUST00000149172,ENSMUST00000025914:LNC_004742,ENSMUST00000023687:ENSMUST00000149172,ENSMUST00000023…
Cellular Processes	Transport and catabolism	Endocytosis	ko04144	16	1052	0.11089	0.342526	ENSMUST00000091087:LNC_009849,ENSMUST00000115404:LNC_009849,ENSMUST00000072362:LNC_009849,ENSMUST00000212381:LNC_007479,ENSMUST00000172482:LNC_009849,ENSMUST00000197513:LNC_007479,ENSMUST00000172833:LNC_009849,Novel_005183:LNC_007479,ENSMUST00000199856:LNC_007479,Novel_006934:LNC_009849,Novel_006935:LNC_009849,Novel_006933:LNC_009849,ENSMUST00000174050:LNC_009849,ENSMUST00000173397:LNC_009849,ENS…
Organismal Systems	Circulatory system	Cardiac muscle contraction	ko04260	15	255	1.55668e-07	7.21263e-06	ENSMUST00000113695:LNC_009686,ENSMUST00000113695:LNC_009688,ENSMUST00000113685:LNC_009686,ENSMUST00000113685:LNC_009688,ENSMUST00000113689:LNC_009686,ENSMUST00000113689:LNC_009688,ENSMUST00000113696:LNC_009686,ENSMUST00000113696:LNC_009688,ENSMUST00000113707:LNC_009686,ENSMUST00000113707:LNC_009688,ENSMUST00000034928:LNC_009686,ENSMUST00000034928:LNC_009688,ENSMUST00000113693:LNC_009686,ENSMUST00…
Environmental Information Processing	Signal transduction	Jak-STAT signaling pathway	ko04630	14	512	0.00157087	0.0114922	ENSMUST00000023691:ENSMUST00000149172,ENSMUST00000117836:ENSMUST00000149172,Novel_002746:ENSMUST00000149172,ENSMUST00000139503:ENSMUST00000149172,ENSMUST00000089042:ENSMUST00000149172,ENSMUST00000134491:ENSMUST00000149172,Novel_002748:ENSMUST00000149172,ENSMUST00000023687:ENSMUST00000149172,ENSMUST00000023693:ENSMUST00000149172,Novel_002747:ENSMUST00000149172,ENSMUST00000117748:ENSMUST00000149172…
Organismal Systems	Nervous system	Synaptic vesicle cycle	ko04721	13	253	4.63675e-06	0.000107418	ENSMUST00000173397:LNC_009849,ENSMUST00000015719:LNC_004194,ENSMUST00000172482:LNC_009849,ENSMUST00000167352:LNC_004194,ENSMUST00000165766:LNC_009849,ENSMUST00000172833:LNC_009849,ENSMUST00000091087:LNC_009849,ENSMUST00000115404:LNC_009849,Novel_006934:LNC_009849,Novel_006935:LNC_009849,Novel_006933:LNC_009849,ENSMUST00000174050:LNC_009849,ENSMUST00000072362:LNC_009849
Organismal Systems	Immune system	NOD-like receptor signaling pathway	ko04621	13	483	0.00260646	0.0171253	Novel_002747:ENSMUST00000149172,ENSMUST00000117748:ENSMUST00000149172,ENSMUST00000023693:ENSMUST00000149172,ENSMUST00000023689:ENSMUST00000149172,ENSMUST00000033394:LNC_008747,ENSMUST00000129878:ENSMUST00000149172,ENSMUST00000035648:LNC_004630,ENSMUST00000117836:ENSMUST00000149172,Novel_002746:ENSMUST00000149172,ENSMUST00000134491:ENSMUST00000149172,ENSMUST00000025912:LNC_004742,ENSMUST0000013950…
Organismal Systems	Immune system	Natural killer cell mediated cytotoxicity	ko04650	12	394	0.00136754	0.0110168	ENSMUST00000023693:ENSMUST00000149172,ENSMUST00000023687:ENSMUST00000149172,ENSMUST00000117748:ENSMUST00000149172,Novel_002747:ENSMUST00000149172,ENSMUST00000129878:ENSMUST00000149172,ENSMUST00000023689:ENSMUST00000149172,ENSMUST00000117836:ENSMUST00000149172,Novel_002746:ENSMUST00000149172,ENSMUST00000089042:ENSMUST00000149172,ENSMUST00000139503:ENSMUST00000149172,ENSMUST00000134491:ENSMUST00000…
Organismal Systems	Development	Osteoclast differentiation	ko04380	12	442	0.00349753	0.0211372	ENSMUST00000023693:ENSMUST00000149172,ENSMUST00000023687:ENSMUST00000149172,Novel_002747:ENSMUST00000149172,ENSMUST00000117748:ENSMUST00000149172,ENSMUST00000129878:ENSMUST00000149172,ENSMUST00000023689:ENSMUST00000149172,ENSMUST00000117836:ENSMUST00000149172,Novel_002746:ENSMUST00000149172,ENSMUST00000139503:ENSMUST00000149172,ENSMUST00000089042:ENSMUST00000149172,ENSMUST00000134491:ENSMUST00000…
Cellular Processes	Cell growth and death	Meiosis - yeast	ko04113	11	174	3.51925e-06	9.78351e-05	Novel_002857:LNC_004047,ENSMUST00000153867:LNC_007720,ENSMUST00000233988:LNC_004047,ENSMUST00000148094:LNC_007720,ENSMUST00000147920:LNC_007720,ENSMUST00000002839:LNC_004047,ENSMUST00000148879:LNC_007720,ENSMUST00000000505:LNC_007720,Novel_002858:LNC_004047,ENSMUST00000155902:LNC_007720,ENSMUST00000139983:LNC_007720
Organismal Systems	Immune system	Toll-like receptor signaling pathway	ko04620	11	343	0.00142663	0.0110168	Novel_002746:ENSMUST00000149172,ENSMUST00000117836:ENSMUST00000149172,ENSMUST00000134491:ENSMUST00000149172,ENSMUST00000139503:ENSMUST00000149172,ENSMUST00000089042:ENSMUST00000149172,Novel_002747:ENSMUST00000149172,ENSMUST00000117748:ENSMUST00000149172,ENSMUST00000023693:ENSMUST00000149172,ENSMUST00000023689:ENSMUST00000149172,ENSMUST00000033394:LNC_008747,ENSMUST00000129878:ENSMUST00000149172
Cellular Processes	Cellular community - eukaryotes	Focal adhesion	ko04510	11	748	0.191142	0.466119	ENSMUST00000113423:LNC_004742,ENSMUST00000136687:LNC_008609,ENSMUST00000025914:LNC_004742,ENSMUST00000025910:LNC_004742,ENSMUST00000130048:LNC_004742,ENSMUST00000113426:LNC_004742,ENSMUST00000145463:LNC_004742,ENSMUST00000033182:LNC_008609,ENSMUST00000163389:LNC_008609,ENSMUST00000141410:LNC_004742,Novel_003410:LNC_004742
Environmental Information Processing	Signal transduction	Ras signaling pathway	ko04014	11	887	0.366507	0.749184	ENSMUST00000113423:LNC_004742,ENSMUST00000227123:LNC_002863,ENSMUST00000022697:LNC_002863,ENSMUST00000077354:ENSMUST00000125318,ENSMUST00000077354:ENSMUST00000137742,ENSMUST00000025910:LNC_004742,ENSMUST00000025914:LNC_004742,ENSMUST00000130048:LNC_004742,ENSMUST00000113426:LNC_004742,ENSMUST00000145463:LNC_004742,Novel_003410:LNC_004742,ENSMUST00000141410:LNC_004742
Metabolism	Lipid metabolism	Glycerolipid metabolism	ko00561	10	168	1.64822e-05	0.000254558	ENSMUST00000146899:ENSMUST00000218143,ENSMUST00000105389:ENSMUST00000218143,ENSMUST00000105390:ENSMUST00000218143,ENSMUST00000150828:ENSMUST00000218143,ENSMUST00000166360:ENSMUST00000218143,ENSMUST00000105387:ENSMUST00000218143,ENSMUST00000001240:ENSMUST00000218143,ENSMUST00000105388:ENSMUST00000218143,ENSMUST00000139282:ENSMUST00000218143,ENSMUST00000138035:ENSMUST00000218143
Metabolism	Lipid metabolism	Glycerophospholipid metabolism	ko00564	10	340	0.00426369	0.0246938	ENSMUST00000105390:ENSMUST00000218143,ENSMUST00000150828:ENSMUST00000218143,ENSMUST00000105389:ENSMUST00000218143,ENSMUST00000146899:ENSMUST00000218143,ENSMUST00000105387:ENSMUST00000218143,ENSMUST00000166360:ENSMUST00000218143,ENSMUST00000105388:ENSMUST00000218143,ENSMUST00000001240:ENSMUST00000218143,ENSMUST00000138035:ENSMUST00000218143,ENSMUST00000139282:ENSMUST00000218143
Cellular Processes	Cell growth and death	Apoptosis	ko04210	10	504	0.0495252	0.181158	ENSMUST00000036126:LNC_002795,ENSMUST00000113423:LNC_004742,Novel_000382:LNC_000304,ENSMUST00000033394:LNC_008747,ENSMUST00000194434:LNC_000304,ENSMUST00000025910:LNC_004742,ENSMUST00000027777:LNC_000304,ENSMUST00000113426:LNC_004742,ENSMUST00000145463:LNC_004742,ENSMUST00000141410:LNC_004742
Organismal Systems	Endocrine system	Renin-angiotensin system	ko04614	9	74	1.12192e-07	7.21263e-06	ENSMUST00000073713:ENSMUST00000125318,ENSMUST00000073713:ENSMUST00000137742,ENSMUST00000074359:ENSMUST00000125318,ENSMUST00000074359:ENSMUST00000137742,ENSMUST00000107392:LNC_008540,ENSMUST00000049004:LNC_008540,ENSMUST00000206144:ENSMUST00000125318,ENSMUST00000206144:ENSMUST00000137742,ENSMUST00000075162:ENSMUST00000125318,ENSMUST00000075162:ENSMUST00000137742,ENSMUST00000205502:LNC_008540,ENSMU…
Organismal Systems	Aging	Longevity regulating pathway - worm	ko04212	9	253	0.00188873	0.0131267	ENSMUST00000058856:LNC_005020,ENSMUST00000036126:LNC_002795,ENSMUST00000041331:LNC_005020,Novel_000382:LNC_000304,ENSMUST00000026221:LNC_005020,ENSMUST00000194434:LNC_000304,ENSMUST00000027777:LNC_000304,Novel_003465:LNC_005020,ENSMUST00000026220:LNC_005020
Organismal Systems	Endocrine system	PPAR signaling pathway	ko03320	9	267	0.00271048	0.0171253	ENSMUST00000026221:LNC_005020,ENSMUST00000023559:ENSMUST00000209728,ENSMUST00000058856:LNC_005020,ENSMUST00000041331:LNC_005020,ENSMUST00000136687:LNC_008609,Novel_003465:LNC_005020,ENSMUST00000026220:LNC_005020,ENSMUST00000163389:LNC_008609,ENSMUST00000033182:LNC_008609
Genetic Information Processing	Translation	Ribosome	ko03010	9	411	0.0363544	0.140368	ENSMUST00000176887:LNC_008609,ENSMUST00000176498:LNC_008609,ENSMUST00000127896:LNC_009686,ENSMUST00000127896:LNC_009688,ENSMUST00000124482:LNC_008609,ENSMUST00000146573:LNC_009686,ENSMUST00000146573:LNC_009688,ENSMUST00000040917:LNC_009686,ENSMUST00000040917:LNC_009688,ENSMUST00000033170:LNC_008609,ENSMUST00000062674:LNC_001047,ENSMUST00000068408:LNC_001047
Environmental Information Processing	Signal transduction	AMPK signaling pathway	ko04152	9	466	0.0689053	0.239446	ENSMUST00000026220:LNC_005020,Novel_002858:LNC_004047,Novel_003465:LNC_005020,ENSMUST00000002839:LNC_004047,ENSMUST00000041331:LNC_005020,ENSMUST00000058856:LNC_005020,ENSMUST00000233988:LNC_004047,ENSMUST00000026221:LNC_005020,Novel_002857:LNC_004047
Environmental Information Processing	Signal transduction	Wnt signaling pathway	ko04310	9	534	0.128498	0.365338	ENSMUST00000154212:LNC_001047,ENSMUST00000025912:LNC_004742,ENSMUST00000167303:LNC_008587,ENSMUST00000020349:LNC_001047,ENSMUST00000165122:LNC_008587,ENSMUST00000105359:LNC_001047,ENSMUST00000067495:LNC_008587,ENSMUST00000140828:LNC_001047,ENSMUST00000138909:LNC_001047
Organismal Systems	Nervous system	Dopaminergic synapse	ko04728	9	535	0.129532	0.365338	ENSMUST00000211770:LNC_008628,Novel_002857:LNC_004047,ENSMUST00000210238:LNC_008628,ENSMUST00000210074:LNC_008628,ENSMUST00000233988:LNC_004047,ENSMUST00000047321:LNC_008628,ENSMUST00000002839:LNC_004047,ENSMUST00000025912:LNC_004742,Novel_002858:LNC_004047
Genetic Information Processing	Translation	mRNA surveillance pathway	ko03015	8	323	0.0253871	0.113832	ENSMUST00000092305:LNC_001047,ENSMUST00000105361:LNC_001047,ENSMUST00000233988:LNC_004047,ENSMUST00000105362:LNC_001047,ENSMUST00000156935:LNC_001047,Novel_002857:LNC_004047,Novel_002858:LNC_004047,ENSMUST00000002839:LNC_004047
Metabolism	Energy metabolism	Oxidative phosphorylation	ko00190	8	326	0.0266215	0.115637	ENSMUST00000105364:LNC_001047,ENSMUST00000232101:LNC_002559,Novel_001747:LNC_002559,ENSMUST00000015719:LNC_004194,ENSMUST00000020361:LNC_001047,ENSMUST00000225978:LNC_002559,ENSMUST00000022286:LNC_002559,ENSMUST00000167352:LNC_004194
Cellular Processes	Cellular community - eukaryotes	Signaling pathways regulating pluripotency of stem cells	ko04550	8	523	0.2089	0.500641	ENSMUST00000020349:LNC_001047,ENSMUST00000167303:LNC_008587,ENSMUST00000105359:LNC_001047,ENSMUST00000165122:LNC_008587,ENSMUST00000067495:LNC_008587,ENSMUST00000138909:LNC_001047,ENSMUST00000140828:LNC_001047,ENSMUST00000154212:LNC_001047
Environmental Information Processing	Signal transduction	Hippo signaling pathway	ko04390	8	567	0.273748	0.613726	ENSMUST00000165122:LNC_008587,ENSMUST00000105359:LNC_001047,ENSMUST00000167303:LNC_008587,ENSMUST00000020349:LNC_001047,ENSMUST00000140828:LNC_001047,ENSMUST00000138909:LNC_001047,ENSMUST00000067495:LNC_008587,ENSMUST00000154212:LNC_001047
Environmental Information Processing	Signal transduction	cGMP - PKG signaling pathway	ko04022	8	629	0.372494	0.750386	ENSMUST00000113423:LNC_004742,ENSMUST00000115090:LNC_007479,ENSMUST00000030834:LNC_007479,ENSMUST00000145463:LNC_004742,ENSMUST00000025912:LNC_004742,ENSMUST00000141410:LNC_004742,ENSMUST00000025910:LNC_004742,ENSMUST00000113426:LNC_004742
Genetic Information Processing	Replication and repair	DNA replication	ko03030	7	90	5.74315e-05	0.000798297	ENSMUST00000147920:LNC_007720,ENSMUST00000139983:LNC_007720,ENSMUST00000155902:LNC_007720,ENSMUST00000153867:LNC_007720,ENSMUST00000148094:LNC_007720,ENSMUST00000148879:LNC_007720,ENSMUST00000000505:LNC_007720
Environmental Information Processing	Membrane transport	ABC transporters	ko02010	7	141	0.000907224	0.00840694	Novel_005182:LNC_007479,ENSMUST00000115077:LNC_007479,ENSMUST00000198166:LNC_007479,Novel_005181:LNC_007479,ENSMUST00000073076:LNC_007479,ENSMUST00000151535:LNC_007479,ENSMUST00000138168:LNC_007479
Cellular Processes	Cell growth and death	Cell cycle - yeast	ko04111	7	208	0.00785554	0.0404415	ENSMUST00000148879:LNC_007720,ENSMUST00000000505:LNC_007720,ENSMUST00000153867:LNC_007720,ENSMUST00000148094:LNC_007720,ENSMUST00000155902:LNC_007720,ENSMUST00000139983:LNC_007720,ENSMUST00000147920:LNC_007720
Environmental Information Processing	Signal transduction	VEGF signaling pathway	ko04370	7	236	0.0149395	0.0716068	ENSMUST00000141410:LNC_004742,ENSMUST00000145463:LNC_004742,ENSMUST00000113426:LNC_004742,ENSMUST00000030834:LNC_007479,ENSMUST00000113423:LNC_004742,ENSMUST00000115090:LNC_007479,ENSMUST00000025910:LNC_004742
Cellular Processes	Transport and catabolism	Lysosome	ko04142	7	390	0.133	0.365338	ENSMUST00000151318:LNC_007720,ENSMUST00000224622:LNC_004630,ENSMUST00000019662:LNC_007720,ENSMUST00000225520:LNC_004630,ENSMUST00000075657:LNC_008540,ENSMUST00000033184:LNC_008609,ENSMUST00000025357:LNC_004630
Cellular Processes	Cell growth and death	Cell cycle	ko04110	7	405	0.15239	0.399164	ENSMUST00000000505:LNC_007720,ENSMUST00000148879:LNC_007720,ENSMUST00000155902:LNC_007720,ENSMUST00000148094:LNC_007720,ENSMUST00000153867:LNC_007720,ENSMUST00000139983:LNC_007720,ENSMUST00000147920:LNC_007720
Environmental Information Processing	Signal transduction	Sphingolipid signaling pathway	ko04071	7	407	0.155071	0.399164	ENSMUST00000025912:LNC_004742,Novel_002857:LNC_004047,ENSMUST00000002839:LNC_004047,ENSMUST00000115090:LNC_007479,Novel_002858:LNC_004047,ENSMUST00000233988:LNC_004047,ENSMUST00000030834:LNC_007479
Genetic Information Processing	Transcription	Spliceosome	ko03040	7	422	0.175849	0.444419	ENSMUST00000106319:LNC_006587,ENSMUST00000147077:LNC_006587,ENSMUST00000106317:LNC_006587,ENSMUST00000106321:LNC_006587,ENSMUST00000106318:LNC_006587,ENSMUST00000056458:LNC_006587,ENSMUST00000001818:LNC_005370
Organismal Systems	Nervous system	Retrograde endocannabinoid signaling	ko04723	7	519	0.331941	0.699088	ENSMUST00000025912:LNC_004742,Novel_001747:LNC_002559,ENSMUST00000225978:LNC_002559,ENSMUST00000022286:LNC_002559,ENSMUST00000232101:LNC_002559,ENSMUST00000105364:LNC_001047,ENSMUST00000020361:LNC_001047
Cellular Processes	Transport and catabolism	Autophagy - animal	ko04140	7	525	0.342376	0.710303	ENSMUST00000113426:LNC_004742,ENSMUST00000035648:LNC_004630,ENSMUST00000113423:LNC_004742,ENSMUST00000025910:LNC_004742,ENSMUST00000141410:LNC_004742,ENSMUST00000059401:LNC_007479,ENSMUST00000145463:LNC_004742
Cellular Processes	Cell motility	Regulation of actin cytoskeleton	ko04810	7	802	0.766678	1	ENSMUST00000138909:LNC_001047,ENSMUST00000140828:LNC_001047,ENSMUST00000227123:LNC_002863,ENSMUST00000022697:LNC_002863,ENSMUST00000105359:LNC_001047,ENSMUST00000154212:LNC_001047,ENSMUST00000020349:LNC_001047
Environmental Information Processing	Signal transduction	Rap1 signaling pathway	ko04015	7	873	0.835402	1	ENSMUST00000077354:ENSMUST00000125318,ENSMUST00000077354:ENSMUST00000137742,ENSMUST00000025912:LNC_004742,Novel_003410:LNC_004742,ENSMUST00000022697:LNC_002863,ENSMUST00000025914:LNC_004742,ENSMUST00000227123:LNC_002863,ENSMUST00000130048:LNC_004742
Organismal Systems	Sensory system	Olfactory transduction	ko04740	7	2935	1	1	ENSMUST00000213101:LNC_002795,ENSMUST00000213238:LNC_002795,ENSMUST00000073561:LNC_002795,ENSMUST00000214290:LNC_002795,ENSMUST00000078075:LNC_002795,ENSMUST00000205373:LNC_002795,ENSMUST00000074674:LNC_002795
Organismal Systems	Digestive system	Vitamin digestion and absorption	ko04977	6	71	0.000123195	0.00155674	ENSMUST00000186190:LNC_000028,Novel_000203:LNC_000028,Novel_000204:LNC_000028,ENSMUST00000191471:LNC_000028,ENSMUST00000186096:LNC_000028,ENSMUST00000095062:LNC_000028
Metabolism	Amino acid metabolism	Arginine and proline metabolism	ko00330	6	149	0.00584199	0.0324815	ENSMUST00000030834:LNC_007479,ENSMUST00000020359:LNC_001047,ENSMUST00000105363:LNC_001047,ENSMUST00000115090:LNC_007479,ENSMUST00000001304:LNC_002334,Novel_001481:LNC_002334
Genetic Information Processing	Transcription	Basal transcription factors	ko03022	6	157	0.0074832	0.0400064	ENSMUST00000139276:LNC_007720,ENSMUST00000110937:LNC_007720,ENSMUST00000048698:LNC_007720,ENSMUST00000141116:LNC_008609,ENSMUST00000110936:LNC_007720,ENSMUST00000123415:LNC_007720
Metabolism	Overview	Fatty acid metabolism	ko01212	6	185	0.0158484	0.073431	Novel_003465:LNC_005020,ENSMUST00000026220:LNC_005020,ENSMUST00000026221:LNC_005020,ENSMUST00000058856:LNC_005020,ENSMUST00000023559:ENSMUST00000209728,ENSMUST00000041331:LNC_005020
Cellular Processes	Cell growth and death	Apoptosis - fly	ko04214	6	237	0.0451365	0.169567	ENSMUST00000166123:LNC_002334,ENSMUST00000194434:LNC_000304,ENSMUST00000222388:LNC_002334,ENSMUST00000036126:LNC_002795,ENSMUST00000027777:LNC_000304,Novel_000382:LNC_000304
Organismal Systems	Digestive system	Gastric acid secretion	ko04971	6	260	0.0647647	0.230828	ENSMUST00000025912:LNC_004742,ENSMUST00000115047:LNC_007479,ENSMUST00000115049:LNC_007479,ENSMUST00000141966:LNC_007479,ENSMUST00000080067:LNC_007479,ENSMUST00000155598:LNC_007479
Organismal Systems	Digestive system	Salivary secretion	ko04970	6	283	0.0886888	0.300677	ENSMUST00000025912:LNC_004742,ENSMUST00000115047:LNC_007479,ENSMUST00000115049:LNC_007479,ENSMUST00000141966:LNC_007479,ENSMUST00000080067:LNC_007479,ENSMUST00000155598:LNC_007479
Cellular Processes	Transport and catabolism	Peroxisome	ko04146	6	290	0.0968107	0.312946	ENSMUST00000025904:LNC_004742,ENSMUST00000002840:LNC_004047,Novel_003065:LNC_004047,ENSMUST00000023559:ENSMUST00000209728,ENSMUST00000149261:LNC_004742,ENSMUST00000173091:LNC_004742
Organismal Systems	Digestive system	Pancreatic secretion	ko04972	6	323	0.140107	0.374516	ENSMUST00000115049:LNC_007479,ENSMUST00000115047:LNC_007479,ENSMUST00000025912:LNC_004742,ENSMUST00000155598:LNC_007479,ENSMUST00000080067:LNC_007479,ENSMUST00000141966:LNC_007479
Organismal Systems	Endocrine system	Thyroid hormone signaling pathway	ko04919	6	476	0.411122	0.816371	ENSMUST00000113423:LNC_004742,ENSMUST00000025910:LNC_004742,ENSMUST00000113426:LNC_004742,ENSMUST00000145463:LNC_004742,ENSMUST00000141410:LNC_004742,ENSMUST00000025912:LNC_004742
Environmental Information Processing	Signaling molecules and interaction	Cell adhesion molecules (CAMs)	ko04514	6	498	0.453063	0.874664	ENSMUST00000110748:LNC_002180,ENSMUST00000020939:LNC_002180,ENSMUST00000084309:LNC_006587,ENSMUST00000218540:LNC_002180,ENSMUST00000094823:LNC_006587,ENSMUST00000220126:LNC_002180
Cellular Processes	Cellular community - eukaryotes	Tight junction	ko04530	6	637	0.688972	1	ENSMUST00000094823:LNC_006587,Novel_006078:LNC_008747,ENSMUST00000033407:LNC_008747,Novel_006079:LNC_008747,ENSMUST00000103079:LNC_008747,ENSMUST00000084309:LNC_006587
Metabolism	Lipid metabolism	Biosynthesis of unsaturated fatty acids	ko01040	5	75	0.0013485	0.0110168	ENSMUST00000058856:LNC_005020,ENSMUST00000041331:LNC_005020,Novel_003465:LNC_005020,ENSMUST00000026221:LNC_005020,ENSMUST00000026220:LNC_005020
Organismal Systems	Digestive system	Bile secretion	ko04976	5	242	0.123751	0.365338	ENSMUST00000115047:LNC_007479,ENSMUST00000115049:LNC_007479,ENSMUST00000155598:LNC_007479,ENSMUST00000080067:LNC_007479,ENSMUST00000141966:LNC_007479
Environmental Information Processing	Signal transduction	ErbB signaling pathway	ko04012	5	412	0.461182	0.878141	ENSMUST00000145463:LNC_004742,ENSMUST00000141410:LNC_004742,ENSMUST00000113423:LNC_004742,ENSMUST00000025910:LNC_004742,ENSMUST00000113426:LNC_004742
Organismal Systems	Nervous system	Neurotrophin signaling pathway	ko04722	5	545	0.704393	1	ENSMUST00000113423:LNC_004742,ENSMUST00000025910:LNC_004742,ENSMUST00000113426:LNC_004742,ENSMUST00000145463:LNC_004742,ENSMUST00000141410:LNC_004742
Organismal Systems	Endocrine system	Insulin signaling pathway	ko04910	5	577	0.749892	1	ENSMUST00000145463:LNC_004742,ENSMUST00000141410:LNC_004742,ENSMUST00000113423:LNC_004742,ENSMUST00000025910:LNC_004742,ENSMUST00000113426:LNC_004742
Organismal Systems	Development	Axon guidance	ko04360	5	746	0.907759	1	ENSMUST00000163389:LNC_008609,ENSMUST00000198990:LNC_007479,ENSMUST00000033182:LNC_008609,ENSMUST00000136687:LNC_008609,ENSMUST00000030814:LNC_007479
Environmental Information Processing	Signal transduction	cAMP signaling pathway	ko04024	5	804	0.936898	1	ENSMUST00000113426:LNC_004742,ENSMUST00000025910:LNC_004742,ENSMUST00000113423:LNC_004742,ENSMUST00000141410:LNC_004742,ENSMUST00000145463:LNC_004742
Environmental Information Processing	Signal transduction	MAPK signaling pathway	ko04010	5	1050	0.989238	1	ENSMUST00000042065:ENSMUST00000209728,ENSMUST00000022697:LNC_002863,ENSMUST00000232240:ENSMUST00000209728,ENSMUST00000231988:ENSMUST00000209728,ENSMUST00000227123:LNC_002863
Organismal Systems	Environmental adaptation	Circadian rhythm - fly	ko04711	4	37	0.000674853	0.00670032	ENSMUST00000210238:LNC_008628,ENSMUST00000211770:LNC_008628,ENSMUST00000047321:LNC_008628,ENSMUST00000210074:LNC_008628
Genetic Information Processing	Replication and repair	Base excision repair	ko03410	4	106	0.02841	0.119666	ENSMUST00000194434:LNC_000304,Novel_000382:LNC_000304,ENSMUST00000036126:LNC_002795,ENSMUST00000027777:LNC_000304
Organismal Systems	Environmental adaptation	Circadian rhythm	ko04710	4	108	0.0301446	0.123238	ENSMUST00000210074:LNC_008628,ENSMUST00000210238:LNC_008628,ENSMUST00000047321:LNC_008628,ENSMUST00000211770:LNC_008628
Genetic Information Processing	Folding, sorting and degradation	SNARE interactions in vesicular transport	ko04130	4	113	0.0347495	0.138005	Novel_002994:LNC_004194,ENSMUST00000137989:LNC_004194,ENSMUST00000135824:LNC_004194,ENSMUST00000015725:LNC_004194
Metabolism	Metabolism of other amino acids	Glutathione metabolism	ko00480	4	176	0.124788	0.365338	ENSMUST00000206235:LNC_008540,ENSMUST00000205502:LNC_008540,ENSMUST00000049004:LNC_008540,ENSMUST00000107392:LNC_008540
Organismal Systems	Immune system	Hematopoietic cell lineage	ko04640	4	229	0.237037	0.549136	ENSMUST00000206235:LNC_008540,ENSMUST00000205502:LNC_008540,ENSMUST00000049004:LNC_008540,ENSMUST00000107392:LNC_008540
Environmental Information Processing	Signal transduction	TGF-beta signaling pathway	ko04350	4	244	0.27237	0.613726	ENSMUST00000022287:LNC_002559,ENSMUST00000225068:LNC_002559,ENSMUST00000223640:LNC_002559,ENSMUST00000231252:LNC_002559
Organismal Systems	Endocrine system	Melanogenesis	ko04916	4	359	0.545708	0.998072	ENSMUST00000067495:LNC_008587,ENSMUST00000025912:LNC_004742,ENSMUST00000167303:LNC_008587,ENSMUST00000165122:LNC_008587
Cellular Processes	Cell growth and death	Oocyte meiosis	ko04114	4	407	0.64406	1	Novel_002857:LNC_004047,ENSMUST00000002839:LNC_004047,ENSMUST00000233988:LNC_004047,Novel_002858:LNC_004047
Organismal Systems	Sensory system	Inflammatory mediator regulation of TRP channels	ko04750	4	413	0.655321	1	ENSMUST00000025912:LNC_004742,ENSMUST00000077354:ENSMUST00000125318,ENSMUST00000077354:ENSMUST00000137742,ENSMUST00000049346:LNC_007479,ENSMUST00000196296:LNC_007479
Environmental Information Processing	Signal transduction	HIF-1 signaling pathway	ko04066	4	432	0.689383	1	ENSMUST00000030834:LNC_007479,ENSMUST00000023687:ENSMUST00000149172,ENSMUST00000115090:LNC_007479,Novel_002748:ENSMUST00000149172
Organismal Systems	Immune system	Platelet activation	ko04611	4	442	0.706327	1	ENSMUST00000030834:LNC_007479,ENSMUST00000115090:LNC_007479,ENSMUST00000025912:LNC_004742,ENSMUST00000040772:LNC_004742
Organismal Systems	Nervous system	Glutamatergic synapse	ko04724	4	514	0.808677	1	ENSMUST00000107938:ENSMUST00000125318,ENSMUST00000107938:ENSMUST00000137742,ENSMUST00000025912:LNC_004742,ENSMUST00000107935:ENSMUST00000125318,ENSMUST00000107935:ENSMUST00000137742,ENSMUST00000107934:ENSMUST00000125318,ENSMUST00000107934:ENSMUST00000137742
Environmental Information Processing	Signal transduction	Calcium signaling pathway	ko04020	4	663	0.929571	1	ENSMUST00000025912:LNC_004742,ENSMUST00000070181:LNC_000304,ENSMUST00000030834:LNC_007479,ENSMUST00000115090:LNC_007479
Metabolism	Glycan biosynthesis and metabolism	Glycosaminoglycan biosynthesis - chondroitin sulfate / dermatan sulfate	ko00532	3	40	0.00925624	0.0459506	ENSMUST00000197318:LNC_007479,ENSMUST00000121863:LNC_007479,ENSMUST00000088295:LNC_007479
Metabolism	Amino acid metabolism	Glycine, serine and threonine metabolism	ko00260	3	107	0.110409	0.342526	ENSMUST00000105363:LNC_001047,ENSMUST00000020359:LNC_001047,ENSMUST00000002846:LNC_004047
Organismal Systems	Endocrine system	Estrogen signaling pathway	ko04915	3	398	0.806593	1	ENSMUST00000025912:LNC_004742,ENSMUST00000030834:LNC_007479,ENSMUST00000115090:LNC_007479
Environmental Information Processing	Signal transduction	Apelin signaling pathway	ko04371	3	522	0.922843	1	ENSMUST00000115090:LNC_007479,ENSMUST00000030834:LNC_007479,ENSMUST00000025912:LNC_004742
Environmental Information Processing	Signal transduction	mTOR signaling pathway	ko04150	3	553	0.939526	1	ENSMUST00000067495:LNC_008587,ENSMUST00000165122:LNC_008587,ENSMUST00000167303:LNC_008587
Organismal Systems	Endocrine system	Oxytocin signaling pathway	ko04921	3	588	0.954321	1	ENSMUST00000030834:LNC_007479,ENSMUST00000115090:LNC_007479,ENSMUST00000025912:LNC_004742
Metabolism	Amino acid metabolism	Arginine biosynthesis	ko00220	2	59	0.134045	0.365338	ENSMUST00000030834:LNC_007479,ENSMUST00000115090:LNC_007479
Organismal Systems	Excretory system	Collecting duct acid secretion	ko04966	2	73	0.187226	0.464721	ENSMUST00000167352:LNC_004194,ENSMUST00000015719:LNC_004194
Metabolism	Carbohydrate metabolism	Galactose metabolism	ko00052	2	98	0.286765	0.632704	ENSMUST00000094190:ENSMUST00000192263,ENSMUST00000167334:ENSMUST00000192263
Metabolism	Carbohydrate metabolism	Starch and sucrose metabolism	ko00500	2	104	0.310717	0.672962	ENSMUST00000167334:ENSMUST00000192263,ENSMUST00000094190:ENSMUST00000192263
Cellular Processes	Transport and catabolism	Autophagy - other eukaryotes	ko04136	2	105	0.314694	0.672962	ENSMUST00000035648:LNC_004630,ENSMUST00000059401:LNC_007479
Organismal Systems	Digestive system	Carbohydrate digestion and absorption	ko04973	2	153	0.494545	0.928943	ENSMUST00000094190:ENSMUST00000192263,ENSMUST00000167334:ENSMUST00000192263
Organismal Systems	Immune system	RIG-I-like receptor signaling pathway	ko04622	2	202	0.644441	1	ENSMUST00000033394:LNC_008747,ENSMUST00000035648:LNC_004630
Cellular Processes	Transport and catabolism	Autophagy - yeast	ko04138	2	240	0.734776	1	ENSMUST00000059401:LNC_007479,ENSMUST00000035648:LNC_004630
Organismal Systems	Immune system	Th1 and Th2 cell differentiation	ko04658	2	255	0.764675	1	Novel_002748:ENSMUST00000149172,ENSMUST00000023687:ENSMUST00000149172
Metabolism	Carbohydrate metabolism	Inositol phosphate metabolism	ko00562	2	291	0.824732	1	ENSMUST00000070181:LNC_000304,ENSMUST00000025912:LNC_004742
Organismal Systems	Immune system	Th17 cell differentiation	ko04659	2	321	0.863863	1	Novel_002748:ENSMUST00000149172,ENSMUST00000023687:ENSMUST00000149172
Environmental Information Processing	Signal transduction	Phosphatidylinositol signaling system	ko04070	2	374	0.914011	1	ENSMUST00000070181:LNC_000304,ENSMUST00000025912:LNC_004742
Organismal Systems	Immune system	Leukocyte transendothelial migration	ko04670	2	420	0.942934	1	ENSMUST00000094823:LNC_006587,ENSMUST00000084309:LNC_006587
Cellular Processes	Transport and catabolism	Phagosome	ko04145	2	468	0.963139	1	ENSMUST00000015719:LNC_004194,ENSMUST00000167352:LNC_004194
Genetic Information Processing	Translation	RNA transport	ko03013	2	569	0.985663	1	ENSMUST00000222388:LNC_002334,ENSMUST00000166123:LNC_002334
Environmental Information Processing	Signaling molecules and interaction	Neuroactive ligand-receptor interaction	ko04080	2	854	0.999118	1	ENSMUST00000079793:LNC_008628,ENSMUST00000041676:LNC_004560
Metabolism	Xenobiotics biodegradation and metabolism	Caprolactam degradation	ko00930	1	9	0.0933224	0.308853	ENSMUST00000023559:ENSMUST00000209728
Metabolism	Xenobiotics biodegradation and metabolism	Aminobenzoate degradation	ko00627	1	24	0.229946	0.541736	ENSMUST00000023559:ENSMUST00000209728
Metabolism	Metabolism of other amino acids	Taurine and hypotaurine metabolism	ko00430	1	53	0.438542	0.858554	ENSMUST00000035804:LNC_004630
Metabolism	Carbohydrate metabolism	Butanoate metabolism	ko00650	1	72	0.543569	0.998072	ENSMUST00000023559:ENSMUST00000209728
Metabolism	Metabolism of other amino acids	beta-Alanine metabolism	ko00410	1	94	0.640928	1	ENSMUST00000023559:ENSMUST00000209728
Environmental Information Processing	Signal transduction	Hippo signaling pathway - multiple species	ko04392	1	106	0.684988	1	ENSMUST00000078482:LNC_008609
Metabolism	Carbohydrate metabolism	Propanoate metabolism	ko00640	1	111	0.701714	1	ENSMUST00000023559:ENSMUST00000209728
Metabolism	Amino acid metabolism	Tryptophan metabolism	ko00380	1	123	0.738329	1	ENSMUST00000023559:ENSMUST00000209728
Organismal Systems	Sensory system	Phototransduction - fly	ko04745	1	133	0.765391	1	ENSMUST00000025912:LNC_004742
Cellular Processes	Cell growth and death	Apoptosis - multiple species	ko04215	1	148	0.800836	1	ENSMUST00000033394:LNC_008747
Metabolism	Amino acid metabolism	Valine, leucine and isoleucine degradation	ko00280	1	156	0.817501	1	ENSMUST00000023559:ENSMUST00000209728
Environmental Information Processing	Signal transduction	Notch signaling pathway	ko04330	1	159	0.823385	1	ENSMUST00000041012:LNC_004047
Metabolism	Lipid metabolism	Fatty acid degradation	ko00071	1	165	0.834591	1	ENSMUST00000023559:ENSMUST00000209728
Metabolism	Amino acid metabolism	Cysteine and methionine metabolism	ko00270	1	176	0.853325	1	ENSMUST00000035804:LNC_004630
Genetic Information Processing	Translation	Ribosome biogenesis in eukaryotes	ko03008	1	217	0.906316	1	ENSMUST00000042556:ENSMUST00000218143
Organismal Systems	Endocrine system	Thyroid hormone synthesis	ko04918	1	217	0.906316	1	ENSMUST00000025912:LNC_004742
Organismal Systems	Nervous system	Long-term depression	ko04730	1	222	0.911302	1	ENSMUST00000025912:LNC_004742
Organismal Systems	Sensory system	Taste transduction	ko04742	1	225	0.914166	1	ENSMUST00000042026:LNC_005020
Metabolism	Amino acid metabolism	Lysine degradation	ko00310	1	229	0.917842	1	ENSMUST00000023559:ENSMUST00000209728
Organismal Systems	Immune system	Toll and Imd signaling pathway	ko04624	1	231	0.91962	1	ENSMUST00000033394:LNC_008747
Organismal Systems	Immune system	IL-17 signaling pathway	ko04657	1	235	0.923063	1	ENSMUST00000033394:LNC_008747
Cellular Processes	Transport and catabolism	Mitophagy - animal	ko04137	1	258	0.940187	1	ENSMUST00000059401:LNC_007479
Organismal Systems	Endocrine system	Renin secretion	ko04924	1	266	0.945204	1	ENSMUST00000025912:LNC_004742
Cellular Processes	Cellular community - eukaryotes	Gap junction	ko04540	1	292	0.958786	1	ENSMUST00000025912:LNC_004742
Organismal Systems	Nervous system	Long-term potentiation	ko04720	1	298	0.961408	1	ENSMUST00000025912:LNC_004742
Environmental Information Processing	Signal transduction	Hippo signaling pathway -fly	ko04391	1	308	0.965415	1	ENSMUST00000078482:LNC_008609
Metabolism	Overview	Carbon metabolism	ko01200	1	343	0.976439	1	ENSMUST00000023559:ENSMUST00000209728
Organismal Systems	Endocrine system	Aldosterone synthesis and secretion	ko04925	1	367	0.981895	1	ENSMUST00000025912:LNC_004742
Organismal Systems	Endocrine system	GnRH signaling pathway	ko04912	1	378	0.983954	1	ENSMUST00000025912:LNC_004742
Organismal Systems	Endocrine system	Insulin secretion	ko04911	1	380	0.984303	1	ENSMUST00000025912:LNC_004742
Organismal Systems	Endocrine system	Glucagon signaling pathway	ko04922	1	382	0.984644	1	ENSMUST00000025912:LNC_004742
Environmental Information Processing	Signal transduction	TNF signaling pathway	ko04668	1	385	0.985142	1	ENSMUST00000033394:LNC_008747
Organismal Systems	Nervous system	Serotonergic synapse	ko04726	1	408	0.988459	1	ENSMUST00000025912:LNC_004742
Organismal Systems	Circulatory system	Vascular smooth muscle contraction	ko04270	1	457	0.993266	1	ENSMUST00000025912:LNC_004742
Organismal Systems	Environmental adaptation	Circadian entrainment	ko04713	1	466	0.993901	1	ENSMUST00000025912:LNC_004742
Organismal Systems	Nervous system	Cholinergic synapse	ko04725	1	472	0.99429	1	ENSMUST00000025912:LNC_004742
Environmental Information Processing	Signal transduction	FoxO signaling pathway	ko04068	1	487	0.995159	1	ENSMUST00000035648:LNC_004630
Organismal Systems	Immune system	Chemokine signaling pathway	ko04062	1	635	0.999054	1	ENSMUST00000025912:LNC_004742

## Sheet: co_location.lncRNA.ADNS_vs_ADF
co_location.lncRNA.ADNS_vs_ADF
Pathway Hierarchy1	Pathway Hierarchy2	KEGG Pathway	Pathway ID	Gene Number	Background number	P-Value	Q-Value	Gene IDs
Environmental Information Processing	Signal transduction	MAPK signaling pathway	ko04010	27	1050	0.0077132	0.0393373	ENSMUST00000094665:LNC_005299,ENSMUST00000076095:LNC_007399,ENSMUST00000054651:LNC_005299,ENSMUST00000206272:LNC_008679,ENSMUST00000050201:LNC_008679,ENSMUST00000046901:LNC_007399,ENSMUST00000057669:LNC_008679,ENSMUST00000110896:LNC_007399,ENSMUST00000035952:ENSMUST00000196720,ENSMUST00000205657:LNC_008679,ENSMUST00000091328:LNC_008679,ENSMUST00000110897:LNC_007399,ENSMUST00000003612:LNC_001440,E…
Environmental Information Processing	Signal transduction	PI3K-Akt signaling pathway	ko04151	26	1138	0.0328502	0.122587	ENSMUST00000110896:LNC_007399,ENSMUST00000057669:LNC_008679,ENSMUST00000134491:ENSMUST00000149172,ENSMUST00000023693:ENSMUST00000149172,ENSMUST00000117748:ENSMUST00000149172,ENSMUST00000089042:ENSMUST00000149172,ENSMUST00000205657:LNC_008679,ENSMUST00000035952:ENSMUST00000196720,Novel_002858:LNC_004047,ENSMUST00000206272:LNC_008679,ENSMUST00000076095:LNC_007399,ENSMUST00000129878:ENSMUST000001491…
Environmental Information Processing	Signaling molecules and interaction	Cytokine-cytokine receptor interaction	ko04060	22	622	0.000336121	0.00307182	ENSMUST00000046901:LNC_007399,Novel_002746:ENSMUST00000149172,ENSMUST00000117836:ENSMUST00000149172,ENSMUST00000160764:ENSMUST00000149172,ENSMUST00000076095:LNC_007399,ENSMUST00000129878:ENSMUST00000149172,Novel_002747:ENSMUST00000149172,ENSMUST00000117441:LNC_008153,ENSMUST00000023693:ENSMUST00000149172,ENSMUST00000117748:ENSMUST00000149172,ENSMUST00000089042:ENSMUST00000149172,ENSMUST0000011089…
Environmental Information Processing	Signal transduction	cGMP - PKG signaling pathway	ko04022	22	629	0.00039079	0.00332172	Novel_007326:LNC_010448,Novel_007323:LNC_010448,ENSMUST00000162619:LNC_007285,ENSMUST00000091328:LNC_008679,ENSMUST00000127935:LNC_008966,ENSMUST00000161490:LNC_007285,ENSMUST00000125758:LNC_008966,ENSMUST00000110082:ENSMUST00000223300,Novel_007327:LNC_010448,ENSMUST00000114479:LNC_010448,Novel_007324:LNC_010448,ENSMUST00000050201:LNC_008679,ENSMUST00000206272:LNC_008679,ENSMUST00000162147:LNC_00…
Metabolism	Energy metabolism	Oxidative phosphorylation	ko00190	20	326	2.38385e-07	1.25639e-05	Novel_007142:LNC_010140,Novel_007149:LNC_010140,ENSMUST00000010007:LNC_007073,Novel_007151:LNC_010140,ENSMUST00000232101:LNC_002559,Novel_001747:LNC_002559,Novel_007140:LNC_010140,Novel_007141:LNC_010140,Novel_007148:LNC_010140,ENSMUST00000020361:LNC_001047,Novel_007143:LNC_010140,ENSMUST00000105364:LNC_001047,Novel_007145:LNC_010140,Novel_007150:LNC_010140,Novel_007146:LNC_010140,Novel_007144:LN…
Cellular Processes	Cell growth and death	Necroptosis	ko04217	20	449	2.92577e-05	0.00049738	ENSMUST00000129878:ENSMUST00000149172,ENSMUST00000094665:LNC_005299,ENSMUST00000054651:LNC_005299,Novel_002747:ENSMUST00000149172,Novel_002746:ENSMUST00000149172,ENSMUST00000117836:ENSMUST00000149172,ENSMUST00000134491:ENSMUST00000149172,Novel_002748:ENSMUST00000149172,ENSMUST00000117748:ENSMUST00000149172,ENSMUST00000023693:ENSMUST00000149172,ENSMUST00000089042:ENSMUST00000149172,ENSMUST00000057…
Organismal Systems	Nervous system	Retrograde endocannabinoid signaling	ko04723	19	519	0.000553117	0.00445405	Novel_001747:LNC_002559,ENSMUST00000205657:LNC_008679,ENSMUST00000232101:LNC_002559,ENSMUST00000057669:LNC_008679,Novel_007151:LNC_010140,Novel_007142:LNC_010140,ENSMUST00000020361:LNC_001047,Novel_007141:LNC_010140,ENSMUST00000050201:LNC_008679,ENSMUST00000206272:LNC_008679,Novel_007146:LNC_010140,Novel_007150:LNC_010140,Novel_007145:LNC_010140,Novel_006459:LNC_009210,ENSMUST00000105364:LNC_0010…
Organismal Systems	Endocrine system	Insulin signaling pathway	ko04910	19	577	0.00188617	0.0115434	ENSMUST00000057669:LNC_008679,ENSMUST00000026973:LNC_007399,ENSMUST00000001204:ENSMUST00000223300,ENSMUST00000205657:LNC_008679,ENSMUST00000230560:LNC_003311,ENSMUST00000206272:LNC_008679,ENSMUST00000147505:LNC_007399,ENSMUST00000129851:LNC_007399,ENSMUST00000110082:ENSMUST00000223300,ENSMUST00000050201:LNC_008679,ENSMUST00000168846:LNC_003311,ENSMUST00000155833:LNC_007399,ENSMUST00000134762:LNC_…
Organismal Systems	Circulatory system	Adrenergic signaling in cardiomyocytes	ko04261	19	599	0.00284732	0.0160102	ENSMUST00000206272:LNC_008679,ENSMUST00000050201:LNC_008679,ENSMUST00000002839:LNC_004047,ENSMUST00000110082:ENSMUST00000223300,ENSMUST00000114479:LNC_010448,Novel_007327:LNC_010448,Novel_007324:LNC_010448,ENSMUST00000001204:ENSMUST00000223300,ENSMUST00000057669:LNC_008679,Novel_007325:LNC_010448,ENSMUST00000088429:LNC_010448,Novel_007328:LNC_010448,Novel_002858:LNC_004047,ENSMUST00000205657:LNC_…
Cellular Processes	Cellular community - eukaryotes	Gap junction	ko04540	18	292	8.82487e-07	2.70041e-05	ENSMUST00000091328:LNC_008679,ENSMUST00000110897:LNC_007399,ENSMUST00000162619:LNC_007285,ENSMUST00000077577:LNC_003311,ENSMUST00000097014:LNC_003311,ENSMUST00000161490:LNC_007285,Novel_002318:LNC_003311,ENSMUST00000050201:LNC_008679,ENSMUST00000046901:LNC_007399,ENSMUST00000162147:LNC_007285,ENSMUST00000076095:LNC_007399,ENSMUST00000206272:LNC_008679,ENSMUST00000134214:LNC_003311,ENSMUST00000031…
Environmental Information Processing	Signal transduction	MAPK signaling pathway - fly	ko04013	18	335	6.07958e-06	0.000132882	Novel_006138:LNC_008805,Novel_006136:LNC_008805,ENSMUST00000165239:LNC_008805,ENSMUST00000005578:LNC_008805,ENSMUST00000169392:LNC_008805,ENSMUST00000169266:LNC_008805,ENSMUST00000091328:LNC_008679,ENSMUST00000057669:LNC_008679,ENSMUST00000205657:LNC_008679,Novel_006137:LNC_008805,ENSMUST00000163320:LNC_008805,ENSMUST00000163901:LNC_008805,ENSMUST00000206272:LNC_008679,ENSMUST00000164820:LNC_0088…
Organismal Systems	Immune system	Natural killer cell mediated cytotoxicity	ko04650	17	394	0.000165612	0.00180991	ENSMUST00000023689:ENSMUST00000149172,ENSMUST00000139503:ENSMUST00000149172,ENSMUST00000091328:LNC_008679,ENSMUST00000023687:ENSMUST00000149172,ENSMUST00000023693:ENSMUST00000149172,ENSMUST00000117748:ENSMUST00000149172,ENSMUST00000089042:ENSMUST00000149172,ENSMUST00000205657:LNC_008679,Novel_002748:ENSMUST00000149172,ENSMUST00000134491:ENSMUST00000149172,ENSMUST00000057669:LNC_008679,ENSMUST0000…
Organismal Systems	Development	Osteoclast differentiation	ko04380	17	442	0.000617048	0.00472042	ENSMUST00000139503:ENSMUST00000149172,ENSMUST00000023689:ENSMUST00000149172,ENSMUST00000023687:ENSMUST00000149172,ENSMUST00000091328:LNC_008679,ENSMUST00000089042:ENSMUST00000149172,ENSMUST00000023693:ENSMUST00000149172,ENSMUST00000205657:LNC_008679,ENSMUST00000117748:ENSMUST00000149172,ENSMUST00000057669:LNC_008679,ENSMUST00000134491:ENSMUST00000149172,Novel_002748:ENSMUST00000149172,ENSMUST0000…
Environmental Information Processing	Signal transduction	Calcium signaling pathway	ko04020	17	663	0.0308192	0.120225	Novel_006459:LNC_009210,ENSMUST00000025402:LNC_004494,Novel_001803:ENSMUST00000221369,ENSMUST00000038101:ENSMUST00000221369,Novel_007326:LNC_010448,Novel_001802:ENSMUST00000221369,Novel_007323:LNC_010448,Novel_007325:LNC_010448,ENSMUST00000001204:ENSMUST00000223300,ENSMUST00000088429:LNC_010448,Novel_007328:LNC_010448,ENSMUST00000209846:ENSMUST00000221369,ENSMUST00000076605:LNC_004494,ENSMUST0000…
Environmental Information Processing	Signal transduction	cAMP signaling pathway	ko04024	17	804	0.122898	0.318703	ENSMUST00000206272:LNC_008679,ENSMUST00000051864:ENSMUST00000163493,Novel_007324:LNC_010448,ENSMUST00000114479:LNC_010448,Novel_007327:LNC_010448,ENSMUST00000110082:ENSMUST00000223300,ENSMUST00000050201:LNC_008679,Novel_007325:LNC_010448,ENSMUST00000057669:LNC_008679,ENSMUST00000001204:ENSMUST00000223300,ENSMUST00000205657:LNC_008679,Novel_007328:LNC_010448,ENSMUST00000088429:LNC_010448,ENSMUST00…
Environmental Information Processing	Signal transduction	Ras signaling pathway	ko04014	17	887	0.216909	0.467423	ENSMUST00000091328:LNC_008679,ENSMUST00000110897:LNC_007399,ENSMUST00000198644:ENSMUST00000196720,ENSMUST00000090071:LNC_005299,ENSMUST00000106925:ENSMUST00000196720,ENSMUST00000046901:LNC_007399,ENSMUST00000110082:ENSMUST00000223300,ENSMUST00000050201:LNC_008679,ENSMUST00000094665:LNC_005299,ENSMUST00000054651:LNC_005299,ENSMUST00000206272:LNC_008679,ENSMUST00000076095:LNC_007399,ENSMUST00000205…
Environmental Information Processing	Signal transduction	Jak-STAT signaling pathway	ko04630	16	512	0.0067445	0.0355831	ENSMUST00000018485:LNC_008153,Novel_002748:ENSMUST00000149172,ENSMUST00000134491:ENSMUST00000149172,ENSMUST00000023693:ENSMUST00000149172,ENSMUST00000089042:ENSMUST00000149172,ENSMUST00000117748:ENSMUST00000149172,ENSMUST00000129878:ENSMUST00000149172,ENSMUST00000117441:LNC_008153,Novel_002747:ENSMUST00000149172,ENSMUST00000117836:ENSMUST00000149172,Novel_002746:ENSMUST00000149172,ENSMUST00000160…
Metabolism	Amino acid metabolism	Lysine degradation	ko00310	15	229	3.39062e-06	8.64607e-05	ENSMUST00000066854:LNC_007513,ENSMUST00000178486:LNC_003311,ENSMUST00000184363:LNC_003311,ENSMUST00000114399:LNC_007513,Novel_005205:LNC_007513,ENSMUST00000142080:LNC_007513,ENSMUST00000023741:LNC_003311,ENSMUST00000075812:LNC_007513,ENSMUST00000155880:LNC_007513,Novel_005204:LNC_007513,ENSMUST00000114397:LNC_007513,ENSMUST00000191973:LNC_003311,ENSMUST00000058096:LNC_007513,Novel_002317:LNC_0033…
Organismal Systems	Immune system	Toll-like receptor signaling pathway	ko04620	15	343	0.000341313	0.00307182	ENSMUST00000129878:ENSMUST00000149172,ENSMUST00000206272:LNC_008679,ENSMUST00000091328:LNC_008679,Novel_002747:ENSMUST00000149172,ENSMUST00000117836:ENSMUST00000149172,Novel_002746:ENSMUST00000149172,ENSMUST00000139503:ENSMUST00000149172,ENSMUST00000023689:ENSMUST00000149172,ENSMUST00000050201:LNC_008679,ENSMUST00000057669:LNC_008679,ENSMUST00000134491:ENSMUST00000149172,ENSMUST00000023693:ENSMUS…
Organismal Systems	Immune system	NOD-like receptor signaling pathway	ko04621	15	483	0.0090052	0.044445	ENSMUST00000206272:LNC_008679,ENSMUST00000129878:ENSMUST00000149172,Novel_002747:ENSMUST00000149172,ENSMUST00000091328:LNC_008679,ENSMUST00000139503:ENSMUST00000149172,ENSMUST00000117836:ENSMUST00000149172,Novel_002746:ENSMUST00000149172,ENSMUST00000023689:ENSMUST00000149172,ENSMUST00000050201:LNC_008679,ENSMUST00000057669:LNC_008679,ENSMUST00000134491:ENSMUST00000149172,ENSMUST00000023693:ENSMUS…
Cellular Processes	Cell growth and death	Apoptosis	ko04210	15	504	0.0128703	0.0615363	ENSMUST00000091328:LNC_008679,ENSMUST00000206272:LNC_008679,ENSMUST00000097014:LNC_003311,ENSMUST00000077577:LNC_003311,ENSMUST00000106005:LNC_008733,ENSMUST00000050201:LNC_008679,ENSMUST00000026580:LNC_008733,ENSMUST00000106925:ENSMUST00000196720,ENSMUST00000057669:LNC_008679,ENSMUST00000035952:ENSMUST00000196720,ENSMUST00000134214:LNC_003311,Novel_002319:LNC_003311,ENSMUST00000205657:LNC_008679…
Organismal Systems	Digestive system	Salivary secretion	ko04970	14	283	0.000153027	0.00180101	ENSMUST00000001204:ENSMUST00000223300,Novel_007325:LNC_010448,ENSMUST00000088429:LNC_010448,ENSMUST00000031277:LNC_007285,ENSMUST00000161490:LNC_007285,Novel_007328:LNC_010448,ENSMUST00000162147:LNC_007285,ENSMUST00000162619:LNC_007285,Novel_007323:LNC_010448,Novel_007327:LNC_010448,ENSMUST00000110082:ENSMUST00000223300,ENSMUST00000114479:LNC_010448,Novel_007324:LNC_010448,Novel_007326:LNC_010448
Environmental Information Processing	Signal transduction	Phospholipase D signaling pathway	ko04072	14	557	0.0535252	0.175035	ENSMUST00000050201:LNC_008679,ENSMUST00000046901:LNC_007399,ENSMUST00000053913:LNC_007621,ENSMUST00000110897:LNC_007399,ENSMUST00000091328:LNC_008679,ENSMUST00000054651:LNC_005299,ENSMUST00000206272:LNC_008679,ENSMUST00000076095:LNC_007399,ENSMUST00000094665:LNC_005299,Novel_005049:LNC_007621,ENSMUST00000090071:LNC_005299,ENSMUST00000205657:LNC_008679,ENSMUST00000110896:LNC_007399,ENSMUST00000057…
Cellular Processes	Cell motility	Regulation of actin cytoskeleton	ko04810	14	802	0.360754	0.634428	ENSMUST00000057669:LNC_008679,ENSMUST00000105359:LNC_001047,ENSMUST00000110896:LNC_007399,ENSMUST00000138909:LNC_001047,ENSMUST00000020349:LNC_001047,ENSMUST00000205657:LNC_008679,ENSMUST00000091328:LNC_008679,ENSMUST00000110897:LNC_007399,ENSMUST00000154212:LNC_001047,ENSMUST00000076095:LNC_007399,ENSMUST00000206272:LNC_008679,ENSMUST00000050201:LNC_008679,ENSMUST00000140828:LNC_001047,ENSMUST00…
Environmental Information Processing	Signal transduction	Rap1 signaling pathway	ko04015	14	873	0.483116	0.778072	ENSMUST00000110082:ENSMUST00000223300,ENSMUST00000046901:LNC_007399,ENSMUST00000050201:LNC_008679,ENSMUST00000206272:LNC_008679,ENSMUST00000076095:LNC_007399,ENSMUST00000110897:LNC_007399,ENSMUST00000091328:LNC_008679,ENSMUST00000205657:LNC_008679,ENSMUST00000198644:ENSMUST00000196720,ENSMUST00000035952:ENSMUST00000196720,ENSMUST00000106925:ENSMUST00000196720,ENSMUST00000057669:LNC_008679,ENSMUST…
Organismal Systems	Nervous system	Long-term depression	ko04730	13	222	4.85181e-05	0.000742326	ENSMUST00000057669:LNC_008679,ENSMUST00000090071:LNC_005299,ENSMUST00000205657:LNC_008679,ENSMUST00000161490:LNC_007285,Novel_006459:LNC_009210,ENSMUST00000031277:LNC_007285,ENSMUST00000054651:LNC_005299,ENSMUST00000206272:LNC_008679,ENSMUST00000162619:LNC_007285,ENSMUST00000094665:LNC_005299,ENSMUST00000162147:LNC_007285,ENSMUST00000091328:LNC_008679,ENSMUST00000050201:LNC_008679
Metabolism	Overview	Biosynthesis of amino acids	ko01230	13	254	0.000187046	0.00190787	ENSMUST00000052761:LNC_010448,ENSMUST00000026576:LNC_008733,ENSMUST00000032934:LNC_008679,ENSMUST00000055409:LNC_001440,ENSMUST00000151137:LNC_008679,ENSMUST00000205336:LNC_008679,ENSMUST00000087566:LNC_008679,ENSMUST00000106348:LNC_008679,ENSMUST00000211654:LNC_008733,Novel_006332:LNC_008733,ENSMUST00000133514:LNC_008679,ENSMUST00000205890:LNC_008679,ENSMUST00000141355:LNC_008679
Metabolism	Overview	Carbon metabolism	ko01200	13	343	0.00292998	0.0160102	ENSMUST00000010007:LNC_007073,ENSMUST00000032934:LNC_008679,ENSMUST00000026576:LNC_008733,ENSMUST00000052761:LNC_010448,ENSMUST00000141355:LNC_008679,ENSMUST00000205890:LNC_008679,ENSMUST00000133514:LNC_008679,Novel_006332:LNC_008733,ENSMUST00000106348:LNC_008679,ENSMUST00000211654:LNC_008733,ENSMUST00000087566:LNC_008679,ENSMUST00000205336:LNC_008679,ENSMUST00000151137:LNC_008679
Organismal Systems	Circulatory system	Vascular smooth muscle contraction	ko04270	13	457	0.0271046	0.112194	ENSMUST00000125758:LNC_008966,ENSMUST00000005751:LNC_008966,ENSMUST00000127935:LNC_008966,ENSMUST00000090071:LNC_005299,ENSMUST00000205657:LNC_008679,ENSMUST00000001204:ENSMUST00000223300,ENSMUST00000057669:LNC_008679,ENSMUST00000050201:LNC_008679,ENSMUST00000110082:ENSMUST00000223300,ENSMUST00000091328:LNC_008679,ENSMUST00000206272:LNC_008679,ENSMUST00000054651:LNC_005299,ENSMUST00000094665:LNC_…
Cellular Processes	Cellular community - eukaryotes	Signaling pathways regulating pluripotency of stem cells	ko04550	13	523	0.0655071	0.204542	ENSMUST00000091328:LNC_008679,ENSMUST00000154212:LNC_001047,ENSMUST00000206272:LNC_008679,ENSMUST00000164993:LNC_002586,ENSMUST00000050201:LNC_008679,ENSMUST00000140828:LNC_001047,ENSMUST00000105359:LNC_001047,ENSMUST00000057669:LNC_008679,ENSMUST00000042603:LNC_002586,ENSMUST00000138909:LNC_001047,ENSMUST00000019701:LNC_010448,ENSMUST00000205657:LNC_008679,ENSMUST00000020349:LNC_001047
Organismal Systems	Endocrine system	Oxytocin signaling pathway	ko04921	13	588	0.128072	0.322177	ENSMUST00000050201:LNC_008679,ENSMUST00000229297:LNC_003311,ENSMUST00000110082:ENSMUST00000223300,ENSMUST00000091328:LNC_008679,ENSMUST00000094665:LNC_005299,ENSMUST00000054651:LNC_005299,ENSMUST00000206272:LNC_008679,ENSMUST00000230560:LNC_003311,ENSMUST00000168846:LNC_003311,ENSMUST00000205657:LNC_008679,ENSMUST00000090071:LNC_005299,ENSMUST00000001204:ENSMUST00000223300,ENSMUST00000057669:LNC_…
Organismal Systems	Immune system	Platelet activation	ko04611	12	442	0.0441378	0.157049	ENSMUST00000050201:LNC_008679,ENSMUST00000162147:LNC_007285,ENSMUST00000091328:LNC_008679,ENSMUST00000054651:LNC_005299,ENSMUST00000206272:LNC_008679,ENSMUST00000094665:LNC_005299,ENSMUST00000162619:LNC_007285,ENSMUST00000161490:LNC_007285,ENSMUST00000031277:LNC_007285,ENSMUST00000090071:LNC_005299,ENSMUST00000205657:LNC_008679,ENSMUST00000057669:LNC_008679
Cellular Processes	Transport and catabolism	Phagosome	ko04145	12	468	0.0623528	0.198749	ENSMUST00000134214:LNC_003311,ENSMUST00000173108:LNC_008679,ENSMUST00000106364:LNC_008679,Novel_002319:LNC_003311,ENSMUST00000032949:LNC_008679,Novel_002318:LNC_003311,ENSMUST00000077577:LNC_003311,ENSMUST00000097014:LNC_003311,ENSMUST00000131415:LNC_008679,ENSMUST00000173116:LNC_008679,ENSMUST00000135087:LNC_008679,ENSMUST00000205515:LNC_008679
Metabolism	Carbohydrate metabolism	Pentose phosphate pathway	ko00030	11	77	2.96441e-08	4.53556e-06	Novel_006332:LNC_008733,ENSMUST00000141355:LNC_008679,ENSMUST00000133514:LNC_008679,ENSMUST00000205890:LNC_008679,ENSMUST00000087566:LNC_008679,ENSMUST00000151137:LNC_008679,ENSMUST00000205336:LNC_008679,ENSMUST00000211654:LNC_008733,ENSMUST00000106348:LNC_008679,ENSMUST00000026576:LNC_008733,ENSMUST00000032934:LNC_008679
Organismal Systems	Endocrine system	Regulation of lipolysis in adipocyte	ko04923	11	219	0.00066789	0.00486606	ENSMUST00000064151:LNC_008733,Novel_006334:LNC_008733,ENSMUST00000162147:LNC_007285,ENSMUST00000169665:LNC_008733,ENSMUST00000162619:LNC_007285,ENSMUST00000030136:LNC_006790,ENSMUST00000165487:LNC_008733,ENSMUST00000054945:LNC_006790,ENSMUST00000031277:LNC_007285,ENSMUST00000161490:LNC_007285,ENSMUST00000164016:LNC_008733
Environmental Information Processing	Signal transduction	TGF-beta signaling pathway	ko04350	11	244	0.001598	0.0101872	ENSMUST00000164993:LNC_002586,ENSMUST00000206272:LNC_008679,ENSMUST00000022287:LNC_002559,ENSMUST00000231252:LNC_002559,ENSMUST00000225068:LNC_002559,ENSMUST00000091328:LNC_008679,ENSMUST00000050201:LNC_008679,ENSMUST00000223640:LNC_002559,ENSMUST00000042603:LNC_002586,ENSMUST00000057669:LNC_008679,ENSMUST00000205657:LNC_008679
Cellular Processes	Cell growth and death	Oocyte meiosis	ko04114	11	407	0.053769	0.175035	ENSMUST00000091328:LNC_008679,Novel_002857:LNC_004047,ENSMUST00000206272:LNC_008679,ENSMUST00000233988:LNC_004047,ENSMUST00000050201:LNC_008679,ENSMUST00000110082:ENSMUST00000223300,ENSMUST00000002839:LNC_004047,ENSMUST00000001204:ENSMUST00000223300,ENSMUST00000057669:LNC_008679,Novel_002858:LNC_004047,ENSMUST00000205657:LNC_008679
Organismal Systems	Environmental adaptation	Circadian entrainment	ko04713	11	466	0.111101	0.293077	ENSMUST00000162147:LNC_007285,ENSMUST00000091328:LNC_008679,ENSMUST00000206272:LNC_008679,ENSMUST00000162619:LNC_007285,ENSMUST00000050201:LNC_008679,ENSMUST00000110082:ENSMUST00000223300,ENSMUST00000001204:ENSMUST00000223300,ENSMUST00000057669:LNC_008679,ENSMUST00000031277:LNC_007285,ENSMUST00000161490:LNC_007285,ENSMUST00000205657:LNC_008679
Environmental Information Processing	Signal transduction	Wnt signaling pathway	ko04310	11	534	0.208141	0.465178	ENSMUST00000029453:ENSMUST00000196720,ENSMUST00000029453:LNC_006035,ENSMUST00000105359:LNC_001047,ENSMUST00000001534:LNC_001440,ENSMUST00000138909:LNC_001047,ENSMUST00000020349:LNC_001047,ENSMUST00000168312:ENSMUST00000196720,ENSMUST00000168312:LNC_006035,ENSMUST00000159388:ENSMUST00000196720,ENSMUST00000159388:LNC_006035,ENSMUST00000161021:ENSMUST00000196720,ENSMUST00000154212:LNC_001047,ENSMUST…
Organismal Systems	Nervous system	Dopaminergic synapse	ko04728	11	535	0.209786	0.465178	ENSMUST00000233988:LNC_004047,ENSMUST00000108411:LNC_008805,ENSMUST00000002839:LNC_004047,ENSMUST00000110082:ENSMUST00000223300,Novel_002857:LNC_004047,ENSMUST00000076605:LNC_004494,ENSMUST00000025402:LNC_004494,Novel_006459:LNC_009210,Novel_002858:LNC_004047,ENSMUST00000071739:LNC_008805,ENSMUST00000001204:ENSMUST00000223300
Environmental Information Processing	Signaling molecules and interaction	Neuroactive ligand-receptor interaction	ko04080	11	854	0.770531	0.959029	ENSMUST00000017455:LNC_001440,ENSMUST00000165183:ENSMUST00000163493,ENSMUST00000017460:LNC_001440,ENSMUST00000127381:LNC_001440,Novel_001802:ENSMUST00000221369,ENSMUST00000038101:ENSMUST00000221369,Novel_001803:ENSMUST00000221369,ENSMUST00000170554:LNC_001440,ENSMUST00000051864:ENSMUST00000163493,ENSMUST00000177304:LNC_001440,ENSMUST00000209846:ENSMUST00000221369
Metabolism	Lipid metabolism	Biosynthesis of unsaturated fatty acids	ko01040	10	75	2.46351e-07	1.25639e-05	ENSMUST00000120927:LNC_002258,ENSMUST00000021653:LNC_002258,ENSMUST00000021652:LNC_002258,ENSMUST00000223080:LNC_002258,ENSMUST00000221229:LNC_002258,ENSMUST00000220901:LNC_002258,ENSMUST00000168120:LNC_002258,ENSMUST00000046422:LNC_002258,ENSMUST00000128162:LNC_002258,ENSMUST00000072505:LNC_002258
Metabolism	Lipid metabolism	Fatty acid elongation	ko00062	10	83	6.4704e-07	2.47493e-05	ENSMUST00000128162:LNC_002258,ENSMUST00000046422:LNC_002258,ENSMUST00000072505:LNC_002258,ENSMUST00000021653:LNC_002258,ENSMUST00000021652:LNC_002258,ENSMUST00000120927:LNC_002258,ENSMUST00000168120:LNC_002258,ENSMUST00000220901:LNC_002258,ENSMUST00000223080:LNC_002258,ENSMUST00000221229:LNC_002258
Metabolism	Amino acid metabolism	Arginine and proline metabolism	ko00330	10	149	0.000116871	0.00149011	ENSMUST00000138477:LNC_001673,ENSMUST00000151218:LNC_001673,ENSMUST00000126840:LNC_001673,ENSMUST00000020359:LNC_001047,ENSMUST00000105363:LNC_001047,ENSMUST00000135653:LNC_001673,ENSMUST00000129499:LNC_001673,ENSMUST00000019050:LNC_001673,ENSMUST00000093107:LNC_001673,ENSMUST00000174616:LNC_001673
Organismal Systems	Endocrine system	GnRH signaling pathway	ko04912	10	378	0.0713588	0.218358	ENSMUST00000090071:LNC_005299,ENSMUST00000205657:LNC_008679,ENSMUST00000057669:LNC_008679,ENSMUST00000001204:ENSMUST00000223300,ENSMUST00000110082:ENSMUST00000223300,ENSMUST00000050201:LNC_008679,ENSMUST00000054651:LNC_005299,ENSMUST00000206272:LNC_008679,ENSMUST00000094665:LNC_005299,ENSMUST00000091328:LNC_008679
Organismal Systems	Endocrine system	Glucagon signaling pathway	ko04922	10	382	0.0753154	0.225946	ENSMUST00000032936:LNC_008679,ENSMUST00000229297:LNC_003311,ENSMUST00000110082:ENSMUST00000223300,ENSMUST00000206353:LNC_008679,ENSMUST00000230560:LNC_003311,ENSMUST00000206477:LNC_008679,ENSMUST00000205786:LNC_008679,ENSMUST00000168846:LNC_003311,ENSMUST00000001204:ENSMUST00000223300,ENSMUST00000206570:LNC_008679
Environmental Information Processing	Signal transduction	Apelin signaling pathway	ko04371	10	522	0.291012	0.563605	ENSMUST00000205657:LNC_008679,ENSMUST00000168846:LNC_003311,ENSMUST00000230560:LNC_003311,ENSMUST00000057669:LNC_008679,ENSMUST00000001204:ENSMUST00000223300,ENSMUST00000229297:LNC_003311,ENSMUST00000110082:ENSMUST00000223300,ENSMUST00000050201:LNC_008679,ENSMUST00000206272:LNC_008679,ENSMUST00000091328:LNC_008679
Organismal Systems	Nervous system	Neurotrophin signaling pathway	ko04722	10	545	0.336904	0.606428	ENSMUST00000035952:ENSMUST00000196720,ENSMUST00000205657:LNC_008679,ENSMUST00000198644:ENSMUST00000196720,ENSMUST00000001204:ENSMUST00000223300,ENSMUST00000057669:LNC_008679,ENSMUST00000106925:ENSMUST00000196720,ENSMUST00000050201:LNC_008679,ENSMUST00000110082:ENSMUST00000223300,ENSMUST00000091328:LNC_008679,ENSMUST00000206272:LNC_008679
Organismal Systems	Immune system	Th1 and Th2 cell differentiation	ko04658	9	255	0.0185474	0.0834635	ENSMUST00000205657:LNC_008679,ENSMUST00000018485:LNC_008153,ENSMUST00000057669:LNC_008679,Novel_002748:ENSMUST00000149172,ENSMUST00000050201:LNC_008679,ENSMUST00000206272:LNC_008679,ENSMUST00000023687:ENSMUST00000149172,ENSMUST00000117441:LNC_008153,ENSMUST00000091328:LNC_008679
Environmental Information Processing	Signal transduction	Sphingolipid signaling pathway	ko04071	9	407	0.182303	0.433253	ENSMUST00000002839:LNC_004047,ENSMUST00000050201:LNC_008679,ENSMUST00000233988:LNC_004047,ENSMUST00000206272:LNC_008679,Novel_002857:LNC_004047,ENSMUST00000091328:LNC_008679,ENSMUST00000205657:LNC_008679,Novel_002858:LNC_004047,ENSMUST00000057669:LNC_008679
Organismal Systems	Nervous system	Serotonergic synapse	ko04726	9	408	0.184062	0.433253	ENSMUST00000094665:LNC_005299,ENSMUST00000206272:LNC_008679,ENSMUST00000054651:LNC_005299,ENSMUST00000091328:LNC_008679,ENSMUST00000050201:LNC_008679,ENSMUST00000057669:LNC_008679,ENSMUST00000205657:LNC_008679,ENSMUST00000090071:LNC_005299,Novel_006459:LNC_009210
Environmental Information Processing	Signaling molecules and interaction	Cell adhesion molecules (CAMs)	ko04514	9	498	0.365507	0.635484	ENSMUST00000110748:LNC_002190,ENSMUST00000020939:LNC_002190,ENSMUST00000108911:LNC_005468,ENSMUST00000220082:LNC_002190,ENSMUST00000218431:LNC_002190,ENSMUST00000218540:LNC_002190,ENSMUST00000220126:LNC_002190,ENSMUST00000000314:LNC_005468,ENSMUST00000218062:LNC_002190
Organismal Systems	Nervous system	Glutamatergic synapse	ko04724	9	514	0.400442	0.680752	Novel_006459:LNC_009210,ENSMUST00000205657:LNC_008679,ENSMUST00000090071:LNC_005299,ENSMUST00000057669:LNC_008679,ENSMUST00000050201:LNC_008679,ENSMUST00000091328:LNC_008679,ENSMUST00000094665:LNC_005299,ENSMUST00000054651:LNC_005299,ENSMUST00000206272:LNC_008679
Cellular Processes	Cellular community - eukaryotes	Focal adhesion	ko04510	9	748	0.81915	0.97914	ENSMUST00000050201:LNC_008679,ENSMUST00000046901:LNC_007399,ENSMUST00000110897:LNC_007399,ENSMUST00000091328:LNC_008679,ENSMUST00000076095:LNC_007399,ENSMUST00000206272:LNC_008679,ENSMUST00000205657:LNC_008679,ENSMUST00000057669:LNC_008679,ENSMUST00000110896:LNC_007399
Metabolism	Energy metabolism	Carbon fixation in photosynthetic organisms	ko00710	8	68	1.027e-05	0.000196414	ENSMUST00000032934:LNC_008679,ENSMUST00000106348:LNC_008679,ENSMUST00000087566:LNC_008679,ENSMUST00000151137:LNC_008679,ENSMUST00000205336:LNC_008679,ENSMUST00000141355:LNC_008679,ENSMUST00000133514:LNC_008679,ENSMUST00000205890:LNC_008679
Metabolism	Energy metabolism	Methane metabolism	ko00680	8	86	5.77894e-05	0.000803798	ENSMUST00000032934:LNC_008679,ENSMUST00000106348:LNC_008679,ENSMUST00000205336:LNC_008679,ENSMUST00000151137:LNC_008679,ENSMUST00000087566:LNC_008679,ENSMUST00000133514:LNC_008679,ENSMUST00000205890:LNC_008679,ENSMUST00000141355:LNC_008679
Metabolism	Carbohydrate metabolism	Fructose and mannose metabolism	ko00051	8	128	0.000885203	0.00588853	ENSMUST00000032934:LNC_008679,ENSMUST00000141355:LNC_008679,ENSMUST00000133514:LNC_008679,ENSMUST00000205890:LNC_008679,ENSMUST00000087566:LNC_008679,ENSMUST00000205336:LNC_008679,ENSMUST00000151137:LNC_008679,ENSMUST00000106348:LNC_008679
Metabolism	Lipid metabolism	Ether lipid metabolism	ko00565	8	147	0.00213988	0.0125924	ENSMUST00000148150:LNC_008805,ENSMUST00000155118:LNC_008805,ENSMUST00000108410:LNC_008805,ENSMUST00000094665:LNC_005299,ENSMUST00000054651:LNC_005299,Novel_005827:LNC_008805,ENSMUST00000090071:LNC_005299,ENSMUST00000005583:LNC_008805
Metabolism	Carbohydrate metabolism	Glycolysis / Gluconeogenesis	ko00010	8	230	0.027575	0.112194	ENSMUST00000205890:LNC_008679,ENSMUST00000133514:LNC_008679,ENSMUST00000141355:LNC_008679,ENSMUST00000106348:LNC_008679,ENSMUST00000205336:LNC_008679,ENSMUST00000151137:LNC_008679,ENSMUST00000087566:LNC_008679,ENSMUST00000032934:LNC_008679
Environmental Information Processing	Signal transduction	VEGF signaling pathway	ko04370	8	236	0.0314313	0.120225	ENSMUST00000090071:LNC_005299,ENSMUST00000205657:LNC_008679,ENSMUST00000057669:LNC_008679,ENSMUST00000050201:LNC_008679,ENSMUST00000091328:LNC_008679,ENSMUST00000206272:LNC_008679,ENSMUST00000054651:LNC_005299,ENSMUST00000094665:LNC_005299
Organismal Systems	Immune system	Fc epsilon RI signaling pathway	ko04664	8	252	0.0434739	0.157049	ENSMUST00000050201:LNC_008679,ENSMUST00000091328:LNC_008679,ENSMUST00000054651:LNC_005299,ENSMUST00000206272:LNC_008679,ENSMUST00000094665:LNC_005299,ENSMUST00000090071:LNC_005299,ENSMUST00000205657:LNC_008679,ENSMUST00000057669:LNC_008679
Genetic Information Processing	Translation	mRNA surveillance pathway	ko03015	8	323	0.130555	0.322177	Novel_002857:LNC_004047,ENSMUST00000002839:LNC_004047,ENSMUST00000233988:LNC_004047,ENSMUST00000092305:LNC_001047,ENSMUST00000105361:LNC_001047,ENSMUST00000156935:LNC_001047,Novel_002858:LNC_004047,ENSMUST00000105362:LNC_001047
Organismal Systems	Digestive system	Pancreatic secretion	ko04972	8	323	0.130555	0.322177	ENSMUST00000114479:LNC_010448,Novel_007327:LNC_010448,Novel_007326:LNC_010448,Novel_007324:LNC_010448,Novel_007323:LNC_010448,Novel_007325:LNC_010448,ENSMUST00000088429:LNC_010448,Novel_007328:LNC_010448
Genetic Information Processing	Translation	Ribosome	ko03010	8	411	0.305326	0.570054	ENSMUST00000062674:LNC_001047,ENSMUST00000001485:ENSMUST00000135825,ENSMUST00000106003:LNC_008733,ENSMUST00000068408:LNC_001047,ENSMUST00000084434:LNC_008733,ENSMUST00000054252:ENSMUST00000135825,Novel_006333:LNC_008733,ENSMUST00000106004:LNC_008733
Organismal Systems	Sensory system	Inflammatory mediator regulation of TRP channels	ko04750	8	413	0.30985	0.57117	ENSMUST00000001204:ENSMUST00000223300,ENSMUST00000106925:ENSMUST00000196720,ENSMUST00000035952:ENSMUST00000196720,ENSMUST00000198644:ENSMUST00000196720,ENSMUST00000090071:LNC_005299,ENSMUST00000094665:LNC_005299,ENSMUST00000054651:LNC_005299,ENSMUST00000110082:ENSMUST00000223300
Environmental Information Processing	Signal transduction	FoxO signaling pathway	ko04068	8	487	0.481218	0.778072	ENSMUST00000091328:LNC_008679,ENSMUST00000206272:LNC_008679,ENSMUST00000050201:LNC_008679,ENSMUST00000229297:LNC_003311,ENSMUST00000057669:LNC_008679,ENSMUST00000230560:LNC_003311,ENSMUST00000205657:LNC_008679,ENSMUST00000168846:LNC_003311
Cellular Processes	Cellular community - eukaryotes	Tight junction	ko04530	8	637	0.770326	0.959029	Novel_002319:LNC_003311,ENSMUST00000168846:LNC_003311,Novel_002318:LNC_003311,ENSMUST00000230560:LNC_003311,ENSMUST00000134214:LNC_003311,ENSMUST00000229297:LNC_003311,ENSMUST00000097014:LNC_003311,ENSMUST00000077577:LNC_003311
Cellular Processes	Transport and catabolism	Endocytosis	ko04144	8	1052	0.992428	1	ENSMUST00000030128:LNC_006790,ENSMUST00000163746:LNC_007855,ENSMUST00000210564:LNC_004494,ENSMUST00000132855:LNC_007855,ENSMUST00000172046:LNC_007855,Novel_004738:LNC_006790,ENSMUST00000126637:LNC_007855,ENSMUST00000024599:LNC_003921
Organismal Systems	Sensory system	Olfactory transduction	ko04740	8	2935	1	1	ENSMUST00000110082:ENSMUST00000223300,ENSMUST00000162619:LNC_007285,ENSMUST00000025402:LNC_004494,ENSMUST00000162147:LNC_007285,ENSMUST00000076605:LNC_004494,ENSMUST00000031277:LNC_007285,ENSMUST00000161490:LNC_007285,ENSMUST00000001204:ENSMUST00000223300
Metabolism	Lipid metabolism	Glycerolipid metabolism	ko00561	7	168	0.0160899	0.0745985	ENSMUST00000164016:LNC_008733,Novel_006334:LNC_008733,ENSMUST00000064151:LNC_008733,ENSMUST00000165487:LNC_008733,Novel_005049:LNC_007621,ENSMUST00000169665:LNC_008733,ENSMUST00000053913:LNC_007621
Organismal Systems	Nervous system	Synaptic vesicle cycle	ko04721	7	253	0.0996174	0.280378	Novel_006459:LNC_009210,ENSMUST00000046892:LNC_007621,Novel_005048:LNC_007621,ENSMUST00000026985:ENSMUST00000221369,Novel_005047:LNC_007621,ENSMUST00000129040:LNC_007621,Novel_001804:ENSMUST00000221369
Organismal Systems	Nervous system	Long-term potentiation	ko04720	7	298	0.181138	0.433253	ENSMUST00000206272:LNC_008679,ENSMUST00000057669:LNC_008679,ENSMUST00000091328:LNC_008679,ENSMUST00000001204:ENSMUST00000223300,ENSMUST00000110082:ENSMUST00000223300,ENSMUST00000205657:LNC_008679,ENSMUST00000050201:LNC_008679
Organismal Systems	Immune system	Th17 cell differentiation	ko04659	7	321	0.231006	0.471537	ENSMUST00000050201:LNC_008679,ENSMUST00000205657:LNC_008679,ENSMUST00000091328:LNC_008679,Novel_002748:ENSMUST00000149172,ENSMUST00000057669:LNC_008679,ENSMUST00000023687:ENSMUST00000149172,ENSMUST00000206272:LNC_008679
Organismal Systems	Endocrine system	Melanogenesis	ko04916	7	359	0.321455	0.585507	ENSMUST00000205657:LNC_008679,ENSMUST00000110082:ENSMUST00000223300,ENSMUST00000050201:LNC_008679,ENSMUST00000057669:LNC_008679,ENSMUST00000206272:LNC_008679,ENSMUST00000001204:ENSMUST00000223300,ENSMUST00000091328:LNC_008679
Organismal Systems	Endocrine system	Estrogen signaling pathway	ko04915	7	398	0.419081	0.704608	ENSMUST00000091328:LNC_008679,ENSMUST00000001204:ENSMUST00000223300,ENSMUST00000206272:LNC_008679,ENSMUST00000057669:LNC_008679,ENSMUST00000050201:LNC_008679,ENSMUST00000110082:ENSMUST00000223300,ENSMUST00000205657:LNC_008679
Environmental Information Processing	Signal transduction	HIF-1 signaling pathway	ko04066	7	432	0.503292	0.787384	ENSMUST00000050201:LNC_008679,ENSMUST00000205657:LNC_008679,ENSMUST00000091328:LNC_008679,Novel_002748:ENSMUST00000149172,ENSMUST00000057669:LNC_008679,ENSMUST00000206272:LNC_008679,ENSMUST00000023687:ENSMUST00000149172
Environmental Information Processing	Signal transduction	AMPK signaling pathway	ko04152	7	466	0.58311	0.866174	Novel_002857:LNC_004047,ENSMUST00000002839:LNC_004047,ENSMUST00000229297:LNC_003311,ENSMUST00000168846:LNC_003311,ENSMUST00000230560:LNC_003311,Novel_002858:LNC_004047,ENSMUST00000233988:LNC_004047
Genetic Information Processing	Translation	RNA transport	ko03013	7	569	0.778426	0.959029	ENSMUST00000090061:LNC_008209,ENSMUST00000090061:LNC_008211,ENSMUST00000114653:LNC_010428,ENSMUST00000088546:LNC_010428,ENSMUST00000114654:LNC_010428,ENSMUST00000114657:LNC_010428,ENSMUST00000114655:LNC_010428,ENSMUST00000114656:LNC_010428
Metabolism	Nucleotide metabolism	Purine metabolism	ko00230	7	576	0.788801	0.959029	ENSMUST00000213373:LNC_008966,ENSMUST00000170374:LNC_008966,ENSMUST00000005829:LNC_008966,ENSMUST00000147587:LNC_008966,ENSMUST00000148292:LNC_008966,ENSMUST00000043870:LNC_008733,ENSMUST00000143786:LNC_008966
Organismal Systems	Immune system	Chemokine signaling pathway	ko04062	7	635	0.86214	0.991195	ENSMUST00000091328:LNC_008679,ENSMUST00000057669:LNC_008679,ENSMUST00000206272:LNC_008679,ENSMUST00000108411:LNC_008805,ENSMUST00000050201:LNC_008679,ENSMUST00000071739:LNC_008805,ENSMUST00000205657:LNC_008679
Organismal Systems	Digestive system	Vitamin digestion and absorption	ko04977	6	71	0.000818271	0.0056907	ENSMUST00000191471:LNC_000029,Novel_000203:LNC_000029,ENSMUST00000186190:LNC_000029,ENSMUST00000186096:LNC_000029,Novel_000204:LNC_000029,ENSMUST00000095062:LNC_000029
Organismal Systems	Circulatory system	Cardiac muscle contraction	ko04260	6	255	0.204471	0.465178	Novel_007148:LNC_010140,Novel_007140:LNC_010140,Novel_007149:LNC_010140,Novel_007144:LNC_010140,Novel_007147:LNC_010140,Novel_007143:LNC_010140
Organismal Systems	Digestive system	Gastric acid secretion	ko04971	6	260	0.216593	0.467423	Novel_001803:ENSMUST00000221369,ENSMUST00000038101:ENSMUST00000221369,ENSMUST00000001204:ENSMUST00000223300,ENSMUST00000209846:ENSMUST00000221369,Novel_001802:ENSMUST00000221369,ENSMUST00000110082:ENSMUST00000223300
Organismal Systems	Endocrine system	Renin secretion	ko04924	6	266	0.23145	0.471537	ENSMUST00000162619:LNC_007285,ENSMUST00000001204:ENSMUST00000223300,ENSMUST00000162147:LNC_007285,ENSMUST00000110082:ENSMUST00000223300,ENSMUST00000161490:LNC_007285,ENSMUST00000031277:LNC_007285
Cellular Processes	Cellular community - eukaryotes	Adherens junction	ko04520	6	388	0.556549	0.843089	ENSMUST00000050201:LNC_008679,ENSMUST00000205657:LNC_008679,ENSMUST00000052631:LNC_005833,ENSMUST00000091328:LNC_008679,ENSMUST00000057669:LNC_008679,ENSMUST00000206272:LNC_008679
Organismal Systems	Nervous system	Cholinergic synapse	ko04725	6	472	0.739618	0.959029	Novel_006459:LNC_009210,ENSMUST00000050201:LNC_008679,ENSMUST00000205657:LNC_008679,ENSMUST00000091328:LNC_008679,ENSMUST00000057669:LNC_008679,ENSMUST00000206272:LNC_008679
Genetic Information Processing	Folding, sorting and degradation	Protein processing in endoplasmic reticulum	ko04141	6	543	0.846392	0.991195	ENSMUST00000108089:LNC_006790,Novel_007196:LNC_010448,ENSMUST00000191273:LNC_006790,ENSMUST00000030125:LNC_006790,ENSMUST00000215842:LNC_006790,ENSMUST00000002091:LNC_010448
Organismal Systems	Development	Axon guidance	ko04360	6	746	0.974678	1	ENSMUST00000091328:LNC_008679,ENSMUST00000206272:LNC_008679,ENSMUST00000057669:LNC_008679,ENSMUST00000050201:LNC_008679,ENSMUST00000002079:LNC_010448,ENSMUST00000205657:LNC_008679
Organismal Systems	Development	Dorso-ventral axis formation	ko04320	5	104	0.0229729	0.100424	ENSMUST00000206272:LNC_008679,ENSMUST00000057669:LNC_008679,ENSMUST00000091328:LNC_008679,ENSMUST00000205657:LNC_008679,ENSMUST00000050201:LNC_008679
Environmental Information Processing	Signal transduction	MAPK signaling pathway - yeast	ko04011	5	128	0.0492064	0.171104	ENSMUST00000091328:LNC_008679,ENSMUST00000206272:LNC_008679,ENSMUST00000057669:LNC_008679,ENSMUST00000050201:LNC_008679,ENSMUST00000205657:LNC_008679
Organismal Systems	Excretory system	Aldosterone-regulated sodium reabsorption	ko04960	5	157	0.0975393	0.280378	ENSMUST00000057669:LNC_008679,ENSMUST00000206272:LNC_008679,ENSMUST00000091328:LNC_008679,ENSMUST00000205657:LNC_008679,ENSMUST00000050201:LNC_008679
Organismal Systems	Immune system	IL-17 signaling pathway	ko04657	5	235	0.299514	0.570054	ENSMUST00000205657:LNC_008679,ENSMUST00000050201:LNC_008679,ENSMUST00000206272:LNC_008679,ENSMUST00000057669:LNC_008679,ENSMUST00000091328:LNC_008679
Cellular Processes	Cell growth and death	Apoptosis - fly	ko04214	5	237	0.305519	0.570054	ENSMUST00000057669:LNC_008679,ENSMUST00000206272:LNC_008679,ENSMUST00000091328:LNC_008679,ENSMUST00000205657:LNC_008679,ENSMUST00000050201:LNC_008679
Organismal Systems	Immune system	B cell receptor signaling pathway	ko04662	5	255	0.360163	0.634428	ENSMUST00000091328:LNC_008679,ENSMUST00000206272:LNC_008679,ENSMUST00000057669:LNC_008679,ENSMUST00000050201:LNC_008679,ENSMUST00000205657:LNC_008679
Organismal Systems	Immune system	Fc gamma R-mediated phagocytosis	ko04666	5	321	0.555345	0.843089	ENSMUST00000206272:LNC_008679,ENSMUST00000057669:LNC_008679,ENSMUST00000091328:LNC_008679,ENSMUST00000205657:LNC_008679,ENSMUST00000050201:LNC_008679
Organismal Systems	Endocrine system	Prolactin signaling pathway	ko04917	5	324	0.563588	0.845381	ENSMUST00000205657:LNC_008679,ENSMUST00000050201:LNC_008679,ENSMUST00000206272:LNC_008679,ENSMUST00000057669:LNC_008679,ENSMUST00000091328:LNC_008679
Metabolism	Lipid metabolism	Glycerophospholipid metabolism	ko00564	5	340	0.606186	0.883154	Novel_005049:LNC_007621,ENSMUST00000090071:LNC_005299,ENSMUST00000053913:LNC_007621,ENSMUST00000094665:LNC_005299,ENSMUST00000054651:LNC_005299
Organismal Systems	Endocrine system	Progesterone-mediated oocyte maturation	ko04914	5	359	0.653531	0.923748	ENSMUST00000050201:LNC_008679,ENSMUST00000205657:LNC_008679,ENSMUST00000091328:LNC_008679,ENSMUST00000057669:LNC_008679,ENSMUST00000206272:LNC_008679
Organismal Systems	Immune system	T cell receptor signaling pathway	ko04660	5	369	0.67694	0.933079	ENSMUST00000205657:LNC_008679,ENSMUST00000050201:LNC_008679,ENSMUST00000057669:LNC_008679,ENSMUST00000206272:LNC_008679,ENSMUST00000091328:LNC_008679
Environmental Information Processing	Signal transduction	Phosphatidylinositol signaling system	ko04070	5	374	0.688242	0.940187	ENSMUST00000025403:LNC_004494,ENSMUST00000110082:ENSMUST00000223300,Novel_005049:LNC_007621,ENSMUST00000053913:LNC_007621,ENSMUST00000001204:ENSMUST00000223300
Environmental Information Processing	Signal transduction	TNF signaling pathway	ko04668	5	385	0.712151	0.954009	ENSMUST00000205657:LNC_008679,ENSMUST00000050201:LNC_008679,ENSMUST00000206272:LNC_008679,ENSMUST00000057669:LNC_008679,ENSMUST00000091328:LNC_008679
Environmental Information Processing	Signal transduction	ErbB signaling pathway	ko04012	5	412	0.765248	0.959029	ENSMUST00000091328:LNC_008679,ENSMUST00000057669:LNC_008679,ENSMUST00000206272:LNC_008679,ENSMUST00000050201:LNC_008679,ENSMUST00000205657:LNC_008679
Organismal Systems	Endocrine system	Thyroid hormone signaling pathway	ko04919	5	476	0.861065	0.991195	ENSMUST00000091328:LNC_008679,ENSMUST00000057669:LNC_008679,ENSMUST00000206272:LNC_008679,ENSMUST00000050201:LNC_008679,ENSMUST00000205657:LNC_008679
Cellular Processes	Transport and catabolism	Autophagy - animal	ko04140	5	525	0.910126	0.991195	ENSMUST00000205657:LNC_008679,ENSMUST00000050201:LNC_008679,ENSMUST00000206272:LNC_008679,ENSMUST00000057669:LNC_008679,ENSMUST00000091328:LNC_008679
Environmental Information Processing	Signal transduction	mTOR signaling pathway	ko04150	5	553	0.930735	0.991195	ENSMUST00000205657:LNC_008679,ENSMUST00000050201:LNC_008679,ENSMUST00000057669:LNC_008679,ENSMUST00000206272:LNC_008679,ENSMUST00000091328:LNC_008679
Environmental Information Processing	Signal transduction	Hippo signaling pathway	ko04390	5	567	0.939368	0.991195	ENSMUST00000138909:LNC_001047,ENSMUST00000020349:LNC_001047,ENSMUST00000140828:LNC_001047,ENSMUST00000105359:LNC_001047,ENSMUST00000154212:LNC_001047
Cellular Processes	Cell growth and death	Meiosis - yeast	ko04113	4	174	0.283341	0.555784	Novel_002857:LNC_004047,ENSMUST00000002839:LNC_004047,Novel_002858:LNC_004047,ENSMUST00000233988:LNC_004047
Metabolism	Lipid metabolism	Arachidonic acid metabolism	ko00590	4	199	0.370434	0.636814	ENSMUST00000054651:LNC_005299,ENSMUST00000094665:LNC_005299,ENSMUST00000102852:LNC_005148,ENSMUST00000090071:LNC_005299
Cellular Processes	Transport and catabolism	Autophagy - yeast	ko04138	4	240	0.509979	0.78815	ENSMUST00000102501:LNC_005299,ENSMUST00000028752:LNC_005299,Novel_003750:LNC_005299,Novel_003749:LNC_005299
Cellular Processes	Transport and catabolism	Peroxisome	ko04146	4	290	0.658095	0.923748	ENSMUST00000114461:LNC_010448,ENSMUST00000002840:LNC_004047,ENSMUST00000002084:LNC_010448,Novel_003065:LNC_004047
Cellular Processes	Transport and catabolism	Lysosome	ko04142	4	390	0.854935	0.991195	ENSMUST00000112563:LNC_007621,ENSMUST00000024599:LNC_003921,ENSMUST00000071650:LNC_007621,ENSMUST00000119212:LNC_007621
Metabolism	Glycan biosynthesis and metabolism	Glycosaminoglycan degradation	ko00531	3	54	0.0511387	0.173872	ENSMUST00000071650:LNC_007621,ENSMUST00000119212:LNC_007621,ENSMUST00000112563:LNC_007621
Metabolism	Lipid metabolism	alpha-Linolenic acid metabolism	ko00592	3	72	0.10079	0.280378	ENSMUST00000094665:LNC_005299,ENSMUST00000054651:LNC_005299,ENSMUST00000090071:LNC_005299
Metabolism	Lipid metabolism	Linoleic acid metabolism	ko00591	3	99	0.197983	0.45896	ENSMUST00000090071:LNC_005299,ENSMUST00000054651:LNC_005299,ENSMUST00000094665:LNC_005299
Metabolism	Amino acid metabolism	Glycine, serine and threonine metabolism	ko00260	3	107	0.23014	0.471537	ENSMUST00000020359:LNC_001047,ENSMUST00000105363:LNC_001047,ENSMUST00000002846:LNC_004047
Organismal Systems	Environmental adaptation	Circadian rhythm	ko04710	3	108	0.234227	0.471537	ENSMUST00000230560:LNC_003311,ENSMUST00000168846:LNC_003311,ENSMUST00000229297:LNC_003311
Metabolism	Amino acid metabolism	Valine, leucine and isoleucine degradation	ko00280	3	156	0.434714	0.721512	Novel_004159:ENSMUST00000137198,ENSMUST00000029259:ENSMUST00000137198,Novel_004158:ENSMUST00000137198
Organismal Systems	Endocrine system	Ovarian Steroidogenesis	ko04913	3	171	0.494377	0.787384	ENSMUST00000090071:LNC_005299,ENSMUST00000054651:LNC_005299,ENSMUST00000094665:LNC_005299
Organismal Systems	Aging	Longevity regulating pathway - multiple species	ko04213	3	239	0.717065	0.954009	ENSMUST00000230560:LNC_003311,ENSMUST00000168846:LNC_003311,ENSMUST00000229297:LNC_003311
Organismal Systems	Endocrine system	Adipocytokine signaling pathway	ko04920	3	270	0.789788	0.959029	ENSMUST00000168846:LNC_003311,ENSMUST00000229297:LNC_003311,ENSMUST00000230560:LNC_003311
Organismal Systems	Endocrine system	Aldosterone synthesis and secretion	ko04925	3	367	0.924374	0.991195	ENSMUST00000110082:ENSMUST00000223300,ENSMUST00000170259:LNC_003192,ENSMUST00000001204:ENSMUST00000223300
Organismal Systems	Aging	Longevity regulating pathway - mammal	ko04211	3	385	0.938204	0.991195	ENSMUST00000230560:LNC_003311,ENSMUST00000229297:LNC_003311,ENSMUST00000168846:LNC_003311
Metabolism	Metabolism of cofactors and vitamins	Vitamin B6 metabolism	ko00750	2	17	0.0278651	0.112194	ENSMUST00000107629:ENSMUST00000135825,ENSMUST00000018803:ENSMUST00000135825
Organismal Systems	Environmental adaptation	Plant-pathogen interaction	ko04626	2	30	0.078212	0.230124	ENSMUST00000001204:ENSMUST00000223300,ENSMUST00000110082:ENSMUST00000223300
Environmental Information Processing	Signal transduction	MAPK signaling pathway - plant	ko04016	2	36	0.106729	0.286484	ENSMUST00000001204:ENSMUST00000223300,ENSMUST00000110082:ENSMUST00000223300
Environmental Information Processing	Signal transduction	Two-component system	ko02020	2	36	0.106729	0.286484	Novel_007148:LNC_010140,Novel_007144:LNC_010140
Metabolism	Overview	2-Oxocarboxylic acid metabolism	ko01210	2	58	0.226142	0.471537	ENSMUST00000055409:LNC_001440,ENSMUST00000052761:LNC_010448
Organismal Systems	Sensory system	Phototransduction	ko04744	2	61	0.243297	0.483435	ENSMUST00000110082:ENSMUST00000223300,ENSMUST00000001204:ENSMUST00000223300
Metabolism	Carbohydrate metabolism	Citrate cycle (TCA cycle)	ko00020	2	96	0.438566	0.721512	ENSMUST00000010007:LNC_007073,ENSMUST00000052761:LNC_010448
Organismal Systems	Sensory system	Phototransduction - fly	ko04745	2	133	0.611858	0.883154	ENSMUST00000110082:ENSMUST00000223300,ENSMUST00000001204:ENSMUST00000223300
Environmental Information Processing	Membrane transport	ABC transporters	ko02010	2	141	0.643509	0.920158	ENSMUST00000002084:LNC_010448,ENSMUST00000114461:LNC_010448
Genetic Information Processing	Transcription	Basal transcription factors	ko03022	2	157	0.700642	0.948656	ENSMUST00000227325:LNC_005468,ENSMUST00000041618:LNC_005468
Metabolism	Amino acid metabolism	Cysteine and methionine metabolism	ko00270	2	176	0.758391	0.959029	ENSMUST00000126435:LNC_009210,ENSMUST00000125498:LNC_009210
Metabolism	Lipid metabolism	Steroid hormone biosynthesis	ko00140	2	178	0.763873	0.959029	ENSMUST00000167634:LNC_003192,ENSMUST00000170259:LNC_003192
Environmental Information Processing	Signal transduction	Hedgehog signaling pathway	ko04340	2	181	0.771894	0.959029	ENSMUST00000229775:LNC_003311,ENSMUST00000023737:LNC_003311
Genetic Information Processing	Translation	Ribosome biogenesis in eukaryotes	ko03008	2	217	0.850978	0.991195	ENSMUST00000030138:LNC_006790,Novel_004478:LNC_006790
Cellular Processes	Cell growth and death	p53 signaling pathway	ko04115	2	252	0.903087	0.991195	ENSMUST00000106005:LNC_008733,ENSMUST00000026580:LNC_008733
Organismal Systems	Endocrine system	PPAR signaling pathway	ko03320	2	267	0.919735	0.991195	ENSMUST00000030136:LNC_006790,ENSMUST00000054945:LNC_006790
Environmental Information Processing	Signal transduction	NF-kappa B signaling pathway	ko04064	2	268	0.920743	0.991195	ENSMUST00000106005:LNC_008733,ENSMUST00000026580:LNC_008733
Metabolism	Biosynthesis of other secondary metabolites	Streptomycin biosynthesis	ko00521	1	45	0.504338	0.787384	ENSMUST00000025403:LNC_004494
Metabolism	Amino acid metabolism	Arginine biosynthesis	ko00220	1	59	0.601627	0.883154	ENSMUST00000055409:LNC_001440
Genetic Information Processing	Transcription	RNA polymerase	ko03020	1	72	0.674804	0.933079	ENSMUST00000043870:LNC_008733
Metabolism	Carbohydrate metabolism	Galactose metabolism	ko00052	1	98	0.783342	0.959029	ENSMUST00000135074:LNC_005299
Metabolism	Carbohydrate metabolism	Starch and sucrose metabolism	ko00500	1	104	0.802731	0.96707	ENSMUST00000135074:LNC_005299
Organismal Systems	Immune system	Cytosolic DNA-sensing pathway	ko04623	1	157	0.91387	0.991195	ENSMUST00000043870:LNC_008733
Environmental Information Processing	Signal transduction	Notch signaling pathway	ko04330	1	159	0.916523	0.991195	ENSMUST00000041012:LNC_004047
Genetic Information Processing	Replication and repair	Fanconi anemia pathway	ko03460	1	166	0.925184	0.991195	ENSMUST00000144897:LNC_008679
Organismal Systems	Excretory system	Vasopressin-regulated water reabsorption	ko04962	1	168	0.927489	0.991195	ENSMUST00000055327:LNC_006790
Organismal Systems	Sensory system	Taste transduction	ko04742	1	225	0.970301	1	Novel_006459:LNC_009210
Organismal Systems	Digestive system	Bile secretion	ko04976	1	242	0.977248	1	ENSMUST00000024596:LNC_003921
Metabolism	Nucleotide metabolism	Pyrimidine metabolism	ko00240	1	276	0.986651	1	ENSMUST00000043870:LNC_008733
Metabolism	Carbohydrate metabolism	Inositol phosphate metabolism	ko00562	1	291	0.989451	1	ENSMUST00000025403:LNC_004494
Organismal Systems	Nervous system	GABAergic synapse	ko04727	1	344	0.995411	1	Novel_006459:LNC_009210

## Sheet: co_expression.lncRNA.WT_vs_ADNS
co_expression.lncRNA.WT_vs_ADNS
Pathway Hierarchy1	Pathway Hierarchy2	KEGG Pathway	Pathway ID	Gene Number	Background number	P-Value	Q-Value	Gene IDs
Environmental Information Processing	Signal transduction	PI3K-Akt signaling pathway	ko04151	35	1138	0.0115947	0.533356	ENSMUST00000123735:LNC_005020,Novel_003871:LNC_005370,ENSMUST00000119901:LNC_005370,ENSMUST00000213990:LNC_001047,ENSMUST00000213990:LNC_003854,ENSMUST00000117089:LNC_005370,ENSMUST00000117858:LNC_005370,ENSMUST00000106461:LNC_004630,ENSMUST00000120141:LNC_005370,ENSMUST00000051186:LNC_005370,ENSMUST00000233296:LNC_005020,Novel_007189:LNC_005020,ENSMUST00000106495:LNC_005020,ENSMUST00000155320:LN…
Environmental Information Processing	Signal transduction	MAPK signaling pathway	ko04010	31	1050	0.0274271	0.788529	ENSMUST00000106495:LNC_005020,Novel_007189:LNC_005020,ENSMUST00000035716:LNC_006587,ENSMUST00000035716:LNC_006894,ENSMUST00000197064:LNC_005020,Novel_002157:LNC_005020,ENSMUST00000033099:LNC_006587,ENSMUST00000033099:LNC_006894,ENSMUST00000198644:LNC_005370,ENSMUST00000127279:LNC_006894,ENSMUST00000160009:LNC_005020,ENSMUST00000111046:LNC_001047,ENSMUST00000111046:LNC_003854,ENSMUST00000173899:LN…
Cellular Processes	Cell motility	Regulation of actin cytoskeleton	ko04810	27	802	0.00852263	0.533356	ENSMUST00000210104:LNC_006894,ENSMUST00000120141:LNC_005370,ENSMUST00000156488:LNC_006587,ENSMUST00000220329:LNC_008587,ENSMUST00000117089:LNC_005370,ENSMUST00000137290:LNC_005370,ENSMUST00000117858:LNC_005370,ENSMUST00000093165:LNC_003854,ENSMUST00000106461:LNC_004630,ENSMUST00000102921:LNC_005020,ENSMUST00000230952:LNC_005020,ENSMUST00000098683:LNC_005370,ENSMUST00000117357:LNC_005370,ENSMUST00…
Environmental Information Processing	Signal transduction	Rap1 signaling pathway	ko04015	24	873	0.0889312	0.974009	Novel_003993:LNC_001047,Novel_003993:LNC_003854,Novel_007189:LNC_005020,ENSMUST00000214739:LNC_005370,Novel_003405:LNC_001047,Novel_003405:LNC_003854,ENSMUST00000118860:LNC_001047,ENSMUST00000118860:LNC_003854,ENSMUST00000035716:LNC_006587,ENSMUST00000035716:LNC_006894,ENSMUST00000033099:LNC_006587,ENSMUST00000033099:LNC_006894,ENSMUST00000198644:LNC_005370,ENSMUST00000038885:LNC_005020,ENSMUST00…
Environmental Information Processing	Signal transduction	Ras signaling pathway	ko04014	22	887	0.203808	0.999874	ENSMUST00000213990:LNC_001047,ENSMUST00000213990:LNC_003854,ENSMUST00000161522:LNC_005020,ENSMUST00000117357:LNC_005370,ENSMUST00000220329:LNC_008587,ENSMUST00000120141:LNC_005370,ENSMUST00000170827:LNC_005020,ENSMUST00000230952:LNC_005020,ENSMUST00000117858:LNC_005370,ENSMUST00000117089:LNC_005370,ENSMUST00000106495:LNC_005020,Novel_007189:LNC_005020,ENSMUST00000214739:LNC_005370,ENSMUST00000033…
Organismal Systems	Development	Axon guidance	ko04360	19	746	0.192896	0.999874	ENSMUST00000093355:LNC_005370,ENSMUST00000022355:LNC_005020,ENSMUST00000102532:LNC_002375,Novel_003624:LNC_001047,Novel_003624:LNC_003854,ENSMUST00000226893:LNC_005370,ENSMUST00000060808:LNC_006894,ENSMUST00000118860:LNC_001047,ENSMUST00000118860:LNC_003854,ENSMUST00000112871:LNC_001047,ENSMUST00000112871:LNC_003854,ENSMUST00000118120:LNC_005370,ENSMUST00000162727:LNC_005370,ENSMUST00000230952:LN…
Cellular Processes	Cellular community - eukaryotes	Signaling pathways regulating pluripotency of stem cells	ko04550	16	523	0.0729322	0.974009	ENSMUST00000106495:LNC_005020,ENSMUST00000118120:LNC_005370,ENSMUST00000123532:LNC_006894,ENSMUST00000117728:LNC_006894,ENSMUST00000160009:LNC_005020,ENSMUST00000172830:LNC_002863,ENSMUST00000038885:LNC_005020,ENSMUST00000105344:LNC_004194,Novel_001749:LNC_006894,ENSMUST00000117357:LNC_005370,ENSMUST00000220329:LNC_008587,ENSMUST00000120141:LNC_005370,ENSMUST00000167891:LNC_005020,ENSMUST00000117…
Cellular Processes	Transport and catabolism	Endocytosis	ko04144	16	1052	0.911267	0.999874	ENSMUST00000151706:LNC_005370,Novel_006933:LNC_006587,ENSMUST00000203578:LNC_006894,Novel_005496:LNC_005370,ENSMUST00000146247:LNC_006894,ENSMUST00000102680:LNC_006894,ENSMUST00000117357:LNC_005370,ENSMUST00000056820:LNC_003859,ENSMUST00000081362:LNC_005370,ENSMUST00000120141:LNC_005370,ENSMUST00000117858:LNC_005370,ENSMUST00000162727:LNC_005370,ENSMUST00000139291:LNC_001047,ENSMUST00000139291:LN…
Organismal Systems	Circulatory system	Adrenergic signaling in cardiomyocytes	ko04261	16	599	0.168671	0.999874	ENSMUST00000154705:LNC_006894,ENSMUST00000185594:LNC_005370,ENSMUST00000154135:LNC_005020,ENSMUST00000092891:LNC_006894,ENSMUST00000168545:LNC_006894,ENSMUST00000190451:LNC_005020,ENSMUST00000018800:LNC_001047,ENSMUST00000018800:LNC_003854,ENSMUST00000182563:LNC_001047,ENSMUST00000182563:LNC_003854,ENSMUST00000144496:LNC_001047,Novel_000114:LNC_001047,Novel_000114:LNC_003854,ENSMUST00000233988:LN…
Cellular Processes	Cellular community - eukaryotes	Focal adhesion	ko04510	15	748	0.563782	0.999874	ENSMUST00000106461:LNC_004630,ENSMUST00000230952:LNC_005020,ENSMUST00000102921:LNC_005020,ENSMUST00000218290:LNC_006894,ENSMUST00000226893:LNC_005370,ENSMUST00000137290:LNC_005370,ENSMUST00000121972:LNC_005370,ENSMUST00000233417:LNC_005370,ENSMUST00000021107:LNC_005020,ENSMUST00000233357:LNC_005020,ENSMUST00000214739:LNC_005370,Novel_003993:LNC_001047,Novel_003993:LNC_003854,ENSMUST00000106495:LN…
Environmental Information Processing	Signal transduction	Hippo signaling pathway	ko04390	15	567	0.187277	0.999874	ENSMUST00000118120:LNC_005370,ENSMUST00000105644:LNC_005370,Novel_007248:LNC_005020,ENSMUST00000111656:LNC_005370,ENSMUST00000135088:LNC_003859,ENSMUST00000033060:LNC_003854,ENSMUST00000162727:LNC_005370,ENSMUST00000112272:ENSMUST00000149172,ENSMUST00000112272:LNC_002559,ENSMUST00000076383:LNC_006894,ENSMUST00000098308:LNC_006894,Novel_002157:LNC_005020,ENSMUST00000129142:LNC_006894,ENSMUST000001…
Organismal Systems	Circulatory system	Vascular smooth muscle contraction	ko04270	14	457	0.0882363	0.974009	ENSMUST00000220329:LNC_008587,ENSMUST00000112207:LNC_005370,ENSMUST00000121972:LNC_005370,ENSMUST00000142512:LNC_005370,ENSMUST00000112211:LNC_005370,ENSMUST00000224025:LNC_005020,ENSMUST00000137290:LNC_005370,ENSMUST00000226051:LNC_003854,ENSMUST00000098683:LNC_005370,ENSMUST00000125758:LNC_005370,ENSMUST00000079391:LNC_005370,ENSMUST00000032907:LNC_005020,Novel_001887:LNC_005370,ENSMUST00000168…
Environmental Information Processing	Signal transduction	Calcium signaling pathway	ko04020	14	663	0.486213	0.999874	ENSMUST00000093355:LNC_005370,ENSMUST00000022355:LNC_005020,Novel_000114:LNC_001047,Novel_000114:LNC_003854,Novel_007325:LNC_005370,Novel_006291:LNC_005370,ENSMUST00000137290:LNC_005370,ENSMUST00000141798:LNC_001047,ENSMUST00000141798:LNC_003854,ENSMUST00000032122:LNC_002863,ENSMUST00000121972:LNC_005370,ENSMUST00000209255:LNC_006894,ENSMUST00000032974:LNC_005370,ENSMUST00000168545:LNC_006894,ENS…
Environmental Information Processing	Signal transduction	cAMP signaling pathway	ko04024	14	804	0.762536	0.999874	ENSMUST00000057145:LNC_000304,ENSMUST00000111046:LNC_001047,ENSMUST00000111046:LNC_003854,Novel_000114:LNC_001047,Novel_000114:LNC_003854,Novel_007325:LNC_005370,ENSMUST00000093355:LNC_005370,ENSMUST00000170827:LNC_005020,ENSMUST00000230952:LNC_005020,ENSMUST00000220329:LNC_008587,ENSMUST00000168545:LNC_006894,ENSMUST00000121571:LNC_006894,ENSMUST00000110095:LNC_005020,ENSMUST00000185594:LNC_0053…
Environmental Information Processing	Signal transduction	cGMP - PKG signaling pathway	ko04022	14	629	0.408771	0.999874	ENSMUST00000220329:LNC_008587,ENSMUST00000121972:LNC_005370,ENSMUST00000022355:LNC_005020,Novel_007325:LNC_005370,Novel_000114:LNC_001047,Novel_000114:LNC_003854,ENSMUST00000224025:LNC_005020,ENSMUST00000137290:LNC_005370,ENSMUST00000220197:LNC_006894,ENSMUST00000032374:LNC_005020,ENSMUST00000226051:LNC_003854,ENSMUST00000185594:LNC_005370,ENSMUST00000125758:LNC_005370,ENSMUST00000032974:LNC_0053…
Cellular Processes	Transport and catabolism	Phagosome	ko04145	13	468	0.164648	0.999874	ENSMUST00000114171:LNC_006894,ENSMUST00000112136:LNC_006894,ENSMUST00000041633:LNC_006894,ENSMUST00000186971:LNC_006894,ENSMUST00000145791:LNC_001047,ENSMUST00000145791:LNC_003854,ENSMUST00000137557:LNC_001047,ENSMUST00000137557:LNC_003854,ENSMUST00000026021:LNC_005370,Novel_003993:LNC_001047,Novel_003993:LNC_003854,ENSMUST00000112140:LNC_006894,ENSMUST00000197890:LNC_001047,ENSMUST00000197890:LN…
Genetic Information Processing	Translation	RNA transport	ko03013	13	569	0.379103	0.999874	ENSMUST00000139888:LNC_006894,ENSMUST00000052290:LNC_005370,ENSMUST00000122127:LNC_003854,ENSMUST00000169701:LNC_005370,ENSMUST00000093165:LNC_003854,ENSMUST00000171115:LNC_001047,ENSMUST00000171115:LNC_003854,ENSMUST00000122055:LNC_001047,ENSMUST00000122055:LNC_003854,ENSMUST00000198051:LNC_006587,ENSMUST00000224062:LNC_006894,ENSMUST00000208172:LNC_006894,ENSMUST00000142951:LNC_006894,ENSMUST00…
Organismal Systems	Nervous system	Neurotrophin signaling pathway	ko04722	13	545	0.323216	0.999874	ENSMUST00000106495:LNC_005020,ENSMUST00000003027:LNC_005370,ENSMUST00000105644:LNC_005370,ENSMUST00000108657:LNC_002863,ENSMUST00000197892:LNC_005370,Novel_001887:LNC_005370,ENSMUST00000198644:LNC_005370,ENSMUST00000220329:LNC_008587,ENSMUST00000112207:LNC_005370,ENSMUST00000093355:LNC_005370,ENSMUST00000111046:LNC_001047,ENSMUST00000111046:LNC_003854,ENSMUST00000132144:LNC_005370,ENSMUST00000112…
Cellular Processes	Cellular community - eukaryotes	Tight junction	ko04530	12	637	0.65052	0.999874	ENSMUST00000051186:LNC_005370,ENSMUST00000098308:LNC_006894,ENSMUST00000162727:LNC_005370,ENSMUST00000170827:LNC_005020,Novel_006734:LNC_001047,Novel_006734:LNC_003854,ENSMUST00000224901:LNC_000304,ENSMUST00000094823:LNC_005370,Novel_007248:LNC_005020,ENSMUST00000233357:LNC_005020,ENSMUST00000186971:LNC_006894,ENSMUST00000233417:LNC_005370,ENSMUST00000003027:LNC_005370
Environmental Information Processing	Signaling molecules and interaction	Neuroactive ligand-receptor interaction	ko04080	12	854	0.933389	0.999874	ENSMUST00000032122:LNC_002863,ENSMUST00000164442:LNC_005020,ENSMUST00000061309:LNC_005370,ENSMUST00000208463:LNC_005020,ENSMUST00000125676:LNC_005370,ENSMUST00000084736:ENSMUST00000149172,ENSMUST00000162727:LNC_005370,Novel_005931:LNC_005020,Novel_003052:LNC_005370,ENSMUST00000108768:LNC_005020,ENSMUST00000178340:LNC_006894,ENSMUST00000121571:LNC_006894
Environmental Information Processing	Signal transduction	mTOR signaling pathway	ko04150	12	553	0.455445	0.999874	ENSMUST00000221129:LNC_001047,ENSMUST00000221129:LNC_003854,ENSMUST00000225595:LNC_005370,ENSMUST00000112272:ENSMUST00000149172,ENSMUST00000112272:LNC_002559,ENSMUST00000197064:LNC_005020,ENSMUST00000220329:LNC_008587,ENSMUST00000051186:LNC_005370,ENSMUST00000118120:LNC_005370,ENSMUST00000142174:LNC_001047,ENSMUST00000142174:LNC_003854,ENSMUST00000123735:LNC_005020,ENSMUST00000137557:LNC_001047,E…
Genetic Information Processing	Folding, sorting and degradation	Protein processing in endoplasmic reticulum	ko04141	12	543	0.430712	0.999874	ENSMUST00000003027:LNC_005370,ENSMUST00000166339:LNC_001047,ENSMUST00000166339:LNC_003854,ENSMUST00000162075:LNC_003859,ENSMUST00000210890:LNC_003854,ENSMUST00000178320:LNC_006894,ENSMUST00000103160:LNC_005370,ENSMUST00000166487:LNC_005020,ENSMUST00000199613:LNC_005370,ENSMUST00000187058:LNC_005370,ENSMUST00000021698:LNC_001047,ENSMUST00000021698:LNC_003854,Novel_004627:LNC_005370,ENSMUST00000126…
Organismal Systems	Immune system	Chemokine signaling pathway	ko04062	12	635	0.646309	0.999874	ENSMUST00000112871:LNC_001047,ENSMUST00000112871:LNC_003854,ENSMUST00000168545:LNC_006894,Novel_001887:LNC_005370,ENSMUST00000213990:LNC_001047,ENSMUST00000213990:LNC_003854,ENSMUST00000106495:LNC_005020,ENSMUST00000112211:LNC_005370,ENSMUST00000162727:LNC_005370,ENSMUST00000230952:LNC_005020,ENSMUST00000226893:LNC_005370,ENSMUST00000155240:LNC_005020,ENSMUST00000035716:LNC_006587,ENSMUST00000035…
Cellular Processes	Cell growth and death	Apoptosis	ko04210	11	504	0.453306	0.999874	ENSMUST00000106005:LNC_005370,ENSMUST00000108657:LNC_002863,ENSMUST00000112479:LNC_005370,ENSMUST00000186971:LNC_006894,Novel_003490:ENSMUST00000149172,ENSMUST00000156669:LNC_005020,ENSMUST00000112987:LNC_005020,ENSMUST00000112983:LNC_005370,ENSMUST00000198644:LNC_005370,ENSMUST00000220329:LNC_008587,ENSMUST00000111586:LNC_001047,ENSMUST00000111586:LNC_003854
Environmental Information Processing	Signal transduction	Apelin signaling pathway	ko04371	11	522	0.499495	0.999874	ENSMUST00000064795:LNC_006894,ENSMUST00000168545:LNC_006894,ENSMUST00000213990:LNC_001047,ENSMUST00000213990:LNC_003854,ENSMUST00000131254:LNC_004194,ENSMUST00000137290:LNC_005370,ENSMUST00000129142:LNC_006894,ENSMUST00000121972:LNC_005370,ENSMUST00000051186:LNC_005370,ENSMUST00000141798:LNC_001047,ENSMUST00000141798:LNC_003854,ENSMUST00000018800:LNC_001047,ENSMUST00000018800:LNC_003854,ENSMUST00…
Environmental Information Processing	Signal transduction	FoxO signaling pathway	ko04068	11	487	0.409245	0.999874	Novel_001856:LNC_005020,ENSMUST00000119901:LNC_005370,ENSMUST00000106495:LNC_005020,ENSMUST00000204807:LNC_006894,ENSMUST00000233296:LNC_005020,ENSMUST00000142174:LNC_001047,ENSMUST00000142174:LNC_003854,ENSMUST00000220329:LNC_008587,ENSMUST00000097826:LNC_006894,ENSMUST00000204473:LNC_001047,ENSMUST00000051186:LNC_005370,ENSMUST00000140212:LNC_006894
Environmental Information Processing	Signal transduction	Wnt signaling pathway	ko04310	11	534	0.529743	0.999874	ENSMUST00000169179:LNC_008609,Novel_005522:LNC_006894,ENSMUST00000111656:LNC_005370,ENSMUST00000108657:LNC_002863,ENSMUST00000118120:LNC_005370,ENSMUST00000160009:LNC_005020,ENSMUST00000076383:LNC_006894,ENSMUST00000112272:ENSMUST00000149172,ENSMUST00000112272:LNC_002559,ENSMUST00000022355:LNC_005020,ENSMUST00000230952:LNC_005020,ENSMUST00000093355:LNC_005370
Organismal Systems	Endocrine system	Oxytocin signaling pathway	ko04921	11	588	0.65645	0.999874	ENSMUST00000233296:LNC_005020,ENSMUST00000168545:LNC_006894,ENSMUST00000092891:LNC_006894,ENSMUST00000119901:LNC_005370,ENSMUST00000022355:LNC_005020,ENSMUST00000093355:LNC_005370,ENSMUST00000137290:LNC_005370,ENSMUST00000220329:LNC_008587,ENSMUST00000051186:LNC_005370,ENSMUST00000182563:LNC_001047,ENSMUST00000182563:LNC_003854,ENSMUST00000121972:LNC_005370
Organismal Systems	Nervous system	Synaptic vesicle cycle	ko04721	10	253	0.0360918	0.922347	Novel_000006:LNC_006894,ENSMUST00000085399:LNC_001047,ENSMUST00000085399:LNC_003854,ENSMUST00000221129:LNC_001047,ENSMUST00000221129:LNC_003854,ENSMUST00000139291:LNC_001047,ENSMUST00000139291:LNC_003854,ENSMUST00000149642:LNC_005020,Novel_006933:LNC_006587,ENSMUST00000097811:LNC_006894,ENSMUST00000215487:LNC_001047,ENSMUST00000215487:LNC_003854,ENSMUST00000145791:LNC_001047,ENSMUST00000145791:LN…
Cellular Processes	Transport and catabolism	Autophagy - animal	ko04140	10	525	0.630982	0.999874	Novel_003871:LNC_005370,Novel_001887:LNC_005370,ENSMUST00000220329:LNC_008587,ENSMUST00000051186:LNC_005370,ENSMUST00000218157:LNC_001047,ENSMUST00000218157:LNC_003854,ENSMUST00000182428:LNC_005020,ENSMUST00000112207:LNC_005370,ENSMUST00000169310:LNC_005020,ENSMUST00000149436:LNC_001047,ENSMUST00000149436:LNC_003854,ENSMUST00000112211:LNC_005370
Metabolism	Energy metabolism	Oxidative phosphorylation	ko00190	10	326	0.133163	0.999874	ENSMUST00000137557:LNC_001047,ENSMUST00000137557:LNC_003854,ENSMUST00000145791:LNC_001047,ENSMUST00000145791:LNC_003854,Novel_007145:LNC_001047,Novel_007145:LNC_003854,ENSMUST00000114171:LNC_006894,ENSMUST00000194047:LNC_005020,ENSMUST00000194778:LNC_005020,ENSMUST00000204084:LNC_005020,ENSMUST00000183971:LNC_005370,ENSMUST00000221129:LNC_001047,ENSMUST00000221129:LNC_003854,Novel_007144:LNC_0050…
Organismal Systems	Endocrine system	Estrogen signaling pathway	ko04915	10	398	0.297077	0.999874	ENSMUST00000076634:LNC_001047,ENSMUST00000076634:LNC_003854,Novel_001887:LNC_005370,ENSMUST00000168545:LNC_006894,Novel_003052:LNC_005370,ENSMUST00000185594:LNC_005370,ENSMUST00000106495:LNC_005020,ENSMUST00000112211:LNC_005370,ENSMUST00000220329:LNC_008587,ENSMUST00000021698:LNC_001047,ENSMUST00000021698:LNC_003854,ENSMUST00000112207:LNC_005370
Organismal Systems	Immune system	NOD-like receptor signaling pathway	ko04621	10	483	0.525882	0.999874	ENSMUST00000021698:LNC_001047,ENSMUST00000021698:LNC_003854,ENSMUST00000112207:LNC_005370,ENSMUST00000112211:LNC_005370,ENSMUST00000124464:LNC_005020,ENSMUST00000105146:LNC_005370,ENSMUST00000118428:LNC_006894,ENSMUST00000059081:LNC_005370,ENSMUST00000034621:LNC_001047,ENSMUST00000034621:LNC_003854,ENSMUST00000149126:LNC_005370,Novel_001887:LNC_005370
Cellular Processes	Cell growth and death	Apoptosis - fly	ko04214	9	237	0.0555555	0.974009	ENSMUST00000208463:LNC_005020,Novel_002157:LNC_005020,ENSMUST00000077981:LNC_005370,ENSMUST00000174166:LNC_005370,ENSMUST00000003027:LNC_005370,ENSMUST00000033429:LNC_006894,ENSMUST00000112479:LNC_005370,ENSMUST00000201863:LNC_005020,ENSMUST00000115310:LNC_002375
Organismal Systems	Immune system	Toll and Imd signaling pathway	ko04624	9	231	0.0487465	0.974009	ENSMUST00000003027:LNC_005370,ENSMUST00000092434:LNC_005370,ENSMUST00000125544:LNC_006894,ENSMUST00000182547:LNC_001047,ENSMUST00000182547:LNC_003854,ENSMUST00000132144:LNC_005370,ENSMUST00000199613:LNC_005370,ENSMUST00000076383:LNC_006894,ENSMUST00000053734:LNC_005370,Novel_000606:LNC_001047,Novel_000606:LNC_003854
Cellular Processes	Cell growth and death	Oocyte meiosis	ko04114	9	407	0.450806	0.999874	ENSMUST00000132698:LNC_005370,ENSMUST00000135088:LNC_003859,ENSMUST00000093355:LNC_005370,ENSMUST00000022355:LNC_005020,ENSMUST00000233988:LNC_006894,Novel_001125:LNC_006894,ENSMUST00000076383:LNC_006894,Novel_001126:LNC_006894,ENSMUST00000168545:LNC_006894
Environmental Information Processing	Signal transduction	ErbB signaling pathway	ko04012	9	412	0.465153	0.999874	ENSMUST00000233296:LNC_005020,ENSMUST00000204807:LNC_006894,ENSMUST00000003027:LNC_005370,ENSMUST00000119901:LNC_005370,ENSMUST00000106495:LNC_005020,ENSMUST00000226893:LNC_005370,ENSMUST00000093355:LNC_005370,ENSMUST00000160009:LNC_005020,ENSMUST00000220329:LNC_008587
Environmental Information Processing	Signal transduction	HIF-1 signaling pathway	ko04066	9	432	0.521665	0.999874	ENSMUST00000093355:LNC_005370,ENSMUST00000220329:LNC_008587,ENSMUST00000233296:LNC_005020,ENSMUST00000168142:LNC_005370,ENSMUST00000123735:LNC_005020,ENSMUST00000204807:LNC_006894,ENSMUST00000214739:LNC_005370,ENSMUST00000114846:LNC_003854,ENSMUST00000119901:LNC_005370
Environmental Information Processing	Signal transduction	Phospholipase D signaling pathway	ko04072	9	557	0.803572	0.999874	Novel_006933:LNC_006587,ENSMUST00000168545:LNC_006894,Novel_003871:LNC_005370,ENSMUST00000154753:LNC_001047,ENSMUST00000154753:LNC_003854,ENSMUST00000106495:LNC_005020,ENSMUST00000139291:LNC_001047,ENSMUST00000139291:LNC_003854,ENSMUST00000220329:LNC_008587,ENSMUST00000056820:LNC_003859,ENSMUST00000141798:LNC_001047,ENSMUST00000141798:LNC_003854
Genetic Information Processing	Transcription	Spliceosome	ko03040	9	422	0.493617	0.999874	ENSMUST00000179769:LNC_005020,ENSMUST00000159018:LNC_005020,ENSMUST00000220229:LNC_006894,ENSMUST00000166291:LNC_006894,ENSMUST00000146972:LNC_001047,ENSMUST00000146972:LNC_003854,Novel_004249:LNC_006894,ENSMUST00000183590:LNC_001047,ENSMUST00000183590:LNC_003854,ENSMUST00000166257:LNC_001047,ENSMUST00000166257:LNC_003854,ENSMUST00000076982:LNC_001047,ENSMUST00000076982:LNC_003854
Organismal Systems	Development	Osteoclast differentiation	ko04380	9	442	0.54918	0.999874	ENSMUST00000022355:LNC_005020,ENSMUST00000217705:LNC_005370,ENSMUST00000153491:LNC_001047,ENSMUST00000153491:LNC_003854,ENSMUST00000159688:LNC_005370,ENSMUST00000185594:LNC_005370,ENSMUST00000106495:LNC_005020,ENSMUST00000208326:LNC_006894,ENSMUST00000003027:LNC_005370,ENSMUST00000203732:LNC_005370
Organismal Systems	Digestive system	Pancreatic secretion	ko04972	9	323	0.217085	0.999874	ENSMUST00000226051:LNC_003854,ENSMUST00000032974:LNC_005370,ENSMUST00000115049:LNC_005370,ENSMUST00000168545:LNC_006894,Novel_000114:LNC_001047,Novel_000114:LNC_003854,Novel_007325:LNC_005370,ENSMUST00000224025:LNC_005020,ENSMUST00000115047:LNC_005370,ENSMUST00000171100:LNC_001047,ENSMUST00000171100:LNC_003854
Organismal Systems	Endocrine system	Melanogenesis	ko04916	9	359	0.313089	0.999874	ENSMUST00000219543:LNC_001047,ENSMUST00000219543:LNC_003854,ENSMUST00000185594:LNC_005370,ENSMUST00000118120:LNC_005370,ENSMUST00000111656:LNC_005370,ENSMUST00000168545:LNC_006894,ENSMUST00000220329:LNC_008587,ENSMUST00000218089:LNC_005020,ENSMUST00000093355:LNC_005370,ENSMUST00000112272:ENSMUST00000149172,ENSMUST00000112272:LNC_002559
Organismal Systems	Immune system	Fc gamma R-mediated phagocytosis	ko04666	9	321	0.212113	0.999874	ENSMUST00000186316:LNC_005370,ENSMUST00000203578:LNC_006894,Novel_001887:LNC_005370,ENSMUST00000202899:LNC_005370,ENSMUST00000112207:LNC_005370,ENSMUST00000141798:LNC_001047,ENSMUST00000141798:LNC_003854,ENSMUST00000112211:LNC_005370,ENSMUST00000230952:LNC_005020,ENSMUST00000159688:LNC_005370
Organismal Systems	Immune system	Leukocyte transendothelial migration	ko04670	9	420	0.487953	0.999874	ENSMUST00000094823:LNC_005370,ENSMUST00000233357:LNC_005020,ENSMUST00000112871:LNC_001047,ENSMUST00000112871:LNC_003854,Novel_003405:LNC_001047,Novel_003405:LNC_003854,ENSMUST00000233417:LNC_005370,ENSMUST00000226893:LNC_005370,ENSMUST00000230952:LNC_005020,ENSMUST00000170827:LNC_005020,ENSMUST00000102921:LNC_005020
Organismal Systems	Immune system	Natural killer cell mediated cytotoxicity	ko04650	9	394	0.413295	0.999874	ENSMUST00000187313:LNC_005370,ENSMUST00000068584:LNC_000304,ENSMUST00000105146:LNC_005370,ENSMUST00000208740:LNC_001047,ENSMUST00000208740:LNC_003854,ENSMUST00000106495:LNC_005020,ENSMUST00000185871:ENSMUST00000218143,ENSMUST00000230952:LNC_005020,ENSMUST00000022355:LNC_005020,ENSMUST00000220329:LNC_008587
Organismal Systems	Nervous system	Retrograde endocannabinoid signaling	ko04723	9	519	0.733996	0.999874	ENSMUST00000168545:LNC_006894,ENSMUST00000213990:LNC_001047,ENSMUST00000213990:LNC_003854,Novel_007145:LNC_001047,Novel_007145:LNC_003854,ENSMUST00000026313:LNC_003854,ENSMUST00000097811:LNC_006894,ENSMUST00000084736:ENSMUST00000149172,Novel_000006:LNC_006894,ENSMUST00000194778:LNC_005020,ENSMUST00000204084:LNC_005020
Cellular Processes	Cell growth and death	Cell cycle	ko04110	8	405	0.586046	0.999874	ENSMUST00000204807:LNC_006894,ENSMUST00000108657:LNC_002863,ENSMUST00000165077:LNC_001047,ENSMUST00000165077:LNC_003854,ENSMUST00000233296:LNC_005020,ENSMUST00000119901:LNC_005370,ENSMUST00000135088:LNC_003859,ENSMUST00000160009:LNC_005020,ENSMUST00000132698:LNC_005370
Cellular Processes	Cell growth and death	Necroptosis	ko04217	8	449	0.698728	0.999874	ENSMUST00000093355:LNC_005370,ENSMUST00000027277:LNC_006894,ENSMUST00000021698:LNC_001047,ENSMUST00000021698:LNC_003854,ENSMUST00000149126:LNC_005370,ENSMUST00000112479:LNC_005370,ENSMUST00000105146:LNC_005370,ENSMUST00000161083:LNC_005020,Novel_004357:LNC_005020
Environmental Information Processing	Signaling molecules and interaction	Cytokine-cytokine receptor interaction	ko04060	8	622	0.939932	0.999874	ENSMUST00000155240:LNC_005020,ENSMUST00000016110:LNC_005370,ENSMUST00000101065:LNC_005370,ENSMUST00000112871:LNC_001047,ENSMUST00000112871:LNC_003854,ENSMUST00000214739:LNC_005370,ENSMUST00000114833:LNC_001047,ENSMUST00000114833:LNC_003854,ENSMUST00000105146:LNC_005370,ENSMUST00000059081:LNC_005370
Environmental Information Processing	Signal transduction	AMPK signaling pathway	ko04152	8	466	0.736535	0.999874	ENSMUST00000051186:LNC_005370,ENSMUST00000225595:LNC_005370,ENSMUST00000233988:LNC_006894,ENSMUST00000197890:LNC_001047,ENSMUST00000197890:LNC_003854,Novel_003871:LNC_005370,ENSMUST00000185594:LNC_005370,ENSMUST00000114846:LNC_003854,ENSMUST00000203732:LNC_005370
Environmental Information Processing	Signal transduction	Hippo signaling pathway -fly	ko04391	8	308	0.294822	0.999874	ENSMUST00000115310:LNC_002375,ENSMUST00000160009:LNC_005020,ENSMUST00000077981:LNC_005370,ENSMUST00000174166:LNC_005370,Novel_002157:LNC_005020,ENSMUST00000135088:LNC_003859,ENSMUST00000033060:LNC_003854,ENSMUST00000162727:LNC_005370
Environmental Information Processing	Signal transduction	Jak-STAT signaling pathway	ko04630	8	512	0.821953	0.999874	ENSMUST00000105146:LNC_005370,ENSMUST00000106495:LNC_005020,ENSMUST00000119901:LNC_005370,ENSMUST00000114833:LNC_001047,ENSMUST00000114833:LNC_003854,ENSMUST00000233296:LNC_005020,Novel_003358:LNC_006894,ENSMUST00000160009:LNC_005020,ENSMUST00000027277:LNC_006894
Genetic Information Processing	Folding, sorting and degradation	Ubiquitin mediated proteolysis	ko04120	8	553	0.878495	0.999874	ENSMUST00000076383:LNC_006894,ENSMUST00000206537:LNC_004630,ENSMUST00000199613:LNC_005370,ENSMUST00000219930:LNC_006894,ENSMUST00000115316:LNC_006894,Novel_003358:LNC_006894,ENSMUST00000232594:LNC_001047,ENSMUST00000232594:LNC_003854,ENSMUST00000070658:LNC_006894
Metabolism	Carbohydrate metabolism	Inositol phosphate metabolism	ko00562	8	291	0.245689	0.999874	ENSMUST00000026550:LNC_002180,Novel_004467:LNC_005370,ENSMUST00000159676:LNC_003854,ENSMUST00000025391:LNC_001047,ENSMUST00000025391:LNC_003854,ENSMUST00000031082:LNC_005370,ENSMUST00000034396:ENSMUST00000218143,ENSMUST00000084105:LNC_006894,ENSMUST00000186316:LNC_005370
Metabolism	Nucleotide metabolism	Purine metabolism	ko00230	8	576	0.903141	0.999874	ENSMUST00000219342:LNC_005370,ENSMUST00000110095:LNC_005020,ENSMUST00000115724:LNC_006587,ENSMUST00000115724:LNC_006894,ENSMUST00000162278:LNC_005020,ENSMUST00000168545:LNC_006894,ENSMUST00000128511:LNC_001047,ENSMUST00000128511:LNC_003854,ENSMUST00000152189:LNC_001047,ENSMUST00000152189:LNC_003854,ENSMUST00000133055:LNC_006894
Organismal Systems	Aging	Longevity regulating pathway - mammal	ko04211	8	385	0.528794	0.999874	ENSMUST00000051186:LNC_005370,ENSMUST00000013931:LNC_005020,ENSMUST00000185594:LNC_005370,Novel_003871:LNC_005370,ENSMUST00000108657:LNC_002863,ENSMUST00000168545:LNC_006894,ENSMUST00000123735:LNC_005020,ENSMUST00000203732:LNC_005370
Organismal Systems	Circulatory system	Cardiac muscle contraction	ko04260	8	255	0.152879	0.999874	ENSMUST00000183971:LNC_005370,Novel_007144:LNC_005020,ENSMUST00000188028:LNC_005020,ENSMUST00000018800:LNC_001047,ENSMUST00000018800:LNC_003854,ENSMUST00000182563:LNC_001047,ENSMUST00000182563:LNC_003854,ENSMUST00000190451:LNC_005020,ENSMUST00000194047:LNC_005020,ENSMUST00000092891:LNC_006894
Organismal Systems	Digestive system	Salivary secretion	ko04970	8	283	0.223569	0.999874	ENSMUST00000224025:LNC_005020,ENSMUST00000115047:LNC_005370,Novel_007325:LNC_005370,Novel_000114:LNC_001047,Novel_000114:LNC_003854,ENSMUST00000115049:LNC_005370,ENSMUST00000168545:LNC_006894,ENSMUST00000144845:LNC_001047,ENSMUST00000144845:LNC_003854,ENSMUST00000226051:LNC_003854
Organismal Systems	Endocrine system	GnRH signaling pathway	ko04912	8	378	0.508078	0.999874	ENSMUST00000106495:LNC_005020,ENSMUST00000168545:LNC_006894,Novel_001887:LNC_005370,ENSMUST00000003027:LNC_005370,ENSMUST00000112207:LNC_005370,ENSMUST00000220329:LNC_008587,ENSMUST00000093355:LNC_005370,ENSMUST00000112211:LNC_005370
Organismal Systems	Endocrine system	Insulin signaling pathway	ko04910	8	577	0.904109	0.999874	ENSMUST00000123735:LNC_005020,ENSMUST00000186316:LNC_005370,ENSMUST00000106495:LNC_005020,Novel_003871:LNC_005370,ENSMUST00000161083:LNC_005020,ENSMUST00000051186:LNC_005370,ENSMUST00000195405:LNC_006894,ENSMUST00000220329:LNC_008587
Organismal Systems	Immune system	Platelet activation	ko04611	8	442	0.682193	0.999874	ENSMUST00000098683:LNC_005370,ENSMUST00000233417:LNC_005370,ENSMUST00000209255:LNC_006894,ENSMUST00000233357:LNC_005020,ENSMUST00000168545:LNC_006894,ENSMUST00000035716:LNC_006587,ENSMUST00000035716:LNC_006894,ENSMUST00000121972:LNC_005370,ENSMUST00000137290:LNC_005370
Metabolism	Amino acid metabolism	Cysteine and methionine metabolism	ko00270	7	176	0.0701817	0.974009	Novel_005075:LNC_005020,ENSMUST00000206692:LNC_001047,ENSMUST00000206692:LNC_003854,ENSMUST00000216540:LNC_003854,ENSMUST00000231159:LNC_005370,ENSMUST00000169133:LNC_005370,ENSMUST00000072997:LNC_005020,ENSMUST00000091776:LNC_005370
Environmental Information Processing	Signal transduction	MAPK signaling pathway - fly	ko04013	7	335	0.527563	0.999874	ENSMUST00000053734:LNC_005370,ENSMUST00000003027:LNC_005370,ENSMUST00000135088:LNC_003859,ENSMUST00000199613:LNC_005370,ENSMUST00000106495:LNC_005020,ENSMUST00000145480:LNC_006894,Novel_006258:LNC_001047,Novel_006258:LNC_003854
Organismal Systems	Endocrine system	Insulin secretion	ko04911	7	380	0.659219	0.999874	Novel_005882:LNC_005370,ENSMUST00000226051:LNC_003854,ENSMUST00000212414:LNC_005370,ENSMUST00000185594:LNC_005370,ENSMUST00000093355:LNC_005370,ENSMUST00000224025:LNC_005020,ENSMUST00000168545:LNC_006894
Organismal Systems	Immune system	Th1 and Th2 cell differentiation	ko04658	7	255	0.266657	0.999874	ENSMUST00000027277:LNC_006894,ENSMUST00000185871:ENSMUST00000218143,ENSMUST00000201883:LNC_006894,ENSMUST00000187313:LNC_005370,ENSMUST00000022355:LNC_005020,ENSMUST00000102517:LNC_006587,ENSMUST00000102517:LNC_006894,ENSMUST00000173764:LNC_005370
Organismal Systems	Sensory system	Inflammatory mediator regulation of TRP channels	ko04750	7	413	0.740175	0.999874	ENSMUST00000112207:LNC_005370,ENSMUST00000198644:LNC_005370,Novel_001887:LNC_005370,ENSMUST00000168545:LNC_006894,ENSMUST00000093355:LNC_005370,ENSMUST00000112211:LNC_005370,ENSMUST00000178340:LNC_006894
Genetic Information Processing	Replication and repair	Base excision repair	ko03410	6	106	0.0217423	0.714391	ENSMUST00000112727:LNC_006894,ENSMUST00000229371:LNC_006587,ENSMUST00000173347:LNC_005020,ENSMUST00000112479:LNC_005370,ENSMUST00000173722:LNC_005020,ENSMUST00000185145:LNC_006587,ENSMUST00000185145:LNC_006894
Cellular Processes	Cell growth and death	p53 signaling pathway	ko04115	6	252	0.409468	0.999874	ENSMUST00000105644:LNC_005370,ENSMUST00000106005:LNC_005370,ENSMUST00000233296:LNC_005020,ENSMUST00000108657:LNC_002863,ENSMUST00000119901:LNC_005370,Novel_003993:LNC_001047,Novel_003993:LNC_003854
Environmental Information Processing	Signaling molecules and interaction	ECM-receptor interaction	ko04512	6	241	0.369574	0.999874	Novel_004711:LNC_000028,Novel_003993:LNC_001047,Novel_003993:LNC_003854,ENSMUST00000218290:LNC_006894,ENSMUST00000197890:LNC_001047,ENSMUST00000197890:LNC_003854,ENSMUST00000021107:LNC_005020,ENSMUST00000106461:LNC_004630
Environmental Information Processing	Signal transduction	NF-kappa B signaling pathway	ko04064	6	268	0.466964	0.999874	ENSMUST00000177129:LNC_005370,ENSMUST00000132144:LNC_005370,ENSMUST00000185871:ENSMUST00000218143,ENSMUST00000106005:LNC_005370,ENSMUST00000112871:LNC_001047,ENSMUST00000112871:LNC_003854,ENSMUST00000176531:LNC_006894
Environmental Information Processing	Signal transduction	Phosphatidylinositol signaling system	ko04070	6	374	0.776827	0.999874	ENSMUST00000186316:LNC_005370,ENSMUST00000031082:LNC_005370,Novel_004467:LNC_005370,ENSMUST00000034396:ENSMUST00000218143,ENSMUST00000026550:LNC_002180,ENSMUST00000025391:LNC_001047,ENSMUST00000025391:LNC_003854
Environmental Information Processing	Signal transduction	VEGF signaling pathway	ko04370	6	236	0.351468	0.999874	ENSMUST00000141798:LNC_001047,ENSMUST00000141798:LNC_003854,ENSMUST00000220329:LNC_008587,ENSMUST00000214739:LNC_005370,ENSMUST00000226893:LNC_005370,ENSMUST00000230952:LNC_005020,ENSMUST00000022355:LNC_005020
Genetic Information Processing	Translation	Ribosome	ko03010	6	411	0.845806	0.999874	Novel_002045:LNC_006894,ENSMUST00000138812:LNC_005370,ENSMUST00000025745:LNC_005020,ENSMUST00000211725:LNC_005020,ENSMUST00000185306:LNC_006894,ENSMUST00000115078:LNC_005020
Organismal Systems	Digestive system	Gastric acid secretion	ko04971	6	260	0.438352	0.999874	ENSMUST00000093355:LNC_005370,ENSMUST00000115049:LNC_005370,ENSMUST00000115047:LNC_005370,ENSMUST00000168545:LNC_006894,ENSMUST00000137290:LNC_005370,ENSMUST00000121972:LNC_005370
Organismal Systems	Endocrine system	Glucagon signaling pathway	ko04922	6	382	0.793453	0.999874	ENSMUST00000093355:LNC_005370,ENSMUST00000022355:LNC_005020,ENSMUST00000206353:LNC_006894,ENSMUST00000185594:LNC_005370,ENSMUST00000051186:LNC_005370,ENSMUST00000161083:LNC_005020
Organismal Systems	Endocrine system	Thyroid hormone signaling pathway	ko04919	6	476	0.924542	0.999874	Novel_000961:LNC_005370,ENSMUST00000108657:LNC_002863,ENSMUST00000159034:LNC_006894,ENSMUST00000220197:LNC_006894,ENSMUST00000220329:LNC_008587,ENSMUST00000160009:LNC_005020
Organismal Systems	Endocrine system	Thyroid hormone synthesis	ko04918	6	217	0.283708	0.999874	ENSMUST00000004453:LNC_006894,ENSMUST00000123369:LNC_001047,ENSMUST00000123369:LNC_003854,ENSMUST00000185594:LNC_005370,ENSMUST00000108585:LNC_001047,ENSMUST00000028355:LNC_005370,ENSMUST00000168545:LNC_006894
Organismal Systems	Excretory system	Vasopressin-regulated water reabsorption	ko04962	6	168	0.130643	0.999874	ENSMUST00000055327:LNC_005370,ENSMUST00000112136:LNC_006894,ENSMUST00000171100:LNC_001047,ENSMUST00000171100:LNC_003854,ENSMUST00000112140:LNC_006894,ENSMUST00000185594:LNC_005370,ENSMUST00000149642:LNC_005020
Organismal Systems	Immune system	B cell receptor signaling pathway	ko04662	6	255	0.420323	0.999874	ENSMUST00000159688:LNC_005370,ENSMUST00000186316:LNC_005370,ENSMUST00000022355:LNC_005020,ENSMUST00000230952:LNC_005020,ENSMUST00000106495:LNC_005020,ENSMUST00000220329:LNC_008587
Organismal Systems	Immune system	T cell receptor signaling pathway	ko04660	6	369	0.765936	0.999874	ENSMUST00000022355:LNC_005020,ENSMUST00000003027:LNC_005370,ENSMUST00000187313:LNC_005370,ENSMUST00000185871:ENSMUST00000218143,ENSMUST00000106495:LNC_005020,ENSMUST00000220329:LNC_008587
Organismal Systems	Immune system	Toll-like receptor signaling pathway	ko04620	6	343	0.702997	0.999874	ENSMUST00000003027:LNC_005370,ENSMUST00000132144:LNC_005370,ENSMUST00000177129:LNC_005370,ENSMUST00000220329:LNC_008587,ENSMUST00000176531:LNC_006894,ENSMUST00000105146:LNC_005370
Organismal Systems	Nervous system	Cholinergic synapse	ko04725	6	472	0.920979	0.999874	ENSMUST00000213990:LNC_001047,ENSMUST00000213990:LNC_003854,Novel_005931:LNC_005020,ENSMUST00000185594:LNC_005370,ENSMUST00000173058:LNC_005370,ENSMUST00000093355:LNC_005370,ENSMUST00000168545:LNC_006894
Organismal Systems	Nervous system	Dopaminergic synapse	ko04728	6	535	0.962872	0.999874	ENSMUST00000185594:LNC_005370,ENSMUST00000213990:LNC_001047,ENSMUST00000213990:LNC_003854,ENSMUST00000093355:LNC_005370,ENSMUST00000233988:LNC_006894,ENSMUST00000022355:LNC_005020,ENSMUST00000146247:LNC_006894
Metabolism	Glycan biosynthesis and metabolism	Mannose type O-glycan biosyntheis	ko00515	5	76	0.0197007	0.714391	ENSMUST00000106421:LNC_006587,ENSMUST00000106421:LNC_006894,ENSMUST00000214511:LNC_005370,ENSMUST00000106496:LNC_005370,ENSMUST00000176810:LNC_005370,ENSMUST00000061390:LNC_005370
Genetic Information Processing	Replication and repair	Nucleotide excision repair	ko03420	5	112	0.0798008	0.974009	ENSMUST00000108460:LNC_005370,ENSMUST00000000767:LNC_005370,ENSMUST00000162266:LNC_006894,ENSMUST00000165077:LNC_001047,ENSMUST00000165077:LNC_003854,ENSMUST00000185145:LNC_006587,ENSMUST00000185145:LNC_006894
Cellular Processes	Cell growth and death	Ferroptosis	ko04216	5	205	0.407494	0.999874	ENSMUST00000182428:LNC_005020,ENSMUST00000168385:LNC_006894,ENSMUST00000168142:LNC_005370,ENSMUST00000108657:LNC_002863,ENSMUST00000169310:LNC_005020
Cellular Processes	Cellular community - eukaryotes	Gap junction	ko04540	5	292	0.713132	0.999874	ENSMUST00000106495:LNC_005020,ENSMUST00000218834:LNC_005370,ENSMUST00000220329:LNC_008587,ENSMUST00000168545:LNC_006894,ENSMUST00000186971:LNC_006894
Cellular Processes	Transport and catabolism	Lysosome	ko04142	5	390	0.901437	0.999874	ENSMUST00000145791:LNC_001047,ENSMUST00000145791:LNC_003854,ENSMUST00000162323:LNC_008609,ENSMUST00000211424:LNC_001047,ENSMUST00000211424:LNC_003854,Novel_003490:ENSMUST00000149172,ENSMUST00000114171:LNC_006894
Cellular Processes	Transport and catabolism	Peroxisome	ko04146	5	290	0.707523	0.999874	ENSMUST00000175741:LNC_001047,ENSMUST00000175741:LNC_003854,ENSMUST00000030454:LNC_005370,ENSMUST00000173091:LNC_006894,ENSMUST00000184515:LNC_003854,ENSMUST00000129087:LNC_006894
Environmental Information Processing	Signaling molecules and interaction	Cell adhesion molecules (CAMs)	ko04514	5	498	0.975361	0.999874	Novel_003624:LNC_001047,Novel_003624:LNC_003854,ENSMUST00000173764:LNC_005370,ENSMUST00000138344:LNC_005370,ENSMUST00000094823:LNC_005370,ENSMUST00000205483:LNC_005370
Environmental Information Processing	Signal transduction	Sphingolipid signaling pathway	ko04071	5	407	0.919765	0.999874	ENSMUST00000141798:LNC_001047,ENSMUST00000141798:LNC_003854,ENSMUST00000220329:LNC_008587,ENSMUST00000108657:LNC_002863,ENSMUST00000230952:LNC_005020,ENSMUST00000233988:LNC_006894
Environmental Information Processing	Signal transduction	TNF signaling pathway	ko04668	5	385	0.895394	0.999874	ENSMUST00000112987:LNC_005020,ENSMUST00000003027:LNC_005370,ENSMUST00000112983:LNC_005370,ENSMUST00000156669:LNC_005020,ENSMUST00000185594:LNC_005370
Genetic Information Processing	Translation	Aminoacyl-tRNA biosynthesis	ko00970	5	123	0.107851	0.999874	ENSMUST00000047363:LNC_006894,ENSMUST00000223796:LNC_002863,ENSMUST00000164470:LNC_001047,ENSMUST00000164470:LNC_003854,ENSMUST00000019287:LNC_006894,ENSMUST00000099582:LNC_005370
Genetic Information Processing	Translation	mRNA surveillance pathway	ko03015	5	323	0.790382	0.999874	Novel_000521:LNC_006894,ENSMUST00000029942:LNC_006894,Novel_001508:LNC_005020,ENSMUST00000025427:LNC_005020,ENSMUST00000233988:LNC_006894
Genetic Information Processing	Translation	Ribosome biogenesis in eukaryotes	ko03008	5	217	0.455386	0.999874	ENSMUST00000052290:LNC_005370,ENSMUST00000203238:LNC_005370,ENSMUST00000159373:LNC_005370,ENSMUST00000169061:LNC_001047,ENSMUST00000169061:LNC_003854,Novel_002565:LNC_003859
Metabolism	Lipid metabolism	Glycerophospholipid metabolism	ko00564	5	340	0.825296	0.999874	ENSMUST00000154753:LNC_001047,ENSMUST00000154753:LNC_003854,ENSMUST00000132437:LNC_005370,ENSMUST00000104893:LNC_005370,ENSMUST00000166187:LNC_001047,ENSMUST00000166187:LNC_003854,ENSMUST00000105852:LNC_005370
Organismal Systems	Aging	Longevity regulating pathway - worm	ko04212	5	253	0.590339	0.999874	ENSMUST00000112479:LNC_005370,ENSMUST00000135088:LNC_003859,ENSMUST00000129087:LNC_006894,ENSMUST00000160682:LNC_005370,ENSMUST00000040428:LNC_002375
Organismal Systems	Endocrine system	Aldosterone synthesis and secretion	ko04925	5	367	0.870927	0.999874	ENSMUST00000185594:LNC_005370,ENSMUST00000168545:LNC_006894,Novel_003672:LNC_006894,ENSMUST00000188539:LNC_005370,ENSMUST00000093355:LNC_005370
Organismal Systems	Endocrine system	Progesterone-mediated oocyte maturation	ko04914	5	359	0.858585	0.999874	Novel_001126:LNC_006894,ENSMUST00000168545:LNC_006894,Novel_001125:LNC_006894,ENSMUST00000132698:LNC_005370,ENSMUST00000021698:LNC_001047,ENSMUST00000021698:LNC_003854
Organismal Systems	Environmental adaptation	Circadian entrainment	ko04713	5	466	0.962158	0.999874	ENSMUST00000185594:LNC_005370,ENSMUST00000213990:LNC_001047,ENSMUST00000213990:LNC_003854,ENSMUST00000168545:LNC_006894,ENSMUST00000093355:LNC_005370,Novel_001204:LNC_001047,Novel_001204:LNC_003854
Organismal Systems	Immune system	Antigen processing and presentation	ko04612	5	236	0.528696	0.999874	ENSMUST00000185594:LNC_005370,ENSMUST00000021698:LNC_001047,ENSMUST00000021698:LNC_003854,ENSMUST00000041633:LNC_006894,ENSMUST00000173764:LNC_005370,ENSMUST00000159063:LNC_006894
Organismal Systems	Immune system	Complement and coagulation cascades	ko04610	5	218	0.459334	0.999874	ENSMUST00000111977:LNC_005370,ENSMUST00000192919:LNC_005370,ENSMUST00000141295:LNC_005370,ENSMUST00000129749:LNC_005020,ENSMUST00000129891:LNC_005020
Organismal Systems	Immune system	Th17 cell differentiation	ko04659	5	321	0.785937	0.999874	ENSMUST00000021698:LNC_001047,ENSMUST00000021698:LNC_003854,ENSMUST00000173764:LNC_005370,ENSMUST00000187313:LNC_005370,ENSMUST00000022355:LNC_005020,ENSMUST00000185871:ENSMUST00000218143
Organismal Systems	Nervous system	GABAergic synapse	ko04727	5	344	0.83279	0.999874	Novel_000968:LNC_001047,Novel_000968:LNC_003854,ENSMUST00000213990:LNC_001047,ENSMUST00000213990:LNC_003854,ENSMUST00000149642:LNC_005020,Novel_003052:LNC_005370,ENSMUST00000168545:LNC_006894
Genetic Information Processing	Folding, sorting and degradation	Sulfur relay system	ko04122	4	37	0.00666879	0.533356	ENSMUST00000183407:LNC_005370,ENSMUST00000164737:LNC_005370,ENSMUST00000231159:LNC_005370,ENSMUST00000169133:LNC_005370
Metabolism	Energy metabolism	Sulfur metabolism	ko00920	4	32	0.00393419	0.533356	ENSMUST00000169133:LNC_005370,ENSMUST00000231159:LNC_005370,Novel_004467:LNC_005370,ENSMUST00000110506:LNC_005020
Cellular Processes	Cellular community - eukaryotes	Adherens junction	ko04520	4	388	0.957395	0.999874	ENSMUST00000111656:LNC_005370,ENSMUST00000162727:LNC_005370,ENSMUST00000170827:LNC_005020,ENSMUST00000230952:LNC_005020
Cellular Processes	Transport and catabolism	Autophagy - yeast	ko04138	4	240	0.724029	0.999874	ENSMUST00000182428:LNC_005020,ENSMUST00000149642:LNC_005020,ENSMUST00000169310:LNC_005020,ENSMUST00000149436:LNC_001047,ENSMUST00000149436:LNC_003854
Environmental Information Processing	Signal transduction	Hippo signaling pathway - multiple species	ko04392	4	106	0.171609	0.999874	ENSMUST00000033060:LNC_003854,Novel_002157:LNC_005020,ENSMUST00000174166:LNC_005370,ENSMUST00000077981:LNC_005370
Environmental Information Processing	Signal transduction	TGF-beta signaling pathway	ko04350	4	244	0.735817	0.999874	ENSMUST00000118283:LNC_005370,ENSMUST00000135447:LNC_006894,ENSMUST00000160009:LNC_005020,Novel_003993:LNC_001047,Novel_003993:LNC_003854
Genetic Information Processing	Transcription	Basal transcription factors	ko03022	4	157	0.398976	0.999874	ENSMUST00000108460:LNC_005370,ENSMUST00000063314:LNC_005370,ENSMUST00000162266:LNC_006894,ENSMUST00000165077:LNC_001047,ENSMUST00000165077:LNC_003854
Metabolism	Carbohydrate metabolism	Amino sugar and nucleotide sugar metabolism	ko00520	4	179	0.497756	0.999874	ENSMUST00000030364:LNC_005370,ENSMUST00000162834:LNC_006894,ENSMUST00000153317:LNC_001047,ENSMUST00000153317:LNC_003854,ENSMUST00000196121:LNC_005370
Metabolism	Glycan biosynthesis and metabolism	Various types of N-glycan biosynthesis	ko00513	4	131	0.27924	0.999874	Novel_004627:LNC_005370,ENSMUST00000210890:LNC_003854,ENSMUST00000106421:LNC_006587,ENSMUST00000106421:LNC_006894,Novel_006326:LNC_006894
Metabolism	Lipid metabolism	Arachidonic acid metabolism	ko00590	4	199	0.581023	0.999874	ENSMUST00000141062:LNC_005370,ENSMUST00000084771:LNC_006894,ENSMUST00000004453:LNC_006894,ENSMUST00000152657:LNC_006894
Metabolism	Metabolism of other amino acids	Glutathione metabolism	ko00480	4	176	0.484648	0.999874	ENSMUST00000004453:LNC_006894,ENSMUST00000152657:LNC_006894,Novel_003380:LNC_005020,ENSMUST00000141062:LNC_005370
Metabolism	Xenobiotics biodegradation and metabolism	Metabolism of xenobiotics by cytochrome P450	ko00980	4	169	0.453558	0.999874	ENSMUST00000108716:LNC_005020,ENSMUST00000043314:LNC_006894,ENSMUST00000150634:LNC_003859,Novel_003380:LNC_005020
Organismal Systems	Endocrine system	Adipocytokine signaling pathway	ko04920	4	270	0.803286	0.999874	ENSMUST00000218089:LNC_005020,ENSMUST00000197890:LNC_001047,ENSMUST00000197890:LNC_003854,ENSMUST00000051186:LNC_005370,ENSMUST00000219543:LNC_001047,ENSMUST00000219543:LNC_003854
Organismal Systems	Endocrine system	Renin secretion	ko04924	4	266	0.793909	0.999874	ENSMUST00000226051:LNC_003854,ENSMUST00000185594:LNC_005370,ENSMUST00000022355:LNC_005020,ENSMUST00000224025:LNC_005020
Organismal Systems	Environmental adaptation	Circadian rhythm	ko04710	4	108	0.179648	0.999874	Novel_001204:LNC_001047,Novel_001204:LNC_003854,ENSMUST00000076383:LNC_006894,ENSMUST00000051186:LNC_005370,ENSMUST00000185594:LNC_005370
Organismal Systems	Excretory system	Endocrine and other factor-regulated calcium reabsorption	ko04961	4	183	0.515005	0.999874	ENSMUST00000085399:LNC_001047,ENSMUST00000085399:LNC_003854,ENSMUST00000171100:LNC_001047,ENSMUST00000171100:LNC_003854,ENSMUST00000139291:LNC_001047,ENSMUST00000139291:LNC_003854,Novel_006933:LNC_006587
Organismal Systems	Immune system	Fc epsilon RI signaling pathway	ko04664	4	252	0.758247	0.999874	ENSMUST00000106495:LNC_005020,ENSMUST00000220329:LNC_008587,ENSMUST00000003027:LNC_005370,ENSMUST00000230952:LNC_005020
Organismal Systems	Immune system	IL-17 signaling pathway	ko04657	4	235	0.708749	0.999874	ENSMUST00000208326:LNC_006894,ENSMUST00000021698:LNC_001047,ENSMUST00000021698:LNC_003854,ENSMUST00000101065:LNC_005370,ENSMUST00000016110:LNC_005370
Organismal Systems	Nervous system	Glutamatergic synapse	ko04724	4	514	0.993431	1	ENSMUST00000213990:LNC_001047,ENSMUST00000213990:LNC_003854,ENSMUST00000168545:LNC_006894,ENSMUST00000140212:LNC_006894,ENSMUST00000022355:LNC_005020
Organismal Systems	Sensory system	Olfactory transduction	ko04740	4	2935	1	1	ENSMUST00000057924:LNC_005020,ENSMUST00000209778:LNC_002863,ENSMUST00000093355:LNC_005370,ENSMUST00000216196:LNC_005020
Metabolism	Metabolism of cofactors and vitamins	Folate biosynthesis	ko00790	3	50	0.0820876	0.974009	ENSMUST00000153588:LNC_001047,ENSMUST00000153588:LNC_003854,ENSMUST00000164737:LNC_005370,ENSMUST00000183407:LNC_005370
Metabolism	Metabolism of cofactors and vitamins	Thiamine metabolism	ko00730	3	43	0.0572667	0.974009	ENSMUST00000152189:LNC_001047,ENSMUST00000152189:LNC_003854,ENSMUST00000133055:LNC_006894,ENSMUST00000153588:LNC_001047,ENSMUST00000153588:LNC_003854
Cellular Processes	Transport and catabolism	Autophagy - other eukaryotes	ko04136	3	105	0.362398	0.999874	ENSMUST00000149436:LNC_001047,ENSMUST00000149436:LNC_003854,ENSMUST00000169310:LNC_005020,ENSMUST00000182428:LNC_005020
Cellular Processes	Transport and catabolism	Mitophagy - animal	ko04137	3	258	0.899095	0.999874	ENSMUST00000115677:LNC_006894,ENSMUST00000071537:LNC_006587,ENSMUST00000108657:LNC_002863
Genetic Information Processing	Replication and repair	Fanconi anemia pathway	ko03460	3	166	0.661223	0.999874	ENSMUST00000000767:LNC_005370,ENSMUST00000232200:LNC_005020,ENSMUST00000159389:LNC_005020
Genetic Information Processing	Replication and repair	Homologous recombination	ko03440	3	110	0.390086	0.999874	ENSMUST00000232200:LNC_005020,ENSMUST00000000767:LNC_005370,ENSMUST00000118428:LNC_006894
Metabolism	Amino acid metabolism	Tyrosine metabolism	ko00350	3	74	0.192345	0.999874	ENSMUST00000220574:LNC_003854,ENSMUST00000108716:LNC_005020,ENSMUST00000222222:LNC_001047,ENSMUST00000222222:LNC_003854
Metabolism	Carbohydrate metabolism	Ascorbate and aldarate metabolism	ko00053	3	61	0.128533	0.999874	ENSMUST00000196121:LNC_005370,ENSMUST00000150634:LNC_003859,Novel_000363:LNC_001047,Novel_000363:LNC_003854
Metabolism	Carbohydrate metabolism	Starch and sucrose metabolism	ko00500	3	104	0.356833	0.999874	ENSMUST00000118015:LNC_003854,ENSMUST00000161083:LNC_005020,ENSMUST00000219342:LNC_005370
Metabolism	Glycan biosynthesis and metabolism	Glycosaminoglycan biosynthesis - heparan sulfate / heparin	ko00534	3	68	0.161918	0.999874	ENSMUST00000053116:LNC_006894,Novel_004621:LNC_005020,ENSMUST00000084628:LNC_006894
Metabolism	Glycan biosynthesis and metabolism	N-Glycan biosynthesis	ko00510	3	140	0.546494	0.999874	ENSMUST00000106421:LNC_006587,ENSMUST00000106421:LNC_006894,ENSMUST00000210890:LNC_003854,Novel_004627:LNC_005370
Metabolism	Lipid metabolism	Steroid hormone biosynthesis	ko00140	3	178	0.706553	0.999874	ENSMUST00000188539:LNC_005370,ENSMUST00000150634:LNC_003859,ENSMUST00000137998:LNC_005370
Metabolism	Metabolism of cofactors and vitamins	Retinol metabolism	ko00830	3	167	0.665186	0.999874	ENSMUST00000105744:LNC_002863,ENSMUST00000043314:LNC_006894,ENSMUST00000150634:LNC_003859
Metabolism	Metabolism of terpenoids and polyketides	Terpenoid backbone biosynthesis	ko00900	3	86	0.256664	0.999874	ENSMUST00000162008:LNC_001047,ENSMUST00000162008:LNC_003854,ENSMUST00000105885:LNC_005020,ENSMUST00000184515:LNC_003854
Metabolism	Overview	Biosynthesis of amino acids	ko01230	3	254	0.893167	0.999874	Novel_005075:LNC_005020,ENSMUST00000161640:LNC_001047,ENSMUST00000161640:LNC_003854,ENSMUST00000206692:LNC_001047,ENSMUST00000206692:LNC_003854
Metabolism	Xenobiotics biodegradation and metabolism	Drug metabolism - cytochrome P450	ko00982	3	152	0.602198	0.999874	Novel_003380:LNC_005020,ENSMUST00000150634:LNC_003859,ENSMUST00000108716:LNC_005020
Organismal Systems	Development	Dorso-ventral axis formation	ko04320	3	104	0.356833	0.999874	ENSMUST00000106495:LNC_005020,Novel_001125:LNC_006894,Novel_001126:LNC_006894
Organismal Systems	Digestive system	Bile secretion	ko04976	3	242	0.873467	0.999874	ENSMUST00000115049:LNC_005370,ENSMUST00000115047:LNC_005370,ENSMUST00000168545:LNC_006894
Organismal Systems	Endocrine system	Prolactin signaling pathway	ko04917	3	324	0.96228	0.999874	ENSMUST00000220329:LNC_008587,ENSMUST00000106495:LNC_005020,ENSMUST00000076634:LNC_001047,ENSMUST00000076634:LNC_003854
Organismal Systems	Excretory system	Collecting duct acid secretion	ko04966	3	73	0.187176	0.999874	ENSMUST00000221129:LNC_001047,ENSMUST00000221129:LNC_003854,ENSMUST00000145791:LNC_001047,ENSMUST00000145791:LNC_003854,ENSMUST00000137557:LNC_001047,ENSMUST00000137557:LNC_003854
Organismal Systems	Immune system	Cytosolic DNA-sensing pathway	ko04623	3	157	0.624032	0.999874	ENSMUST00000059081:LNC_005370,ENSMUST00000128062:LNC_005370,ENSMUST00000105146:LNC_005370
Organismal Systems	Immune system	Hematopoietic cell lineage	ko04640	3	229	0.84856	0.999874	ENSMUST00000129749:LNC_005020,ENSMUST00000197890:LNC_001047,ENSMUST00000197890:LNC_003854,ENSMUST00000173764:LNC_005370
Organismal Systems	Immune system	Intestinal immune network for IgA production	ko04672	3	101	0.340104	0.999874	ENSMUST00000112871:LNC_001047,ENSMUST00000112871:LNC_003854,ENSMUST00000173764:LNC_005370,ENSMUST00000114833:LNC_001047,ENSMUST00000114833:LNC_003854
Organismal Systems	Nervous system	Long-term potentiation	ko04720	3	298	0.943934	0.999874	ENSMUST00000220329:LNC_008587,ENSMUST00000093355:LNC_005370,ENSMUST00000022355:LNC_005020
Organismal Systems	Sensory system	Taste transduction	ko04742	3	225	0.840081	0.999874	ENSMUST00000121571:LNC_006894,Novel_003937:LNC_005020,Novel_003052:LNC_005370
Metabolism	Xenobiotics biodegradation and metabolism	Styrene degradation	ko00643	2	8	0.0107369	0.533356	ENSMUST00000222222:LNC_001047,ENSMUST00000222222:LNC_003854,ENSMUST00000220574:LNC_003854
Metabolism	Xenobiotics biodegradation and metabolism	Aminobenzoate degradation	ko00627	2	24	0.0854847	0.974009	ENSMUST00000153588:LNC_001047,ENSMUST00000153588:LNC_003854,ENSMUST00000002663:LNC_002863
Cellular Processes	Cell growth and death	Apoptosis - multiple species	ko04215	2	148	0.807472	0.999874	ENSMUST00000111586:LNC_001047,ENSMUST00000111586:LNC_003854,ENSMUST00000201863:LNC_005020
Environmental Information Processing	Membrane transport	ABC transporters	ko02010	2	141	0.785448	0.999874	Novel_005882:LNC_005370,ENSMUST00000041633:LNC_006894
Environmental Information Processing	Signal transduction	Hedgehog signaling pathway - fly	ko04341	2	126	0.730707	0.999874	ENSMUST00000076383:LNC_006894,Novel_003566:LNC_006587,Novel_003566:LNC_006894
Environmental Information Processing	Signal transduction	Hedgehog signaling pathway	ko04340	2	181	0.886307	0.999874	ENSMUST00000076383:LNC_006894,Novel_003566:LNC_006587,Novel_003566:LNC_006894
Environmental Information Processing	Signal transduction	Notch signaling pathway	ko04330	2	159	0.838023	0.999874	ENSMUST00000201883:LNC_006894,ENSMUST00000102517:LNC_006587,ENSMUST00000102517:LNC_006894
Environmental Information Processing	Signal transduction	Two-component system	ko02020	2	36	0.16694	0.999874	ENSMUST00000153588:LNC_001047,ENSMUST00000153588:LNC_003854,Novel_007144:LNC_005020
Genetic Information Processing	Folding, sorting and degradation	Proteasome	ko03050	2	114	0.678751	0.999874	ENSMUST00000173441:LNC_006894,ENSMUST00000172407:LNC_001047,ENSMUST00000172407:LNC_003854
Genetic Information Processing	Folding, sorting and degradation	RNA degradation	ko03018	2	265	0.972703	0.999874	ENSMUST00000146972:LNC_001047,ENSMUST00000146972:LNC_003854,ENSMUST00000113890:LNC_005370
Genetic Information Processing	Replication and repair	DNA replication	ko03030	2	90	0.550816	0.999874	ENSMUST00000185145:LNC_006587,ENSMUST00000185145:LNC_006894,ENSMUST00000000767:LNC_005370
Genetic Information Processing	Replication and repair	Mismatch repair	ko03430	2	65	0.383842	0.999874	ENSMUST00000185145:LNC_006587,ENSMUST00000185145:LNC_006894,ENSMUST00000000767:LNC_005370
Metabolism	Amino acid metabolism	Arginine and proline metabolism	ko00330	2	149	0.810448	0.999874	ENSMUST00000092512:LNC_006894,Novel_000363:LNC_001047,Novel_000363:LNC_003854
Metabolism	Amino acid metabolism	Glycine, serine and threonine metabolism	ko00260	2	107	0.644825	0.999874	ENSMUST00000091776:LNC_005370,Novel_005075:LNC_005020
Metabolism	Amino acid metabolism	Histidine metabolism	ko00340	2	65	0.383842	0.999874	ENSMUST00000108716:LNC_005020,Novel_000363:LNC_001047,Novel_000363:LNC_003854
Metabolism	Amino acid metabolism	Lysine degradation	ko00310	2	229	0.949074	0.999874	ENSMUST00000013931:LNC_005020,Novel_000363:LNC_001047,Novel_000363:LNC_003854
Metabolism	Amino acid metabolism	Tryptophan metabolism	ko00380	2	123	0.71843	0.999874	ENSMUST00000040250:LNC_005370,Novel_000363:LNC_001047,Novel_000363:LNC_003854
Metabolism	Carbohydrate metabolism	Glycolysis / Gluconeogenesis	ko00010	2	230	0.949938	0.999874	Novel_000363:LNC_001047,Novel_000363:LNC_003854,ENSMUST00000108716:LNC_005020
Metabolism	Carbohydrate metabolism	Pentose and glucuronate interconversions	ko00040	2	60	0.347114	0.999874	ENSMUST00000150634:LNC_003859,ENSMUST00000196121:LNC_005370
Metabolism	Glycan biosynthesis and metabolism	Glycosphingolipid biosynthesis - lacto and neolacto series	ko00601	2	91	0.556805	0.999874	ENSMUST00000214526:LNC_005020,ENSMUST00000106421:LNC_006587,ENSMUST00000106421:LNC_006894
Metabolism	Glycan biosynthesis and metabolism	Mucin type O-glycan biosynthesis	ko00512	2	71	0.426683	0.999874	ENSMUST00000164208:LNC_006894,ENSMUST00000218943:LNC_001047,ENSMUST00000218943:LNC_003854
Metabolism	Glycan biosynthesis and metabolism	Other glycan degradation	ko00511	2	52	0.287008	0.999874	ENSMUST00000070898:LNC_006894,ENSMUST00000211424:LNC_001047,ENSMUST00000211424:LNC_003854
Metabolism	Lipid metabolism	Glycerolipid metabolism	ko00561	2	168	0.85968	0.999874	ENSMUST00000154753:LNC_001047,ENSMUST00000154753:LNC_003854,Novel_000363:LNC_001047,Novel_000363:LNC_003854
Metabolism	Lipid metabolism	Sphingolipid metabolism	ko00600	2	133	0.757594	0.999874	ENSMUST00000141798:LNC_001047,ENSMUST00000141798:LNC_003854,ENSMUST00000070898:LNC_006894
Metabolism	Lipid metabolism	Steroid biosynthesis	ko00100	2	52	0.287008	0.999874	ENSMUST00000100640:LNC_005370,ENSMUST00000143338:LNC_005370
Metabolism	Metabolism of cofactors and vitamins	Nicotinate and nicotinamide metabolism	ko00760	2	86	0.526294	0.999874	ENSMUST00000030939:LNC_005020,ENSMUST00000219342:LNC_005370
Metabolism	Metabolism of cofactors and vitamins	Pantothenate and CoA biosynthesis	ko00770	2	57	0.324725	0.999874	ENSMUST00000214339:LNC_005020,ENSMUST00000219342:LNC_005370
Metabolism	Metabolism of other amino acids	beta-Alanine metabolism	ko00410	2	94	0.57443	0.999874	Novel_000363:LNC_001047,Novel_000363:LNC_003854,ENSMUST00000108716:LNC_005020
Metabolism	Metabolism of other amino acids	Cyanoamino acid metabolism	ko00460	2	34	0.152534	0.999874	ENSMUST00000152657:LNC_006894,ENSMUST00000141062:LNC_005370
Metabolism	Metabolism of other amino acids	Taurine and hypotaurine metabolism	ko00430	2	53	0.29458	0.999874	ENSMUST00000152657:LNC_006894,ENSMUST00000141062:LNC_005370
Metabolism	Nucleotide metabolism	Pyrimidine metabolism	ko00240	2	276	0.977505	0.999874	ENSMUST00000112303:LNC_005370,ENSMUST00000219342:LNC_005370
Metabolism	Xenobiotics biodegradation and metabolism	Drug metabolism - other enzymes	ko00983	2	122	0.714234	0.999874	ENSMUST00000150634:LNC_003859,ENSMUST00000026677:LNC_001047,ENSMUST00000026677:LNC_003854
Organismal Systems	Aging	Longevity regulating pathway - multiple species	ko04213	2	239	0.957106	0.999874	ENSMUST00000051186:LNC_005370,ENSMUST00000168545:LNC_006894
Organismal Systems	Digestive system	Fat digestion and absorption	ko04975	2	86	0.526294	0.999874	ENSMUST00000197890:LNC_001047,ENSMUST00000197890:LNC_003854,ENSMUST00000154753:LNC_001047,ENSMUST00000154753:LNC_003854
Organismal Systems	Digestive system	Protein digestion and absorption	ko04974	2	220	0.940636	0.999874	ENSMUST00000207358:LNC_001047,ENSMUST00000207358:LNC_003854,Novel_001917:LNC_006894
Organismal Systems	Endocrine system	Ovarian Steroidogenesis	ko04913	2	171	0.866289	0.999874	ENSMUST00000188539:LNC_005370,ENSMUST00000168545:LNC_006894
Organismal Systems	Endocrine system	PPAR signaling pathway	ko03320	2	267	0.973644	0.999874	ENSMUST00000203732:LNC_005370,ENSMUST00000197890:LNC_001047,ENSMUST00000197890:LNC_003854
Organismal Systems	Endocrine system	Regulation of lipolysis in adipocyte	ko04923	2	219	0.93962	0.999874	ENSMUST00000111497:LNC_001047,ENSMUST00000111497:LNC_003854,ENSMUST00000168545:LNC_006894
Organismal Systems	Excretory system	Aldosterone-regulated sodium reabsorption	ko04960	2	157	0.832816	0.999874	ENSMUST00000142174:LNC_001047,ENSMUST00000142174:LNC_003854,ENSMUST00000203433:LNC_005020
Organismal Systems	Immune system	RIG-I-like receptor signaling pathway	ko04622	2	202	0.919621	0.999874	ENSMUST00000034621:LNC_001047,ENSMUST00000034621:LNC_003854,ENSMUST00000105146:LNC_005370
Metabolism	Overview	Carbon metabolism	ko01200	2	343	0.993238	1	Novel_005075:LNC_005020,ENSMUST00000051490:LNC_006587,ENSMUST00000051490:LNC_006894
Organismal Systems	Nervous system	Serotonergic synapse	ko04726	2	408	0.997957	1	ENSMUST00000121571:LNC_006894,ENSMUST00000213990:LNC_001047,ENSMUST00000213990:LNC_003854
Metabolism	Biosynthesis of other secondary metabolites	Phenylpropanoid biosynthesis	ko00940	1	4	0.0791755	0.974009	ENSMUST00000051925:LNC_000304
Metabolism	Metabolism of terpenoids and polyketides	Sesquiterpenoid and triterpenoid biosynthesis	ko00909	1	4	0.0791755	0.974009	ENSMUST00000100640:LNC_005370
Cellular Processes	Cell growth and death	Meiosis - yeast	ko04113	1	174	0.972546	0.999874	ENSMUST00000233988:LNC_006894
Cellular Processes	Cellular community - prokaryotes	Biofilm formation - Escherichia coli	ko02026	1	6	0.116383	0.999874	ENSMUST00000161083:LNC_005020
Cellular Processes	Transport and catabolism	Mitophagy - yeast	ko04139	1	98	0.867757	0.999874	ENSMUST00000220229:LNC_006894
Environmental Information Processing	Signal transduction	MAPK signaling pathway - yeast	ko04011	1	128	0.928878	0.999874	ENSMUST00000033060:LNC_003854
Genetic Information Processing	Folding, sorting and degradation	Protein export	ko03060	1	78	0.800084	0.999874	ENSMUST00000207137:LNC_005370
Genetic Information Processing	Folding, sorting and degradation	SNARE interactions in vesicular transport	ko04130	1	113	0.903013	0.999874	ENSMUST00000101285:LNC_005370
Genetic Information Processing	Replication and repair	Non-homologous end-joining	ko03450	1	35	0.514225	0.999874	ENSMUST00000115066:LNC_006894
Metabolism	Amino acid metabolism	Alanine, aspartate and glutamate metabolism	ko00250	1	116	0.908846	0.999874	ENSMUST00000161640:LNC_001047,ENSMUST00000161640:LNC_003854
Metabolism	Amino acid metabolism	Arginine biosynthesis	ko00220	1	59	0.704014	0.999874	ENSMUST00000161640:LNC_001047,ENSMUST00000161640:LNC_003854
Metabolism	Amino acid metabolism	Phenylalanine metabolism	ko00360	1	48	0.628548	0.999874	ENSMUST00000108716:LNC_005020
Metabolism	Amino acid metabolism	Valine, leucine and isoleucine biosynthesis	ko00290	1	20	0.33801	0.999874	Novel_005075:LNC_005020
Metabolism	Amino acid metabolism	Valine, leucine and isoleucine degradation	ko00280	1	156	0.96015	0.999874	Novel_000363:LNC_001047,Novel_000363:LNC_003854
Metabolism	Biosynthesis of other secondary metabolites	Caffeine metabolism	ko00232	1	12	0.219234	0.999874	ENSMUST00000026677:LNC_001047,ENSMUST00000026677:LNC_003854
Metabolism	Carbohydrate metabolism	Fructose and mannose metabolism	ko00051	1	128	0.928878	0.999874	ENSMUST00000114846:LNC_003854
Metabolism	Carbohydrate metabolism	Galactose metabolism	ko00052	1	98	0.867757	0.999874	ENSMUST00000106421:LNC_006587,ENSMUST00000106421:LNC_006894
Metabolism	Carbohydrate metabolism	Pentose phosphate pathway	ko00030	1	77	0.795911	0.999874	ENSMUST00000051490:LNC_006587,ENSMUST00000051490:LNC_006894
Metabolism	Carbohydrate metabolism	Pyruvate metabolism	ko00620	1	151	0.955806	0.999874	Novel_000363:LNC_001047,Novel_000363:LNC_003854
Metabolism	Glycan biosynthesis and metabolism	Glycosaminoglycan biosynthesis - keratan sulfate	ko00533	1	48	0.628548	0.999874	ENSMUST00000106421:LNC_006587,ENSMUST00000106421:LNC_006894
Metabolism	Glycan biosynthesis and metabolism	Glycosphingolipid biosynthesis - ganglio series	ko00604	1	49	0.636137	0.999874	ENSMUST00000129165:LNC_001047,ENSMUST00000129165:LNC_003854
Metabolism	Glycan biosynthesis and metabolism	Glycosylphosphatidylinositol(GPI)-anchor biosynthesis	ko00563	1	84	0.82339	0.999874	ENSMUST00000186195:LNC_000028
Metabolism	Glycan biosynthesis and metabolism	Other types of O-glycan biosynthesis	ko00514	1	65	0.738506	0.999874	ENSMUST00000106421:LNC_006587,ENSMUST00000106421:LNC_006894
Metabolism	Lipid metabolism	Biosynthesis of unsaturated fatty acids	ko01040	1	75	0.787303	0.999874	ENSMUST00000074854:LNC_005020
Metabolism	Lipid metabolism	Cutin, suberine and wax biosynthesis	ko00073	1	8	0.152089	0.999874	ENSMUST00000129087:LNC_006894
Metabolism	Lipid metabolism	Fatty acid degradation	ko00071	1	165	0.966923	0.999874	Novel_000363:LNC_001047,Novel_000363:LNC_003854
Metabolism	Lipid metabolism	Fatty acid elongation	ko00062	1	83	0.819703	0.999874	ENSMUST00000074854:LNC_005020
Metabolism	Metabolism of cofactors and vitamins	Porphyrin and chlorophyll metabolism	ko00860	1	104	0.88318	0.999874	ENSMUST00000150634:LNC_003859
Metabolism	Metabolism of cofactors and vitamins	Riboflavin metabolism	ko00740	1	28	0.438735	0.999874	ENSMUST00000219342:LNC_005370
Metabolism	Metabolism of other amino acids	Phosphonate and phosphinate metabolism	ko00440	1	23	0.37774	0.999874	ENSMUST00000104893:LNC_005370
Metabolism	Overview	Fatty acid metabolism	ko01212	1	185	0.978138	0.999874	ENSMUST00000074854:LNC_005020
Metabolism	Xenobiotics biodegradation and metabolism	Bisphenol degradation	ko00363	1	6	0.116383	0.999874	ENSMUST00000002663:LNC_002863
Metabolism	Xenobiotics biodegradation and metabolism	Nitrotoluene degradation	ko00633	1	5	0.0979708	0.999874	ENSMUST00000026677:LNC_001047,ENSMUST00000026677:LNC_003854
Organismal Systems	Digestive system	Mineral absorption	ko04978	1	98	0.867757	0.999874	ENSMUST00000168142:LNC_005370
Organismal Systems	Environmental adaptation	Circadian rhythm - fly	ko04711	1	37	0.533868	0.999874	Novel_001204:LNC_001047,Novel_001204:LNC_003854
Organismal Systems	Environmental adaptation	Plant-pathogen interaction	ko04626	1	30	0.461426	0.999874	ENSMUST00000021698:LNC_001047,ENSMUST00000021698:LNC_003854
Organismal Systems	Sensory system	Phototransduction - fly	ko04745	1	133	0.935865	0.999874	ENSMUST00000093355:LNC_005370
Organismal Systems	Nervous system	Long-term depression	ko04730	1	222	0.989843	1	ENSMUST00000220329:LNC_008587

## Sheet: co_expression.lncRNA.ADNS_vsADF
co_expression.lncRNA.ADNS_vsADF
Pathway Hierarchy1	Pathway Hierarchy2	KEGG Pathway	Pathway ID	Gene Number	Background number	P-Value	Q-Value	Gene IDs
Environmental Information Processing	Signal transduction	PI3K-Akt signaling pathway	ko04151	19	1138	0.135527	0.983632	Novel_001732:LNC_003862,ENSMUST00000021698:LNC_001047,ENSMUST00000030243:ENSMUST00000181054,ENSMUST00000188674:ENSMUST00000163493,ENSMUST00000232262:LNC_003311,ENSMUST00000034560:LNC_003311,Novel_003993:LNC_001047,ENSMUST00000020329:ENSMUST00000182473,ENSMUST00000138325:LNC_003311,ENSMUST00000142174:LNC_001047,ENSMUST00000034175:LNC_000029,ENSMUST00000188482:LNC_003311,ENSMUST00000164101:LNC_0033…
Cellular Processes	Transport and catabolism	Endocytosis	ko04144	16	1052	0.260412	0.983632	ENSMUST00000139291:LNC_001047,ENSMUST00000020329:ENSMUST00000182473,ENSMUST00000113596:LNC_003311,ENSMUST00000171100:LNC_001047,Novel_004925:LNC_003311,Novel_006810:LNC_003862,Novel_005497:LNC_003311,ENSMUST00000138922:LNC_004494,ENSMUST00000176384:LNC_003311,ENSMUST00000149485:LNC_003311,ENSMUST00000110030:LNC_000669,Novel_006097:LNC_003311,Novel_007398:LNC_003862,Novel_001674:LNC_003311,ENSMUST…
Environmental Information Processing	Signal transduction	MAPK signaling pathway	ko04010	15	1050	0.351577	0.983632	ENSMUST00000106513:LNC_003311,ENSMUST00000180230:LNC_003311,ENSMUST00000199450:LNC_003311,ENSMUST00000191964:LNC_003311,ENSMUST00000130819:LNC_003311,ENSMUST00000020329:ENSMUST00000182473,ENSMUST00000182563:LNC_001047,Novel_003742:LNC_003311,ENSMUST00000130802:LNC_003311,ENSMUST00000144111:ENSMUST00000135825,ENSMUST00000046901:LNC_003311,Novel_001799:LNC_002586,ENSMUST00000111046:LNC_001047,ENSMU…
Environmental Information Processing	Signal transduction	Ras signaling pathway	ko04014	14	887	0.235873	0.983632	ENSMUST00000164101:LNC_003311,ENSMUST00000100770:ENSMUST00000163493,ENSMUST00000100770:LNC_004477,ENSMUST00000075759:ENSMUST00000210438,Novel_001732:LNC_003862,ENSMUST00000105931:LNC_003311,ENSMUST00000046901:LNC_003311,ENSMUST00000130802:LNC_003311,ENSMUST00000034150:LNC_004477,Novel_003742:LNC_003311,ENSMUST00000172403:LNC_003311,ENSMUST00000118860:LNC_001047,ENSMUST00000020329:ENSMUST000001824…
Organismal Systems	Development	Axon guidance	ko04360	13	746	0.154519	0.983632	ENSMUST00000002079:LNC_004477,Novel_003624:LNC_001047,Novel_001732:LNC_003862,ENSMUST00000106230:LNC_003311,ENSMUST00000226979:LNC_003311,ENSMUST00000075759:ENSMUST00000210438,ENSMUST00000068681:LNC_003311,ENSMUST00000112871:LNC_001047,ENSMUST00000100770:ENSMUST00000163493,ENSMUST00000100770:LNC_004477,ENSMUST00000112272:ENSMUST00000149172,ENSMUST00000112272:LNC_002559,ENSMUST00000193180:LNC_0012…
Cellular Processes	Cell motility	Regulation of actin cytoskeleton	ko04810	11	802	0.434489	0.983632	ENSMUST00000020329:ENSMUST00000182473,ENSMUST00000025337:LNC_003311,ENSMUST00000046901:LNC_003311,ENSMUST00000046864:ENSMUST00000223992,ENSMUST00000105931:LNC_003311,ENSMUST00000024846:LNC_003311,ENSMUST00000138922:LNC_004494,Novel_001732:LNC_003862,ENSMUST00000206011:LNC_003311,ENSMUST00000188674:ENSMUST00000163493,ENSMUST00000232262:LNC_003311
Environmental Information Processing	Signal transduction	Calcium signaling pathway	ko04020	11	663	0.221166	0.983632	ENSMUST00000020329:ENSMUST00000182473,Novel_007326:LNC_003311,ENSMUST00000226493:LNC_004494,ENSMUST00000172237:LNC_003862,Novel_000114:LNC_001047,ENSMUST00000141798:LNC_001047,ENSMUST00000219491:LNC_003862,ENSMUST00000138579:LNC_003311,ENSMUST00000102655:ENSMUST00000163493,Novel_002116:LNC_002900,ENSMUST00000163326:LNC_003311
Organismal Systems	Nervous system	Synaptic vesicle cycle	ko04721	10	253	0.00155204	0.231021	ENSMUST00000221129:LNC_001047,ENSMUST00000110098:LNC_000669,Novel_000502:LNC_003311,ENSMUST00000137557:LNC_001047,ENSMUST00000007216:LNC_003311,Novel_001674:LNC_003311,ENSMUST00000085399:LNC_001047,ENSMUST00000145791:LNC_001047,ENSMUST00000139291:LNC_001047,ENSMUST00000215487:LNC_001047
Cellular Processes	Transport and catabolism	Phagosome	ko04145	10	468	0.0758751	0.963331	ENSMUST00000145791:LNC_001047,Novel_002319:LNC_004494,Novel_003993:LNC_001047,ENSMUST00000232262:LNC_003311,Novel_005102:LNC_004494,ENSMUST00000221129:LNC_001047,ENSMUST00000113596:LNC_003311,ENSMUST00000137557:LNC_001047,ENSMUST00000197890:LNC_001047,ENSMUST00000138579:LNC_003311
Cellular Processes	Cellular community - eukaryotes	Focal adhesion	ko04510	10	748	0.473264	0.983632	ENSMUST00000020329:ENSMUST00000182473,Novel_003993:LNC_001047,ENSMUST00000024846:LNC_003311,ENSMUST00000138325:LNC_003311,ENSMUST00000046864:ENSMUST00000223992,ENSMUST00000046901:LNC_003311,ENSMUST00000025337:LNC_003311,Novel_001732:LNC_003862,ENSMUST00000232262:LNC_003311,ENSMUST00000188674:ENSMUST00000163493
Cellular Processes	Cellular community - eukaryotes	Tight junction	ko04530	10	637	0.288242	0.983632	ENSMUST00000099558:LNC_003311,ENSMUST00000030243:ENSMUST00000181054,Novel_004306:ENSMUST00000223992,Novel_006734:LNC_001047,ENSMUST00000175903:LNC_008733,ENSMUST00000046174:ENSMUST00000223992,ENSMUST00000024846:LNC_003311,Novel_002319:LNC_004494,ENSMUST00000170159:LNC_001109,ENSMUST00000034560:LNC_003311
Environmental Information Processing	Signal transduction	Phospholipase D signaling pathway	ko04072	10	557	0.171103	0.983632	ENSMUST00000020329:ENSMUST00000182473,ENSMUST00000033847:LNC_001290,ENSMUST00000046901:LNC_003311,ENSMUST00000034150:LNC_004477,ENSMUST00000141798:LNC_001047,ENSMUST00000105931:LNC_003311,ENSMUST00000139291:LNC_001047,Novel_001732:LNC_003862,ENSMUST00000154753:LNC_001047,ENSMUST00000100770:ENSMUST00000163493,ENSMUST00000100770:LNC_004477
Environmental Information Processing	Signal transduction	Rap1 signaling pathway	ko04015	10	873	0.666968	0.988187	Novel_001732:LNC_003862,ENSMUST00000084736:ENSMUST00000149172,Novel_003405:LNC_001047,Novel_003993:LNC_001047,ENSMUST00000020329:ENSMUST00000182473,Novel_003404:LNC_003311,ENSMUST00000118860:LNC_001047,ENSMUST00000002765:ENSMUST00000221369,ENSMUST00000046901:LNC_003311,ENSMUST00000105931:LNC_003311
Organismal Systems	Endocrine system	Adipocytokine signaling pathway	ko04920	9	270	0.00785001	0.573051	ENSMUST00000164101:LNC_003311,ENSMUST00000219543:LNC_001047,Novel_003849:LNC_003311,ENSMUST00000030243:ENSMUST00000181054,ENSMUST00000100770:ENSMUST00000163493,ENSMUST00000100770:LNC_004477,ENSMUST00000197890:LNC_001047,ENSMUST00000130802:LNC_003311,ENSMUST00000057979:LNC_003311,ENSMUST00000180230:LNC_003311
Cellular Processes	Transport and catabolism	Lysosome	ko04142	9	390	0.0615423	0.963331	ENSMUST00000006103:LNC_008966,ENSMUST00000101509:ENSMUST00000223992,ENSMUST00000145791:LNC_001047,Novel_006620:LNC_001440,Novel_001674:LNC_003311,Novel_003490:ENSMUST00000149172,ENSMUST00000117645:LNC_003311,ENSMUST00000211424:LNC_001047,Novel_002431:LNC_000669
Organismal Systems	Immune system	Leukocyte transendothelial migration	ko04670	9	420	0.0878244	0.963331	ENSMUST00000024846:LNC_003311,ENSMUST00000046864:ENSMUST00000223992,ENSMUST00000046174:ENSMUST00000223992,Novel_003404:LNC_003311,Novel_004306:ENSMUST00000223992,Novel_003405:LNC_001047,ENSMUST00000112871:LNC_001047,ENSMUST00000100770:ENSMUST00000163493,ENSMUST00000100770:LNC_004477,Novel_001732:LNC_003862
Environmental Information Processing	Signal transduction	FoxO signaling pathway	ko04068	9	487	0.166889	0.983632	ENSMUST00000020329:ENSMUST00000182473,ENSMUST00000209056:LNC_003311,ENSMUST00000142174:LNC_001047,ENSMUST00000105931:LNC_003311,ENSMUST00000204473:LNC_001047,Novel_001732:LNC_003862,Novel_001799:LNC_002586,Novel_002534:LNC_003311,ENSMUST00000030243:ENSMUST00000181054
Environmental Information Processing	Signal transduction	Hippo signaling pathway	ko04390	9	567	0.291535	0.983632	ENSMUST00000188482:LNC_003311,ENSMUST00000018700:LNC_003311,ENSMUST00000106230:LNC_003311,ENSMUST00000190940:LNC_001290,ENSMUST00000231628:LNC_003311,ENSMUST00000112272:ENSMUST00000149172,ENSMUST00000112272:LNC_002559,ENSMUST00000219703:LNC_003311,ENSMUST00000232266:LNC_003311,ENSMUST00000034560:LNC_003311
Environmental Information Processing	Signal transduction	cAMP signaling pathway	ko04024	9	804	0.688972	0.988187	Novel_000114:LNC_001047,ENSMUST00000046864:ENSMUST00000223992,ENSMUST00000057979:LNC_003311,Novel_007326:LNC_003311,ENSMUST00000026474:ENSMUST00000182473,ENSMUST00000151045:LNC_003311,ENSMUST00000111046:LNC_001047,Novel_001732:LNC_003862,ENSMUST00000219491:LNC_003862
Metabolism	Energy metabolism	Oxidative phosphorylation	ko00190	8	326	0.056779	0.963331	Novel_007146:LNC_003862,ENSMUST00000221129:LNC_001047,ENSMUST00000137557:LNC_001047,Novel_007147:LNC_003311,Novel_007145:LNC_001047,ENSMUST00000145791:LNC_001047,ENSMUST00000020209:LNC_004494,Novel_007149:LNC_003311
Metabolism	Lipid metabolism	Glycerophospholipid metabolism	ko00564	8	340	0.0688555	0.963331	ENSMUST00000047311:ENSMUST00000163493,ENSMUST00000047311:ENSMUST00000221369,ENSMUST00000154753:LNC_001047,ENSMUST00000102693:LNC_003862,ENSMUST00000135248:LNC_000029,ENSMUST00000033847:LNC_001290,ENSMUST00000172403:LNC_003311,ENSMUST00000166187:LNC_001047,ENSMUST00000210099:LNC_003311
Cellular Processes	Cell growth and death	Apoptosis	ko04210	8	504	0.307365	0.983632	ENSMUST00000180230:LNC_003311,ENSMUST00000111586:LNC_001047,Novel_002319:LNC_004494,ENSMUST00000130802:LNC_003311,Novel_003490:ENSMUST00000149172,Novel_001732:LNC_003862,Novel_001799:LNC_002586,ENSMUST00000164101:LNC_003311
Cellular Processes	Transport and catabolism	Autophagy - animal	ko04140	8	525	0.346621	0.983632	ENSMUST00000105931:LNC_003311,ENSMUST00000149436:LNC_001047,Novel_000278:LNC_003311,ENSMUST00000113596:LNC_003311,Novel_003849:LNC_003311,ENSMUST00000030243:ENSMUST00000181054,ENSMUST00000218157:LNC_001047,Novel_001732:LNC_003862
Environmental Information Processing	Signal transduction	cGMP - PKG signaling pathway	ko04022	8	629	0.542028	0.983632	ENSMUST00000172237:LNC_003862,Novel_000114:LNC_001047,ENSMUST00000105931:LNC_003311,Novel_007326:LNC_003311,ENSMUST00000199450:LNC_003311,ENSMUST00000163326:LNC_003311,ENSMUST00000219491:LNC_003862,ENSMUST00000226979:LNC_003311
Environmental Information Processing	Signal transduction	mTOR signaling pathway	ko04150	8	553	0.399837	0.983632	ENSMUST00000142174:LNC_001047,ENSMUST00000190940:LNC_001290,ENSMUST00000112272:ENSMUST00000149172,ENSMUST00000112272:LNC_002559,ENSMUST00000105931:LNC_003311,ENSMUST00000221129:LNC_001047,ENSMUST00000030243:ENSMUST00000181054,Novel_001732:LNC_003862,ENSMUST00000137557:LNC_001047
Genetic Information Processing	Translation	RNA transport	ko03013	8	569	0.43034	0.983632	Novel_006001:LNC_003311,ENSMUST00000171115:LNC_001047,ENSMUST00000201374:LNC_003311,ENSMUST00000112916:LNC_003862,ENSMUST00000122055:LNC_001047,ENSMUST00000154207:LNC_003311,Novel_001083:LNC_003862,ENSMUST00000172549:LNC_003311
Metabolism	Nucleotide metabolism	Purine metabolism	ko00230	8	576	0.443646	0.983632	ENSMUST00000152189:LNC_001047,ENSMUST00000029999:LNC_003311,ENSMUST00000102655:ENSMUST00000163493,ENSMUST00000068271:LNC_003311,ENSMUST00000113278:LNC_003311,ENSMUST00000026672:LNC_004477,ENSMUST00000226493:LNC_004494,ENSMUST00000128511:LNC_001047
Organismal Systems	Immune system	NOD-like receptor signaling pathway	ko04621	8	483	0.269171	0.983632	ENSMUST00000105401:ENSMUST00000182473,ENSMUST00000034621:LNC_001047,Novel_000278:LNC_003311,ENSMUST00000130802:LNC_003311,Novel_001737:ENSMUST00000210438,Novel_001737:LNC_004477,ENSMUST00000180230:LNC_003311,ENSMUST00000021698:LNC_001047,ENSMUST00000164101:LNC_003311
Organismal Systems	Nervous system	Glutamatergic synapse	ko04724	8	514	0.325953	0.983632	ENSMUST00000232266:LNC_003311,ENSMUST00000213990:LNC_001047,ENSMUST00000231628:LNC_003311,Novel_004853:LNC_003311,ENSMUST00000151045:LNC_003311,Novel_000420:LNC_003311,Novel_000502:LNC_003311,ENSMUST00000018700:LNC_003311
Organismal Systems	Nervous system	Neurotrophin signaling pathway	ko04722	8	545	0.384582	0.983632	ENSMUST00000121205:LNC_000029,ENSMUST00000034150:LNC_004477,ENSMUST00000111891:ENSMUST00000223992,Novel_001732:LNC_003862,ENSMUST00000111046:LNC_001047,Novel_006033:LNC_001440,ENSMUST00000075759:ENSMUST00000210438,ENSMUST00000100770:ENSMUST00000163493,ENSMUST00000100770:LNC_004477
Genetic Information Processing	Folding, sorting and degradation	Ubiquitin mediated proteolysis	ko04120	7	553	0.550754	0.983632	ENSMUST00000125964:LNC_001109,Novel_003767:LNC_001440,ENSMUST00000171112:ENSMUST00000223992,ENSMUST00000232594:LNC_001047,ENSMUST00000212205:LNC_003311,Novel_006810:LNC_003862,ENSMUST00000191533:LNC_003311
Genetic Information Processing	Transcription	Spliceosome	ko03040	7	422	0.287011	0.983632	ENSMUST00000228748:LNC_003311,Novel_001083:LNC_003862,ENSMUST00000172549:LNC_003311,ENSMUST00000076982:LNC_001047,ENSMUST00000146972:LNC_001047,ENSMUST00000183590:LNC_001047,ENSMUST00000166257:LNC_001047
Organismal Systems	Immune system	T cell receptor signaling pathway	ko04660	7	369	0.188664	0.983632	ENSMUST00000180230:LNC_003311,Novel_001732:LNC_003862,ENSMUST00000164101:LNC_003311,Novel_003742:LNC_003311,ENSMUST00000130802:LNC_003311,Novel_003849:LNC_003311,ENSMUST00000046864:ENSMUST00000223992
Organismal Systems	Nervous system	Retrograde endocannabinoid signaling	ko04723	7	519	0.484091	0.983632	Novel_007146:LNC_003862,Novel_007145:LNC_001047,ENSMUST00000084736:ENSMUST00000149172,ENSMUST00000151045:LNC_003311,ENSMUST00000020209:LNC_004494,Novel_000502:LNC_003311,ENSMUST00000213990:LNC_001047
Organismal Systems	Circulatory system	Adrenergic signaling in cardiomyocytes	ko04261	7	599	0.634431	0.985393	Novel_000114:LNC_001047,ENSMUST00000018800:LNC_001047,ENSMUST00000182563:LNC_001047,ENSMUST00000144496:LNC_001047,Novel_007326:LNC_003311,ENSMUST00000219491:LNC_003862,ENSMUST00000034560:LNC_003311
Organismal Systems	Immune system	Chemokine signaling pathway	ko04062	7	635	0.693292	0.988187	ENSMUST00000046864:ENSMUST00000223992,ENSMUST00000130802:LNC_003311,ENSMUST00000164101:LNC_003311,ENSMUST00000112871:LNC_001047,Novel_001732:LNC_003862,ENSMUST00000213990:LNC_001047,ENSMUST00000180230:LNC_003311
Environmental Information Processing	Signaling molecules and interaction	Neuroactive ligand-receptor interaction	ko04080	7	854	0.916061	0.991736	ENSMUST00000172237:LNC_003862,ENSMUST00000084736:ENSMUST00000149172,Novel_002116:LNC_002900,Novel_004853:LNC_003311,ENSMUST00000122088:ENSMUST00000182473,Novel_000420:LNC_003311,ENSMUST00000151045:LNC_003311
Environmental Information Processing	Signal transduction	AMPK signaling pathway	ko04152	6	466	0.538319	0.983632	ENSMUST00000030243:ENSMUST00000181054,ENSMUST00000026220:LNC_001673,ENSMUST00000105931:LNC_003311,ENSMUST00000197890:LNC_001047,ENSMUST00000034560:LNC_003311,Novel_001732:LNC_003862
Environmental Information Processing	Signal transduction	HIF-1 signaling pathway	ko04066	6	432	0.465265	0.983632	ENSMUST00000105931:LNC_003311,ENSMUST00000020329:ENSMUST00000182473,Novel_001732:LNC_003862,ENSMUST00000130819:LNC_003311,ENSMUST00000035158:ENSMUST00000223992,ENSMUST00000106513:LNC_003311
Environmental Information Processing	Signal transduction	NF-kappa B signaling pathway	ko04064	6	268	0.125998	0.983632	Novel_003849:LNC_003311,ENSMUST00000164101:LNC_003311,ENSMUST00000130802:LNC_003311,ENSMUST00000212616:LNC_003311,ENSMUST00000112871:LNC_001047,ENSMUST00000180230:LNC_003311
Organismal Systems	Development	Osteoclast differentiation	ko04380	6	442	0.487127	0.983632	ENSMUST00000207334:LNC_003311,Novel_001732:LNC_003862,ENSMUST00000180230:LNC_003311,ENSMUST00000153491:LNC_001047,ENSMUST00000130802:LNC_003311,ENSMUST00000164101:LNC_003311
Environmental Information Processing	Signaling molecules and interaction	Cytokine-cytokine receptor interaction	ko04060	6	622	0.799597	0.988187	ENSMUST00000114833:LNC_001047,ENSMUST00000046901:LNC_003311,ENSMUST00000116257:ENSMUST00000223992,ENSMUST00000020329:ENSMUST00000182473,ENSMUST00000106230:LNC_003311,ENSMUST00000112871:LNC_001047
Environmental Information Processing	Signal transduction	Apelin signaling pathway	ko04371	6	522	0.647946	0.988187	ENSMUST00000199450:LNC_003311,ENSMUST00000213990:LNC_001047,ENSMUST00000138579:LNC_003311,ENSMUST00000018800:LNC_001047,ENSMUST00000030243:ENSMUST00000181054,ENSMUST00000141798:LNC_001047
Organismal Systems	Endocrine system	Insulin signaling pathway	ko04910	6	577	0.738736	0.988187	ENSMUST00000001569:LNC_008703,ENSMUST00000106513:LNC_003311,Novel_001732:LNC_003862,ENSMUST00000130819:LNC_003311,ENSMUST00000030243:ENSMUST00000181054,ENSMUST00000105931:LNC_003311
Organismal Systems	Endocrine system	Oxytocin signaling pathway	ko04921	6	588	0.754724	0.988187	ENSMUST00000030243:ENSMUST00000181054,ENSMUST00000182563:LNC_001047,ENSMUST00000105401:ENSMUST00000182473,ENSMUST00000020329:ENSMUST00000182473,ENSMUST00000199450:LNC_003311,ENSMUST00000226979:LNC_003311
Metabolism	Amino acid metabolism	Arginine and proline metabolism	ko00330	5	149	0.0413963	0.963331	ENSMUST00000138579:LNC_003311,Novel_000363:LNC_001047,ENSMUST00000028624:LNC_004477,ENSMUST00000110183:LNC_003311,ENSMUST00000099945:LNC_000669
Organismal Systems	Excretory system	Endocrine and other factor-regulated calcium reabsorption	ko04961	5	183	0.0836251	0.963331	ENSMUST00000139291:LNC_001047,ENSMUST00000007216:LNC_003311,ENSMUST00000171100:LNC_001047,Novel_001674:LNC_003311,ENSMUST00000085399:LNC_001047
Cellular Processes	Cell growth and death	Cell cycle	ko04110	5	405	0.582352	0.983632	ENSMUST00000165077:LNC_001047,ENSMUST00000188482:LNC_003311,ENSMUST00000034625:LNC_003311,ENSMUST00000075759:ENSMUST00000210438,Novel_001799:LNC_002586
Cellular Processes	Transport and catabolism	Peroxisome	ko04146	5	290	0.305569	0.983632	ENSMUST00000175741:LNC_001047,ENSMUST00000025385:LNC_000669,ENSMUST00000124947:LNC_003311,ENSMUST00000127204:LNC_003311,ENSMUST00000106701:LNC_003311
Environmental Information Processing	Signaling molecules and interaction	ECM-receptor interaction	ko04512	5	241	0.191109	0.983632	ENSMUST00000138325:LNC_003311,ENSMUST00000232262:LNC_003311,ENSMUST00000188674:ENSMUST00000163493,ENSMUST00000197890:LNC_001047,Novel_003993:LNC_001047
Environmental Information Processing	Signal transduction	ErbB signaling pathway	ko04012	5	412	0.597485	0.983632	ENSMUST00000020329:ENSMUST00000182473,Novel_001732:LNC_003862,ENSMUST00000075759:ENSMUST00000210438,ENSMUST00000034150:LNC_004477,ENSMUST00000188482:LNC_003311
Environmental Information Processing	Signal transduction	Sphingolipid signaling pathway	ko04071	5	407	0.586707	0.983632	Novel_001732:LNC_003862,ENSMUST00000034560:LNC_003311,ENSMUST00000015858:ENSMUST00000223992,ENSMUST00000122088:ENSMUST00000182473,ENSMUST00000141798:LNC_001047
Genetic Information Processing	Translation	mRNA surveillance pathway	ko03015	5	323	0.387538	0.983632	ENSMUST00000034560:LNC_003311,ENSMUST00000120618:LNC_003311,ENSMUST00000172549:LNC_003311,ENSMUST00000112916:LNC_003862,Novel_001083:LNC_003862
Metabolism	Amino acid metabolism	Lysine degradation	ko00310	5	229	0.165759	0.983632	ENSMUST00000113974:LNC_003311,ENSMUST00000160378:LNC_003311,ENSMUST00000142395:LNC_001440,Novel_000363:LNC_001047,ENSMUST00000144406:LNC_003311
Organismal Systems	Immune system	B cell receptor signaling pathway	ko04662	5	255	0.222271	0.983632	ENSMUST00000130802:LNC_003311,ENSMUST00000164101:LNC_003311,ENSMUST00000046864:ENSMUST00000223992,Novel_001732:LNC_003862,ENSMUST00000180230:LNC_003311
Organismal Systems	Immune system	Fc gamma R-mediated phagocytosis	ko04666	5	321	0.382551	0.983632	ENSMUST00000141798:LNC_001047,ENSMUST00000138922:LNC_004494,ENSMUST00000046864:ENSMUST00000223992,ENSMUST00000176384:LNC_003311,Novel_001732:LNC_003862
Organismal Systems	Immune system	IL-17 signaling pathway	ko04657	5	235	0.178263	0.983632	ENSMUST00000021698:LNC_001047,ENSMUST00000130802:LNC_003311,ENSMUST00000164101:LNC_003311,ENSMUST00000207334:LNC_003311,ENSMUST00000180230:LNC_003311
Organismal Systems	Immune system	Th17 cell differentiation	ko04659	5	321	0.382551	0.983632	ENSMUST00000180230:LNC_003311,ENSMUST00000021698:LNC_001047,Novel_003849:LNC_003311,ENSMUST00000164101:LNC_003311,ENSMUST00000130802:LNC_003311
Organismal Systems	Immune system	Th1 and Th2 cell differentiation	ko04658	5	255	0.222271	0.983632	ENSMUST00000164101:LNC_003311,ENSMUST00000130802:LNC_003311,Novel_003028:LNC_003311,Novel_003849:LNC_003311,ENSMUST00000180230:LNC_003311
Organismal Systems	Immune system	Toll-like receptor signaling pathway	ko04620	5	343	0.437147	0.983632	ENSMUST00000130802:LNC_003311,ENSMUST00000164101:LNC_003311,Novel_001732:LNC_003862,ENSMUST00000180230:LNC_003311,ENSMUST00000112164:LNC_001109
Organismal Systems	Sensory system	Inflammatory mediator regulation of TRP channels	ko04750	5	413	0.599622	0.983632	Novel_003849:LNC_003311,ENSMUST00000097972:LNC_008703,Novel_002116:LNC_002900,ENSMUST00000172403:LNC_003311,Novel_001732:LNC_003862
Cellular Processes	Cellular community - eukaryotes	Signaling pathways regulating pluripotency of stem cells	ko04550	5	523	0.791968	0.988187	ENSMUST00000188482:LNC_003311,ENSMUST00000190940:LNC_001290,ENSMUST00000112272:ENSMUST00000149172,ENSMUST00000112272:LNC_002559,ENSMUST00000106230:LNC_003311,Novel_001732:LNC_003862
Environmental Information Processing	Signal transduction	Wnt signaling pathway	ko04310	5	534	0.806472	0.988187	ENSMUST00000112272:ENSMUST00000149172,ENSMUST00000112272:LNC_002559,ENSMUST00000188482:LNC_003311,ENSMUST00000190940:LNC_001290,ENSMUST00000212616:LNC_003311,ENSMUST00000226979:LNC_003311
Organismal Systems	Environmental adaptation	Circadian entrainment	ko04713	5	466	0.70313	0.988187	ENSMUST00000021271:LNC_000029,ENSMUST00000151045:LNC_003311,ENSMUST00000138579:LNC_003311,Novel_001204:LNC_001047,ENSMUST00000213990:LNC_001047
Organismal Systems	Sensory system	Olfactory transduction	ko04740	5	2935	1	1	ENSMUST00000098220:LNC_003862,ENSMUST00000211399:ENSMUST00000223992,ENSMUST00000048478:LNC_003862,ENSMUST00000102655:ENSMUST00000163493,ENSMUST00000226493:LNC_004494
Metabolism	Metabolism of cofactors and vitamins	Thiamine metabolism	ko00730	4	43	0.00210978	0.231021	ENSMUST00000113278:LNC_003311,ENSMUST00000068271:LNC_003311,ENSMUST00000152189:LNC_001047,ENSMUST00000153588:LNC_001047
Organismal Systems	Environmental adaptation	Circadian rhythm	ko04710	4	108	0.0485368	0.963331	ENSMUST00000021271:LNC_000029,ENSMUST00000112828:LNC_003311,ENSMUST00000030243:ENSMUST00000181054,Novel_001204:LNC_001047
Cellular Processes	Cellular community - eukaryotes	Gap junction	ko04540	4	292	0.505407	0.983632	Novel_002319:LNC_004494,ENSMUST00000020329:ENSMUST00000182473,ENSMUST00000046901:LNC_003311,Novel_002116:LNC_002900
Cellular Processes	Transport and catabolism	Mitophagy - animal	ko04137	4	258	0.411651	0.983632	ENSMUST00000107218:LNC_003862,ENSMUST00000212616:LNC_003311,ENSMUST00000113284:LNC_004477,ENSMUST00000113596:LNC_003311
Environmental Information Processing	Signal transduction	MAPK signaling pathway - fly	ko04013	4	335	0.613312	0.983632	ENSMUST00000106230:LNC_003311,ENSMUST00000100770:ENSMUST00000163493,ENSMUST00000100770:LNC_004477,ENSMUST00000020329:ENSMUST00000182473,Novel_006258:LNC_001047
Environmental Information Processing	Signal transduction	TGF-beta signaling pathway	ko04350	4	244	0.371837	0.983632	ENSMUST00000106230:LNC_003311,ENSMUST00000034560:LNC_003311,Novel_003993:LNC_001047,ENSMUST00000188482:LNC_003311
Metabolism	Amino acid metabolism	Valine, leucine and isoleucine degradation	ko00280	4	156	0.136359	0.983632	ENSMUST00000033098:LNC_001109,ENSMUST00000160378:LNC_003311,ENSMUST00000026841:LNC_003311,Novel_000363:LNC_001047
Metabolism	Lipid metabolism	Glycerolipid metabolism	ko00561	4	168	0.164459	0.983632	ENSMUST00000154753:LNC_001047,ENSMUST00000033847:LNC_001290,Novel_000363:LNC_001047,ENSMUST00000047311:ENSMUST00000163493,ENSMUST00000047311:ENSMUST00000221369
Organismal Systems	Circulatory system	Cardiac muscle contraction	ko04260	4	255	0.403154	0.983632	ENSMUST00000018800:LNC_001047,ENSMUST00000182563:LNC_001047,Novel_007149:LNC_003311,Novel_007147:LNC_003311
Organismal Systems	Digestive system	Pancreatic secretion	ko04972	4	323	0.584673	0.983632	Novel_007326:LNC_003311,ENSMUST00000171100:LNC_001047,ENSMUST00000163326:LNC_003311,Novel_000114:LNC_001047
Organismal Systems	Digestive system	Salivary secretion	ko04970	4	283	0.481156	0.983632	ENSMUST00000144845:LNC_001047,ENSMUST00000138579:LNC_003311,Novel_007326:LNC_003311,Novel_000114:LNC_001047
Organismal Systems	Endocrine system	PPAR signaling pathway	ko03320	4	267	0.436974	0.983632	ENSMUST00000197890:LNC_001047,ENSMUST00000106701:LNC_003311,ENSMUST00000026220:LNC_001673,ENSMUST00000057979:LNC_003311
Organismal Systems	Immune system	Cytosolic DNA-sensing pathway	ko04623	4	157	0.138621	0.983632	ENSMUST00000180230:LNC_003311,ENSMUST00000120388:LNC_004477,ENSMUST00000164101:LNC_003311,ENSMUST00000130802:LNC_003311
Organismal Systems	Immune system	RIG-I-like receptor signaling pathway	ko04622	4	202	0.253067	0.983632	ENSMUST00000034621:LNC_001047,ENSMUST00000164101:LNC_003311,ENSMUST00000130802:LNC_003311,ENSMUST00000180230:LNC_003311
Environmental Information Processing	Signal transduction	TNF signaling pathway	ko04668	4	385	0.718757	0.988187	ENSMUST00000130802:LNC_003311,ENSMUST00000164101:LNC_003311,Novel_001732:LNC_003862,ENSMUST00000180230:LNC_003311
Organismal Systems	Endocrine system	Estrogen signaling pathway	ko04915	4	398	0.742399	0.988187	ENSMUST00000076634:LNC_001047,ENSMUST00000021698:LNC_001047,Novel_001732:LNC_003862,ENSMUST00000020329:ENSMUST00000182473
Organismal Systems	Endocrine system	Glucagon signaling pathway	ko04922	4	382	0.71308	0.988187	ENSMUST00000209056:LNC_003311,ENSMUST00000030243:ENSMUST00000181054,ENSMUST00000102856:ENSMUST00000223992,ENSMUST00000057979:LNC_003311
Organismal Systems	Endocrine system	Melanogenesis	ko04916	4	359	0.666787	0.988187	ENSMUST00000112272:ENSMUST00000149172,ENSMUST00000112272:LNC_002559,ENSMUST00000190940:LNC_001290,ENSMUST00000172237:LNC_003862,ENSMUST00000219543:LNC_001047
Organismal Systems	Immune system	Natural killer cell mediated cytotoxicity	ko04650	4	394	0.73529	0.988187	Novel_001732:LNC_003862,ENSMUST00000100770:ENSMUST00000163493,ENSMUST00000100770:LNC_004477,ENSMUST00000208740:LNC_001047,ENSMUST00000046864:ENSMUST00000223992
Organismal Systems	Immune system	Platelet activation	ko04611	4	442	0.811225	0.988187	Novel_003742:LNC_003311,ENSMUST00000024846:LNC_003311,Novel_001732:LNC_003862,ENSMUST00000206011:LNC_003311
Organismal Systems	Nervous system	Serotonergic synapse	ko04726	4	408	0.759536	0.988187	Novel_002116:LNC_002900,ENSMUST00000097972:LNC_008703,ENSMUST00000213990:LNC_001047,ENSMUST00000081542:ENSMUST00000221369
Environmental Information Processing	Signaling molecules and interaction	Cell adhesion molecules (CAMs)	ko04514	4	498	0.876309	0.990984	Novel_004306:ENSMUST00000223992,ENSMUST00000046174:ENSMUST00000223992,ENSMUST00000020939:ENSMUST00000137198,Novel_003624:LNC_001047
Environmental Information Processing	Signal transduction	Jak-STAT signaling pathway	ko04630	4	512	0.889184	0.990984	Novel_001732:LNC_003862,ENSMUST00000100770:ENSMUST00000163493,ENSMUST00000100770:LNC_004477,ENSMUST00000114833:LNC_001047,ENSMUST00000188482:LNC_003311
Organismal Systems	Endocrine system	Thyroid hormone signaling pathway	ko04919	4	476	0.853472	0.990984	ENSMUST00000219491:LNC_003862,Novel_001732:LNC_003862,Novel_003028:LNC_003311,ENSMUST00000188482:LNC_003311
Genetic Information Processing	Folding, sorting and degradation	Protein processing in endoplasmic reticulum	ko04141	4	543	0.913597	0.991736	ENSMUST00000182433:LNC_003311,ENSMUST00000166339:LNC_001047,ENSMUST00000130066:LNC_003862,ENSMUST00000021698:LNC_001047
Metabolism	Metabolism of cofactors and vitamins	Folate biosynthesis	ko00790	3	50	0.0253934	0.963331	ENSMUST00000153588:LNC_001047,ENSMUST00000117425:LNC_003311,ENSMUST00000015950:ENSMUST00000223992
Organismal Systems	Digestive system	Fat digestion and absorption	ko04975	3	86	0.0956602	0.963331	ENSMUST00000197890:LNC_001047,ENSMUST00000154753:LNC_001047,Novel_005102:LNC_004494
Organismal Systems	Digestive system	Vitamin digestion and absorption	ko04977	3	71	0.0611441	0.963331	ENSMUST00000107271:LNC_003311,Novel_005102:LNC_004494,ENSMUST00000035029:LNC_003311
Organismal Systems	Excretory system	Collecting duct acid secretion	ko04966	3	73	0.0653445	0.963331	ENSMUST00000137557:LNC_001047,ENSMUST00000221129:LNC_001047,ENSMUST00000145791:LNC_001047
Cellular Processes	Cell growth and death	p53 signaling pathway	ko04115	3	252	0.619374	0.983632	Novel_003993:LNC_001047,ENSMUST00000034625:LNC_003311,Novel_001799:LNC_002586
Cellular Processes	Transport and catabolism	Autophagy - yeast	ko04138	3	240	0.586439	0.983632	ENSMUST00000113596:LNC_003311,ENSMUST00000149436:LNC_001047,Novel_000278:LNC_003311
Environmental Information Processing	Signal transduction	Notch signaling pathway	ko04330	3	159	0.326023	0.983632	ENSMUST00000190940:LNC_001290,ENSMUST00000055256:LNC_001109,Novel_003028:LNC_003311
Genetic Information Processing	Translation	Aminoacyl-tRNA biosynthesis	ko00970	3	123	0.204146	0.983632	ENSMUST00000164470:LNC_001047,ENSMUST00000223796:LNC_003311,ENSMUST00000075610:LNC_001440
Genetic Information Processing	Translation	Ribosome biogenesis in eukaryotes	ko03008	3	217	0.518467	0.983632	ENSMUST00000212616:LNC_003311,ENSMUST00000112916:LNC_003862,ENSMUST00000169061:LNC_001047
Metabolism	Amino acid metabolism	Alanine, aspartate and glutamate metabolism	ko00250	3	116	0.181727	0.983632	ENSMUST00000161640:LNC_001047,ENSMUST00000021119:LNC_004477,ENSMUST00000107271:LNC_003311
Metabolism	Amino acid metabolism	Cysteine and methionine metabolism	ko00270	3	176	0.384432	0.983632	ENSMUST00000033098:LNC_001109,ENSMUST00000206692:LNC_001047,ENSMUST00000099945:LNC_000669
Metabolism	Amino acid metabolism	Glycine, serine and threonine metabolism	ko00260	3	107	0.153992	0.983632	Novel_003444:ENSMUST00000135825,ENSMUST00000028624:LNC_004477,ENSMUST00000045372:LNC_004477
Metabolism	Carbohydrate metabolism	Pyruvate metabolism	ko00620	3	151	0.298446	0.983632	ENSMUST00000149716:LNC_003311,ENSMUST00000160378:LNC_003311,Novel_000363:LNC_001047
Metabolism	Lipid metabolism	Fatty acid degradation	ko00071	3	165	0.346708	0.983632	Novel_000363:LNC_001047,ENSMUST00000160378:LNC_003311,ENSMUST00000026841:LNC_003311
Metabolism	Overview	Biosynthesis of amino acids	ko01230	3	254	0.624687	0.983632	ENSMUST00000161640:LNC_001047,ENSMUST00000033098:LNC_001109,ENSMUST00000206692:LNC_001047
Metabolism	Overview	Fatty acid metabolism	ko01212	3	185	0.414921	0.983632	ENSMUST00000160378:LNC_003311,ENSMUST00000026220:LNC_001673,ENSMUST00000026841:LNC_003311
Organismal Systems	Aging	Longevity regulating pathway - multiple species	ko04213	3	239	0.583613	0.983632	ENSMUST00000030243:ENSMUST00000181054,ENSMUST00000105931:LNC_003311,Novel_001732:LNC_003862
Organismal Systems	Aging	Longevity regulating pathway - worm	ko04212	3	253	0.622037	0.983632	ENSMUST00000102856:ENSMUST00000223992,ENSMUST00000026220:LNC_001673,ENSMUST00000097972:LNC_008703
Organismal Systems	Development	Dorso-ventral axis formation	ko04320	3	104	0.145066	0.983632	Novel_003028:LNC_003311,Novel_000376:LNC_003311,ENSMUST00000020329:ENSMUST00000182473
Organismal Systems	Digestive system	Mineral absorption	ko04978	3	98	0.127761	0.983632	ENSMUST00000033553:LNC_003311,ENSMUST00000079322:LNC_003311,ENSMUST00000035158:ENSMUST00000223992
Organismal Systems	Endocrine system	Ovarian Steroidogenesis	ko04913	3	171	0.367332	0.983632	Novel_005102:LNC_004494,ENSMUST00000097972:LNC_008703,ENSMUST00000105931:LNC_003311
Organismal Systems	Endocrine system	Regulation of lipolysis in adipocyte	ko04923	3	219	0.524616	0.983632	Novel_001732:LNC_003862,ENSMUST00000111497:LNC_001047,ENSMUST00000105931:LNC_003311
Organismal Systems	Excretory system	Aldosterone-regulated sodium reabsorption	ko04960	3	157	0.319124	0.983632	Novel_001732:LNC_003862,ENSMUST00000105931:LNC_003311,ENSMUST00000142174:LNC_001047
Organismal Systems	Immune system	Toll and Imd signaling pathway	ko04624	3	231	0.560575	0.983632	ENSMUST00000182547:LNC_001047,Novel_000606:LNC_001047,ENSMUST00000218680:LNC_003311
Organismal Systems	Nervous system	Long-term depression	ko04730	3	222	0.533758	0.983632	ENSMUST00000151045:LNC_003311,ENSMUST00000034560:LNC_003311,ENSMUST00000138579:LNC_003311
Organismal Systems	Sensory system	Taste transduction	ko04742	3	225	0.542799	0.983632	ENSMUST00000144254:LNC_003311,ENSMUST00000226493:LNC_004494,ENSMUST00000102655:ENSMUST00000163493
Environmental Information Processing	Signal transduction	Hippo signaling pathway -fly	ko04391	3	308	0.748758	0.988187	ENSMUST00000034560:LNC_003311,ENSMUST00000188482:LNC_003311,ENSMUST00000219703:LNC_003311
Organismal Systems	Endocrine system	Prolactin signaling pathway	ko04917	3	324	0.778535	0.988187	ENSMUST00000105931:LNC_003311,ENSMUST00000076634:LNC_001047,Novel_001732:LNC_003862
Cellular Processes	Cell growth and death	Oocyte meiosis	ko04114	3	407	0.889702	0.990984	ENSMUST00000105931:LNC_003311,ENSMUST00000034560:LNC_003311,ENSMUST00000048028:LNC_008703
Environmental Information Processing	Signal transduction	Phosphatidylinositol signaling system	ko04070	3	374	0.853333	0.990984	Novel_001732:LNC_003862,ENSMUST00000025391:LNC_001047,ENSMUST00000052029:LNC_003311
Organismal Systems	Aging	Longevity regulating pathway - mammal	ko04211	3	385	0.866483	0.990984	Novel_001732:LNC_003862,ENSMUST00000030243:ENSMUST00000181054,ENSMUST00000105931:LNC_003311
Organismal Systems	Endocrine system	Progesterone-mediated oocyte maturation	ko04914	3	359	0.833592	0.990984	Novel_001732:LNC_003862,ENSMUST00000105931:LNC_003311,ENSMUST00000021698:LNC_001047
Organismal Systems	Circulatory system	Vascular smooth muscle contraction	ko04270	3	457	0.92956	0.991736	Novel_003849:LNC_003311,ENSMUST00000172403:LNC_003311,ENSMUST00000206011:LNC_003311
Organismal Systems	Nervous system	Cholinergic synapse	ko04725	3	472	0.93864	0.991736	ENSMUST00000213990:LNC_001047,Novel_001732:LNC_003862,ENSMUST00000173404:LNC_003311
Organismal Systems	Nervous system	Dopaminergic synapse	ko04728	3	535	0.966152	0.991736	ENSMUST00000213990:LNC_001047,ENSMUST00000151045:LNC_003311,ENSMUST00000034560:LNC_003311
Environmental Information Processing	Signal transduction	Two-component system	ko02020	2	36	0.0758229	0.963331	ENSMUST00000153588:LNC_001047,ENSMUST00000160378:LNC_003311
Metabolism	Lipid metabolism	Primary bile acid biosynthesis	ko00120	2	37	0.079507	0.963331	ENSMUST00000025385:LNC_000669,ENSMUST00000106701:LNC_003311
Organismal Systems	Environmental adaptation	Circadian rhythm - fly	ko04711	2	37	0.079507	0.963331	Novel_001204:LNC_001047,ENSMUST00000021271:LNC_000029
Cellular Processes	Transport and catabolism	Autophagy - other eukaryotes	ko04136	2	105	0.383688	0.983632	ENSMUST00000149436:LNC_001047,Novel_000278:LNC_003311
Environmental Information Processing	Membrane transport	ABC transporters	ko02010	2	141	0.533773	0.983632	ENSMUST00000073173:LNC_003311,ENSMUST00000148008:LNC_003311
Genetic Information Processing	Replication and repair	Base excision repair	ko03410	2	106	0.388163	0.983632	ENSMUST00000021039:LNC_003862,ENSMUST00000136753:LNC_003311
Metabolism	Amino acid metabolism	Arginine biosynthesis	ko00220	2	59	0.171235	0.983632	ENSMUST00000138579:LNC_003311,ENSMUST00000161640:LNC_001047
Metabolism	Amino acid metabolism	Histidine metabolism	ko00340	2	65	0.198548	0.983632	Novel_000363:LNC_001047,ENSMUST00000021119:LNC_004477
Metabolism	Amino acid metabolism	Tryptophan metabolism	ko00380	2	123	0.461775	0.983632	ENSMUST00000160378:LNC_003311,Novel_000363:LNC_001047
Metabolism	Carbohydrate metabolism	Glyoxylate and dicarboxylate metabolism	ko00630	2	69	0.217031	0.983632	Novel_003444:ENSMUST00000135825,ENSMUST00000160378:LNC_003311
Metabolism	Glycan biosynthesis and metabolism	N-Glycan biosynthesis	ko00510	2	140	0.529949	0.983632	ENSMUST00000130066:LNC_003862,ENSMUST00000139799:LNC_003862
Metabolism	Glycan biosynthesis and metabolism	Various types of N-glycan biosynthesis	ko00513	2	131	0.494588	0.983632	ENSMUST00000130066:LNC_003862,ENSMUST00000048002:ENSMUST00000182473
Metabolism	Lipid metabolism	Ether lipid metabolism	ko00565	2	147	0.556265	0.983632	ENSMUST00000172403:LNC_003311,ENSMUST00000210099:LNC_003311
Metabolism	Lipid metabolism	Fatty acid elongation	ko00062	2	83	0.28246	0.983632	ENSMUST00000006557:ENSMUST00000223992,ENSMUST00000026841:LNC_003311
Metabolism	Lipid metabolism	Linoleic acid metabolism	ko00591	2	99	0.356557	0.983632	ENSMUST00000097972:LNC_008703,ENSMUST00000172403:LNC_003311
Metabolism	Lipid metabolism	Sphingolipid metabolism	ko00600	2	133	0.502591	0.983632	ENSMUST00000015858:ENSMUST00000223992,ENSMUST00000141798:LNC_001047
Metabolism	Metabolism of cofactors and vitamins	Porphyrin and chlorophyll metabolism	ko00860	2	104	0.379199	0.983632	ENSMUST00000079322:LNC_003311,ENSMUST00000033553:LNC_003311
Metabolism	Metabolism of other amino acids	beta-Alanine metabolism	ko00410	2	94	0.333625	0.983632	ENSMUST00000110183:LNC_003311,Novel_000363:LNC_001047
Metabolism	Metabolism of other amino acids	Selenocompound metabolism	ko00450	2	57	0.162276	0.983632	ENSMUST00000147523:LNC_001440,ENSMUST00000075610:LNC_001440
Metabolism	Metabolism of terpenoids and polyketides	Terpenoid backbone biosynthesis	ko00900	2	86	0.296482	0.983632	ENSMUST00000162008:LNC_001047,ENSMUST00000160378:LNC_003311
Organismal Systems	Excretory system	Vasopressin-regulated water reabsorption	ko04962	2	168	0.628806	0.983632	ENSMUST00000111891:ENSMUST00000223992,ENSMUST00000171100:LNC_001047
Organismal Systems	Immune system	Intestinal immune network for IgA production	ko04672	2	101	0.365652	0.983632	ENSMUST00000112871:LNC_001047,ENSMUST00000114833:LNC_001047
Cellular Processes	Cell growth and death	Cell cycle - yeast	ko04111	2	208	0.740931	0.988187	ENSMUST00000034560:LNC_003311,ENSMUST00000034625:LNC_003311
Cellular Processes	Cell growth and death	Ferroptosis	ko04216	2	205	0.733643	0.988187	ENSMUST00000229854:LNC_003862,ENSMUST00000035158:ENSMUST00000223992
Cellular Processes	Cell growth and death	Meiosis - yeast	ko04113	2	174	0.647762	0.988187	ENSMUST00000034560:LNC_003311,ENSMUST00000034625:LNC_003311
Environmental Information Processing	Signal transduction	VEGF signaling pathway	ko04370	2	236	0.801054	0.988187	ENSMUST00000141798:LNC_001047,Novel_001732:LNC_003862
Metabolism	Carbohydrate metabolism	Amino sugar and nucleotide sugar metabolism	ko00520	2	179	0.662966	0.988187	ENSMUST00000128439:LNC_003311,ENSMUST00000153317:LNC_001047
Metabolism	Carbohydrate metabolism	Glycolysis / Gluconeogenesis	ko00010	2	230	0.789316	0.988187	ENSMUST00000045372:LNC_004477,Novel_000363:LNC_001047
Metabolism	Lipid metabolism	Arachidonic acid metabolism	ko00590	2	199	0.718544	0.988187	ENSMUST00000097972:LNC_008703,ENSMUST00000172403:LNC_003311
Organismal Systems	Digestive system	Bile secretion	ko04976	2	242	0.812208	0.988187	Novel_005102:LNC_004494,ENSMUST00000148008:LNC_003311
Organismal Systems	Endocrine system	Thyroid hormone synthesis	ko04918	2	217	0.761778	0.988187	ENSMUST00000108585:LNC_001047,ENSMUST00000123369:LNC_001047
Organismal Systems	Immune system	Hematopoietic cell lineage	ko04640	2	229	0.787302	0.988187	ENSMUST00000197890:LNC_001047,ENSMUST00000033063:LNC_003862
Genetic Information Processing	Folding, sorting and degradation	RNA degradation	ko03018	2	265	0.849959	0.990984	ENSMUST00000038377:LNC_000029,ENSMUST00000146972:LNC_001047
Organismal Systems	Endocrine system	Renin secretion	ko04924	2	266	0.851432	0.990984	ENSMUST00000102655:ENSMUST00000163493,ENSMUST00000226493:LNC_004494
Organismal Systems	Immune system	Fc epsilon RI signaling pathway	ko04664	2	252	0.829562	0.990984	Novel_001732:LNC_003862,ENSMUST00000046864:ENSMUST00000223992
Cellular Processes	Cell growth and death	Necroptosis	ko04217	2	449	0.97815	0.991736	ENSMUST00000120388:LNC_004477,ENSMUST00000021698:LNC_001047
Cellular Processes	Cellular community - eukaryotes	Adherens junction	ko04520	2	388	0.957758	0.991736	ENSMUST00000212616:LNC_003311,ENSMUST00000020329:ENSMUST00000182473
Metabolism	Overview	Carbon metabolism	ko01200	2	343	0.932089	0.991736	ENSMUST00000160378:LNC_003311,Novel_003444:ENSMUST00000135825
Organismal Systems	Endocrine system	Aldosterone synthesis and secretion	ko04925	2	367	0.94721	0.991736	Novel_005102:LNC_004494,ENSMUST00000002765:ENSMUST00000221369
Organismal Systems	Endocrine system	Insulin secretion	ko04911	2	380	0.954002	0.991736	ENSMUST00000105931:LNC_003311,ENSMUST00000110098:LNC_000669
Organismal Systems	Nervous system	GABAergic synapse	ko04727	2	344	0.932793	0.991736	ENSMUST00000213990:LNC_001047,Novel_000968:LNC_001047
Cellular Processes	Cell growth and death	Cell cycle - Caulobacter	ko04112	1	8	0.096773	0.963331	ENSMUST00000122188:LNC_003311
Metabolism	Biosynthesis of other secondary metabolites	Phenylpropanoid biosynthesis	ko00940	1	4	0.0496152	0.963331	Novel_000141:LNC_002258
Metabolism	Xenobiotics biodegradation and metabolism	Nitrotoluene degradation	ko00633	1	5	0.0616302	0.963331	ENSMUST00000026677:LNC_001047
Metabolism	Xenobiotics biodegradation and metabolism	Styrene degradation	ko00643	1	8	0.096773	0.963331	ENSMUST00000222222:LNC_001047
Genetic Information Processing	Transcription	RNA polymerase	ko03020	1	72	0.600168	0.983632	ENSMUST00000029999:LNC_003311
Metabolism	Amino acid metabolism	Tyrosine metabolism	ko00350	1	74	0.610229	0.983632	ENSMUST00000222222:LNC_001047
Metabolism	Amino acid metabolism	Valine, leucine and isoleucine biosynthesis	ko00290	1	20	0.224687	0.983632	ENSMUST00000033098:LNC_001109
Metabolism	Biosynthesis of other secondary metabolites	Caffeine metabolism	ko00232	1	12	0.141595	0.983632	ENSMUST00000026677:LNC_001047
Metabolism	Carbohydrate metabolism	Ascorbate and aldarate metabolism	ko00053	1	61	0.540014	0.983632	Novel_000363:LNC_001047
Metabolism	Carbohydrate metabolism	Butanoate metabolism	ko00650	1	72	0.600168	0.983632	ENSMUST00000160378:LNC_003311
Metabolism	Energy metabolism	Carbon fixation pathways in prokaryotes	ko00720	1	50	0.470829	0.983632	ENSMUST00000160378:LNC_003311
Metabolism	Energy metabolism	Nitrogen metabolism	ko00910	1	34	0.351246	0.983632	ENSMUST00000066674:ENSMUST00000182473
Metabolism	Glycan biosynthesis and metabolism	Glycosaminoglycan degradation	ko00531	1	54	0.497113	0.983632	ENSMUST00000101509:ENSMUST00000223992
Metabolism	Glycan biosynthesis and metabolism	Glycosphingolipid biosynthesis - ganglio series	ko00604	1	49	0.464046	0.983632	ENSMUST00000129165:LNC_001047
Metabolism	Glycan biosynthesis and metabolism	Mucin type O-glycan biosynthesis	ko00512	1	71	0.595041	0.983632	ENSMUST00000218943:LNC_001047
Metabolism	Glycan biosynthesis and metabolism	Other glycan degradation	ko00511	1	52	0.484138	0.983632	ENSMUST00000211424:LNC_001047
Metabolism	Lipid metabolism	alpha-Linolenic acid metabolism	ko00592	1	72	0.600168	0.983632	ENSMUST00000172403:LNC_003311
Metabolism	Lipid metabolism	Biosynthesis of unsaturated fatty acids	ko01040	1	75	0.615165	0.983632	ENSMUST00000026220:LNC_001673
Metabolism	Lipid metabolism	Steroid biosynthesis	ko00100	1	52	0.484138	0.983632	ENSMUST00000207143:LNC_003311
Metabolism	Lipid metabolism	Synthesis and degradation of ketone bodies	ko00072	1	27	0.290779	0.983632	ENSMUST00000160378:LNC_003311
Metabolism	Metabolism of cofactors and vitamins	Pantothenate and CoA biosynthesis	ko00770	1	57	0.515968	0.983632	ENSMUST00000033098:LNC_001109
Metabolism	Overview	2-Oxocarboxylic acid metabolism	ko01210	1	58	0.522094	0.983632	ENSMUST00000033098:LNC_001109
Metabolism	Xenobiotics biodegradation and metabolism	Aminobenzoate degradation	ko00627	1	24	0.263172	0.983632	ENSMUST00000153588:LNC_001047
Metabolism	Xenobiotics biodegradation and metabolism	Benzoate degradation	ko00362	1	12	0.141595	0.983632	ENSMUST00000160378:LNC_003311
Organismal Systems	Environmental adaptation	Circadian rhythm - plant	ko04712	1	24	0.263172	0.983632	ENSMUST00000212616:LNC_003311
Organismal Systems	Environmental adaptation	Plant-pathogen interaction	ko04626	1	30	0.317353	0.983632	ENSMUST00000021698:LNC_001047
Cellular Processes	Transport and catabolism	Mitophagy - yeast	ko04139	1	98	0.712957	0.988187	ENSMUST00000212616:LNC_003311
Environmental Information Processing	Signal transduction	Hippo signaling pathway - multiple species	ko04392	1	106	0.740795	0.988187	ENSMUST00000219703:LNC_003311
Environmental Information Processing	Signal transduction	MAPK signaling pathway - yeast	ko04011	1	128	0.804221	0.988187	ENSMUST00000219703:LNC_003311
Genetic Information Processing	Folding, sorting and degradation	Proteasome	ko03050	1	114	0.765937	0.988187	ENSMUST00000172407:LNC_001047
Genetic Information Processing	Folding, sorting and degradation	SNARE interactions in vesicular transport	ko04130	1	113	0.762933	0.988187	ENSMUST00000027743:ENSMUST00000221369
Genetic Information Processing	Replication and repair	Homologous recombination	ko03440	1	110	0.753686	0.988187	ENSMUST00000021715:LNC_004494
Genetic Information Processing	Replication and repair	Nucleotide excision repair	ko03420	1	112	0.759889	0.988187	ENSMUST00000165077:LNC_001047
Metabolism	Carbohydrate metabolism	Propanoate metabolism	ko00640	1	111	0.756807	0.988187	ENSMUST00000160378:LNC_003311
Metabolism	Glycan biosynthesis and metabolism	Glycosphingolipid biosynthesis - lacto and neolacto series	ko00601	1	91	0.686161	0.988187	ENSMUST00000044255:LNC_003311
Metabolism	Xenobiotics biodegradation and metabolism	Drug metabolism - other enzymes	ko00983	1	122	0.788645	0.988187	ENSMUST00000026677:LNC_001047
Cellular Processes	Cell growth and death	Apoptosis - multiple species	ko04215	1	148	0.848324	0.990984	ENSMUST00000111586:LNC_001047
Environmental Information Processing	Signal transduction	Hedgehog signaling pathway	ko04340	1	181	0.900483	0.990984	ENSMUST00000026474:ENSMUST00000182473
Genetic Information Processing	Transcription	Basal transcription factors	ko03022	1	157	0.864788	0.990984	ENSMUST00000165077:LNC_001047
Metabolism	Lipid metabolism	Steroid hormone biosynthesis	ko00140	1	178	0.896595	0.990984	ENSMUST00000210147:LNC_003311
Metabolism	Metabolism of cofactors and vitamins	Retinol metabolism	ko00830	1	167	0.880997	0.990984	ENSMUST00000105744:LNC_003311
Metabolism	Metabolism of other amino acids	Glutathione metabolism	ko00480	1	176	0.893919	0.990984	Novel_003379:LNC_003862
Metabolism	Xenobiotics biodegradation and metabolism	Drug metabolism - cytochrome P450	ko00982	1	152	0.855875	0.990984	Novel_003379:LNC_003862
Metabolism	Xenobiotics biodegradation and metabolism	Metabolism of xenobiotics by cytochrome P450	ko00980	1	169	0.883998	0.990984	Novel_003379:LNC_003862
Organismal Systems	Digestive system	Carbohydrate digestion and absorption	ko04973	1	153	0.857703	0.990984	Novel_001732:LNC_003862
Cellular Processes	Cell growth and death	Apoptosis - fly	ko04214	1	237	0.951359	0.991736	ENSMUST00000020329:ENSMUST00000182473
Metabolism	Carbohydrate metabolism	Inositol phosphate metabolism	ko00562	1	291	0.975632	0.991736	ENSMUST00000025391:LNC_001047
Metabolism	Nucleotide metabolism	Pyrimidine metabolism	ko00240	1	276	0.970471	0.991736	ENSMUST00000029999:LNC_003311
Organismal Systems	Digestive system	Protein digestion and absorption	ko04974	1	220	0.939546	0.991736	ENSMUST00000207358:LNC_001047
Organismal Systems	Immune system	Antigen processing and presentation	ko04612	1	236	0.950733	0.991736	ENSMUST00000021698:LNC_001047
Organismal Systems	Nervous system	Long-term potentiation	ko04720	1	298	0.977721	0.991736	ENSMUST00000151045:LNC_003311
Genetic Information Processing	Translation	Ribosome	ko03010	1	411	0.994771	0.999334	ENSMUST00000153590:LNC_004055
Organismal Systems	Endocrine system	GnRH signaling pathway	ko04912	1	378	0.992012	0.999334	ENSMUST00000020329:ENSMUST00000182473
