# Supplementary material for: Transcriptome analysis of fasudil treatment in the APPswe/PSEN1dE9 transgenic (APP/PS1) mice model of Alzheimer’s disease
Source: Sci Rep. 2022 Apr 22;12:6625. doi: 10.1038/s41598-022-10554-9 (PMC9033779; doi:10.1038/s41598-022-10554-9)
Supplement: Supplementary file 7 — Supplementary Table 7. [file 41598_2022_10554_MOESM7_ESM.xlsx]

## Sheet: WTvsADNS.DE
miRNA WTvsADNS.DE
sRNA	WT_readcount	ADNS_readcount	log2FoldChange	pval	padj
mmu-miR-183-5p	1123.91	158.518	-2.8207	3.93e-09	4.8693e-06
mmu-miR-182-5p	1191.13	210.842	-2.4972	1.1853e-06	0.00073428
mmu-miR-96-5p	150.278	33.1072	-2.1574	2.9295e-05	0.012099
mmu-miR-200c-3p	46.089	7.75762	-2.5285	0.00014933	0.046256
mmu-miR-141-3p	28.147	3.91085	-2.9154	0.0027943	0.69243
mmu-miR-200a-3p	1704.48	546.294	-1.643	0.0057728	0.99954
mmu-miR-211-5p	9.25771	32.2031	1.782	0.0080845	0.99954
mmu-miR-122-5p	88.8254	209.569	1.2473	0.013111	0.99954
mmu-miR-122b-3p	88.8254	209.569	1.2473	0.013111	0.99954
mmu-miR-7080-5p	0.359479	9.90865	4.6327	0.01424	0.99954
novel_339	0	6.16372	4.9415	0.026809	0.99954
mmu-miR-3473f	5.69149	0	-5.0493	0.041696	0.99954
mmu-miR-3095-5p	6.54575	0.476511	-3.5678	0.044448	0.99954

## Sheet: ADNSvsADF.DE
miRNA ADNSvsADF.DE
sRNA	ADNS_readcount	ADF_readcount	log2FoldChange	pval	padj
mmu-miR-692	0	5.13833	5.0167	0.037801	0.9908
mmu-miR-8094	0.224763	5.89546	4.2549	0.033883	0.9908
mmu-miR-466h-3p	2.57108	15.754	2.5163	0.021847	0.9908
mmu-miR-141-3p	3.64777	18.6173	2.358	0.028926	0.9908
mmu-miR-183-5p	147.403	548.176	1.887	1.6287e-05	0.0079236
mmu-miR-182-5p	196.119	680.654	1.793	1.917e-05	0.0079236
mmu-miR-184-3p	129.746	447.336	1.7911	0.00094568	0.19544
mmu-miR-10b-5p	86.3095	276.699	1.6843	0.0022576	0.39992
mmu-miR-96-5p	30.7511	70.7681	1.1804	0.036934	0.9908
mmu-miR-26a-2-3p	94.1392	45.7881	-1.0166	0.045744	0.9908
mmu-miR-3065-5p	1772.59	747.501	-1.2458	0.0006311	0.15651
mmu-miR-338-3p	1772.59	747.501	-1.2458	0.0006311	0.15651
mmu-miR-187-3p	2308.9	550.665	-2.0697	6.033e-07	0.0007481
mmu-miR-1188-5p	11.0435	1.15262	-2.9591	0.039187	0.9908
mmu-miR-3547-3p	12.184	1.22849	-3.6554	0.029887	0.9908
novel_339	5.74039	0	-4.7198	0.049044	0.9908

## Sheet: WTvsADNS_ADNSvsADF.venn
miRNA WTvsADNS_ADNSvsADF.venn
mmu-miR-141-3p
mmu-miR-182-5p
mmu-miR-183-5p
mmu-miR-96-5p
novel_339

## Sheet: DE.miRNA.tpm
DE.miRNA.tpm
sRNA	ADNS1	ADNS2	ADNS3	ADF1	ADF2	ADF3	WT1	WT2	WT3
mmu-miR-10b-5p	4.76722	14.5915	8.28882	50.8225	19.5564	19.4399	18.7146	19.3643	16.1065
mmu-miR-1188-5p	1.55664	0.685046	1.53024	0.352444	0	0	0.199092	2.05034	0.805324
mmu-miR-122-5p	40.8619	12.3993	15.94	3.03102	11.337	26.1432	11.0496	5.46757	11.6772
mmu-miR-122b-3p	40.8619	12.3993	15.94	3.03102	11.337	26.1432	11.0496	5.46757	11.6772
mmu-miR-141-3p	0.194581	0.342523	0.637602	0.422933	1.27542	4.91582	5.27593	2.73379	0.402662
mmu-miR-182-5p	26.1711	17.4002	22.9537	42.9982	55.8349	137.196	51.9629	71.9897	280.857
mmu-miR-183-5p	25.4901	16.0986	9.56403	30.9446	59.5195	99.4337	59.1302	88.6962	230.725
mmu-miR-184-3p	8.56155	8.42606	25.249	41.8704	22.3907	89.1552	7.06775	8.65699	36.6423
mmu-miR-187-3p	491.997	205.308	124.97	43.7736	68.7308	75.3015	278.43	85.0511	218.847
mmu-miR-200a-3p	10.6046	60.558	89.3918	30.3807	160.703	114.405	214.123	200.098	123.416
mmu-miR-200c-3p	0.875613	1.16458	0.382561	1.12782	1.55884	1.78757	5.47502	4.936	4.22795
mmu-miR-211-5p	4.37806	2.67168	3.18801	12.97	0.566852	6.7034	0.796366	1.21502	1.00666
mmu-miR-26a-2-3p	7.88051	11.9883	10.9667	6.06204	5.95195	3.12825	10.0541	9.41638	11.4759
mmu-miR-3065-5p	198.569	265.113	126.5	76.8329	93.2472	81.558	233.733	111.554	185.829
mmu-miR-3086-5p	3.016	2.39766	6.75858	6.27351	4.67653	7.15029	1.99092	2.80973	3.2213
mmu-miR-3095-5p	0	0.137009	0	0.0704889	0	0	1.095	0.303754	0.603993
mmu-miR-338-3p	198.569	265.113	126.5	76.8329	93.2472	81.558	233.733	111.554	185.829
mmu-miR-3473b	0	0.274018	4.08065	0.422933	8.21936	18.3226	0.895912	0.759385	2.81864
mmu-miR-3473f	0	0	0	0.140978	0.425139	0.67034	0	0	2.01331
mmu-miR-3547-3p	4.18348	0.137009	0.382561	0	0	0.446893	0	2.80973	1.20799
mmu-miR-466h-3p	0.486451	0.411027	0	0.916356	2.26741	2.23447	0.597275	0.151877	2.41597
mmu-miR-692	0	0	0	0	0.708565	1.11723	0	0	0
mmu-miR-6995-3p	0.486451	0.0685046	0.255041	0.140978	1.1337	2.45791	0.0995458	0	0.201331
mmu-miR-7080-3p	5.54555	2.80869	9.30899	2.46711	12.0456	11.6192	2.58819	4.17662	0.201331
mmu-miR-7080-5p	0.583742	0	2.42289	0.211467	1.41713	0	0.0995458	0	0
mmu-miR-8094	0	0.0685046	0	0.422933	0.283426	1.34068	0	0	0
mmu-miR-96-5p	6.32387	3.28822	1.2752	7.11938	6.80223	10.0551	12.3437	14.808	22.1464
novel_339	0	0.137009	1.65776	0	0	0	0	0	0
novel_393	0.972903	0.890559	1.2752	0.281956	0.991991	5.13927	0.199092	0.759385	0
