# Supplementary material for: Transcriptome analysis of fasudil treatment in the APPswe/PSEN1dE9 transgenic (APP/PS1) mice model of Alzheimer’s disease
Source: Sci Rep. 2022 Apr 22;12:6625. doi: 10.1038/s41598-022-10554-9 (PMC9033779; doi:10.1038/s41598-022-10554-9)
Supplement: Supplementary file 8 — Supplementary Table 8. [file 41598_2022_10554_MOESM8_ESM.xlsx]

## Sheet: WT_vs_ADNS.DE
WT_vs_ADNS.DE
ID	WT_readcount	ADNS_readcount	log2FoldChange	pval	padj
mmu_circ_0000108	5.19427	0.637378	-3.0628	0.049751	0.99987
mmu_circ_0000295	0	3.29258	4.1073	0.038336	0.99987
mmu_circ_0000386	0	3.71376	4.2741	0.02488	0.99987
mmu_circ_0000876	3.49077	0	-4.3654	0.026773	0.99987
mmu_circ_0000986	0	4.31591	4.4921	0.01479	0.99987
mmu_circ_0001118	0	3.59686	4.2341	0.029321	0.99987
mmu_circ_0001551	5.2221	0	-4.947	0.0043653	0.99987
mmu_circ_0002026	0	3.5296	4.2105	0.032214	0.99987
mmu_circ_0002057	0	3.34223	4.126	0.037188	0.99987
mmu_circ_0003052	0	3.14045	4.0299	0.047302	0.99987
mmu_circ_0003201	3.47685	0	-4.3605	0.027004	0.99987
mmu_circ_0003381	3.13877	0	-4.2122	0.039699	0.99987
mmu_circ_0003708	0	4.66983	4.6037	0.0099131	0.99987
mmu_circ_0003749	7.68508	1.47974	-2.3538	0.04301	0.99987
mmu_circ_0006134	0	3.72818	4.2794	0.025897	0.99987
mmu_circ_0006217	5.19416	0.538087	-3.1566	0.046716	0.99987
mmu_circ_0006568	4.15258	0	-4.6177	0.012506	0.99987
mmu_circ_0007002	1.40755	8.34836	2.576	0.04217	0.99987
mmu_circ_0007116	0	3.62889	4.2455	0.026129	0.99987
mmu_circ_0007432	9.58728	26.9348	1.4858	0.025452	0.99987
mmu_circ_0007620	1.75927	8.23146	2.237	0.041849	0.99987
mmu_circ_0007723	3.49071	0	-4.3653	0.026053	0.99987
mmu_circ_0007834	3.82857	0	-4.4992	0.017848	0.99987
mmu_circ_0007861	3.47674	0	-4.3604	0.024979	0.99987
mmu_circ_0008326	3.47674	0	-4.3604	0.024979	0.99987
mmu_circ_0008532	23.9434	8.76955	-1.4437	0.01072	0.99987
mmu_circ_0008533	0	5.22233	4.7679	0.0069743	0.99987
mmu_circ_0008585	3.09703	0	-4.1958	0.040802	0.99987
mmu_circ_0009563	0	3.04116	3.9894	0.047399	0.99987
mmu_circ_0010343	0	3.84829	4.3342	0.022262	0.99987
mmu_circ_0010965	7.3052	0	-5.4315	0.00089466	0.99987
mmu_circ_0011161	3.87042	0	-4.5136	0.043488	0.99987
mmu_circ_0011571	4.15252	0	-4.6177	0.013801	0.99987
mmu_circ_0011722	0	3.14045	4.0299	0.047302	0.99987

## Sheet: ADNS_vs_ADF.DE
ADNS_vs_ADF.DE
ID	ADNS_readcount	ADF_readcount	log2FoldChange	pval	padj
mmu_circ_0008630	8.19562	0	-5.4009	0.00048748	0.98667
mmu_circ_0000295	3.27916	0	-4.0829	0.040347	0.99952
mmu_circ_0000572	4.08278	0	-4.3897	0.021444	0.99952
mmu_circ_0001483	12.7266	3.5538	-1.843	0.045492	0.99952
mmu_circ_0001782	30.2615	13.7644	-1.1395	0.035318	0.99952
mmu_circ_0001846	3.27916	0	-4.0829	0.040347	0.99952
mmu_circ_0001892	7.91923	1.37956	-2.5137	0.033995	0.99952
mmu_circ_0002686	6.60066	0	-5.0832	0.0028766	0.99952
mmu_circ_0002706	15.9008	4.48003	-1.8148	0.029981	0.99952
mmu_circ_0003004	7.4466	1.09549	-2.7922	0.037766	0.99952
mmu_circ_0003604	3.96346	0	-4.3518	0.022236	0.99952
mmu_circ_0003953	3.68149	0	-4.2442	0.026617	0.99952
mmu_circ_0004158	4.86853	0	-4.649	0.0083637	0.99952
mmu_circ_0004224	7.02082	1.02406	-2.7518	0.041322	0.99952
mmu_circ_0004448	9.33474	1.82581	-2.3806	0.048329	0.99952
mmu_circ_0004656	4.29337	0	-4.4661	0.017085	0.99952
mmu_circ_0004849	4.86853	0	-4.649	0.0083637	0.99952
mmu_circ_0004924	90.8698	56.1703	-0.69333	0.017613	0.99952
mmu_circ_0005256	11.1215	1.46065	-2.9492	0.02459	0.99952
mmu_circ_0005419	3.38727	0	-4.1235	0.036183	0.99952
mmu_circ_0005504	3.0696	0	-3.9819	0.048635	0.99952
mmu_circ_0005941	4.11951	0	-4.4009	0.021021	0.99952
mmu_circ_0006075	5.90619	0.696855	-3.0701	0.044709	0.99952
mmu_circ_0006194	4.69466	0	-4.5914	0.010994	0.99952
mmu_circ_0006716	7.24158	1.37956	-2.3786	0.049236	0.99952
mmu_circ_0007378	26.9753	3.81855	-2.8097	0.0023982	0.99952
mmu_circ_0008625	3.69269	0	-4.2485	0.030394	0.99952
mmu_circ_0008850	41.7509	17.1766	-1.2834	0.046565	0.99952
mmu_circ_0009004	3.39951	0	-4.1279	0.035066	0.99952
mmu_circ_0009050	92.4917	47.5313	-0.95788	0.014551	0.99952
mmu_circ_0009200	3.64476	0	-4.2319	0.029715	0.99952
mmu_circ_0009579	5.43145	0	-4.8086	0.0050729	0.99952
mmu_circ_0009639	4.19647	0	-4.4377	0.015942	0.99952
mmu_circ_0010666	3.83087	0	-4.3094	0.023551	0.99952
mmu_circ_0010914	3.95122	0	-4.348	0.020291	0.99952
mmu_circ_0000034	0.953	7.45153	2.9976	0.032974	0.99952
mmu_circ_0000615	0	3.1719	4.2373	0.036082	0.99952
mmu_circ_0001551	0	4.49418	4.743	0.026296	0.99952
mmu_circ_0001672	0	3.16482	4.2345	0.034802	0.99952
mmu_circ_0001800	1.44454	7.37044	2.3149	0.044688	0.99952
mmu_circ_0002165	0	5.30559	4.9787	0.004403	0.99952
mmu_circ_0002878	0	4.95717	4.8804	0.0060218	0.99952
mmu_circ_0003144	0	3.13394	4.2226	0.039346	0.99952
mmu_circ_0003350	0	3.8546	4.5198	0.01679	0.99952
mmu_circ_0003403	0.809203	8.02675	3.2091	0.016071	0.99952
mmu_circ_0004165	0	3.1719	4.2373	0.036082	0.99952
mmu_circ_0004548	0	3.52291	4.3887	0.025189	0.99952
mmu_circ_0004949	36.6802	61.6711	0.75337	0.026187	0.99952
mmu_circ_0005414	0	3.87134	4.525	0.016621	0.99952
mmu_circ_0005875	0	3.14101	4.2254	0.03685	0.99952
mmu_circ_0006568	0	3.87841	4.5273	0.01655	0.99952
mmu_circ_0006747	35.8352	69.9286	0.95937	0.027343	0.99952
mmu_circ_0006758	14.2579	28.9014	1.028	0.041366	0.99952
mmu_circ_0007048	28.6039	69.9725	1.2949	0.0018693	0.99952
mmu_circ_0007809	3.15426	14.9957	2.2688	0.011814	0.99952
mmu_circ_0009110	0	3.87841	4.5273	0.01655	0.99952
mmu_circ_0009148	0	4.21718	4.6489	0.014207	0.99952
mmu_circ_0009889	0.635333	9.50604	3.9472	0.0049558	0.99952
mmu_circ_0010150	37.9127	62.8908	0.73559	0.043967	0.99952
mmu_circ_0010965	0	4.869	4.8584	0.0072114	0.99952
mmu_circ_0011161	0	5.28886	4.9748	0.0045319	0.99952
mmu_circ_0011540	0	3.1719	4.2373	0.036082	0.99952

## Sheet: WT_vs_ADNS_ADNS_vs_ADF.venn
WT_vs_ADNS_ADNS_vs_ADF.venn
ID	WT1.SRPBM	WT2.SRPBM	WT3.SRPBM	WT mean	ADNS1.SRPBM	ADNS2.SRPBM	ADNS3.SRPBM	ADNS mean	ADF1.SRPBM	ADF2.SRPBM	ADF3.SRPBM	ADF mean
mmu_circ_0000295	0	0	0	0	209.811	193.125	103.322	168.752	0	0	0	0
mmu_circ_0001551	263.324	206.313	317.058	262.232	0	0	0	0	265.816	0	433.957	233.258
mmu_circ_0006568	157.995	257.891	211.372	209.086	0	0	0	0	159.49	230.441	216.979	202.303
mmu_circ_0010965	210.659	309.47	581.272	367.134	0	0	0	0	318.979	115.221	325.468	253.223
mmu_circ_0011161	263.324	0	317.058	193.461	0	0	0	0	159.49	288.052	379.713	275.751
