# Supplementary material for: Transcriptome analysis of fasudil treatment in the APPswe/PSEN1dE9 transgenic (APP/PS1) mice model of Alzheimer’s disease
Source: Sci Rep. 2022 Apr 22;12:6625. doi: 10.1038/s41598-022-10554-9 (PMC9033779; doi:10.1038/s41598-022-10554-9)
Supplement: Supplementary file 9 — Supplementary Table 9. [file 41598_2022_10554_MOESM9_ESM.xlsx]

## Sheet: WT_vs_ADNS.DEG.GO_enrichment
WT_vs_ADNS.DEG.GO_enrichment
GO_class	GO ID	GO_term	Hit_number	Background number	P-Value	Q-Value	Gene IDs
Biological Process	GO:0048667	cell morphogenesis involved in neuron differentiation	8	958	1.77568e-06	0.00143446	ENSMUSG00000057738:mmu_circ_0006217,ENSMUSG00000032340:mmu_circ_0011161,ENSMUSG00000011751:mmu_circ_0009563,ENSMUSG00000022607:mmu_circ_0003052,ENSMUSG00000060681:mmu_circ_0011722,ENSMUSG00000062232:mmu_circ_0007116,ENSMUSG00000096054:mmu_circ_0000295,ENSMUSG00000029207:mmu_circ_0008532,ENSMUSG00000029207:mmu_circ_0008533
Biological Process	GO:0048812	neuron projection morphogenesis	8	1005	2.53309e-06	0.00143446	ENSMUSG00000062232:mmu_circ_0007116,ENSMUSG00000060681:mmu_circ_0011722,ENSMUSG00000029207:mmu_circ_0008532,ENSMUSG00000029207:mmu_circ_0008533,ENSMUSG00000096054:mmu_circ_0000295,ENSMUSG00000057738:mmu_circ_0006217,ENSMUSG00000011751:mmu_circ_0009563,ENSMUSG00000032340:mmu_circ_0011161,ENSMUSG00000022607:mmu_circ_0003052
Biological Process	GO:0048858	cell projection morphogenesis	8	1032	3.08154e-06	0.00143446	ENSMUSG00000029207:mmu_circ_0008532,ENSMUSG00000029207:mmu_circ_0008533,ENSMUSG00000096054:mmu_circ_0000295,ENSMUSG00000062232:mmu_circ_0007116,ENSMUSG00000060681:mmu_circ_0011722,ENSMUSG00000022607:mmu_circ_0003052,ENSMUSG00000032340:mmu_circ_0011161,ENSMUSG00000011751:mmu_circ_0009563,ENSMUSG00000057738:mmu_circ_0006217
Biological Process	GO:0120039	plasma membrane bounded cell projection morphogenesis	8	1027	2.97296e-06	0.00143446	ENSMUSG00000029207:mmu_circ_0008532,ENSMUSG00000029207:mmu_circ_0008533,ENSMUSG00000096054:mmu_circ_0000295,ENSMUSG00000062232:mmu_circ_0007116,ENSMUSG00000060681:mmu_circ_0011722,ENSMUSG00000022607:mmu_circ_0003052,ENSMUSG00000032340:mmu_circ_0011161,ENSMUSG00000057738:mmu_circ_0006217,ENSMUSG00000011751:mmu_circ_0009563
Biological Process	GO:0032990	cell part morphogenesis	8	1088	4.54778e-06	0.00169359	ENSMUSG00000022607:mmu_circ_0003052,ENSMUSG00000011751:mmu_circ_0009563,ENSMUSG00000057738:mmu_circ_0006217,ENSMUSG00000032340:mmu_circ_0011161,ENSMUSG00000096054:mmu_circ_0000295,ENSMUSG00000029207:mmu_circ_0008532,ENSMUSG00000029207:mmu_circ_0008533,ENSMUSG00000060681:mmu_circ_0011722,ENSMUSG00000062232:mmu_circ_0007116
Biological Process	GO:0000904	cell morphogenesis involved in differentiation	8	1162	7.36317e-06	0.00228504	ENSMUSG00000062232:mmu_circ_0007116,ENSMUSG00000060681:mmu_circ_0011722,ENSMUSG00000029207:mmu_circ_0008532,ENSMUSG00000029207:mmu_circ_0008533,ENSMUSG00000096054:mmu_circ_0000295,ENSMUSG00000011751:mmu_circ_0009563,ENSMUSG00000032340:mmu_circ_0011161,ENSMUSG00000057738:mmu_circ_0006217,ENSMUSG00000022607:mmu_circ_0003052
Biological Process	GO:0007399	nervous system development	13	3981	2.24262e-05	0.00462653	ENSMUSG00000060681:mmu_circ_0011722,ENSMUSG00000062232:mmu_circ_0007116,ENSMUSG00000028995:mmu_circ_0008326,ENSMUSG00000096054:mmu_circ_0000295,ENSMUSG00000029207:mmu_circ_0008532,ENSMUSG00000029207:mmu_circ_0008533,ENSMUSG00000027748:mmu_circ_0007002,ENSMUSG00000057738:mmu_circ_0006217,ENSMUSG00000032340:mmu_circ_0011161,ENSMUSG00000011751:mmu_circ_0009563,ENSMUSG00000003410:mmu_circ_0010965,ENS…
Biological Process	GO:0022008	neurogenesis	11	2833	2.48471e-05	0.00462653	ENSMUSG00000096054:mmu_circ_0000295,ENSMUSG00000029207:mmu_circ_0008532,ENSMUSG00000029207:mmu_circ_0008533,ENSMUSG00000060681:mmu_circ_0011722,ENSMUSG00000062232:mmu_circ_0007116,ENSMUSG00000022607:mmu_circ_0003052,ENSMUSG00000021557:mmu_circ_0002057,ENSMUSG00000011751:mmu_circ_0009563,ENSMUSG00000027748:mmu_circ_0007002,ENSMUSG00000032340:mmu_circ_0011161,ENSMUSG00000057738:mmu_circ_0006217,ENS…
Biological Process	GO:0031175	neuron projection development	9	1761	1.96058e-05	0.00462653	ENSMUSG00000022607:mmu_circ_0003052,ENSMUSG00000057738:mmu_circ_0006217,ENSMUSG00000032340:mmu_circ_0011161,ENSMUSG00000011751:mmu_circ_0009563,ENSMUSG00000049044:mmu_circ_0006568,ENSMUSG00000096054:mmu_circ_0000295,ENSMUSG00000029207:mmu_circ_0008532,ENSMUSG00000029207:mmu_circ_0008533,ENSMUSG00000060681:mmu_circ_0011722,ENSMUSG00000062232:mmu_circ_0007116
Cellular Component	GO:0008091	spectrin	2	8	2.23954e-05	0.00462653	ENSMUSG00000011751:mmu_circ_0009563,ENSMUSG00000057738:mmu_circ_0006217
Biological Process	GO:0001764	neuron migration	4	209	3.84353e-05	0.00603846	ENSMUSG00000062232:mmu_circ_0007116,ENSMUSG00000032340:mmu_circ_0011161,ENSMUSG00000029207:mmu_circ_0008532,ENSMUSG00000029207:mmu_circ_0008533,ENSMUSG00000022607:mmu_circ_0003052
Biological Process	GO:0030182	neuron differentiation	10	2425	3.8916e-05	0.00603846	ENSMUSG00000032340:mmu_circ_0011161,ENSMUSG00000011751:mmu_circ_0009563,ENSMUSG00000057738:mmu_circ_0006217,ENSMUSG00000049044:mmu_circ_0006568,ENSMUSG00000022607:mmu_circ_0003052,ENSMUSG00000021557:mmu_circ_0002057,ENSMUSG00000060681:mmu_circ_0011722,ENSMUSG00000062232:mmu_circ_0007116,ENSMUSG00000096054:mmu_circ_0000295,ENSMUSG00000029207:mmu_circ_0008532,ENSMUSG00000029207:mmu_circ_0008533
Biological Process	GO:0000902	cell morphogenesis	8	1557	6.00996e-05	0.00698729	ENSMUSG00000022607:mmu_circ_0003052,ENSMUSG00000057738:mmu_circ_0006217,ENSMUSG00000011751:mmu_circ_0009563,ENSMUSG00000032340:mmu_circ_0011161,ENSMUSG00000096054:mmu_circ_0000295,ENSMUSG00000029207:mmu_circ_0008532,ENSMUSG00000029207:mmu_circ_0008533,ENSMUSG00000060681:mmu_circ_0011722,ENSMUSG00000062232:mmu_circ_0007116
Biological Process	GO:0007409	axonogenesis	6	760	5.66812e-05	0.00698729	ENSMUSG00000029207:mmu_circ_0008532,ENSMUSG00000029207:mmu_circ_0008533,ENSMUSG00000022607:mmu_circ_0003052,ENSMUSG00000057738:mmu_circ_0006217,ENSMUSG00000060681:mmu_circ_0011722,ENSMUSG00000011751:mmu_circ_0009563,ENSMUSG00000032340:mmu_circ_0011161
Biological Process	GO:0031547	brain-derived neurotrophic factor receptor signaling pathway	2	13	6.22096e-05	0.00698729	ENSMUSG00000060681:mmu_circ_0011722,ENSMUSG00000062232:mmu_circ_0007116
Biological Process	GO:0048666	neuron development	9	2013	5.60725e-05	0.00698729	ENSMUSG00000022607:mmu_circ_0003052,ENSMUSG00000049044:mmu_circ_0006568,ENSMUSG00000011751:mmu_circ_0009563,ENSMUSG00000032340:mmu_circ_0011161,ENSMUSG00000057738:mmu_circ_0006217,ENSMUSG00000029207:mmu_circ_0008532,ENSMUSG00000029207:mmu_circ_0008533,ENSMUSG00000096054:mmu_circ_0000295,ENSMUSG00000062232:mmu_circ_0007116,ENSMUSG00000060681:mmu_circ_0011722
Biological Process	GO:0071363	cellular response to growth factor stimulus	7	1145	6.37938e-05	0.00698729	ENSMUSG00000062232:mmu_circ_0007116,ENSMUSG00000049044:mmu_circ_0006568,ENSMUSG00000020124:mmu_circ_0000108,ENSMUSG00000060681:mmu_circ_0011722,ENSMUSG00000032340:mmu_circ_0011161,ENSMUSG00000022607:mmu_circ_0003052,ENSMUSG00000028788:mmu_circ_0007432
Biological Process	GO:0048699	generation of neurons	10	2627	7.67389e-05	0.00779622	ENSMUSG00000060681:mmu_circ_0011722,ENSMUSG00000062232:mmu_circ_0007116,ENSMUSG00000096054:mmu_circ_0000295,ENSMUSG00000029207:mmu_circ_0008532,ENSMUSG00000029207:mmu_circ_0008533,ENSMUSG00000011751:mmu_circ_0009563,ENSMUSG00000032340:mmu_circ_0011161,ENSMUSG00000057738:mmu_circ_0006217,ENSMUSG00000049044:mmu_circ_0006568,ENSMUSG00000022607:mmu_circ_0003052,ENSMUSG00000021557:mmu_circ_0002057
Biological Process	GO:0070848	response to growth factor	7	1186	7.95532e-05	0.00779622	ENSMUSG00000022607:mmu_circ_0003052,ENSMUSG00000028788:mmu_circ_0007432,ENSMUSG00000060681:mmu_circ_0011722,ENSMUSG00000032340:mmu_circ_0011161,ENSMUSG00000020124:mmu_circ_0000108,ENSMUSG00000049044:mmu_circ_0006568,ENSMUSG00000062232:mmu_circ_0007116
Biological Process	GO:0016043	cellular component organization	21	11048	8.41551e-05	0.00783485	ENSMUSG00000002455:mmu_circ_0006134,ENSMUSG00000059474:mmu_circ_0001118,ENSMUSG00000062232:mmu_circ_0007116,ENSMUSG00000020124:mmu_circ_0000108,ENSMUSG00000042331:mmu_circ_0000876,ENSMUSG00000022454:mmu_circ_0003201,ENSMUSG00000022607:mmu_circ_0003052,ENSMUSG00000024188:mmu_circ_0003708,ENSMUSG00000049044:mmu_circ_0006568,ENSMUSG00000032340:mmu_circ_0011161,ENSMUSG00000005312:mmu_circ_0002026,ENS…
Biological Process	GO:0061564	axon development	6	824	8.84931e-05	0.00784639	ENSMUSG00000029207:mmu_circ_0008532,ENSMUSG00000029207:mmu_circ_0008533,ENSMUSG00000022607:mmu_circ_0003052,ENSMUSG00000060681:mmu_circ_0011722,ENSMUSG00000011751:mmu_circ_0009563,ENSMUSG00000057738:mmu_circ_0006217,ENSMUSG00000032340:mmu_circ_0011161
Biological Process	GO:0021953	central nervous system neuron differentiation	4	268	0.000100711	0.00852384	ENSMUSG00000021557:mmu_circ_0002057,ENSMUSG00000022607:mmu_circ_0003052,ENSMUSG00000062232:mmu_circ_0007116,ENSMUSG00000011751:mmu_circ_0009563
Cellular Component	GO:0033270	paranode region of axon	2	17	0.000108221	0.00876121	ENSMUSG00000011751:mmu_circ_0009563,ENSMUSG00000057738:mmu_circ_0006217
Biological Process	GO:0032989	cellular component morphogenesis	8	1715	0.000118088	0.00916163	ENSMUSG00000062232:mmu_circ_0007116,ENSMUSG00000060681:mmu_circ_0011722,ENSMUSG00000029207:mmu_circ_0008532,ENSMUSG00000029207:mmu_circ_0008533,ENSMUSG00000096054:mmu_circ_0000295,ENSMUSG00000011751:mmu_circ_0009563,ENSMUSG00000032340:mmu_circ_0011161,ENSMUSG00000057738:mmu_circ_0006217,ENSMUSG00000022607:mmu_circ_0003052
Biological Process	GO:0051179	localization	20	10529	0.000157353	0.0117197	ENSMUSG00000019796:mmu_circ_0000386,ENSMUSG00000002455:mmu_circ_0006134,ENSMUSG00000062232:mmu_circ_0007116,ENSMUSG00000022607:mmu_circ_0003052,ENSMUSG00000022454:mmu_circ_0003201,ENSMUSG00000032340:mmu_circ_0011161,ENSMUSG00000011751:mmu_circ_0009563,ENSMUSG00000005312:mmu_circ_0002026,ENSMUSG00000049044:mmu_circ_0006568,ENSMUSG00000028995:mmu_circ_0008326,ENSMUSG00000096054:mmu_circ_0000295,ENS…
Biological Process	GO:0120036	plasma membrane bounded cell projection organization	9	2327	0.000170543	0.0122135	ENSMUSG00000062232:mmu_circ_0007116,ENSMUSG00000060681:mmu_circ_0011722,ENSMUSG00000029207:mmu_circ_0008532,ENSMUSG00000029207:mmu_circ_0008533,ENSMUSG00000096054:mmu_circ_0000295,ENSMUSG00000049044:mmu_circ_0006568,ENSMUSG00000011751:mmu_circ_0009563,ENSMUSG00000032340:mmu_circ_0011161,ENSMUSG00000057738:mmu_circ_0006217,ENSMUSG00000022607:mmu_circ_0003052
Biological Process	GO:0021954	central nervous system neuron development	3	122	0.000188113	0.0126552	ENSMUSG00000022607:mmu_circ_0003052,ENSMUSG00000011751:mmu_circ_0009563,ENSMUSG00000062232:mmu_circ_0007116
Biological Process	GO:0030030	cell projection organization	9	2361	0.000190303	0.0126552	ENSMUSG00000022607:mmu_circ_0003052,ENSMUSG00000032340:mmu_circ_0011161,ENSMUSG00000011751:mmu_circ_0009563,ENSMUSG00000057738:mmu_circ_0006217,ENSMUSG00000049044:mmu_circ_0006568,ENSMUSG00000096054:mmu_circ_0000295,ENSMUSG00000029207:mmu_circ_0008532,ENSMUSG00000029207:mmu_circ_0008533,ENSMUSG00000060681:mmu_circ_0011722,ENSMUSG00000062232:mmu_circ_0007116
Biological Process	GO:0072659	protein localization to plasma membrane	4	346	0.000267552	0.0171787	ENSMUSG00000038024:mmu_circ_0007834,ENSMUSG00000011751:mmu_circ_0009563,ENSMUSG00000062232:mmu_circ_0007116,ENSMUSG00000028995:mmu_circ_0008326
Molecular Function	GO:0005088	Ras guanyl-nucleotide exchange factor activity	4	350	0.000279481	0.0173465	ENSMUSG00000049044:mmu_circ_0006568,ENSMUSG00000062232:mmu_circ_0007116,ENSMUSG00000038024:mmu_circ_0007834,ENSMUSG00000057738:mmu_circ_0006217
Biological Process	GO:0040023	establishment of nucleus localization	2	28	0.000298913	0.0179541	ENSMUSG00000096054:mmu_circ_0000295,ENSMUSG00000022607:mmu_circ_0003052
Biological Process	GO:1990778	protein localization to cell periphery	4	383	0.000392977	0.0224595	ENSMUSG00000028995:mmu_circ_0008326,ENSMUSG00000062232:mmu_circ_0007116,ENSMUSG00000038024:mmu_circ_0007834,ENSMUSG00000011751:mmu_circ_0009563
Cellular Component	GO:0036477	somatodendritic compartment	7	1541	0.000398048	0.0224595	ENSMUSG00000032340:mmu_circ_0011161,ENSMUSG00000060681:mmu_circ_0011722,ENSMUSG00000011751:mmu_circ_0009563,ENSMUSG00000049044:mmu_circ_0006568,ENSMUSG00000062232:mmu_circ_0007116,ENSMUSG00000096054:mmu_circ_0000295,ENSMUSG00000022454:mmu_circ_0003201
Biological Process	GO:0071840	cellular component organization or biogenesis	21	12234	0.000422029	0.0231123	ENSMUSG00000024188:mmu_circ_0003708,ENSMUSG00000022607:mmu_circ_0003052,ENSMUSG00000022454:mmu_circ_0003201,ENSMUSG00000011751:mmu_circ_0009563,ENSMUSG00000032340:mmu_circ_0011161,ENSMUSG00000005312:mmu_circ_0002026,ENSMUSG00000049044:mmu_circ_0006568,ENSMUSG00000002455:mmu_circ_0006134,ENSMUSG00000042331:mmu_circ_0000876,ENSMUSG00000020124:mmu_circ_0000108,ENSMUSG00000059474:mmu_circ_0001118,ENS…
Biological Process	GO:0007417	central nervous system development	7	1572	0.000448722	0.023872	ENSMUSG00000011751:mmu_circ_0009563,ENSMUSG00000027748:mmu_circ_0007002,ENSMUSG00000049044:mmu_circ_0006568,ENSMUSG00000062232:mmu_circ_0007116,ENSMUSG00000022607:mmu_circ_0003052,ENSMUSG00000096054:mmu_circ_0000295,ENSMUSG00000021557:mmu_circ_0002057
Cellular Component	GO:0097458	neuron part	9	2675	0.000482195	0.0249402	ENSMUSG00000062232:mmu_circ_0007116,ENSMUSG00000060681:mmu_circ_0011722,ENSMUSG00000096054:mmu_circ_0000295,ENSMUSG00000028995:mmu_circ_0008326,ENSMUSG00000049044:mmu_circ_0006568,ENSMUSG00000011751:mmu_circ_0009563,ENSMUSG00000032340:mmu_circ_0011161,ENSMUSG00000057738:mmu_circ_0006217,ENSMUSG00000022454:mmu_circ_0003201
Biological Process	GO:0048731	system development	16	7891	0.000615311	0.0309651	ENSMUSG00000060681:mmu_circ_0011722,ENSMUSG00000029207:mmu_circ_0008532,ENSMUSG00000029207:mmu_circ_0008533,ENSMUSG00000028995:mmu_circ_0008326,ENSMUSG00000096054:mmu_circ_0000295,ENSMUSG00000014074:mmu_circ_0003381,ENSMUSG00000027748:mmu_circ_0007002,ENSMUSG00000057738:mmu_circ_0006217,ENSMUSG00000021557:mmu_circ_0002057,ENSMUSG00000059474:mmu_circ_0001118,ENSMUSG00000062232:mmu_circ_0007116,ENS…
Biological Process	GO:0043547	positive regulation of GTPase activity	5	777	0.000642523	0.0314836	ENSMUSG00000038024:mmu_circ_0007834,ENSMUSG00000057738:mmu_circ_0006217,ENSMUSG00000049044:mmu_circ_0006568,ENSMUSG00000021027:mmu_circ_0001551,ENSMUSG00000062232:mmu_circ_0007116
Biological Process	GO:0016358	dendrite development	4	448	0.000707376	0.0320816	ENSMUSG00000060681:mmu_circ_0011722,ENSMUSG00000062232:mmu_circ_0007116,ENSMUSG00000049044:mmu_circ_0006568,ENSMUSG00000096054:mmu_circ_0000295
Biological Process	GO:0044707	single-multicellular organism process	19	10746	0.000758877	0.0320816	ENSMUSG00000049044:mmu_circ_0006568,ENSMUSG00000003410:mmu_circ_0010965,ENSMUSG00000032340:mmu_circ_0011161,ENSMUSG00000011751:mmu_circ_0009563,ENSMUSG00000024188:mmu_circ_0003708,ENSMUSG00000022607:mmu_circ_0003052,ENSMUSG00000062232:mmu_circ_0007116,ENSMUSG00000059474:mmu_circ_0001118,ENSMUSG00000019796:mmu_circ_0000386,ENSMUSG00000014074:mmu_circ_0003381,ENSMUSG00000027748:mmu_circ_0007002,ENS…
Biological Process	GO:0051647	nucleus localization	2	45	0.000775333	0.0320816	ENSMUSG00000022607:mmu_circ_0003052,ENSMUSG00000096054:mmu_circ_0000295
Cellular Component	GO:0030863	cortical cytoskeleton	3	195	0.000741095	0.0320816	ENSMUSG00000027748:mmu_circ_0007002,ENSMUSG00000057738:mmu_circ_0006217,ENSMUSG00000011751:mmu_circ_0009563
Molecular Function	GO:0005085	guanyl-nucleotide exchange factor activity	4	447	0.000701508	0.0320816	ENSMUSG00000049044:mmu_circ_0006568,ENSMUSG00000062232:mmu_circ_0007116,ENSMUSG00000057738:mmu_circ_0006217,ENSMUSG00000038024:mmu_circ_0007834
Molecular Function	GO:0030507	spectrin binding	2	43	0.000708002	0.0320816	ENSMUSG00000011751:mmu_circ_0009563,ENSMUSG00000057738:mmu_circ_0006217
Molecular Function	GO:0030552	cAMP binding	2	45	0.000775333	0.0320816	ENSMUSG00000049044:mmu_circ_0006568,ENSMUSG00000062232:mmu_circ_0007116
Biological Process	GO:0034243	regulation of transcription elongation from RNA polymerase II promoter	2	48	0.000881904	0.0325758	ENSMUSG00000024002:mmu_circ_0003749,ENSMUSG00000014074:mmu_circ_0003381
Biological Process	GO:0036351	histone H2A-K13 ubiquitination	1	1	0.000909743	0.0325758	ENSMUSG00000014074:mmu_circ_0003381
Biological Process	GO:0036352	histone H2A-K15 ubiquitination	1	1	0.000909743	0.0325758	ENSMUSG00000014074:mmu_circ_0003381
Biological Process	GO:1901340	negative regulation of store-operated calcium channel activity	1	1	0.000909743	0.0325758	ENSMUSG00000005312:mmu_circ_0002026
Biological Process	GO:2001222	regulation of neuron migration	2	48	0.000881904	0.0325758	ENSMUSG00000062232:mmu_circ_0007116,ENSMUSG00000032340:mmu_circ_0011161
Cellular Component	GO:0043005	neuron projection	8	2312	0.000886535	0.0325758	ENSMUSG00000049044:mmu_circ_0006568,ENSMUSG00000057738:mmu_circ_0006217,ENSMUSG00000011751:mmu_circ_0009563,ENSMUSG00000022454:mmu_circ_0003201,ENSMUSG00000062232:mmu_circ_0007116,ENSMUSG00000060681:mmu_circ_0011722,ENSMUSG00000028995:mmu_circ_0008326,ENSMUSG00000096054:mmu_circ_0000295
Molecular Function	GO:0044877	macromolecular complex binding	8	2316	0.000896615	0.0325758	ENSMUSG00000002455:mmu_circ_0006134,ENSMUSG00000096054:mmu_circ_0000295,ENSMUSG00000022607:mmu_circ_0003052,ENSMUSG00000014074:mmu_circ_0003381,ENSMUSG00000049044:mmu_circ_0006568,ENSMUSG00000005312:mmu_circ_0002026,ENSMUSG00000024002:mmu_circ_0003749,ENSMUSG00000057738:mmu_circ_0006217
Biological Process	GO:0021955	central nervous system neuron axonogenesis	2	50	0.000956653	0.0329868	ENSMUSG00000022607:mmu_circ_0003052,ENSMUSG00000011751:mmu_circ_0009563
Biological Process	GO:0038179	neurotrophin signaling pathway	2	50	0.000956653	0.0329868	ENSMUSG00000062232:mmu_circ_0007116,ENSMUSG00000060681:mmu_circ_0011722
Biological Process	GO:0010977	negative regulation of neuron projection development	3	219	0.00103609	0.0344502	ENSMUSG00000022607:mmu_circ_0003052,ENSMUSG00000062232:mmu_circ_0007116,ENSMUSG00000032340:mmu_circ_0011161
Biological Process	GO:0043087	regulation of GTPase activity	5	864	0.00103402	0.0344502	ENSMUSG00000062232:mmu_circ_0007116,ENSMUSG00000021027:mmu_circ_0001551,ENSMUSG00000049044:mmu_circ_0006568,ENSMUSG00000057738:mmu_circ_0006217,ENSMUSG00000038024:mmu_circ_0007834
Biological Process	GO:0007275	multicellular organism development	17	9161	0.00107	0.0349533	ENSMUSG00000024188:mmu_circ_0003708,ENSMUSG00000022607:mmu_circ_0003052,ENSMUSG00000032340:mmu_circ_0011161,ENSMUSG00000011751:mmu_circ_0009563,ENSMUSG00000003410:mmu_circ_0010965,ENSMUSG00000049044:mmu_circ_0006568,ENSMUSG00000059474:mmu_circ_0001118,ENSMUSG00000062232:mmu_circ_0007116,ENSMUSG00000021557:mmu_circ_0002057,ENSMUSG00000027748:mmu_circ_0007002,ENSMUSG00000057738:mmu_circ_0006217,ENS…
Biological Process	GO:0007009	plasma membrane organization	4	507	0.00111917	0.0353201	ENSMUSG00000028995:mmu_circ_0008326,ENSMUSG00000038024:mmu_circ_0007834,ENSMUSG00000011751:mmu_circ_0009563,ENSMUSG00000062232:mmu_circ_0007116
Biological Process	GO:0032502	developmental process	19	11049	0.00110607	0.0353201	ENSMUSG00000021557:mmu_circ_0002057,ENSMUSG00000014074:mmu_circ_0003381,ENSMUSG00000057738:mmu_circ_0006217,ENSMUSG00000024002:mmu_circ_0003749,ENSMUSG00000027748:mmu_circ_0007002,ENSMUSG00000029207:mmu_circ_0008532,ENSMUSG00000029207:mmu_circ_0008533,ENSMUSG00000096054:mmu_circ_0000295,ENSMUSG00000028995:mmu_circ_0008326,ENSMUSG00000060681:mmu_circ_0011722,ENSMUSG00000022454:mmu_circ_0003201,ENS…
Biological Process	GO:0007167	enzyme linked receptor protein signaling pathway	6	1371	0.00132901	0.0412436	ENSMUSG00000020124:mmu_circ_0000108,ENSMUSG00000060681:mmu_circ_0011722,ENSMUSG00000032340:mmu_circ_0011161,ENSMUSG00000062232:mmu_circ_0007116,ENSMUSG00000028788:mmu_circ_0007432,ENSMUSG00000022607:mmu_circ_0003052
Molecular Function	GO:0030551	cyclic nucleotide binding	2	60	0.00137443	0.041954	ENSMUSG00000049044:mmu_circ_0006568,ENSMUSG00000062232:mmu_circ_0007116
Molecular Function	GO:0031593	polyubiquitin binding	2	61	0.00142022	0.0426523	ENSMUSG00000005312:mmu_circ_0002026,ENSMUSG00000014074:mmu_circ_0003381
Biological Process	GO:0010975	regulation of neuron projection development	5	947	0.00155196	0.045869	ENSMUSG00000022607:mmu_circ_0003052,ENSMUSG00000096054:mmu_circ_0000295,ENSMUSG00000032340:mmu_circ_0011161,ENSMUSG00000049044:mmu_circ_0006568,ENSMUSG00000062232:mmu_circ_0007116
Cellular Component	GO:0044448	cell cortex part	3	255	0.0016028	0.0464851	ENSMUSG00000011751:mmu_circ_0009563,ENSMUSG00000057738:mmu_circ_0006217,ENSMUSG00000027748:mmu_circ_0007002
Molecular Function	GO:0003779	actin binding	4	561	0.00162273	0.0464851	ENSMUSG00000096054:mmu_circ_0000295,ENSMUSG00000022607:mmu_circ_0003052,ENSMUSG00000011751:mmu_circ_0009563,ENSMUSG00000057738:mmu_circ_0006217
Biological Process	GO:0065008	regulation of biological quality	13	6104	0.00171822	0.0484747	ENSMUSG00000049044:mmu_circ_0006568,ENSMUSG00000057738:mmu_circ_0006217,ENSMUSG00000027748:mmu_circ_0007002,ENSMUSG00000011751:mmu_circ_0009563,ENSMUSG00000032340:mmu_circ_0011161,ENSMUSG00000021557:mmu_circ_0002057,ENSMUSG00000022454:mmu_circ_0003201,ENSMUSG00000022607:mmu_circ_0003052,ENSMUSG00000028788:mmu_circ_0007432,ENSMUSG00000062232:mmu_circ_0007116,ENSMUSG00000060681:mmu_circ_0011722,ENS…
Biological Process	GO:0007628	adult walking behavior	2	69	0.00181241	0.0503688	ENSMUSG00000021557:mmu_circ_0002057,ENSMUSG00000011751:mmu_circ_0009563
Biological Process	GO:0031345	negative regulation of cell projection organization	3	269	0.00186651	0.0511093	ENSMUSG00000022607:mmu_circ_0003052,ENSMUSG00000062232:mmu_circ_0007116,ENSMUSG00000032340:mmu_circ_0011161
Biological Process	GO:0090659	walking behavior	2	71	0.00191762	0.0517479	ENSMUSG00000011751:mmu_circ_0009563,ENSMUSG00000021557:mmu_circ_0002057
Biological Process	GO:0010646	regulation of cell communication	11	4680	0.00205743	0.053882	ENSMUSG00000022454:mmu_circ_0003201,ENSMUSG00000000282:mmu_circ_0000986,ENSMUSG00000022607:mmu_circ_0003052,ENSMUSG00000028788:mmu_circ_0007432,ENSMUSG00000049044:mmu_circ_0006568,ENSMUSG00000005312:mmu_circ_0002026,ENSMUSG00000024002:mmu_circ_0003749,ENSMUSG00000032340:mmu_circ_0011161,ENSMUSG00000021027:mmu_circ_0001551,ENSMUSG00000062232:mmu_circ_0007116,ENSMUSG00000060681:mmu_circ_0011722
Biological Process	GO:0032784	regulation of DNA-templated transcription, elongation	2	74	0.00208075	0.053882	ENSMUSG00000014074:mmu_circ_0003381,ENSMUSG00000024002:mmu_circ_0003749
Cellular Component	GO:0043234	protein complex	13	6231	0.00208351	0.053882	ENSMUSG00000038024:mmu_circ_0007834,ENSMUSG00000057738:mmu_circ_0006217,ENSMUSG00000024002:mmu_circ_0003749,ENSMUSG00000027748:mmu_circ_0007002,ENSMUSG00000005312:mmu_circ_0002026,ENSMUSG00000032340:mmu_circ_0011161,ENSMUSG00000014074:mmu_circ_0003381,ENSMUSG00000049044:mmu_circ_0006568,ENSMUSG00000041718:mmu_circ_0011571,ENSMUSG00000042331:mmu_circ_0000876,ENSMUSG00000062232:mmu_circ_0007116,ENS…
Biological Process	GO:0010256	endomembrane system organization	5	1028	0.00222201	0.0559105	ENSMUSG00000062232:mmu_circ_0007116,ENSMUSG00000011751:mmu_circ_0009563,ENSMUSG00000038024:mmu_circ_0007834,ENSMUSG00000096054:mmu_circ_0000295,ENSMUSG00000028995:mmu_circ_0008326
Biological Process	GO:0023051	regulation of signaling	11	4718	0.00219717	0.0559105	ENSMUSG00000024002:mmu_circ_0003749,ENSMUSG00000005312:mmu_circ_0002026,ENSMUSG00000032340:mmu_circ_0011161,ENSMUSG00000049044:mmu_circ_0006568,ENSMUSG00000022607:mmu_circ_0003052,ENSMUSG00000028788:mmu_circ_0007432,ENSMUSG00000000282:mmu_circ_0000986,ENSMUSG00000022454:mmu_circ_0003201,ENSMUSG00000060681:mmu_circ_0011722,ENSMUSG00000021027:mmu_circ_0001551,ENSMUSG00000062232:mmu_circ_0007116
Biological Process	GO:0007411	axon guidance	3	303	0.0026154	0.0626832	ENSMUSG00000032340:mmu_circ_0011161,ENSMUSG00000057738:mmu_circ_0006217,ENSMUSG00000029207:mmu_circ_0008532,ENSMUSG00000029207:mmu_circ_0008533
Biological Process	GO:0014911	positive regulation of smooth muscle cell migration	2	83	0.00260819	0.0626832	ENSMUSG00000049044:mmu_circ_0006568,ENSMUSG00000022607:mmu_circ_0003052
Biological Process	GO:0034140	negative regulation of toll-like receptor 3 signaling pathway	1	3	0.00272682	0.0626832	ENSMUSG00000005312:mmu_circ_0002026
Biological Process	GO:0097485	neuron projection guidance	3	304	0.00263984	0.0626832	ENSMUSG00000032340:mmu_circ_0011161,ENSMUSG00000057738:mmu_circ_0006217,ENSMUSG00000029207:mmu_circ_0008532,ENSMUSG00000029207:mmu_circ_0008533
Cellular Component	GO:0043025	neuronal cell body	5	1077	0.00271838	0.0626832	ENSMUSG00000032340:mmu_circ_0011161,ENSMUSG00000011751:mmu_circ_0009563,ENSMUSG00000049044:mmu_circ_0006568,ENSMUSG00000062232:mmu_circ_0007116,ENSMUSG00000022454:mmu_circ_0003201
Molecular Function	GO:0004577	N-acetylglucosaminyldiphosphodolichol N-acetylglucosaminyltransferase activity	1	3	0.00272682	0.0626832	ENSMUSG00000041718:mmu_circ_0011571
Molecular Function	GO:0034211	GTP-dependent protein kinase activity	1	3	0.00272682	0.0626832	ENSMUSG00000024002:mmu_circ_0003749
Biological Process	GO:0019933	cAMP-mediated signaling	2	92	0.00319197	0.0650654	ENSMUSG00000062232:mmu_circ_0007116,ENSMUSG00000049044:mmu_circ_0006568
Biological Process	GO:0032879	regulation of localization	10	4250	0.00348382	0.0650654	ENSMUSG00000096054:mmu_circ_0000295,ENSMUSG00000062232:mmu_circ_0007116,ENSMUSG00000022607:mmu_circ_0003052,ENSMUSG00000022454:mmu_circ_0003201,ENSMUSG00000005312:mmu_circ_0002026,ENSMUSG00000011751:mmu_circ_0009563,ENSMUSG00000027748:mmu_circ_0007002,ENSMUSG00000032340:mmu_circ_0011161,ENSMUSG00000014074:mmu_circ_0003381,ENSMUSG00000049044:mmu_circ_0006568
Biological Process	GO:0044767	single-organism developmental process	18	10966	0.003076	0.0650654	ENSMUSG00000062232:mmu_circ_0007116,ENSMUSG00000059474:mmu_circ_0001118,ENSMUSG00000024188:mmu_circ_0003708,ENSMUSG00000022607:mmu_circ_0003052,ENSMUSG00000000282:mmu_circ_0000986,ENSMUSG00000003410:mmu_circ_0010965,ENSMUSG00000032340:mmu_circ_0011161,ENSMUSG00000011751:mmu_circ_0009563,ENSMUSG00000049044:mmu_circ_0006568,ENSMUSG00000096054:mmu_circ_0000295,ENSMUSG00000028995:mmu_circ_0008326,ENS…
Biological Process	GO:0045665	negative regulation of neuron differentiation	3	330	0.00332565	0.0650654	ENSMUSG00000032340:mmu_circ_0011161,ENSMUSG00000062232:mmu_circ_0007116,ENSMUSG00000022607:mmu_circ_0003052
Biological Process	GO:0048856	anatomical structure development	17	10111	0.00342684	0.0650654	ENSMUSG00000027748:mmu_circ_0007002,ENSMUSG00000024002:mmu_circ_0003749,ENSMUSG00000057738:mmu_circ_0006217,ENSMUSG00000014074:mmu_circ_0003381,ENSMUSG00000021557:mmu_circ_0002057,ENSMUSG00000060681:mmu_circ_0011722,ENSMUSG00000028995:mmu_circ_0008326,ENSMUSG00000096054:mmu_circ_0000295,ENSMUSG00000029207:mmu_circ_0008532,ENSMUSG00000029207:mmu_circ_0008533,ENSMUSG00000032340:mmu_circ_0011161,ENS…
Biological Process	GO:0050773	regulation of dendrite development	3	338	0.00355662	0.0650654	ENSMUSG00000096054:mmu_circ_0000295,ENSMUSG00000062232:mmu_circ_0007116,ENSMUSG00000049044:mmu_circ_0006568
Biological Process	GO:0090292	nuclear matrix anchoring at nuclear membrane	1	4	0.00363416	0.0650654	ENSMUSG00000096054:mmu_circ_0000295
Biological Process	GO:1901097	negative regulation of autophagosome maturation	1	4	0.00363416	0.0650654	ENSMUSG00000005312:mmu_circ_0002026
Biological Process	GO:1901423	response to benzene	1	4	0.00363416	0.0650654	ENSMUSG00000049044:mmu_circ_0006568
Biological Process	GO:1902578	single-organism localization	11	4896	0.00296062	0.0650654	ENSMUSG00000062232:mmu_circ_0007116,ENSMUSG00000060681:mmu_circ_0011722,ENSMUSG00000028995:mmu_circ_0008326,ENSMUSG00000096054:mmu_circ_0000295,ENSMUSG00000049044:mmu_circ_0006568,ENSMUSG00000038024:mmu_circ_0007834,ENSMUSG00000011751:mmu_circ_0009563,ENSMUSG00000032340:mmu_circ_0011161,ENSMUSG00000027748:mmu_circ_0007002,ENSMUSG00000022454:mmu_circ_0003201,ENSMUSG00000022607:mmu_circ_0003052
Biological Process	GO:1904457	positive regulation of neuronal action potential	1	4	0.00363416	0.0650654	ENSMUSG00000049044:mmu_circ_0006568
Cellular Component	GO:0014704	intercalated disc	2	92	0.00319197	0.0650654	ENSMUSG00000022607:mmu_circ_0003052,ENSMUSG00000057738:mmu_circ_0006217
Cellular Component	GO:0016323	basolateral plasma membrane	3	327	0.00324149	0.0650654	ENSMUSG00000049044:mmu_circ_0006568,ENSMUSG00000027748:mmu_circ_0007002,ENSMUSG00000022607:mmu_circ_0003052
Cellular Component	GO:0042995	cell projection	9	3554	0.00358699	0.0650654	ENSMUSG00000096054:mmu_circ_0000295,ENSMUSG00000028995:mmu_circ_0008326,ENSMUSG00000060681:mmu_circ_0011722,ENSMUSG00000062232:mmu_circ_0007116,ENSMUSG00000022607:mmu_circ_0003052,ENSMUSG00000022454:mmu_circ_0003201,ENSMUSG00000057738:mmu_circ_0006217,ENSMUSG00000011751:mmu_circ_0009563,ENSMUSG00000049044:mmu_circ_0006568
Cellular Component	GO:0044308	axonal spine	1	4	0.00363416	0.0650654	ENSMUSG00000060681:mmu_circ_0011722
Cellular Component	GO:0120025	plasma membrane bounded cell projection	9	3466	0.00302586	0.0650654	ENSMUSG00000022607:mmu_circ_0003052,ENSMUSG00000022454:mmu_circ_0003201,ENSMUSG00000011751:mmu_circ_0009563,ENSMUSG00000057738:mmu_circ_0006217,ENSMUSG00000049044:mmu_circ_0006568,ENSMUSG00000028995:mmu_circ_0008326,ENSMUSG00000096054:mmu_circ_0000295,ENSMUSG00000060681:mmu_circ_0011722,ENSMUSG00000062232:mmu_circ_0007116
Molecular Function	GO:0032403	protein complex binding	6	1660	0.00348003	0.0650654	ENSMUSG00000049044:mmu_circ_0006568,ENSMUSG00000024002:mmu_circ_0003749,ENSMUSG00000057738:mmu_circ_0006217,ENSMUSG00000005312:mmu_circ_0002026,ENSMUSG00000096054:mmu_circ_0000295,ENSMUSG00000022607:mmu_circ_0003052
Molecular Function	GO:0042393	histone binding	3	336	0.00349798	0.0650654	ENSMUSG00000014074:mmu_circ_0003381,ENSMUSG00000024002:mmu_circ_0003749,ENSMUSG00000020124:mmu_circ_0000108
Molecular Function	GO:0061649	ubiquitin modification-dependent histone binding	1	4	0.00363416	0.0650654	ENSMUSG00000020124:mmu_circ_0000108
Molecular Function	GO:0099122	RNA polymerase II C-terminal domain binding	1	4	0.00363416	0.0650654	ENSMUSG00000024002:mmu_circ_0003749
Molecular Function	GO:0140035	ubiquitination-like modification-dependent protein binding	1	4	0.00363416	0.0650654	ENSMUSG00000020124:mmu_circ_0000108
Molecular Function	GO:0140036	ubiquitin-dependent protein binding	1	4	0.00363416	0.0650654	ENSMUSG00000020124:mmu_circ_0000108
Molecular Function	GO:1990269	RNA polymerase II C-terminal domain phosphoserine binding	1	4	0.00363416	0.0650654	ENSMUSG00000024002:mmu_circ_0003749
Cellular Component	GO:0015629	actin cytoskeleton	4	705	0.00370024	0.0656176	ENSMUSG00000011751:mmu_circ_0009563,ENSMUSG00000057738:mmu_circ_0006217,ENSMUSG00000042331:mmu_circ_0000876,ENSMUSG00000022607:mmu_circ_0003052
Cellular Component	GO:0044304	main axon	2	102	0.0039056	0.0686058	ENSMUSG00000057738:mmu_circ_0006217,ENSMUSG00000011751:mmu_circ_0009563
Biological Process	GO:0045664	regulation of neuron differentiation	5	1175	0.00394706	0.0686863	ENSMUSG00000049044:mmu_circ_0006568,ENSMUSG00000062232:mmu_circ_0007116,ENSMUSG00000032340:mmu_circ_0011161,ENSMUSG00000022607:mmu_circ_0003052,ENSMUSG00000096054:mmu_circ_0000295
Biological Process	GO:0120035	regulation of plasma membrane bounded cell projection organization	5	1184	0.00407706	0.0696467	ENSMUSG00000022607:mmu_circ_0003052,ENSMUSG00000096054:mmu_circ_0000295,ENSMUSG00000049044:mmu_circ_0006568,ENSMUSG00000062232:mmu_circ_0007116,ENSMUSG00000032340:mmu_circ_0011161
Molecular Function	GO:0140030	modification-dependent protein binding	2	104	0.00405643	0.0696467	ENSMUSG00000020124:mmu_circ_0000108,ENSMUSG00000024002:mmu_circ_0003749
Biological Process	GO:0019935	cyclic-nucleotide-mediated signaling	2	105	0.00413285	0.0699579	ENSMUSG00000062232:mmu_circ_0007116,ENSMUSG00000049044:mmu_circ_0006568
Biological Process	GO:0031344	regulation of cell projection organization	5	1193	0.00421012	0.0706238	ENSMUSG00000022607:mmu_circ_0003052,ENSMUSG00000096054:mmu_circ_0000295,ENSMUSG00000032340:mmu_circ_0011161,ENSMUSG00000049044:mmu_circ_0006568,ENSMUSG00000062232:mmu_circ_0007116
Biological Process	GO:0043578	nuclear matrix organization	1	5	0.00454069	0.075489	ENSMUSG00000096054:mmu_circ_0000295
Cellular Component	GO:0033267	axon part	3	372	0.00464703	0.0758799	ENSMUSG00000011751:mmu_circ_0009563,ENSMUSG00000060681:mmu_circ_0011722,ENSMUSG00000057738:mmu_circ_0006217
Cellular Component	GO:0044291	cell-cell contact zone	2	112	0.00468646	0.0758799	ENSMUSG00000057738:mmu_circ_0006217,ENSMUSG00000022607:mmu_circ_0003052
Cellular Component	GO:0044309	neuron spine	3	373	0.00468183	0.0758799	ENSMUSG00000060681:mmu_circ_0011722,ENSMUSG00000049044:mmu_circ_0006568,ENSMUSG00000096054:mmu_circ_0000295
Cellular Component	GO:0044297	cell body	5	1230	0.00479017	0.0768905	ENSMUSG00000022454:mmu_circ_0003201,ENSMUSG00000062232:mmu_circ_0007116,ENSMUSG00000049044:mmu_circ_0006568,ENSMUSG00000011751:mmu_circ_0009563,ENSMUSG00000032340:mmu_circ_0011161
Biological Process	GO:0019226	transmission of nerve impulse	2	115	0.00493365	0.0785167	ENSMUSG00000011751:mmu_circ_0009563,ENSMUSG00000049044:mmu_circ_0006568
Biological Process	GO:0007172	signal complex assembly	1	6	0.00544643	0.0792285	ENSMUSG00000022607:mmu_circ_0003052
Biological Process	GO:0014910	regulation of smooth muscle cell migration	2	118	0.00518675	0.0792285	ENSMUSG00000022607:mmu_circ_0003052,ENSMUSG00000049044:mmu_circ_0006568
Biological Process	GO:0035609	C-terminal protein deglutamylation	1	6	0.00544643	0.0792285	ENSMUSG00000021557:mmu_circ_0002057
Biological Process	GO:0035610	protein side chain deglutamylation	1	6	0.00544643	0.0792285	ENSMUSG00000021557:mmu_circ_0002057
Biological Process	GO:0035616	histone H2B conserved C-terminal lysine deubiquitination	1	6	0.00544643	0.0792285	ENSMUSG00000020124:mmu_circ_0000108
Biological Process	GO:0051964	negative regulation of synapse assembly	1	6	0.00544643	0.0792285	ENSMUSG00000022607:mmu_circ_0003052
Biological Process	GO:1901888	regulation of cell junction assembly	2	118	0.00518675	0.0792285	ENSMUSG00000062232:mmu_circ_0007116,ENSMUSG00000022607:mmu_circ_0003052
Biological Process	GO:2000002	negative regulation of DNA damage checkpoint	1	6	0.00544643	0.0792285	ENSMUSG00000024002:mmu_circ_0003749
Cellular Component	GO:0030864	cortical actin cytoskeleton	2	117	0.00510173	0.0792285	ENSMUSG00000011751:mmu_circ_0009563,ENSMUSG00000057738:mmu_circ_0006217
Cellular Component	GO:0032437	cuticular plate	1	6	0.00544643	0.0792285	ENSMUSG00000057738:mmu_circ_0006217
Cellular Component	GO:0043541	UDP-N-acetylglucosamine transferase complex	1	6	0.00544643	0.0792285	ENSMUSG00000041718:mmu_circ_0011571
Molecular Function	GO:0005515	protein binding	23	16789	0.00561451	0.0810405	ENSMUSG00000005312:mmu_circ_0002026,ENSMUSG00000032340:mmu_circ_0011161,ENSMUSG00000011751:mmu_circ_0009563,ENSMUSG00000049044:mmu_circ_0006568,ENSMUSG00000022607:mmu_circ_0003052,ENSMUSG00000024188:mmu_circ_0003708,ENSMUSG00000000282:mmu_circ_0000986,ENSMUSG00000022454:mmu_circ_0003201,ENSMUSG00000020124:mmu_circ_0000108,ENSMUSG00000062232:mmu_circ_0007116,ENSMUSG00000002455:mmu_circ_0006134,ENS…
Biological Process	GO:0040007	growth	6	1845	0.00582441	0.0834234	ENSMUSG00000060681:mmu_circ_0011722,ENSMUSG00000011751:mmu_circ_0009563,ENSMUSG00000024002:mmu_circ_0003749,ENSMUSG00000029207:mmu_circ_0008532,ENSMUSG00000029207:mmu_circ_0008533,ENSMUSG00000022454:mmu_circ_0003201,ENSMUSG00000022607:mmu_circ_0003052
Biological Process	GO:0050768	negative regulation of neurogenesis	3	408	0.00600089	0.085295	ENSMUSG00000062232:mmu_circ_0007116,ENSMUSG00000032340:mmu_circ_0011161,ENSMUSG00000022607:mmu_circ_0003052
Biological Process	GO:0010771	negative regulation of cell morphogenesis involved in differentiation	2	131	0.00635103	0.0882556	ENSMUSG00000062232:mmu_circ_0007116,ENSMUSG00000022607:mmu_circ_0003052
Biological Process	GO:0070535	histone H2A K63-linked ubiquitination	1	7	0.00635137	0.0882556	ENSMUSG00000014074:mmu_circ_0003381
Biological Process	GO:1903071	positive regulation of ER-associated ubiquitin-dependent protein catabolic process	1	7	0.00635137	0.0882556	ENSMUSG00000005312:mmu_circ_0002026
Biological Process	GO:0048468	cell development	9	3879	0.00641713	0.0885088	ENSMUSG00000022607:mmu_circ_0003052,ENSMUSG00000011751:mmu_circ_0009563,ENSMUSG00000032340:mmu_circ_0011161,ENSMUSG00000057738:mmu_circ_0006217,ENSMUSG00000049044:mmu_circ_0006568,ENSMUSG00000096054:mmu_circ_0000295,ENSMUSG00000029207:mmu_circ_0008532,ENSMUSG00000029207:mmu_circ_0008533,ENSMUSG00000060681:mmu_circ_0011722,ENSMUSG00000062232:mmu_circ_0007116
Biological Process	GO:0051129	negative regulation of cellular component organization	5	1327	0.00658012	0.0900896	ENSMUSG00000022607:mmu_circ_0003052,ENSMUSG00000062232:mmu_circ_0007116,ENSMUSG00000032340:mmu_circ_0011161,ENSMUSG00000057738:mmu_circ_0006217,ENSMUSG00000005312:mmu_circ_0002026
Biological Process	GO:0006368	transcription elongation from RNA polymerase II promoter	2	137	0.00692491	0.0921013	ENSMUSG00000014074:mmu_circ_0003381,ENSMUSG00000024002:mmu_circ_0003749
Biological Process	GO:0040011	locomotion	7	2537	0.00690757	0.0921013	ENSMUSG00000022607:mmu_circ_0003052,ENSMUSG00000028788:mmu_circ_0007432,ENSMUSG00000029207:mmu_circ_0008532,ENSMUSG00000029207:mmu_circ_0008533,ENSMUSG00000057738:mmu_circ_0006217,ENSMUSG00000032340:mmu_circ_0011161,ENSMUSG00000049044:mmu_circ_0006568,ENSMUSG00000062232:mmu_circ_0007116
Biological Process	GO:0051049	regulation of transport	8	3204	0.00683854	0.0921013	ENSMUSG00000096054:mmu_circ_0000295,ENSMUSG00000049044:mmu_circ_0006568,ENSMUSG00000011751:mmu_circ_0009563,ENSMUSG00000005312:mmu_circ_0002026,ENSMUSG00000027748:mmu_circ_0007002,ENSMUSG00000032340:mmu_circ_0011161,ENSMUSG00000022454:mmu_circ_0003201,ENSMUSG00000022607:mmu_circ_0003052
Molecular Function	GO:0051219	phosphoprotein binding	2	136	0.00682768	0.0921013	ENSMUSG00000024002:mmu_circ_0003749,ENSMUSG00000019796:mmu_circ_0000386
Biological Process	GO:0014909	smooth muscle cell migration	2	138	0.00702277	0.0924745	ENSMUSG00000049044:mmu_circ_0006568,ENSMUSG00000022607:mmu_circ_0003052
Biological Process	GO:0051234	establishment of localization	15	8906	0.0070523	0.0924745	ENSMUSG00000022454:mmu_circ_0003201,ENSMUSG00000022607:mmu_circ_0003052,ENSMUSG00000049044:mmu_circ_0006568,ENSMUSG00000032340:mmu_circ_0011161,ENSMUSG00000057738:mmu_circ_0006217,ENSMUSG00000038024:mmu_circ_0007834,ENSMUSG00000011751:mmu_circ_0009563,ENSMUSG00000005312:mmu_circ_0002026,ENSMUSG00000027748:mmu_circ_0007002,ENSMUSG00000028995:mmu_circ_0008326,ENSMUSG00000096054:mmu_circ_0000295,ENS…
Biological Process	GO:0009653	anatomical structure morphogenesis	9	3957	0.00730504	0.0925305	ENSMUSG00000096054:mmu_circ_0000295,ENSMUSG00000029207:mmu_circ_0008532,ENSMUSG00000029207:mmu_circ_0008533,ENSMUSG00000060681:mmu_circ_0011722,ENSMUSG00000062232:mmu_circ_0007116,ENSMUSG00000022607:mmu_circ_0003052,ENSMUSG00000021557:mmu_circ_0002057,ENSMUSG00000011751:mmu_circ_0009563,ENSMUSG00000032340:mmu_circ_0011161,ENSMUSG00000057738:mmu_circ_0006217
Biological Process	GO:0035973	aggrephagy	1	8	0.00725551	0.0925305	ENSMUSG00000005312:mmu_circ_0002026
Biological Process	GO:0045162	clustering of voltage-gated sodium channels	1	8	0.00725551	0.0925305	ENSMUSG00000011751:mmu_circ_0009563
Biological Process	GO:0051961	negative regulation of nervous system development	3	436	0.00720148	0.0925305	ENSMUSG00000062232:mmu_circ_0007116,ENSMUSG00000032340:mmu_circ_0011161,ENSMUSG00000022607:mmu_circ_0003052
Cellular Component	GO:0044316	cone cell pedicle	1	8	0.00725551	0.0925305	ENSMUSG00000049044:mmu_circ_0006568
Biological Process	GO:0010769	regulation of cell morphogenesis involved in differentiation	3	441	0.0074298	0.0928476	ENSMUSG00000096054:mmu_circ_0000295,ENSMUSG00000022607:mmu_circ_0003052,ENSMUSG00000062232:mmu_circ_0007116
Biological Process	GO:0050767	regulation of neurogenesis	5	1365	0.00739565	0.0928476	ENSMUSG00000032340:mmu_circ_0011161,ENSMUSG00000049044:mmu_circ_0006568,ENSMUSG00000062232:mmu_circ_0007116,ENSMUSG00000022607:mmu_circ_0003052,ENSMUSG00000096054:mmu_circ_0000295
Biological Process	GO:0001570	vasculogenesis	2	148	0.00803583	0.0941955	ENSMUSG00000062232:mmu_circ_0007116,ENSMUSG00000022607:mmu_circ_0003052
Biological Process	GO:0048869	cellular developmental process	13	7220	0.00782773	0.0941955	ENSMUSG00000060681:mmu_circ_0011722,ENSMUSG00000062232:mmu_circ_0007116,ENSMUSG00000096054:mmu_circ_0000295,ENSMUSG00000029207:mmu_circ_0008532,ENSMUSG00000029207:mmu_circ_0008533,ENSMUSG00000003410:mmu_circ_0010965,ENSMUSG00000057738:mmu_circ_0006217,ENSMUSG00000011751:mmu_circ_0009563,ENSMUSG00000027748:mmu_circ_0007002,ENSMUSG00000032340:mmu_circ_0011161,ENSMUSG00000049044:mmu_circ_0006568,ENS…
Biological Process	GO:0090286	cytoskeletal anchoring at nuclear membrane	1	9	0.00815885	0.0941955	ENSMUSG00000096054:mmu_circ_0000295
Biological Process	GO:0090287	regulation of cellular response to growth factor stimulus	3	446	0.00766239	0.0941955	ENSMUSG00000060681:mmu_circ_0011722,ENSMUSG00000032340:mmu_circ_0011161,ENSMUSG00000028788:mmu_circ_0007432
Biological Process	GO:1901977	negative regulation of cell cycle checkpoint	1	9	0.00815885	0.0941955	ENSMUSG00000024002:mmu_circ_0003749
Biological Process	GO:1903069	regulation of ER-associated ubiquitin-dependent protein catabolic process	1	9	0.00815885	0.0941955	ENSMUSG00000005312:mmu_circ_0002026
Cellular Component	GO:0005938	cell cortex	3	449	0.00780401	0.0941955	ENSMUSG00000057738:mmu_circ_0006217,ENSMUSG00000011751:mmu_circ_0009563,ENSMUSG00000027748:mmu_circ_0007002
Cellular Component	GO:0030424	axon	4	878	0.00798617	0.0941955	ENSMUSG00000049044:mmu_circ_0006568,ENSMUSG00000011751:mmu_circ_0009563,ENSMUSG00000060681:mmu_circ_0011722,ENSMUSG00000057738:mmu_circ_0006217
Cellular Component	GO:0034992	microtubule organizing center attachment site	1	9	0.00815885	0.0941955	ENSMUSG00000096054:mmu_circ_0000295
Cellular Component	GO:0034993	LINC complex	1	9	0.00815885	0.0941955	ENSMUSG00000096054:mmu_circ_0000295
Cellular Component	GO:0044451	nucleoplasm part	5	1401	0.0082317	0.0941955	ENSMUSG00000011751:mmu_circ_0009563,ENSMUSG00000024002:mmu_circ_0003749,ENSMUSG00000022607:mmu_circ_0003052,ENSMUSG00000029227:mmu_circ_0008585,ENSMUSG00000002455:mmu_circ_0006134
Molecular Function	GO:0036459	thiol-dependent ubiquitinyl hydrolase activity	2	150	0.0082459	0.0941955	ENSMUSG00000020124:mmu_circ_0000108,ENSMUSG00000041718:mmu_circ_0011571
Molecular Function	GO:0039706	co-receptor binding	1	9	0.00815885	0.0941955	ENSMUSG00000032340:mmu_circ_0011161
Molecular Function	GO:0101005	ubiquitinyl hydrolase activity	2	150	0.0082459	0.0941955	ENSMUSG00000020124:mmu_circ_0000108,ENSMUSG00000041718:mmu_circ_0011571
Biological Process	GO:1990090	cellular response to nerve growth factor stimulus	2	152	0.00845843	0.0960341	ENSMUSG00000049044:mmu_circ_0006568,ENSMUSG00000062232:mmu_circ_0007116
Biological Process	GO:0014812	muscle cell migration	2	158	0.00911072	0.0974951	ENSMUSG00000022607:mmu_circ_0003052,ENSMUSG00000049044:mmu_circ_0006568
Biological Process	GO:0016477	cell migration	6	2026	0.0090875	0.0974951	ENSMUSG00000032340:mmu_circ_0011161,ENSMUSG00000049044:mmu_circ_0006568,ENSMUSG00000062232:mmu_circ_0007116,ENSMUSG00000028788:mmu_circ_0007432,ENSMUSG00000022607:mmu_circ_0003052,ENSMUSG00000029207:mmu_circ_0008532,ENSMUSG00000029207:mmu_circ_0008533
Biological Process	GO:0035608	protein deglutamylation	1	10	0.00906139	0.0974951	ENSMUSG00000021557:mmu_circ_0002057
Biological Process	GO:0043983	histone H4-K12 acetylation	1	10	0.00906139	0.0974951	ENSMUSG00000024002:mmu_circ_0003749
Biological Process	GO:0044087	regulation of cellular component biogenesis	5	1418	0.00864868	0.0974951	ENSMUSG00000022607:mmu_circ_0003052,ENSMUSG00000096054:mmu_circ_0000295,ENSMUSG00000005312:mmu_circ_0002026,ENSMUSG00000057738:mmu_circ_0006217,ENSMUSG00000062232:mmu_circ_0007116
Biological Process	GO:0048814	regulation of dendrite morphogenesis	2	158	0.00911072	0.0974951	ENSMUSG00000062232:mmu_circ_0007116,ENSMUSG00000096054:mmu_circ_0000295
Biological Process	GO:0050804	modulation of synaptic transmission	3	473	0.00899303	0.0974951	ENSMUSG00000022607:mmu_circ_0003052,ENSMUSG00000062232:mmu_circ_0007116,ENSMUSG00000049044:mmu_circ_0006568
Biological Process	GO:0098789	pre-mRNA cleavage required for polyadenylation	1	10	0.00906139	0.0974951	ENSMUSG00000029227:mmu_circ_0008585
Biological Process	GO:1990089	response to nerve growth factor	2	156	0.00889085	0.0974951	ENSMUSG00000049044:mmu_circ_0006568,ENSMUSG00000062232:mmu_circ_0007116
Molecular Function	GO:0031697	beta-1 adrenergic receptor binding	1	10	0.00906139	0.0974951	ENSMUSG00000062232:mmu_circ_0007116
Biological Process	GO:0008344	adult locomotory behavior	2	160	0.00933301	0.0993033	ENSMUSG00000021557:mmu_circ_0002057,ENSMUSG00000011751:mmu_circ_0009563
Cellular Component	GO:0097525	spliceosomal snRNP complex	2	161	0.00944507	0.0999245	ENSMUSG00000024188:mmu_circ_0003708,ENSMUSG00000002455:mmu_circ_0006134
Biological Process	GO:0051345	positive regulation of hydrolase activity	5	1451	0.00949994	0.0999373	ENSMUSG00000049044:mmu_circ_0006568,ENSMUSG00000062232:mmu_circ_0007116,ENSMUSG00000021027:mmu_circ_0001551,ENSMUSG00000057738:mmu_circ_0006217,ENSMUSG00000038024:mmu_circ_0007834
Biological Process	GO:0007178	transmembrane receptor protein serine/threonine kinase signaling pathway	3	489	0.00984175	0.100167	ENSMUSG00000022607:mmu_circ_0003052,ENSMUSG00000032340:mmu_circ_0011161,ENSMUSG00000020124:mmu_circ_0000108
Biological Process	GO:0010721	negative regulation of cell development	3	492	0.0100059	0.100167	ENSMUSG00000022607:mmu_circ_0003052,ENSMUSG00000032340:mmu_circ_0011161,ENSMUSG00000062232:mmu_circ_0007116
Biological Process	GO:0034139	regulation of toll-like receptor 3 signaling pathway	1	11	0.00996314	0.100167	ENSMUSG00000005312:mmu_circ_0002026
Biological Process	GO:0046543	development of secondary female sexual characteristics	1	11	0.00996314	0.100167	ENSMUSG00000022454:mmu_circ_0003201
Biological Process	GO:0048022	negative regulation of melanin biosynthetic process	1	11	0.00996314	0.100167	ENSMUSG00000062232:mmu_circ_0007116
Biological Process	GO:0051386	regulation of neurotrophin TRK receptor signaling pathway	1	11	0.00996314	0.100167	ENSMUSG00000060681:mmu_circ_0011722
Biological Process	GO:0051971	positive regulation of transmission of nerve impulse	1	11	0.00996314	0.100167	ENSMUSG00000049044:mmu_circ_0006568
Biological Process	GO:1900377	negative regulation of secondary metabolite biosynthetic process	1	11	0.00996314	0.100167	ENSMUSG00000062232:mmu_circ_0007116
Biological Process	GO:2000481	positive regulation of cAMP-dependent protein kinase activity	1	11	0.00996314	0.100167	ENSMUSG00000062232:mmu_circ_0007116
Biological Process	GO:0007169	transmembrane receptor protein tyrosine kinase signaling pathway	4	941	0.0101278	0.100845	ENSMUSG00000062232:mmu_circ_0007116,ENSMUSG00000060681:mmu_circ_0011722,ENSMUSG00000022607:mmu_circ_0003052,ENSMUSG00000028788:mmu_circ_0007432
Molecular Function	GO:0019899	enzyme binding	9	4179	0.0103641	0.102649	ENSMUSG00000062232:mmu_circ_0007116,ENSMUSG00000096054:mmu_circ_0000295,ENSMUSG00000029207:mmu_circ_0008532,ENSMUSG00000029207:mmu_circ_0008533,ENSMUSG00000011751:mmu_circ_0009563,ENSMUSG00000005312:mmu_circ_0002026,ENSMUSG00000024002:mmu_circ_0003749,ENSMUSG00000049044:mmu_circ_0006568,ENSMUSG00000022607:mmu_circ_0003052,ENSMUSG00000022454:mmu_circ_0003201
Biological Process	GO:0009966	regulation of signal transduction	9	4201	0.0107141	0.102685	ENSMUSG00000060681:mmu_circ_0011722,ENSMUSG00000021027:mmu_circ_0001551,ENSMUSG00000062232:mmu_circ_0007116,ENSMUSG00000022607:mmu_circ_0003052,ENSMUSG00000028788:mmu_circ_0007432,ENSMUSG00000000282:mmu_circ_0000986,ENSMUSG00000024002:mmu_circ_0003749,ENSMUSG00000032340:mmu_circ_0011161,ENSMUSG00000005312:mmu_circ_0002026
Biological Process	GO:0016569	covalent chromatin modification	4	950	0.0104614	0.102685	ENSMUSG00000020124:mmu_circ_0000108,ENSMUSG00000024002:mmu_circ_0003749,ENSMUSG00000014074:mmu_circ_0003381,ENSMUSG00000059474:mmu_circ_0001118
Biological Process	GO:0051960	regulation of nervous system development	5	1487	0.0104934	0.102685	ENSMUSG00000032340:mmu_circ_0011161,ENSMUSG00000049044:mmu_circ_0006568,ENSMUSG00000062232:mmu_circ_0007116,ENSMUSG00000022607:mmu_circ_0003052,ENSMUSG00000096054:mmu_circ_0000295
Biological Process	GO:0098908	regulation of neuronal action potential	1	12	0.0108641	0.102685	ENSMUSG00000049044:mmu_circ_0006568
Biological Process	GO:1905809	negative regulation of synapse organization	1	12	0.0108641	0.102685	ENSMUSG00000022607:mmu_circ_0003052
Cellular Component	GO:0030532	small nuclear ribonucleoprotein complex	2	171	0.0105986	0.102685	ENSMUSG00000002455:mmu_circ_0006134,ENSMUSG00000024188:mmu_circ_0003708
Molecular Function	GO:0004727	prenylated protein tyrosine phosphatase activity	1	12	0.0108641	0.102685	ENSMUSG00000028788:mmu_circ_0007432
Molecular Function	GO:0015385	sodium:proton antiporter activity	1	12	0.0108641	0.102685	ENSMUSG00000060681:mmu_circ_0011722
Molecular Function	GO:0015386	potassium:proton antiporter activity	1	12	0.0108641	0.102685	ENSMUSG00000060681:mmu_circ_0011722
Cellular Component	GO:0098590	plasma membrane region	5	1505	0.0110162	0.103597	ENSMUSG00000022607:mmu_circ_0003052,ENSMUSG00000096054:mmu_circ_0000295,ENSMUSG00000049044:mmu_circ_0006568,ENSMUSG00000062232:mmu_circ_0007116,ENSMUSG00000027748:mmu_circ_0007002
Biological Process	GO:0006354	DNA-templated transcription, elongation	2	177	0.0113193	0.105821	ENSMUSG00000024002:mmu_circ_0003749,ENSMUSG00000014074:mmu_circ_0003381
Biological Process	GO:0010459	negative regulation of heart rate	1	13	0.0117643	0.105821	ENSMUSG00000011751:mmu_circ_0009563
Biological Process	GO:0010959	regulation of metal ion transport	3	519	0.0115559	0.105821	ENSMUSG00000005312:mmu_circ_0002026,ENSMUSG00000027748:mmu_circ_0007002,ENSMUSG00000011751:mmu_circ_0009563
Biological Process	GO:0048681	negative regulation of axon regeneration	1	13	0.0117643	0.105821	ENSMUSG00000032340:mmu_circ_0011161
Biological Process	GO:1901339	regulation of store-operated calcium channel activity	1	13	0.0117643	0.105821	ENSMUSG00000005312:mmu_circ_0002026
Biological Process	GO:2000670	positive regulation of dendritic cell apoptotic process	1	13	0.0117643	0.105821	ENSMUSG00000062232:mmu_circ_0007116
Molecular Function	GO:0005451	monovalent cation:proton antiporter activity	1	13	0.0117643	0.105821	ENSMUSG00000060681:mmu_circ_0011722
Molecular Function	GO:0043130	ubiquitin binding	2	180	0.0116875	0.105821	ENSMUSG00000005312:mmu_circ_0002026,ENSMUSG00000014074:mmu_circ_0003381
Molecular Function	GO:0070700	BMP receptor binding	1	13	0.0117643	0.105821	ENSMUSG00000032340:mmu_circ_0011161
Biological Process	GO:0071495	cellular response to endogenous stimulus	6	2148	0.0119291	0.106432	ENSMUSG00000022607:mmu_circ_0003052,ENSMUSG00000062232:mmu_circ_0007116,ENSMUSG00000049044:mmu_circ_0006568,ENSMUSG00000020124:mmu_circ_0000108,ENSMUSG00000038024:mmu_circ_0007834,ENSMUSG00000032340:mmu_circ_0011161
Cellular Component	GO:0005654	nucleoplasm	10	5058	0.0119465	0.106432	ENSMUSG00000096054:mmu_circ_0000295,ENSMUSG00000002455:mmu_circ_0006134,ENSMUSG00000029227:mmu_circ_0008585,ENSMUSG00000040410:mmu_circ_0007620,ENSMUSG00000022607:mmu_circ_0003052,ENSMUSG00000024002:mmu_circ_0003749,ENSMUSG00000005312:mmu_circ_0002026,ENSMUSG00000011751:mmu_circ_0009563,ENSMUSG00000032340:mmu_circ_0011161,ENSMUSG00000014074:mmu_circ_0003381
Biological Process	GO:0006511	ubiquitin-dependent protein catabolic process	4	1000	0.012446	0.106695	ENSMUSG00000022607:mmu_circ_0003052,ENSMUSG00000005312:mmu_circ_0002026,ENSMUSG00000020124:mmu_circ_0000108,ENSMUSG00000014074:mmu_circ_0003381
Biological Process	GO:0006928	movement of cell or subcellular component	7	2844	0.0126053	0.106695	ENSMUSG00000049044:mmu_circ_0006568,ENSMUSG00000062232:mmu_circ_0007116,ENSMUSG00000032340:mmu_circ_0011161,ENSMUSG00000057738:mmu_circ_0006217,ENSMUSG00000029207:mmu_circ_0008532,ENSMUSG00000029207:mmu_circ_0008533,ENSMUSG00000022607:mmu_circ_0003052,ENSMUSG00000028788:mmu_circ_0007432
Biological Process	GO:0030644	cellular chloride ion homeostasis	1	14	0.0126636	0.106695	ENSMUSG00000022607:mmu_circ_0003052
Biological Process	GO:0045136	development of secondary sexual characteristics	1	14	0.0126636	0.106695	ENSMUSG00000022454:mmu_circ_0003201
Biological Process	GO:0051336	regulation of hydrolase activity	6	2157	0.0121612	0.106695	ENSMUSG00000022607:mmu_circ_0003052,ENSMUSG00000057738:mmu_circ_0006217,ENSMUSG00000038024:mmu_circ_0007834,ENSMUSG00000062232:mmu_circ_0007116,ENSMUSG00000021027:mmu_circ_0001551,ENSMUSG00000049044:mmu_circ_0006568
Biological Process	GO:0098787	mRNA cleavage involved in mRNA processing	1	14	0.0126636	0.106695	ENSMUSG00000029227:mmu_circ_0008585
Biological Process	GO:1901096	regulation of autophagosome maturation	1	14	0.0126636	0.106695	ENSMUSG00000005312:mmu_circ_0002026
Cellular Component	GO:0032593	insulin-responsive compartment	1	14	0.0126636	0.106695	ENSMUSG00000038024:mmu_circ_0007834
Molecular Function	GO:0019783	ubiquitin-like protein-specific protease activity	2	187	0.0125671	0.106695	ENSMUSG00000020124:mmu_circ_0000108,ENSMUSG00000041718:mmu_circ_0011571
Molecular Function	GO:0050815	phosphoserine residue binding	1	14	0.0126636	0.106695	ENSMUSG00000024002:mmu_circ_0003749
Molecular Function	GO:0070679	inositol 1,4,5 trisphosphate binding	1	14	0.0126636	0.106695	ENSMUSG00000027748:mmu_circ_0007002
Molecular Function	GO:0098772	molecular function regulator	6	2161	0.0122654	0.106695	ENSMUSG00000049044:mmu_circ_0006568,ENSMUSG00000062232:mmu_circ_0007116,ENSMUSG00000021027:mmu_circ_0001551,ENSMUSG00000057738:mmu_circ_0006217,ENSMUSG00000038024:mmu_circ_0007834,ENSMUSG00000022607:mmu_circ_0003052
Biological Process	GO:0019941	modification-dependent protein catabolic process	4	1009	0.0128273	0.107003	ENSMUSG00000022607:mmu_circ_0003052,ENSMUSG00000020124:mmu_circ_0000108,ENSMUSG00000005312:mmu_circ_0002026,ENSMUSG00000014074:mmu_circ_0003381
Biological Process	GO:0040008	regulation of growth	4	1020	0.0133034	0.107003	ENSMUSG00000022454:mmu_circ_0003201,ENSMUSG00000029207:mmu_circ_0008532,ENSMUSG00000029207:mmu_circ_0008533,ENSMUSG00000022607:mmu_circ_0003052,ENSMUSG00000011751:mmu_circ_0009563
Biological Process	GO:0043632	modification-dependent macromolecule catabolic process	4	1017	0.0131724	0.107003	ENSMUSG00000022607:mmu_circ_0003052,ENSMUSG00000014074:mmu_circ_0003381,ENSMUSG00000020124:mmu_circ_0000108,ENSMUSG00000005312:mmu_circ_0002026
Biological Process	GO:0044154	histone H3-K14 acetylation	1	15	0.0135622	0.107003	ENSMUSG00000024002:mmu_circ_0003749
Biological Process	GO:0055064	chloride ion homeostasis	1	15	0.0135622	0.107003	ENSMUSG00000022607:mmu_circ_0003052
Biological Process	GO:0070571	negative regulation of neuron projection regeneration	1	15	0.0135622	0.107003	ENSMUSG00000032340:mmu_circ_0011161
Biological Process	GO:0071321	cellular response to cGMP	1	15	0.0135622	0.107003	ENSMUSG00000062232:mmu_circ_0007116
Biological Process	GO:0097048	dendritic cell apoptotic process	1	15	0.0135622	0.107003	ENSMUSG00000062232:mmu_circ_0007116
Biological Process	GO:0098719	sodium ion import across plasma membrane	1	15	0.0135622	0.107003	ENSMUSG00000060681:mmu_circ_0011722
Biological Process	GO:1900746	regulation of vascular endothelial growth factor signaling pathway	1	15	0.0135622	0.107003	ENSMUSG00000028788:mmu_circ_0007432
Biological Process	GO:1904294	positive regulation of ERAD pathway	1	15	0.0135622	0.107003	ENSMUSG00000005312:mmu_circ_0002026
Biological Process	GO:2000668	regulation of dendritic cell apoptotic process	1	15	0.0135622	0.107003	ENSMUSG00000062232:mmu_circ_0007116
Cellular Component	GO:0070852	cell body fiber	1	15	0.0135622	0.107003	ENSMUSG00000011751:mmu_circ_0009563
Molecular Function	GO:0015279	store-operated calcium channel activity	1	15	0.0135622	0.107003	ENSMUSG00000027748:mmu_circ_0007002
Molecular Function	GO:0017034	Rap guanyl-nucleotide exchange factor activity	1	15	0.0135622	0.107003	ENSMUSG00000062232:mmu_circ_0007116
Biological Process	GO:0048870	cell motility	6	2214	0.0137071	0.107238	ENSMUSG00000022607:mmu_circ_0003052,ENSMUSG00000028788:mmu_circ_0007432,ENSMUSG00000029207:mmu_circ_0008532,ENSMUSG00000029207:mmu_circ_0008533,ENSMUSG00000032340:mmu_circ_0011161,ENSMUSG00000049044:mmu_circ_0006568,ENSMUSG00000062232:mmu_circ_0007116
Biological Process	GO:0051674	localization of cell	6	2214	0.0137071	0.107238	ENSMUSG00000032340:mmu_circ_0011161,ENSMUSG00000062232:mmu_circ_0007116,ENSMUSG00000049044:mmu_circ_0006568,ENSMUSG00000028788:mmu_circ_0007432,ENSMUSG00000022607:mmu_circ_0003052,ENSMUSG00000029207:mmu_circ_0008532,ENSMUSG00000029207:mmu_circ_0008533
Biological Process	GO:0006810	transport	14	8665	0.0143776	0.10813	ENSMUSG00000049044:mmu_circ_0006568,ENSMUSG00000038024:mmu_circ_0007834,ENSMUSG00000057738:mmu_circ_0006217,ENSMUSG00000011751:mmu_circ_0009563,ENSMUSG00000005312:mmu_circ_0002026,ENSMUSG00000027748:mmu_circ_0007002,ENSMUSG00000032340:mmu_circ_0011161,ENSMUSG00000022454:mmu_circ_0003201,ENSMUSG00000022607:mmu_circ_0003052,ENSMUSG00000060681:mmu_circ_0011722,ENSMUSG00000019796:mmu_circ_0000386,ENS…
Biological Process	GO:0035520	monoubiquitinated protein deubiquitination	1	16	0.0144599	0.10813	ENSMUSG00000020124:mmu_circ_0000108
Biological Process	GO:0060284	regulation of cell development	5	1608	0.0143576	0.10813	ENSMUSG00000096054:mmu_circ_0000295,ENSMUSG00000022607:mmu_circ_0003052,ENSMUSG00000032340:mmu_circ_0011161,ENSMUSG00000062232:mmu_circ_0007116,ENSMUSG00000049044:mmu_circ_0006568
Biological Process	GO:0070305	response to cGMP	1	16	0.0144599	0.10813	ENSMUSG00000062232:mmu_circ_0007116
Biological Process	GO:0097369	sodium ion import	1	16	0.0144599	0.10813	ENSMUSG00000060681:mmu_circ_0011722
Biological Process	GO:1902547	regulation of cellular response to vascular endothelial growth factor stimulus	1	16	0.0144599	0.10813	ENSMUSG00000028788:mmu_circ_0007432
Cellular Component	GO:0016324	apical plasma membrane	3	556	0.0138944	0.10813	ENSMUSG00000022607:mmu_circ_0003052,ENSMUSG00000049044:mmu_circ_0006568,ENSMUSG00000062232:mmu_circ_0007116
Cellular Component	GO:0097708	intracellular vesicle	7	2904	0.0140336	0.10813	ENSMUSG00000022607:mmu_circ_0003052,ENSMUSG00000028788:mmu_circ_0007432,ENSMUSG00000060681:mmu_circ_0011722,ENSMUSG00000038024:mmu_circ_0007834,ENSMUSG00000005312:mmu_circ_0002026,ENSMUSG00000032340:mmu_circ_0011161,ENSMUSG00000062232:mmu_circ_0007116
Cellular Component	GO:0099568	cytoplasmic region	3	558	0.014028	0.10813	ENSMUSG00000027748:mmu_circ_0007002,ENSMUSG00000057738:mmu_circ_0006217,ENSMUSG00000011751:mmu_circ_0009563
Molecular Function	GO:0005102	receptor binding	7	2910	0.0141827	0.10813	ENSMUSG00000062232:mmu_circ_0007116,ENSMUSG00000032340:mmu_circ_0011161,ENSMUSG00000005312:mmu_circ_0002026,ENSMUSG00000020124:mmu_circ_0000108,ENSMUSG00000022607:mmu_circ_0003052,ENSMUSG00000002455:mmu_circ_0006134,ENSMUSG00000096054:mmu_circ_0000295
Molecular Function	GO:0005200	structural constituent of cytoskeleton	2	200	0.0142751	0.10813	ENSMUSG00000011751:mmu_circ_0009563,ENSMUSG00000057738:mmu_circ_0006217
Biological Process	GO:0030154	cell differentiation	12	6901	0.0147411	0.109792	ENSMUSG00000062232:mmu_circ_0007116,ENSMUSG00000060681:mmu_circ_0011722,ENSMUSG00000029207:mmu_circ_0008532,ENSMUSG00000029207:mmu_circ_0008533,ENSMUSG00000096054:mmu_circ_0000295,ENSMUSG00000049044:mmu_circ_0006568,ENSMUSG00000011751:mmu_circ_0009563,ENSMUSG00000057738:mmu_circ_0006217,ENSMUSG00000027748:mmu_circ_0007002,ENSMUSG00000032340:mmu_circ_0011161,ENSMUSG00000003410:mmu_circ_0010965,ENS…
Biological Process	GO:0006488	dolichol-linked oligosaccharide biosynthetic process	1	17	0.0153569	0.11045	ENSMUSG00000041718:mmu_circ_0011571
Biological Process	GO:0021694	cerebellar Purkinje cell layer formation	1	18	0.0162531	0.11045	ENSMUSG00000021557:mmu_circ_0002057
Biological Process	GO:0021702	cerebellar Purkinje cell differentiation	1	17	0.0153569	0.11045	ENSMUSG00000021557:mmu_circ_0002057
Biological Process	GO:0030509	BMP signaling pathway	2	205	0.0149573	0.11045	ENSMUSG00000020124:mmu_circ_0000108,ENSMUSG00000032340:mmu_circ_0011161
Biological Process	GO:0034244	negative regulation of transcription elongation from RNA polymerase II promoter	1	18	0.0162531	0.11045	ENSMUSG00000014074:mmu_circ_0003381
Biological Process	GO:0035518	histone H2A monoubiquitination	1	18	0.0162531	0.11045	ENSMUSG00000014074:mmu_circ_0003381
Biological Process	GO:0035637	multicellular organismal signaling	2	209	0.0155132	0.11045	ENSMUSG00000011751:mmu_circ_0009563,ENSMUSG00000049044:mmu_circ_0006568
Biological Process	GO:0038180	nerve growth factor signaling pathway	1	18	0.0162531	0.11045	ENSMUSG00000062232:mmu_circ_0007116
Biological Process	GO:0043117	positive regulation of vascular permeability	1	18	0.0162531	0.11045	ENSMUSG00000028788:mmu_circ_0007432
Biological Process	GO:0044093	positive regulation of molecular function	7	2974	0.0158455	0.11045	ENSMUSG00000022607:mmu_circ_0003052,ENSMUSG00000057738:mmu_circ_0006217,ENSMUSG00000024002:mmu_circ_0003749,ENSMUSG00000038024:mmu_circ_0007834,ENSMUSG00000062232:mmu_circ_0007116,ENSMUSG00000021027:mmu_circ_0001551,ENSMUSG00000049044:mmu_circ_0006568
Biological Process	GO:0045161	neuronal ion channel clustering	1	18	0.0162531	0.11045	ENSMUSG00000011751:mmu_circ_0009563
Biological Process	GO:0080135	regulation of cellular response to stress	4	1066	0.0154174	0.11045	ENSMUSG00000014074:mmu_circ_0003381,ENSMUSG00000024002:mmu_circ_0003749,ENSMUSG00000032340:mmu_circ_0011161,ENSMUSG00000005312:mmu_circ_0002026
Biological Process	GO:0098659	inorganic cation import across plasma membrane	1	18	0.0162531	0.11045	ENSMUSG00000060681:mmu_circ_0011722
Biological Process	GO:0098771	inorganic ion homeostasis	4	1082	0.0162	0.11045	ENSMUSG00000060681:mmu_circ_0011722,ENSMUSG00000027748:mmu_circ_0007002,ENSMUSG00000032340:mmu_circ_0011161,ENSMUSG00000022607:mmu_circ_0003052
Biological Process	GO:0099587	inorganic ion import across plasma membrane	1	18	0.0162531	0.11045	ENSMUSG00000060681:mmu_circ_0011722
Biological Process	GO:1901407	regulation of phosphorylation of RNA polymerase II C-terminal domain	1	18	0.0162531	0.11045	ENSMUSG00000024002:mmu_circ_0003749
Biological Process	GO:2000811	negative regulation of anoikis	1	17	0.0153569	0.11045	ENSMUSG00000022607:mmu_circ_0003052
Cellular Component	GO:0005886	plasma membrane	14	8758	0.0157828	0.11045	ENSMUSG00000049044:mmu_circ_0006568,ENSMUSG00000057738:mmu_circ_0006217,ENSMUSG00000011751:mmu_circ_0009563,ENSMUSG00000005312:mmu_circ_0002026,ENSMUSG00000038024:mmu_circ_0007834,ENSMUSG00000027748:mmu_circ_0007002,ENSMUSG00000032340:mmu_circ_0011161,ENSMUSG00000028788:mmu_circ_0007432,ENSMUSG00000022607:mmu_circ_0003052,ENSMUSG00000062232:mmu_circ_0007116,ENSMUSG00000060681:mmu_circ_0011722,ENS…
Cellular Component	GO:0005916	fascia adherens	1	18	0.0162531	0.11045	ENSMUSG00000057738:mmu_circ_0006217
Cellular Component	GO:0043203	axon hillock	1	17	0.0153569	0.11045	ENSMUSG00000011751:mmu_circ_0009563
Molecular Function	GO:0015299	solute:proton antiporter activity	1	18	0.0162531	0.11045	ENSMUSG00000060681:mmu_circ_0011722
Molecular Function	GO:0032182	ubiquitin-like protein binding	2	213	0.0160778	0.11045	ENSMUSG00000005312:mmu_circ_0002026,ENSMUSG00000014074:mmu_circ_0003381
Molecular Function	GO:0050733	RS domain binding	1	18	0.0162531	0.11045	ENSMUSG00000024188:mmu_circ_0003708
Molecular Function	GO:0050839	cell adhesion molecule binding	4	1083	0.0162497	0.11045	ENSMUSG00000057738:mmu_circ_0006217,ENSMUSG00000032340:mmu_circ_0011161,ENSMUSG00000027748:mmu_circ_0007002,ENSMUSG00000022607:mmu_circ_0003052
Biological Process	GO:0000245	spliceosomal complex assembly	2	218	0.0167959	0.113724	ENSMUSG00000024188:mmu_circ_0003708,ENSMUSG00000002455:mmu_circ_0006134
Cellular Component	GO:0005847	mRNA cleavage and polyadenylation specificity factor complex	1	19	0.0171485	0.114446	ENSMUSG00000029227:mmu_circ_0008585
Molecular Function	GO:0022821	potassium ion antiporter activity	1	19	0.0171485	0.114446	ENSMUSG00000060681:mmu_circ_0011722
Molecular Function	GO:0070577	lysine-acetylated histone binding	1	19	0.0171485	0.114446	ENSMUSG00000024002:mmu_circ_0003749
Molecular Function	GO:0140033	acetylation-dependent protein binding	1	19	0.0171485	0.114446	ENSMUSG00000024002:mmu_circ_0003749
Biological Process	GO:0090002	establishment of protein localization to plasma membrane	2	221	0.0172333	0.114601	ENSMUSG00000011751:mmu_circ_0009563,ENSMUSG00000028995:mmu_circ_0008326
Molecular Function	GO:0008092	cytoskeletal protein binding	5	1687	0.0173463	0.114942	ENSMUSG00000096054:mmu_circ_0000295,ENSMUSG00000022607:mmu_circ_0003052,ENSMUSG00000021557:mmu_circ_0002057,ENSMUSG00000057738:mmu_circ_0006217,ENSMUSG00000011751:mmu_circ_0009563
Cellular Component	GO:0030425	dendrite	4	1107	0.0174725	0.115368	ENSMUSG00000022454:mmu_circ_0003201,ENSMUSG00000096054:mmu_circ_0000295,ENSMUSG00000049044:mmu_circ_0006568,ENSMUSG00000060681:mmu_circ_0011722
Biological Process	GO:0000244	spliceosomal tri-snRNP complex assembly	1	20	0.0180431	0.115451	ENSMUSG00000002455:mmu_circ_0006134
Biological Process	GO:0006490	oligosaccharide-lipid intermediate biosynthetic process	1	20	0.0180431	0.115451	ENSMUSG00000041718:mmu_circ_0011571
Biological Process	GO:0014051	gamma-aminobutyric acid secretion	1	20	0.0180431	0.115451	ENSMUSG00000027748:mmu_circ_0007002
Biological Process	GO:0051457	maintenance of protein location in nucleus	1	20	0.0180431	0.115451	ENSMUSG00000096054:mmu_circ_0000295
Biological Process	GO:0060252	positive regulation of glial cell proliferation	1	20	0.0180431	0.115451	ENSMUSG00000022607:mmu_circ_0003052
Biological Process	GO:0071772	response to BMP	2	225	0.017824	0.115451	ENSMUSG00000032340:mmu_circ_0011161,ENSMUSG00000020124:mmu_circ_0000108
Biological Process	GO:0071773	cellular response to BMP stimulus	2	225	0.017824	0.115451	ENSMUSG00000032340:mmu_circ_0011161,ENSMUSG00000020124:mmu_circ_0000108
Cellular Component	GO:0008024	cyclin/CDK positive transcription elongation factor complex	1	20	0.0180431	0.115451	ENSMUSG00000024002:mmu_circ_0003749
Molecular Function	GO:0008432	JUN kinase binding	1	20	0.0180431	0.115451	ENSMUSG00000022607:mmu_circ_0003052
Biological Process	GO:0045807	positive regulation of endocytosis	2	228	0.0182727	0.116519	ENSMUSG00000022607:mmu_circ_0003052,ENSMUSG00000096054:mmu_circ_0000295
Biological Process	GO:0048813	dendrite morphogenesis	2	229	0.0184233	0.117079	ENSMUSG00000062232:mmu_circ_0007116,ENSMUSG00000096054:mmu_circ_0000295
Biological Process	GO:0000083	regulation of transcription involved in G1/S transition of mitotic cell cycle	1	21	0.018937	0.118685	ENSMUSG00000024002:mmu_circ_0003749
Biological Process	GO:0018410	C-terminal protein amino acid modification	1	21	0.018937	0.118685	ENSMUSG00000021557:mmu_circ_0002057
Biological Process	GO:0032785	negative regulation of DNA-templated transcription, elongation	1	21	0.018937	0.118685	ENSMUSG00000014074:mmu_circ_0003381
Biological Process	GO:0061548	ganglion development	1	21	0.018937	0.118685	ENSMUSG00000049044:mmu_circ_0006568
Cellular Component	GO:0071944	cell periphery	14	8948	0.0189947	0.118685	ENSMUSG00000062232:mmu_circ_0007116,ENSMUSG00000060681:mmu_circ_0011722,ENSMUSG00000028995:mmu_circ_0008326,ENSMUSG00000055296:mmu_circ_0007723,ENSMUSG00000096054:mmu_circ_0000295,ENSMUSG00000049044:mmu_circ_0006568,ENSMUSG00000027748:mmu_circ_0007002,ENSMUSG00000057738:mmu_circ_0006217,ENSMUSG00000011751:mmu_circ_0009563,ENSMUSG00000032340:mmu_circ_0011161,ENSMUSG00000038024:mmu_circ_0007834,ENS…
Biological Process	GO:0030001	metal ion transport	4	1141	0.0193022	0.120203	ENSMUSG00000011751:mmu_circ_0009563,ENSMUSG00000060681:mmu_circ_0011722,ENSMUSG00000027748:mmu_circ_0007002,ENSMUSG00000005312:mmu_circ_0002026
Biological Process	GO:0034138	toll-like receptor 3 signaling pathway	1	22	0.01983	0.122669	ENSMUSG00000005312:mmu_circ_0002026
Biological Process	GO:2000001	regulation of DNA damage checkpoint	1	22	0.01983	0.122669	ENSMUSG00000024002:mmu_circ_0003749
Biological Process	GO:0051603	proteolysis involved in cellular protein catabolic process	4	1152	0.0199188	0.122811	ENSMUSG00000022607:mmu_circ_0003052,ENSMUSG00000020124:mmu_circ_0000108,ENSMUSG00000005312:mmu_circ_0002026,ENSMUSG00000014074:mmu_circ_0003381
Cellular Component	GO:0044424	intracellular part	28	24433	0.0202831	0.124644	ENSMUSG00000042331:mmu_circ_0000876,ENSMUSG00000020124:mmu_circ_0000108,ENSMUSG00000062232:mmu_circ_0007116,ENSMUSG00000059474:mmu_circ_0001118,ENSMUSG00000040410:mmu_circ_0007620,ENSMUSG00000002455:mmu_circ_0006134,ENSMUSG00000032340:mmu_circ_0011161,ENSMUSG00000005312:mmu_circ_0002026,ENSMUSG00000011751:mmu_circ_0009563,ENSMUSG00000049044:mmu_circ_0006568,ENSMUSG00000024188:mmu_circ_0003708,ENS…
Biological Process	GO:0051241	negative regulation of multicellular organismal process	5	1760	0.0204568	0.12509	ENSMUSG00000024188:mmu_circ_0003708,ENSMUSG00000022607:mmu_circ_0003052,ENSMUSG00000062232:mmu_circ_0007116,ENSMUSG00000011751:mmu_circ_0009563,ENSMUSG00000032340:mmu_circ_0011161
Molecular Function	GO:0019900	kinase binding	4	1162	0.02049	0.12509	ENSMUSG00000022454:mmu_circ_0003201,ENSMUSG00000022607:mmu_circ_0003052,ENSMUSG00000062232:mmu_circ_0007116,ENSMUSG00000005312:mmu_circ_0002026
Biological Process	GO:0044802	single-organism membrane organization	4	1165	0.0206634	0.125275	ENSMUSG00000028995:mmu_circ_0008326,ENSMUSG00000062232:mmu_circ_0007116,ENSMUSG00000011751:mmu_circ_0009563,ENSMUSG00000038024:mmu_circ_0007834
Biological Process	GO:0051969	regulation of transmission of nerve impulse	1	23	0.0207222	0.125275	ENSMUSG00000049044:mmu_circ_0006568
Molecular Function	GO:0070530	K63-linked polyubiquitin binding	1	23	0.0207222	0.125275	ENSMUSG00000014074:mmu_circ_0003381
Biological Process	GO:0001833	inner cell mass cell proliferation	1	24	0.0216137	0.125373	ENSMUSG00000024002:mmu_circ_0003749
Biological Process	GO:0006828	manganese ion transport	1	24	0.0216137	0.125373	ENSMUSG00000027748:mmu_circ_0007002
Biological Process	GO:0021692	cerebellar Purkinje cell layer morphogenesis	1	24	0.0216137	0.125373	ENSMUSG00000021557:mmu_circ_0002057
Biological Process	GO:0030334	regulation of cell migration	4	1171	0.0210128	0.125373	ENSMUSG00000022607:mmu_circ_0003052,ENSMUSG00000032340:mmu_circ_0011161,ENSMUSG00000049044:mmu_circ_0006568,ENSMUSG00000062232:mmu_circ_0007116
Biological Process	GO:0050801	ion homeostasis	4	1180	0.0215438	0.125373	ENSMUSG00000027748:mmu_circ_0007002,ENSMUSG00000060681:mmu_circ_0011722,ENSMUSG00000032340:mmu_circ_0011161,ENSMUSG00000022607:mmu_circ_0003052
Biological Process	GO:0090557	establishment of endothelial intestinal barrier	1	24	0.0216137	0.125373	ENSMUSG00000062232:mmu_circ_0007116
Biological Process	GO:2000479	regulation of cAMP-dependent protein kinase activity	1	24	0.0216137	0.125373	ENSMUSG00000062232:mmu_circ_0007116
Biological Process	GO:2001214	positive regulation of vasculogenesis	1	24	0.0216137	0.125373	ENSMUSG00000062232:mmu_circ_0007116
Biological Process	GO:2001224	positive regulation of neuron migration	1	24	0.0216137	0.125373	ENSMUSG00000062232:mmu_circ_0007116
Cellular Component	GO:0044459	plasma membrane part	8	3910	0.0213482	0.125373	ENSMUSG00000022607:mmu_circ_0003052,ENSMUSG00000049044:mmu_circ_0006568,ENSMUSG00000057738:mmu_circ_0006217,ENSMUSG00000032340:mmu_circ_0011161,ENSMUSG00000027748:mmu_circ_0007002,ENSMUSG00000055296:mmu_circ_0007723,ENSMUSG00000096054:mmu_circ_0000295,ENSMUSG00000062232:mmu_circ_0007116
Molecular Function	GO:0019215	intermediate filament binding	1	24	0.0216137	0.125373	ENSMUSG00000005312:mmu_circ_0002026
Molecular Function	GO:0030553	cGMP binding	1	24	0.0216137	0.125373	ENSMUSG00000062232:mmu_circ_0007116
Molecular Function	GO:0070300	phosphatidic acid binding	1	24	0.0216137	0.125373	ENSMUSG00000062232:mmu_circ_0007116
Biological Process	GO:0006366	transcription from RNA polymerase II promoter	7	3176	0.0220205	0.126596	ENSMUSG00000029227:mmu_circ_0008585,ENSMUSG00000002455:mmu_circ_0006134,ENSMUSG00000000282:mmu_circ_0000986,ENSMUSG00000032340:mmu_circ_0011161,ENSMUSG00000024002:mmu_circ_0003749,ENSMUSG00000020124:mmu_circ_0000108,ENSMUSG00000014074:mmu_circ_0003381
Biological Process	GO:0010647	positive regulation of cell communication	6	2462	0.0220763	0.126596	ENSMUSG00000022607:mmu_circ_0003052,ENSMUSG00000022454:mmu_circ_0003201,ENSMUSG00000032340:mmu_circ_0011161,ENSMUSG00000024002:mmu_circ_0003749,ENSMUSG00000062232:mmu_circ_0007116,ENSMUSG00000049044:mmu_circ_0006568
Biological Process	GO:0023056	positive regulation of signaling	6	2472	0.0224738	0.126596	ENSMUSG00000062232:mmu_circ_0007116,ENSMUSG00000049044:mmu_circ_0006568,ENSMUSG00000032340:mmu_circ_0011161,ENSMUSG00000024002:mmu_circ_0003749,ENSMUSG00000022454:mmu_circ_0003201,ENSMUSG00000022607:mmu_circ_0003052
Biological Process	GO:0030002	cellular anion homeostasis	1	25	0.0225044	0.126596	ENSMUSG00000022607:mmu_circ_0003052
Biological Process	GO:0030320	cellular monovalent inorganic anion homeostasis	1	25	0.0225044	0.126596	ENSMUSG00000022607:mmu_circ_0003052
Biological Process	GO:0032486	Rap protein signal transduction	1	25	0.0225044	0.126596	ENSMUSG00000062232:mmu_circ_0007116
Biological Process	GO:0043950	positive regulation of cAMP-mediated signaling	1	25	0.0225044	0.126596	ENSMUSG00000062232:mmu_circ_0007116
Biological Process	GO:0045760	positive regulation of action potential	1	25	0.0225044	0.126596	ENSMUSG00000049044:mmu_circ_0006568
Biological Process	GO:0070816	phosphorylation of RNA polymerase II C-terminal domain	1	25	0.0225044	0.126596	ENSMUSG00000024002:mmu_circ_0003749
Cellular Component	GO:0005634	nucleus	19	14070	0.0220892	0.126596	ENSMUSG00000042331:mmu_circ_0000876,ENSMUSG00000020124:mmu_circ_0000108,ENSMUSG00000040410:mmu_circ_0007620,ENSMUSG00000059474:mmu_circ_0001118,ENSMUSG00000002455:mmu_circ_0006134,ENSMUSG00000032340:mmu_circ_0011161,ENSMUSG00000011751:mmu_circ_0009563,ENSMUSG00000005312:mmu_circ_0002026,ENSMUSG00000022607:mmu_circ_0003052,ENSMUSG00000024188:mmu_circ_0003708,ENSMUSG00000000282:mmu_circ_0000986,ENS…
Biological Process	GO:0015812	gamma-aminobutyric acid transport	1	26	0.0233942	0.128118	ENSMUSG00000027748:mmu_circ_0007002
Biological Process	GO:0032501	multicellular organismal process	19	14140	0.0233451	0.128118	ENSMUSG00000060681:mmu_circ_0011722,ENSMUSG00000029207:mmu_circ_0008532,ENSMUSG00000029207:mmu_circ_0008533,ENSMUSG00000096054:mmu_circ_0000295,ENSMUSG00000028995:mmu_circ_0008326,ENSMUSG00000014074:mmu_circ_0003381,ENSMUSG00000057738:mmu_circ_0006217,ENSMUSG00000024002:mmu_circ_0003749,ENSMUSG00000027748:mmu_circ_0007002,ENSMUSG00000021557:mmu_circ_0002057,ENSMUSG00000028788:mmu_circ_0007432,ENS…
Biological Process	GO:0043085	positive regulation of catalytic activity	6	2490	0.0232016	0.128118	ENSMUSG00000057738:mmu_circ_0006217,ENSMUSG00000038024:mmu_circ_0007834,ENSMUSG00000049044:mmu_circ_0006568,ENSMUSG00000062232:mmu_circ_0007116,ENSMUSG00000021027:mmu_circ_0001551,ENSMUSG00000022607:mmu_circ_0003052
Biological Process	GO:0043412	macromolecule modification	12	7319	0.0229978	0.128118	ENSMUSG00000029207:mmu_circ_0008532,ENSMUSG00000029207:mmu_circ_0008533,ENSMUSG00000059474:mmu_circ_0001118,ENSMUSG00000062232:mmu_circ_0007116,ENSMUSG00000020124:mmu_circ_0000108,ENSMUSG00000021557:mmu_circ_0002057,ENSMUSG00000028788:mmu_circ_0007432,ENSMUSG00000022607:mmu_circ_0003052,ENSMUSG00000014074:mmu_circ_0003381,ENSMUSG00000024002:mmu_circ_0003749,ENSMUSG00000057738:mmu_circ_0006217,ENS…
Biological Process	GO:0044257	cellular protein catabolic process	4	1204	0.0230003	0.128118	ENSMUSG00000014074:mmu_circ_0003381,ENSMUSG00000005312:mmu_circ_0002026,ENSMUSG00000020124:mmu_circ_0000108,ENSMUSG00000022607:mmu_circ_0003052
Biological Process	GO:0070050	neuron cellular homeostasis	1	26	0.0233942	0.128118	ENSMUSG00000022454:mmu_circ_0003201
Molecular Function	GO:0008353	RNA polymerase II carboxy-terminal domain kinase activity	1	26	0.0233942	0.128118	ENSMUSG00000024002:mmu_circ_0003749
Molecular Function	GO:0019904	protein domain specific binding	4	1206	0.0231243	0.128118	ENSMUSG00000022607:mmu_circ_0003052,ENSMUSG00000024188:mmu_circ_0003708,ENSMUSG00000005312:mmu_circ_0002026,ENSMUSG00000062232:mmu_circ_0007116
Molecular Function	GO:0030506	ankyrin binding	1	26	0.0233942	0.128118	ENSMUSG00000011751:mmu_circ_0009563
Biological Process	GO:0007179	transforming growth factor beta receptor signaling pathway	2	265	0.0241908	0.131824	ENSMUSG00000020124:mmu_circ_0000108,ENSMUSG00000022607:mmu_circ_0003052
Biological Process	GO:2000209	regulation of anoikis	1	27	0.0242833	0.131824	ENSMUSG00000022607:mmu_circ_0003052
Molecular Function	GO:0070696	transmembrane receptor protein serine/threonine kinase binding	1	27	0.0242833	0.131824	ENSMUSG00000032340:mmu_circ_0011161
Biological Process	GO:0022604	regulation of cell morphogenesis	3	693	0.0247669	0.134058	ENSMUSG00000096054:mmu_circ_0000295,ENSMUSG00000022607:mmu_circ_0003052,ENSMUSG00000062232:mmu_circ_0007116
Biological Process	GO:0030534	adult behavior	2	270	0.0250435	0.134297	ENSMUSG00000011751:mmu_circ_0009563,ENSMUSG00000021557:mmu_circ_0002057
Biological Process	GO:0033522	histone H2A ubiquitination	1	28	0.0251717	0.134297	ENSMUSG00000014074:mmu_circ_0003381
Biological Process	GO:0060396	growth hormone receptor signaling pathway	1	28	0.0251717	0.134297	ENSMUSG00000022607:mmu_circ_0003052
Biological Process	GO:2001212	regulation of vasculogenesis	1	28	0.0251717	0.134297	ENSMUSG00000062232:mmu_circ_0007116
Cellular Component	GO:0005849	mRNA cleavage factor complex	1	28	0.0251717	0.134297	ENSMUSG00000029227:mmu_circ_0008585
Biological Process	GO:0007420	brain development	4	1251	0.0260254	0.136041	ENSMUSG00000049044:mmu_circ_0006568,ENSMUSG00000062232:mmu_circ_0007116,ENSMUSG00000096054:mmu_circ_0000295,ENSMUSG00000021557:mmu_circ_0002057
Biological Process	GO:0032968	positive regulation of transcription elongation from RNA polymerase II promoter	1	29	0.0260592	0.136041	ENSMUSG00000024002:mmu_circ_0003749
Biological Process	GO:0050774	negative regulation of dendrite morphogenesis	1	29	0.0260592	0.136041	ENSMUSG00000062232:mmu_circ_0007116
Biological Process	GO:1902115	regulation of organelle assembly	2	276	0.026083	0.136041	ENSMUSG00000096054:mmu_circ_0000295,ENSMUSG00000005312:mmu_circ_0002026
Biological Process	GO:1904292	regulation of ERAD pathway	1	29	0.0260592	0.136041	ENSMUSG00000005312:mmu_circ_0002026
Biological Process	GO:2000145	regulation of cell motility	4	1249	0.025892	0.136041	ENSMUSG00000022607:mmu_circ_0003052,ENSMUSG00000032340:mmu_circ_0011161,ENSMUSG00000049044:mmu_circ_0006568,ENSMUSG00000062232:mmu_circ_0007116
Cellular Component	GO:0045177	apical part of cell	3	703	0.0256988	0.136041	ENSMUSG00000049044:mmu_circ_0006568,ENSMUSG00000062232:mmu_circ_0007116,ENSMUSG00000022607:mmu_circ_0003052
Molecular Function	GO:0004181	metallocarboxypeptidase activity	1	29	0.0260592	0.136041	ENSMUSG00000021557:mmu_circ_0002057
Biological Process	GO:0038084	vascular endothelial growth factor signaling pathway	1	30	0.0269459	0.139213	ENSMUSG00000028788:mmu_circ_0007432
Biological Process	GO:0044763	single-organism cellular process	22	17576	0.0268922	0.139213	ENSMUSG00000029207:mmu_circ_0008532,ENSMUSG00000029207:mmu_circ_0008533,ENSMUSG00000096054:mmu_circ_0000295,ENSMUSG00000028995:mmu_circ_0008326,ENSMUSG00000060681:mmu_circ_0011722,ENSMUSG00000021557:mmu_circ_0002057,ENSMUSG00000041718:mmu_circ_0011571,ENSMUSG00000028788:mmu_circ_0007432,ENSMUSG00000014074:mmu_circ_0003381,ENSMUSG00000057738:mmu_circ_0006217,ENSMUSG00000038024:mmu_circ_0007834,ENS…
Biological Process	GO:0048583	regulation of response to stimulus	10	5729	0.0270693	0.139213	ENSMUSG00000005312:mmu_circ_0002026,ENSMUSG00000032340:mmu_circ_0011161,ENSMUSG00000024002:mmu_circ_0003749,ENSMUSG00000014074:mmu_circ_0003381,ENSMUSG00000022607:mmu_circ_0003052,ENSMUSG00000028788:mmu_circ_0007432,ENSMUSG00000000282:mmu_circ_0000986,ENSMUSG00000060681:mmu_circ_0011722,ENSMUSG00000062232:mmu_circ_0007116,ENSMUSG00000021027:mmu_circ_0001551
Biological Process	GO:1903052	positive regulation of proteolysis involved in cellular protein catabolic process	2	282	0.0271399	0.139213	ENSMUSG00000022607:mmu_circ_0003052,ENSMUSG00000005312:mmu_circ_0002026
Cellular Component	GO:0043679	axon terminus	2	282	0.0271399	0.139213	ENSMUSG00000060681:mmu_circ_0011722,ENSMUSG00000049044:mmu_circ_0006568
Molecular Function	GO:0033612	receptor serine/threonine kinase binding	1	30	0.0269459	0.139213	ENSMUSG00000032340:mmu_circ_0011161
Biological Process	GO:0031646	positive regulation of neurological system process	1	31	0.0278319	0.140062	ENSMUSG00000049044:mmu_circ_0006568
Biological Process	GO:0048589	developmental growth	4	1274	0.0275902	0.140062	ENSMUSG00000022607:mmu_circ_0003052,ENSMUSG00000060681:mmu_circ_0011722,ENSMUSG00000011751:mmu_circ_0009563,ENSMUSG00000024002:mmu_circ_0003749
Cellular Component	GO:0016604	nuclear body	3	725	0.0278153	0.140062	ENSMUSG00000011751:mmu_circ_0009563,ENSMUSG00000022607:mmu_circ_0003052,ENSMUSG00000002455:mmu_circ_0006134
Cellular Component	GO:0044463	cell projection part	5	1904	0.027634	0.140062	ENSMUSG00000096054:mmu_circ_0000295,ENSMUSG00000049044:mmu_circ_0006568,ENSMUSG00000060681:mmu_circ_0011722,ENSMUSG00000011751:mmu_circ_0009563,ENSMUSG00000057738:mmu_circ_0006217
Cellular Component	GO:0120038	plasma membrane bounded cell projection part	5	1904	0.027634	0.140062	ENSMUSG00000049044:mmu_circ_0006568,ENSMUSG00000057738:mmu_circ_0006217,ENSMUSG00000060681:mmu_circ_0011722,ENSMUSG00000011751:mmu_circ_0009563,ENSMUSG00000096054:mmu_circ_0000295
Molecular Function	GO:0005521	lamin binding	1	31	0.0278319	0.140062	ENSMUSG00000096054:mmu_circ_0000295
Molecular Function	GO:0015491	cation:cation antiporter activity	1	31	0.0278319	0.140062	ENSMUSG00000060681:mmu_circ_0011722
Biological Process	GO:0016242	negative regulation of macroautophagy	1	32	0.0287171	0.141458	ENSMUSG00000005312:mmu_circ_0002026
Biological Process	GO:0031398	positive regulation of protein ubiquitination	2	289	0.0283946	0.141458	ENSMUSG00000022607:mmu_circ_0003052,ENSMUSG00000005312:mmu_circ_0002026
Biological Process	GO:0045822	negative regulation of heart contraction	1	32	0.0287171	0.141458	ENSMUSG00000011751:mmu_circ_0009563
Biological Process	GO:0048021	regulation of melanin biosynthetic process	1	32	0.0287171	0.141458	ENSMUSG00000062232:mmu_circ_0007116
Biological Process	GO:0071880	adenylate cyclase-activating adrenergic receptor signaling pathway	1	32	0.0287171	0.141458	ENSMUSG00000062232:mmu_circ_0007116
Biological Process	GO:1900376	regulation of secondary metabolite biosynthetic process	1	32	0.0287171	0.141458	ENSMUSG00000062232:mmu_circ_0007116
Cellular Component	GO:0043194	axon initial segment	1	32	0.0287171	0.141458	ENSMUSG00000011751:mmu_circ_0009563
Cellular Component	GO:0048471	perinuclear region of cytoplasm	4	1283	0.0282177	0.141458	ENSMUSG00000005312:mmu_circ_0002026,ENSMUSG00000062232:mmu_circ_0007116,ENSMUSG00000022607:mmu_circ_0003052,ENSMUSG00000096054:mmu_circ_0000295
Biological Process	GO:0044700	single organism signaling	15	10368	0.0289093	0.142029	ENSMUSG00000020124:mmu_circ_0000108,ENSMUSG00000060681:mmu_circ_0011722,ENSMUSG00000062232:mmu_circ_0007116,ENSMUSG00000021027:mmu_circ_0001551,ENSMUSG00000028995:mmu_circ_0008326,ENSMUSG00000057738:mmu_circ_0006217,ENSMUSG00000032340:mmu_circ_0011161,ENSMUSG00000005312:mmu_circ_0002026,ENSMUSG00000011751:mmu_circ_0009563,ENSMUSG00000024002:mmu_circ_0003749,ENSMUSG00000049044:mmu_circ_0006568,ENS…
Biological Process	GO:0009414	response to water deprivation	1	33	0.0296015	0.143536	ENSMUSG00000019796:mmu_circ_0000386
Biological Process	GO:0016578	histone deubiquitination	1	33	0.0296015	0.143536	ENSMUSG00000020124:mmu_circ_0000108
Biological Process	GO:0023052	signaling	15	10388	0.0293986	0.143536	ENSMUSG00000060681:mmu_circ_0011722,ENSMUSG00000020124:mmu_circ_0000108,ENSMUSG00000021027:mmu_circ_0001551,ENSMUSG00000062232:mmu_circ_0007116,ENSMUSG00000028995:mmu_circ_0008326,ENSMUSG00000057738:mmu_circ_0006217,ENSMUSG00000024002:mmu_circ_0003749,ENSMUSG00000032340:mmu_circ_0011161,ENSMUSG00000005312:mmu_circ_0002026,ENSMUSG00000011751:mmu_circ_0009563,ENSMUSG00000049044:mmu_circ_0006568,ENS…
Biological Process	GO:0055083	monovalent inorganic anion homeostasis	1	33	0.0296015	0.143536	ENSMUSG00000022607:mmu_circ_0003052
Biological Process	GO:0098739	import across plasma membrane	1	33	0.0296015	0.143536	ENSMUSG00000060681:mmu_circ_0011722
Biological Process	GO:0010971	positive regulation of G2/M transition of mitotic cell cycle	1	34	0.0304851	0.144069	ENSMUSG00000024002:mmu_circ_0003749
Biological Process	GO:0016310	phosphorylation	8	4173	0.0303043	0.144069	ENSMUSG00000028995:mmu_circ_0008326,ENSMUSG00000062232:mmu_circ_0007116,ENSMUSG00000020124:mmu_circ_0000108,ENSMUSG00000022454:mmu_circ_0003201,ENSMUSG00000022607:mmu_circ_0003052,ENSMUSG00000057738:mmu_circ_0006217,ENSMUSG00000024002:mmu_circ_0003749,ENSMUSG00000011751:mmu_circ_0009563
Biological Process	GO:0021533	cell differentiation in hindbrain	1	34	0.0304851	0.144069	ENSMUSG00000021557:mmu_circ_0002057
Biological Process	GO:0034329	cell junction assembly	2	300	0.0304128	0.144069	ENSMUSG00000022607:mmu_circ_0003052,ENSMUSG00000062232:mmu_circ_0007116
Biological Process	GO:0046621	negative regulation of organ growth	1	34	0.0304851	0.144069	ENSMUSG00000022607:mmu_circ_0003052
Biological Process	GO:0060627	regulation of vesicle-mediated transport	3	748	0.0301256	0.144069	ENSMUSG00000022607:mmu_circ_0003052,ENSMUSG00000096054:mmu_circ_0000295,ENSMUSG00000049044:mmu_circ_0006568
Biological Process	GO:0072595	maintenance of protein localization in organelle	1	34	0.0304851	0.144069	ENSMUSG00000096054:mmu_circ_0000295
Biological Process	GO:0097484	dendrite extension	1	34	0.0304851	0.144069	ENSMUSG00000060681:mmu_circ_0011722
Cellular Component	GO:0044306	neuron projection terminus	2	300	0.0304128	0.144069	ENSMUSG00000060681:mmu_circ_0011722,ENSMUSG00000049044:mmu_circ_0006568
Molecular Function	GO:0015298	solute:cation antiporter activity	1	34	0.0304851	0.144069	ENSMUSG00000060681:mmu_circ_0011722
Biological Process	GO:0016570	histone modification	3	760	0.0313705	0.146396	ENSMUSG00000020124:mmu_circ_0000108,ENSMUSG00000024002:mmu_circ_0003749,ENSMUSG00000014074:mmu_circ_0003381
Biological Process	GO:0021697	cerebellar cortex formation	1	35	0.0313679	0.146396	ENSMUSG00000021557:mmu_circ_0002057
Biological Process	GO:1901020	negative regulation of calcium ion transmembrane transporter activity	1	35	0.0313679	0.146396	ENSMUSG00000005312:mmu_circ_0002026
Biological Process	GO:1903364	positive regulation of cellular protein catabolic process	2	304	0.0311606	0.146396	ENSMUSG00000005312:mmu_circ_0002026,ENSMUSG00000022607:mmu_circ_0003052
Molecular Function	GO:0031690	adrenergic receptor binding	1	35	0.0313679	0.146396	ENSMUSG00000062232:mmu_circ_0007116
Biological Process	GO:0060322	head development	4	1329	0.0315596	0.14691	ENSMUSG00000049044:mmu_circ_0006568,ENSMUSG00000062232:mmu_circ_0007116,ENSMUSG00000021557:mmu_circ_0002057,ENSMUSG00000096054:mmu_circ_0000295
Biological Process	GO:0010390	histone monoubiquitination	1	36	0.03225	0.147542	ENSMUSG00000014074:mmu_circ_0003381
Biological Process	GO:0030335	positive regulation of cell migration	3	765	0.0318971	0.147542	ENSMUSG00000049044:mmu_circ_0006568,ENSMUSG00000062232:mmu_circ_0007116,ENSMUSG00000022607:mmu_circ_0003052
Biological Process	GO:0043276	anoikis	1	36	0.03225	0.147542	ENSMUSG00000022607:mmu_circ_0003052
Biological Process	GO:0044699	single-organism process	27	23758	0.0321661	0.147542	ENSMUSG00000021557:mmu_circ_0002057,ENSMUSG00000028788:mmu_circ_0007432,ENSMUSG00000041718:mmu_circ_0011571,ENSMUSG00000014074:mmu_circ_0003381,ENSMUSG00000057738:mmu_circ_0006217,ENSMUSG00000038024:mmu_circ_0007834,ENSMUSG00000027748:mmu_circ_0007002,ENSMUSG00000024002:mmu_circ_0003749,ENSMUSG00000029207:mmu_circ_0008532,ENSMUSG00000029207:mmu_circ_0008533,ENSMUSG00000028995:mmu_circ_0008326,ENS…
Biological Process	GO:0048011	neurotrophin TRK receptor signaling pathway	1	36	0.03225	0.147542	ENSMUSG00000060681:mmu_circ_0011722
Biological Process	GO:0060251	regulation of glial cell proliferation	1	36	0.03225	0.147542	ENSMUSG00000022607:mmu_circ_0003052
Cellular Component	GO:0033268	node of Ranvier	1	36	0.03225	0.147542	ENSMUSG00000011751:mmu_circ_0009563
Biological Process	GO:0040012	regulation of locomotion	4	1340	0.0323924	0.14783	ENSMUSG00000022607:mmu_circ_0003052,ENSMUSG00000049044:mmu_circ_0006568,ENSMUSG00000062232:mmu_circ_0007116,ENSMUSG00000032340:mmu_circ_0011161
Biological Process	GO:0007154	cell communication	15	10531	0.0330879	0.149011	ENSMUSG00000020124:mmu_circ_0000108,ENSMUSG00000060681:mmu_circ_0011722,ENSMUSG00000021027:mmu_circ_0001551,ENSMUSG00000062232:mmu_circ_0007116,ENSMUSG00000028995:mmu_circ_0008326,ENSMUSG00000005312:mmu_circ_0002026,ENSMUSG00000057738:mmu_circ_0006217,ENSMUSG00000032340:mmu_circ_0011161,ENSMUSG00000011751:mmu_circ_0009563,ENSMUSG00000024002:mmu_circ_0003749,ENSMUSG00000049044:mmu_circ_0006568,ENS…
Biological Process	GO:0018200	peptidyl-glutamic acid modification	1	37	0.0331313	0.149011	ENSMUSG00000021557:mmu_circ_0002057
Biological Process	GO:0051924	regulation of calcium ion transport	2	313	0.0328698	0.149011	ENSMUSG00000005312:mmu_circ_0002026,ENSMUSG00000027748:mmu_circ_0007002
Biological Process	GO:0071378	cellular response to growth hormone stimulus	1	37	0.0331313	0.149011	ENSMUSG00000022607:mmu_circ_0003052
Cellular Component	GO:0030904	retromer complex	1	37	0.0331313	0.149011	ENSMUSG00000038024:mmu_circ_0007834
Molecular Function	GO:0017091	AU-rich element binding	1	37	0.0331313	0.149011	ENSMUSG00000003410:mmu_circ_0010965
Biological Process	GO:0006814	sodium ion transport	2	315	0.0332546	0.149205	ENSMUSG00000060681:mmu_circ_0011722,ENSMUSG00000011751:mmu_circ_0009563
Biological Process	GO:0034122	negative regulation of toll-like receptor signaling pathway	1	38	0.0340118	0.151145	ENSMUSG00000005312:mmu_circ_0002026
Cellular Component	GO:0005640	nuclear outer membrane	1	38	0.0340118	0.151145	ENSMUSG00000096054:mmu_circ_0000295
Cellular Component	GO:0005665	DNA-directed RNA polymerase II, core complex	1	38	0.0340118	0.151145	ENSMUSG00000024002:mmu_circ_0003749
Molecular Function	GO:0001540	amyloid-beta binding	1	38	0.0340118	0.151145	ENSMUSG00000029207:mmu_circ_0008532,ENSMUSG00000029207:mmu_circ_0008533
Biological Process	GO:0051128	regulation of cellular component organization	8	4274	0.034364	0.152347	ENSMUSG00000096054:mmu_circ_0000295,ENSMUSG00000029207:mmu_circ_0008532,ENSMUSG00000029207:mmu_circ_0008533,ENSMUSG00000062232:mmu_circ_0007116,ENSMUSG00000022607:mmu_circ_0003052,ENSMUSG00000032340:mmu_circ_0011161,ENSMUSG00000057738:mmu_circ_0006217,ENSMUSG00000005312:mmu_circ_0002026,ENSMUSG00000049044:mmu_circ_0006568
Biological Process	GO:0051270	regulation of cellular component movement	4	1368	0.0345709	0.152779	ENSMUSG00000022607:mmu_circ_0003052,ENSMUSG00000032340:mmu_circ_0011161,ENSMUSG00000049044:mmu_circ_0006568,ENSMUSG00000062232:mmu_circ_0007116
Cellular Component	GO:0005622	intracellular	28	25145	0.0346256	0.152779	ENSMUSG00000021557:mmu_circ_0002057,ENSMUSG00000028788:mmu_circ_0007432,ENSMUSG00000041718:mmu_circ_0011571,ENSMUSG00000014074:mmu_circ_0003381,ENSMUSG00000038024:mmu_circ_0007834,ENSMUSG00000057738:mmu_circ_0006217,ENSMUSG00000024002:mmu_circ_0003749,ENSMUSG00000027748:mmu_circ_0007002,ENSMUSG00000029207:mmu_circ_0008532,ENSMUSG00000029207:mmu_circ_0008533,ENSMUSG00000028995:mmu_circ_0008326,ENS…
Biological Process	GO:0071310	cellular response to organic substance	8	4290	0.0350404	0.154244	ENSMUSG00000022607:mmu_circ_0003052,ENSMUSG00000028788:mmu_circ_0007432,ENSMUSG00000049044:mmu_circ_0006568,ENSMUSG00000038024:mmu_circ_0007834,ENSMUSG00000032340:mmu_circ_0011161,ENSMUSG00000062232:mmu_circ_0007116,ENSMUSG00000020124:mmu_circ_0000108,ENSMUSG00000060681:mmu_circ_0011722
Biological Process	GO:0000377	RNA splicing, via transesterification reactions with bulged adenosine as nucleophile	3	799	0.0356027	0.154781	ENSMUSG00000024188:mmu_circ_0003708,ENSMUSG00000029227:mmu_circ_0008585,ENSMUSG00000002455:mmu_circ_0006134
Biological Process	GO:0000398	mRNA splicing, via spliceosome	3	799	0.0356027	0.154781	ENSMUSG00000024188:mmu_circ_0003708,ENSMUSG00000029227:mmu_circ_0008585,ENSMUSG00000002455:mmu_circ_0006134
Biological Process	GO:0009719	response to endogenous stimulus	6	2748	0.0354654	0.154781	ENSMUSG00000022607:mmu_circ_0003052,ENSMUSG00000062232:mmu_circ_0007116,ENSMUSG00000049044:mmu_circ_0006568,ENSMUSG00000020124:mmu_circ_0000108,ENSMUSG00000032340:mmu_circ_0011161,ENSMUSG00000038024:mmu_circ_0007834
Biological Process	GO:0033036	macromolecule localization	10	5989	0.0357014	0.154781	ENSMUSG00000049044:mmu_circ_0006568,ENSMUSG00000014074:mmu_circ_0003381,ENSMUSG00000011751:mmu_circ_0009563,ENSMUSG00000032340:mmu_circ_0011161,ENSMUSG00000038024:mmu_circ_0007834,ENSMUSG00000062232:mmu_circ_0007116,ENSMUSG00000028995:mmu_circ_0008326,ENSMUSG00000002455:mmu_circ_0006134,ENSMUSG00000096054:mmu_circ_0000295,ENSMUSG00000029227:mmu_circ_0008585
Biological Process	GO:0042133	neurotransmitter metabolic process	1	40	0.0357704	0.154781	ENSMUSG00000021557:mmu_circ_0002057
Biological Process	GO:1905898	positive regulation of response to endoplasmic reticulum stress	1	40	0.0357704	0.154781	ENSMUSG00000005312:mmu_circ_0002026
Biological Process	GO:2000147	positive regulation of cell motility	3	801	0.0358274	0.154781	ENSMUSG00000049044:mmu_circ_0006568,ENSMUSG00000062232:mmu_circ_0007116,ENSMUSG00000022607:mmu_circ_0003052
Molecular Function	GO:0000993	RNA polymerase II core binding	1	40	0.0357704	0.154781	ENSMUSG00000024002:mmu_circ_0003749
Biological Process	GO:1903322	positive regulation of protein modification by small protein conjugation or removal	2	329	0.0359977	0.155157	ENSMUSG00000022607:mmu_circ_0003052,ENSMUSG00000005312:mmu_circ_0002026
Biological Process	GO:0000375	RNA splicing, via transesterification reactions	3	804	0.0361658	0.155443	ENSMUSG00000002455:mmu_circ_0006134,ENSMUSG00000029227:mmu_circ_0008585,ENSMUSG00000024188:mmu_circ_0003708
Biological Process	GO:0006351	transcription, DNA-templated	10	6010	0.0364766	0.155443	ENSMUSG00000029227:mmu_circ_0008585,ENSMUSG00000002455:mmu_circ_0006134,ENSMUSG00000029207:mmu_circ_0008532,ENSMUSG00000029207:mmu_circ_0008533,ENSMUSG00000020124:mmu_circ_0000108,ENSMUSG00000059474:mmu_circ_0001118,ENSMUSG00000021027:mmu_circ_0001551,ENSMUSG00000000282:mmu_circ_0000986,ENSMUSG00000024002:mmu_circ_0003749,ENSMUSG00000032340:mmu_circ_0011161,ENSMUSG00000014074:mmu_circ_0003381
Biological Process	GO:0006379	mRNA cleavage	1	41	0.0366486	0.155443	ENSMUSG00000029227:mmu_circ_0008585
Biological Process	GO:0021952	central nervous system projection neuron axonogenesis	1	41	0.0366486	0.155443	ENSMUSG00000011751:mmu_circ_0009563
Biological Process	GO:0043949	regulation of cAMP-mediated signaling	1	41	0.0366486	0.155443	ENSMUSG00000062232:mmu_circ_0007116
Biological Process	GO:0097352	autophagosome maturation	1	41	0.0366486	0.155443	ENSMUSG00000005312:mmu_circ_0002026
Molecular Function	GO:0042169	SH2 domain binding	1	41	0.0366486	0.155443	ENSMUSG00000022607:mmu_circ_0003052
Biological Process	GO:0019438	aromatic compound biosynthetic process	11	6911	0.0370947	0.156467	ENSMUSG00000002455:mmu_circ_0006134,ENSMUSG00000029227:mmu_circ_0008585,ENSMUSG00000029207:mmu_circ_0008532,ENSMUSG00000029207:mmu_circ_0008533,ENSMUSG00000020124:mmu_circ_0000108,ENSMUSG00000062232:mmu_circ_0007116,ENSMUSG00000021027:mmu_circ_0001551,ENSMUSG00000059474:mmu_circ_0001118,ENSMUSG00000000282:mmu_circ_0000986,ENSMUSG00000024002:mmu_circ_0003749,ENSMUSG00000032340:mmu_circ_0011161,ENS…
Biological Process	GO:0019932	second-messenger-mediated signaling	2	335	0.0371995	0.156467	ENSMUSG00000049044:mmu_circ_0006568,ENSMUSG00000062232:mmu_circ_0007116
Biological Process	GO:0097659	nucleic acid-templated transcription	10	6030	0.0372261	0.156467	ENSMUSG00000014074:mmu_circ_0003381,ENSMUSG00000024002:mmu_circ_0003749,ENSMUSG00000032340:mmu_circ_0011161,ENSMUSG00000000282:mmu_circ_0000986,ENSMUSG00000021027:mmu_circ_0001551,ENSMUSG00000059474:mmu_circ_0001118,ENSMUSG00000020124:mmu_circ_0000108,ENSMUSG00000029207:mmu_circ_0008532,ENSMUSG00000029207:mmu_circ_0008533,ENSMUSG00000002455:mmu_circ_0006134,ENSMUSG00000029227:mmu_circ_0008585
Cellular Component	GO:0005770	late endosome	2	334	0.0369981	0.156467	ENSMUSG00000060681:mmu_circ_0011722,ENSMUSG00000062232:mmu_circ_0007116
Biological Process	GO:0043687	post-translational protein modification	1	42	0.037526	0.157019	ENSMUSG00000021557:mmu_circ_0002057
Biological Process	GO:1903170	negative regulation of calcium ion transmembrane transport	1	42	0.037526	0.157019	ENSMUSG00000005312:mmu_circ_0002026
Biological Process	GO:0032774	RNA biosynthetic process	10	6043	0.0377192	0.157474	ENSMUSG00000014074:mmu_circ_0003381,ENSMUSG00000024002:mmu_circ_0003749,ENSMUSG00000032340:mmu_circ_0011161,ENSMUSG00000000282:mmu_circ_0000986,ENSMUSG00000059474:mmu_circ_0001118,ENSMUSG00000021027:mmu_circ_0001551,ENSMUSG00000020124:mmu_circ_0000108,ENSMUSG00000029207:mmu_circ_0008532,ENSMUSG00000029207:mmu_circ_0008533,ENSMUSG00000002455:mmu_circ_0006134,ENSMUSG00000029227:mmu_circ_0008585
Biological Process	GO:0016049	cell growth	3	823	0.038348	0.157915	ENSMUSG00000060681:mmu_circ_0011722,ENSMUSG00000022607:mmu_circ_0003052,ENSMUSG00000029207:mmu_circ_0008532,ENSMUSG00000029207:mmu_circ_0008533
Biological Process	GO:0021680	cerebellar Purkinje cell layer development	1	43	0.0384026	0.157915	ENSMUSG00000021557:mmu_circ_0002057
Biological Process	GO:0042438	melanin biosynthetic process	1	43	0.0384026	0.157915	ENSMUSG00000062232:mmu_circ_0007116
Biological Process	GO:0048679	regulation of axon regeneration	1	43	0.0384026	0.157915	ENSMUSG00000032340:mmu_circ_0011161
Biological Process	GO:0061024	membrane organization	4	1415	0.0384186	0.157915	ENSMUSG00000028995:mmu_circ_0008326,ENSMUSG00000062232:mmu_circ_0007116,ENSMUSG00000038024:mmu_circ_0007834,ENSMUSG00000011751:mmu_circ_0009563
Biological Process	GO:0071875	adrenergic receptor signaling pathway	1	43	0.0384026	0.157915	ENSMUSG00000062232:mmu_circ_0007116
Biological Process	GO:0097576	vacuole fusion	1	43	0.0384026	0.157915	ENSMUSG00000005312:mmu_circ_0002026
Biological Process	GO:0006464	cellular protein modification process	11	6957	0.038746	0.158539	ENSMUSG00000062232:mmu_circ_0007116,ENSMUSG00000020124:mmu_circ_0000108,ENSMUSG00000029207:mmu_circ_0008532,ENSMUSG00000029207:mmu_circ_0008533,ENSMUSG00000014074:mmu_circ_0003381,ENSMUSG00000011751:mmu_circ_0009563,ENSMUSG00000057738:mmu_circ_0006217,ENSMUSG00000005312:mmu_circ_0002026,ENSMUSG00000024002:mmu_circ_0003749,ENSMUSG00000021557:mmu_circ_0002057,ENSMUSG00000028788:mmu_circ_0007432,ENS…
Biological Process	GO:0036211	protein modification process	11	6957	0.038746	0.158539	ENSMUSG00000057738:mmu_circ_0006217,ENSMUSG00000005312:mmu_circ_0002026,ENSMUSG00000024002:mmu_circ_0003749,ENSMUSG00000011751:mmu_circ_0009563,ENSMUSG00000014074:mmu_circ_0003381,ENSMUSG00000028788:mmu_circ_0007432,ENSMUSG00000022607:mmu_circ_0003052,ENSMUSG00000021557:mmu_circ_0002057,ENSMUSG00000020124:mmu_circ_0000108,ENSMUSG00000062232:mmu_circ_0007116,ENSMUSG00000029207:mmu_circ_0008532,ENS…
Biological Process	GO:0043542	endothelial cell migration	2	343	0.0388258	0.158539	ENSMUSG00000022607:mmu_circ_0003052,ENSMUSG00000028788:mmu_circ_0007432
Biological Process	GO:1902175	regulation of oxidative stress-induced intrinsic apoptotic signaling pathway	1	44	0.0392784	0.158647	ENSMUSG00000005312:mmu_circ_0002026
Cellular Component	GO:0016235	aggresome	1	44	0.0392784	0.158647	ENSMUSG00000005312:mmu_circ_0002026
Cellular Component	GO:0045202	synapse	4	1423	0.0390975	0.158647	ENSMUSG00000062232:mmu_circ_0007116,ENSMUSG00000049044:mmu_circ_0006568,ENSMUSG00000060681:mmu_circ_0011722,ENSMUSG00000096054:mmu_circ_0000295
Molecular Function	GO:0035035	histone acetyltransferase binding	1	44	0.0392784	0.158647	ENSMUSG00000029207:mmu_circ_0008532,ENSMUSG00000029207:mmu_circ_0008533
Molecular Function	GO:0050699	WW domain binding	1	44	0.0392784	0.158647	ENSMUSG00000062232:mmu_circ_0007116
Biological Process	GO:0030033	microvillus assembly	1	45	0.0401535	0.161481	ENSMUSG00000062232:mmu_circ_0007116
Cellular Component	GO:0060076	excitatory synapse	1	45	0.0401535	0.161481	ENSMUSG00000049044:mmu_circ_0006568
Biological Process	GO:0040017	positive regulation of locomotion	3	840	0.0403571	0.16195	ENSMUSG00000062232:mmu_circ_0007116,ENSMUSG00000049044:mmu_circ_0006568,ENSMUSG00000022607:mmu_circ_0003052
Biological Process	GO:0046777	protein autophosphorylation	2	351	0.0404792	0.162091	ENSMUSG00000022607:mmu_circ_0003052,ENSMUSG00000024002:mmu_circ_0003749
Biological Process	GO:0006582	melanin metabolic process	1	46	0.0410278	0.162195	ENSMUSG00000062232:mmu_circ_0007116
Biological Process	GO:0009415	response to water	1	46	0.0410278	0.162195	ENSMUSG00000019796:mmu_circ_0000386
Biological Process	GO:0030513	positive regulation of BMP signaling pathway	1	46	0.0410278	0.162195	ENSMUSG00000032340:mmu_circ_0011161
Biological Process	GO:0035924	cellular response to vascular endothelial growth factor stimulus	1	46	0.0410278	0.162195	ENSMUSG00000028788:mmu_circ_0007432
Biological Process	GO:0051272	positive regulation of cellular component movement	3	843	0.0407172	0.162195	ENSMUSG00000022607:mmu_circ_0003052,ENSMUSG00000062232:mmu_circ_0007116,ENSMUSG00000049044:mmu_circ_0006568
Biological Process	GO:0070207	protein homotrimerization	1	46	0.0410278	0.162195	ENSMUSG00000022454:mmu_circ_0003201
Biological Process	GO:0032786	positive regulation of DNA-templated transcription, elongation	1	47	0.0419013	0.162882	ENSMUSG00000024002:mmu_circ_0003749
Biological Process	GO:0043114	regulation of vascular permeability	1	47	0.0419013	0.162882	ENSMUSG00000028788:mmu_circ_0007432
Biological Process	GO:0051642	centrosome localization	1	47	0.0419013	0.162882	ENSMUSG00000096054:mmu_circ_0000295
Biological Process	GO:0070570	regulation of neuron projection regeneration	1	47	0.0419013	0.162882	ENSMUSG00000032340:mmu_circ_0011161
Biological Process	GO:0070588	calcium ion transmembrane transport	2	355	0.0413158	0.162882	ENSMUSG00000005312:mmu_circ_0002026,ENSMUSG00000027748:mmu_circ_0007002
Biological Process	GO:0070887	cellular response to chemical stimulus	9	5272	0.0414983	0.162882	ENSMUSG00000049044:mmu_circ_0006568,ENSMUSG00000032340:mmu_circ_0011161,ENSMUSG00000038024:mmu_circ_0007834,ENSMUSG00000005312:mmu_circ_0002026,ENSMUSG00000028788:mmu_circ_0007432,ENSMUSG00000022607:mmu_circ_0003052,ENSMUSG00000062232:mmu_circ_0007116,ENSMUSG00000060681:mmu_circ_0011722,ENSMUSG00000020124:mmu_circ_0000108
Biological Process	GO:2001258	negative regulation of cation channel activity	1	47	0.0419013	0.162882	ENSMUSG00000005312:mmu_circ_0002026
Cellular Component	GO:0005911	cell-cell junction	4	1451	0.0415284	0.162882	ENSMUSG00000062232:mmu_circ_0007116,ENSMUSG00000027748:mmu_circ_0007002,ENSMUSG00000057738:mmu_circ_0006217,ENSMUSG00000022607:mmu_circ_0003052
Biological Process	GO:0001832	blastocyst growth	1	48	0.0427741	0.164897	ENSMUSG00000024002:mmu_circ_0003749
Biological Process	GO:0007264	small GTPase mediated signal transduction	3	859	0.0426656	0.164897	ENSMUSG00000021027:mmu_circ_0001551,ENSMUSG00000062232:mmu_circ_0007116,ENSMUSG00000049044:mmu_circ_0006568
Biological Process	GO:1903523	negative regulation of blood circulation	1	48	0.0427741	0.164897	ENSMUSG00000011751:mmu_circ_0009563
Biological Process	GO:2000171	negative regulation of dendrite development	1	48	0.0427741	0.164897	ENSMUSG00000062232:mmu_circ_0007116
Biological Process	GO:0061842	microtubule organizing center localization	1	49	0.0436461	0.167911	ENSMUSG00000096054:mmu_circ_0000295
Biological Process	GO:0034330	cell junction organization	2	367	0.043865	0.168406	ENSMUSG00000022607:mmu_circ_0003052,ENSMUSG00000062232:mmu_circ_0007116
Biological Process	GO:0006325	chromatin organization	4	1484	0.0445034	0.168544	ENSMUSG00000020124:mmu_circ_0000108,ENSMUSG00000024002:mmu_circ_0003749,ENSMUSG00000014074:mmu_circ_0003381,ENSMUSG00000059474:mmu_circ_0001118
Biological Process	GO:0016192	vesicle-mediated transport	5	2163	0.0442729	0.168544	ENSMUSG00000096054:mmu_circ_0000295,ENSMUSG00000019796:mmu_circ_0000386,ENSMUSG00000022607:mmu_circ_0003052,ENSMUSG00000049044:mmu_circ_0006568,ENSMUSG00000057738:mmu_circ_0006217
Biological Process	GO:1901362	organic cyclic compound biosynthetic process	11	7100	0.0442224	0.168544	ENSMUSG00000020124:mmu_circ_0000108,ENSMUSG00000062232:mmu_circ_0007116,ENSMUSG00000021027:mmu_circ_0001551,ENSMUSG00000059474:mmu_circ_0001118,ENSMUSG00000029227:mmu_circ_0008585,ENSMUSG00000002455:mmu_circ_0006134,ENSMUSG00000029207:mmu_circ_0008532,ENSMUSG00000029207:mmu_circ_0008533,ENSMUSG00000024002:mmu_circ_0003749,ENSMUSG00000032340:mmu_circ_0011161,ENSMUSG00000014074:mmu_circ_0003381,ENS…
Cellular Component	GO:0031410	cytoplasmic vesicle	6	2900	0.0443885	0.168544	ENSMUSG00000028788:mmu_circ_0007432,ENSMUSG00000022607:mmu_circ_0003052,ENSMUSG00000062232:mmu_circ_0007116,ENSMUSG00000060681:mmu_circ_0011722,ENSMUSG00000005312:mmu_circ_0002026,ENSMUSG00000038024:mmu_circ_0007834
Cellular Component	GO:0043197	dendritic spine	2	370	0.0445114	0.168544	ENSMUSG00000049044:mmu_circ_0006568,ENSMUSG00000096054:mmu_circ_0000295
Molecular Function	GO:0045296	cadherin binding	3	874	0.0445347	0.168544	ENSMUSG00000057738:mmu_circ_0006217,ENSMUSG00000032340:mmu_circ_0011161,ENSMUSG00000027748:mmu_circ_0007002
Molecular Function	GO:0050681	androgen receptor binding	1	50	0.0445173	0.168544	ENSMUSG00000002455:mmu_circ_0006134
Biological Process	GO:0045926	negative regulation of growth	2	371	0.0447277	0.168812	ENSMUSG00000029207:mmu_circ_0008532,ENSMUSG00000029207:mmu_circ_0008533,ENSMUSG00000022607:mmu_circ_0003052
Biological Process	GO:0071417	cellular response to organonitrogen compound	3	876	0.044787	0.168812	ENSMUSG00000022607:mmu_circ_0003052,ENSMUSG00000062232:mmu_circ_0007116,ENSMUSG00000038024:mmu_circ_0007834
Biological Process	GO:0040018	positive regulation of multicellular organism growth	1	51	0.0453877	0.169703	ENSMUSG00000011751:mmu_circ_0009563
Biological Process	GO:0044550	secondary metabolite biosynthetic process	1	51	0.0453877	0.169703	ENSMUSG00000062232:mmu_circ_0007116
Biological Process	GO:2000785	regulation of autophagosome assembly	1	51	0.0453877	0.169703	ENSMUSG00000005312:mmu_circ_0002026
Molecular Function	GO:0004180	carboxypeptidase activity	1	51	0.0453877	0.169703	ENSMUSG00000021557:mmu_circ_0002057
Biological Process	GO:0021772	olfactory bulb development	1	52	0.0462574	0.171919	ENSMUSG00000021557:mmu_circ_0002057
Biological Process	GO:0032528	microvillus organization	1	52	0.0462574	0.171919	ENSMUSG00000062232:mmu_circ_0007116
Molecular Function	GO:0043175	RNA polymerase core enzyme binding	1	52	0.0462574	0.171919	ENSMUSG00000024002:mmu_circ_0003749
Biological Process	GO:0019725	cellular homeostasis	4	1507	0.0466473	0.173023	ENSMUSG00000022454:mmu_circ_0003201,ENSMUSG00000022607:mmu_circ_0003052,ENSMUSG00000060681:mmu_circ_0011722,ENSMUSG00000027748:mmu_circ_0007002
Biological Process	GO:0021591	ventricular system development	1	53	0.0471263	0.173075	ENSMUSG00000062232:mmu_circ_0007116
Biological Process	GO:0030163	protein catabolic process	4	1510	0.0469313	0.173075	ENSMUSG00000022607:mmu_circ_0003052,ENSMUSG00000014074:mmu_circ_0003381,ENSMUSG00000020124:mmu_circ_0000108,ENSMUSG00000005312:mmu_circ_0002026
Biological Process	GO:0051641	cellular localization	9	5393	0.0470544	0.173075	ENSMUSG00000028995:mmu_circ_0008326,ENSMUSG00000029227:mmu_circ_0008585,ENSMUSG00000096054:mmu_circ_0000295,ENSMUSG00000062232:mmu_circ_0007116,ENSMUSG00000022607:mmu_circ_0003052,ENSMUSG00000011751:mmu_circ_0009563,ENSMUSG00000038024:mmu_circ_0007834,ENSMUSG00000057738:mmu_circ_0006217,ENSMUSG00000014074:mmu_circ_0003381
Cellular Component	GO:0071004	U2-type prespliceosome	1	53	0.0471263	0.173075	ENSMUSG00000024188:mmu_circ_0003708
Molecular Function	GO:0008234	cysteine-type peptidase activity	2	381	0.0469119	0.173075	ENSMUSG00000020124:mmu_circ_0000108,ENSMUSG00000041718:mmu_circ_0011571
Biological Process	GO:0030100	regulation of endocytosis	2	383	0.0473535	0.173567	ENSMUSG00000096054:mmu_circ_0000295,ENSMUSG00000022607:mmu_circ_0003052
Biological Process	GO:0021988	olfactory lobe development	1	54	0.0479945	0.173863	ENSMUSG00000021557:mmu_circ_0002057
Biological Process	GO:0035902	response to immobilization stress	1	54	0.0479945	0.173863	ENSMUSG00000019796:mmu_circ_0000386
Biological Process	GO:0043455	regulation of secondary metabolic process	1	54	0.0479945	0.173863	ENSMUSG00000062232:mmu_circ_0007116
Cellular Component	GO:0035861	site of double-strand break	1	54	0.0479945	0.173863	ENSMUSG00000014074:mmu_circ_0003381
Cellular Component	GO:0090734	site of DNA damage	1	54	0.0479945	0.173863	ENSMUSG00000014074:mmu_circ_0003381
Cellular Component	GO:1990391	DNA repair complex	1	54	0.0479945	0.173863	ENSMUSG00000014074:mmu_circ_0003381
Biological Process	GO:0006357	regulation of transcription from RNA polymerase II promoter	6	2966	0.0486753	0.175139	ENSMUSG00000014074:mmu_circ_0003381,ENSMUSG00000020124:mmu_circ_0000108,ENSMUSG00000024002:mmu_circ_0003749,ENSMUSG00000032340:mmu_circ_0011161,ENSMUSG00000000282:mmu_circ_0000986,ENSMUSG00000002455:mmu_circ_0006134
Biological Process	GO:0021696	cerebellar cortex morphogenesis	1	55	0.0488618	0.175139	ENSMUSG00000021557:mmu_circ_0002057
Biological Process	GO:0045843	negative regulation of striated muscle tissue development	1	55	0.0488618	0.175139	ENSMUSG00000024188:mmu_circ_0003708
Biological Process	GO:0045927	positive regulation of growth	2	390	0.048911	0.175139	ENSMUSG00000011751:mmu_circ_0009563,ENSMUSG00000022607:mmu_circ_0003052
Cellular Component	GO:0005682	U5 snRNP	1	55	0.0488618	0.175139	ENSMUSG00000002455:mmu_circ_0006134
Cellular Component	GO:0055038	recycling endosome membrane	1	55	0.0488618	0.175139	ENSMUSG00000060681:mmu_circ_0011722
Biological Process	GO:0009628	response to abiotic stimulus	5	2228	0.0492382	0.175972	ENSMUSG00000014074:mmu_circ_0003381,ENSMUSG00000005312:mmu_circ_0002026,ENSMUSG00000022607:mmu_circ_0003052,ENSMUSG00000019796:mmu_circ_0000386,ENSMUSG00000096054:mmu_circ_0000295
Biological Process	GO:2000026	regulation of multicellular organismal development	6	2989	0.050229	0.17891	ENSMUSG00000032340:mmu_circ_0011161,ENSMUSG00000062232:mmu_circ_0007116,ENSMUSG00000049044:mmu_circ_0006568,ENSMUSG00000096054:mmu_circ_0000295,ENSMUSG00000024188:mmu_circ_0003708,ENSMUSG00000022607:mmu_circ_0003052
Molecular Function	GO:0003682	chromatin binding	3	918	0.0502523	0.17891	ENSMUSG00000000282:mmu_circ_0000986,ENSMUSG00000024002:mmu_circ_0003749,ENSMUSG00000014074:mmu_circ_0003381
Biological Process	GO:1902751	positive regulation of cell cycle G2/M phase transition	1	57	0.0505943	0.1791	ENSMUSG00000024002:mmu_circ_0003749
Cellular Component	GO:0019908	nuclear cyclin-dependent protein kinase holoenzyme complex	1	57	0.0505943	0.1791	ENSMUSG00000024002:mmu_circ_0003749
Molecular Function	GO:0004715	non-membrane spanning protein tyrosine kinase activity	1	57	0.0505943	0.1791	ENSMUSG00000022607:mmu_circ_0003052
Biological Process	GO:0006508	proteolysis	6	2997	0.0507767	0.179405	ENSMUSG00000005312:mmu_circ_0002026,ENSMUSG00000020124:mmu_circ_0000108,ENSMUSG00000014074:mmu_circ_0003381,ENSMUSG00000022607:mmu_circ_0003052,ENSMUSG00000041718:mmu_circ_0011571,ENSMUSG00000021557:mmu_circ_0002057
Biological Process	GO:0021884	forebrain neuron development	1	58	0.0514593	0.180447	ENSMUSG00000062232:mmu_circ_0007116
Biological Process	GO:0048635	negative regulation of muscle organ development	1	58	0.0514593	0.180447	ENSMUSG00000024188:mmu_circ_0003708
Biological Process	GO:2000108	positive regulation of leukocyte apoptotic process	1	58	0.0514593	0.180447	ENSMUSG00000062232:mmu_circ_0007116
Cellular Component	GO:0031941	filamentous actin	1	58	0.0514593	0.180447	ENSMUSG00000042331:mmu_circ_0000876
Biological Process	GO:0008104	protein localization	9	5486	0.051661	0.180814	ENSMUSG00000032340:mmu_circ_0011161,ENSMUSG00000011751:mmu_circ_0009563,ENSMUSG00000038024:mmu_circ_0007834,ENSMUSG00000049044:mmu_circ_0006568,ENSMUSG00000014074:mmu_circ_0003381,ENSMUSG00000062232:mmu_circ_0007116,ENSMUSG00000028995:mmu_circ_0008326,ENSMUSG00000029227:mmu_circ_0008585,ENSMUSG00000096054:mmu_circ_0000295
Biological Process	GO:0009612	response to mechanical stimulus	2	404	0.0520819	0.181766	ENSMUSG00000022607:mmu_circ_0003052,ENSMUSG00000019796:mmu_circ_0000386
Biological Process	GO:0046685	response to arsenic-containing substance	1	59	0.0523236	0.181766	ENSMUSG00000022607:mmu_circ_0003052
Biological Process	GO:0065009	regulation of molecular function	8	4638	0.0521362	0.181766	ENSMUSG00000049044:mmu_circ_0006568,ENSMUSG00000024002:mmu_circ_0003749,ENSMUSG00000005312:mmu_circ_0002026,ENSMUSG00000038024:mmu_circ_0007834,ENSMUSG00000057738:mmu_circ_0006217,ENSMUSG00000022607:mmu_circ_0003052,ENSMUSG00000021027:mmu_circ_0001551,ENSMUSG00000062232:mmu_circ_0007116
Biological Process	GO:1903050	regulation of proteolysis involved in cellular protein catabolic process	2	405	0.0523112	0.181766	ENSMUSG00000022607:mmu_circ_0003052,ENSMUSG00000005312:mmu_circ_0002026
Biological Process	GO:0051693	actin filament capping	1	60	0.0531872	0.182721	ENSMUSG00000057738:mmu_circ_0006217
Biological Process	GO:0098657	import into cell	1	60	0.0531872	0.182721	ENSMUSG00000060681:mmu_circ_0011722
Biological Process	GO:1901862	negative regulation of muscle tissue development	1	60	0.0531872	0.182721	ENSMUSG00000024188:mmu_circ_0003708
Molecular Function	GO:0001098	basal transcription machinery binding	1	60	0.0531872	0.182721	ENSMUSG00000024002:mmu_circ_0003749
Molecular Function	GO:0001099	basal RNA polymerase II transcription machinery binding	1	60	0.0531872	0.182721	ENSMUSG00000024002:mmu_circ_0003749
Molecular Function	GO:0099516	ion antiporter activity	1	60	0.0531872	0.182721	ENSMUSG00000060681:mmu_circ_0011722
Biological Process	GO:0045732	positive regulation of protein catabolic process	2	410	0.0534631	0.18333	ENSMUSG00000022607:mmu_circ_0003052,ENSMUSG00000005312:mmu_circ_0002026
Biological Process	GO:0055081	anion homeostasis	1	61	0.05405	0.183968	ENSMUSG00000022607:mmu_circ_0003052
Biological Process	GO:0072657	protein localization to membrane	4	1583	0.0541431	0.183968	ENSMUSG00000062232:mmu_circ_0007116,ENSMUSG00000011751:mmu_circ_0009563,ENSMUSG00000038024:mmu_circ_0007834,ENSMUSG00000028995:mmu_circ_0008326
Biological Process	GO:1900004	negative regulation of serine-type endopeptidase activity	1	61	0.05405	0.183968	ENSMUSG00000022607:mmu_circ_0003052
Biological Process	GO:1901976	regulation of cell cycle checkpoint	1	61	0.05405	0.183968	ENSMUSG00000024002:mmu_circ_0003749
Biological Process	GO:1902572	negative regulation of serine-type peptidase activity	1	61	0.05405	0.183968	ENSMUSG00000022607:mmu_circ_0003052
Biological Process	GO:0034613	cellular protein localization	7	3849	0.0545689	0.185077	ENSMUSG00000029227:mmu_circ_0008585,ENSMUSG00000096054:mmu_circ_0000295,ENSMUSG00000028995:mmu_circ_0008326,ENSMUSG00000011751:mmu_circ_0009563,ENSMUSG00000038024:mmu_circ_0007834,ENSMUSG00000014074:mmu_circ_0003381,ENSMUSG00000062232:mmu_circ_0007116
Biological Process	GO:1900003	regulation of serine-type endopeptidase activity	1	62	0.054912	0.185565	ENSMUSG00000022607:mmu_circ_0003052
Biological Process	GO:1902571	regulation of serine-type peptidase activity	1	62	0.054912	0.185565	ENSMUSG00000022607:mmu_circ_0003052
Biological Process	GO:0043269	regulation of ion transport	3	954	0.0551876	0.186158	ENSMUSG00000027748:mmu_circ_0007002,ENSMUSG00000005312:mmu_circ_0002026,ENSMUSG00000011751:mmu_circ_0009563
Biological Process	GO:0007010	cytoskeleton organization	5	2304	0.0554554	0.186707	ENSMUSG00000057738:mmu_circ_0006217,ENSMUSG00000011751:mmu_circ_0009563,ENSMUSG00000042331:mmu_circ_0000876,ENSMUSG00000022607:mmu_circ_0003052,ENSMUSG00000096054:mmu_circ_0000295
Biological Process	GO:0051099	positive regulation of binding	2	419	0.0555596	0.186707	ENSMUSG00000024002:mmu_circ_0003749,ENSMUSG00000062232:mmu_circ_0007116
Biological Process	GO:0070727	cellular macromolecule localization	7	3869	0.0558516	0.186707	ENSMUSG00000028995:mmu_circ_0008326,ENSMUSG00000096054:mmu_circ_0000295,ENSMUSG00000029227:mmu_circ_0008585,ENSMUSG00000011751:mmu_circ_0009563,ENSMUSG00000038024:mmu_circ_0007834,ENSMUSG00000014074:mmu_circ_0003381,ENSMUSG00000062232:mmu_circ_0007116
Biological Process	GO:2001020	regulation of response to DNA damage stimulus	2	420	0.0557943	0.186707	ENSMUSG00000024002:mmu_circ_0003749,ENSMUSG00000014074:mmu_circ_0003381
Cellular Component	GO:0071010	prespliceosome	1	63	0.0557733	0.186707	ENSMUSG00000024188:mmu_circ_0003708
Biological Process	GO:0006376	mRNA splice site selection	1	64	0.0566337	0.187645	ENSMUSG00000024188:mmu_circ_0003708
Biological Process	GO:0006796	phosphate-containing compound metabolic process	9	5573	0.0562424	0.187645	ENSMUSG00000062232:mmu_circ_0007116,ENSMUSG00000020124:mmu_circ_0000108,ENSMUSG00000028995:mmu_circ_0008326,ENSMUSG00000011751:mmu_circ_0009563,ENSMUSG00000024002:mmu_circ_0003749,ENSMUSG00000057738:mmu_circ_0006217,ENSMUSG00000022454:mmu_circ_0003201,ENSMUSG00000022607:mmu_circ_0003052,ENSMUSG00000028788:mmu_circ_0007432
Biological Process	GO:0030198	extracellular matrix organization	2	423	0.0565007	0.187645	ENSMUSG00000029207:mmu_circ_0008532,ENSMUSG00000029207:mmu_circ_0008533,ENSMUSG00000022607:mmu_circ_0003052
Biological Process	GO:0043062	extracellular structure organization	2	424	0.0567368	0.187645	ENSMUSG00000029207:mmu_circ_0008532,ENSMUSG00000029207:mmu_circ_0008533,ENSMUSG00000022607:mmu_circ_0003052
Biological Process	GO:1902580	single-organism cellular localization	4	1607	0.0566411	0.187645	ENSMUSG00000011751:mmu_circ_0009563,ENSMUSG00000038024:mmu_circ_0007834,ENSMUSG00000062232:mmu_circ_0007116,ENSMUSG00000028995:mmu_circ_0008326
Cellular Component	GO:0030017	sarcomere	2	423	0.0565007	0.187645	ENSMUSG00000096054:mmu_circ_0000295,ENSMUSG00000057738:mmu_circ_0006217
Biological Process	GO:0006468	protein phosphorylation	6	3085	0.0570516	0.187812	ENSMUSG00000022607:mmu_circ_0003052,ENSMUSG00000062232:mmu_circ_0007116,ENSMUSG00000020124:mmu_circ_0000108,ENSMUSG00000057738:mmu_circ_0006217,ENSMUSG00000011751:mmu_circ_0009563,ENSMUSG00000024002:mmu_circ_0003749
Biological Process	GO:0042551	neuron maturation	1	65	0.0574935	0.187812	ENSMUSG00000011751:mmu_circ_0009563
Biological Process	GO:0044088	regulation of vacuole organization	1	65	0.0574935	0.187812	ENSMUSG00000005312:mmu_circ_0002026
Biological Process	GO:0061028	establishment of endothelial barrier	1	65	0.0574935	0.187812	ENSMUSG00000062232:mmu_circ_0007116
Molecular Function	GO:0005160	transforming growth factor beta receptor binding	1	65	0.0574935	0.187812	ENSMUSG00000020124:mmu_circ_0000108
Molecular Function	GO:0042802	identical protein binding	6	3086	0.0571255	0.187812	ENSMUSG00000096054:mmu_circ_0000295,ENSMUSG00000022607:mmu_circ_0003052,ENSMUSG00000024188:mmu_circ_0003708,ENSMUSG00000022454:mmu_circ_0003201,ENSMUSG00000020124:mmu_circ_0000108,ENSMUSG00000005312:mmu_circ_0002026
Molecular Function	GO:0043548	phosphatidylinositol 3-kinase binding	1	65	0.0574935	0.187812	ENSMUSG00000022607:mmu_circ_0003052
Cellular Component	GO:0043229	intracellular organelle	25	22166	0.0576622	0.188033	ENSMUSG00000060681:mmu_circ_0011722,ENSMUSG00000021027:mmu_circ_0001551,ENSMUSG00000096054:mmu_circ_0000295,ENSMUSG00000029227:mmu_circ_0008585,ENSMUSG00000029207:mmu_circ_0008532,ENSMUSG00000029207:mmu_circ_0008533,ENSMUSG00000038024:mmu_circ_0007834,ENSMUSG00000057738:mmu_circ_0006217,ENSMUSG00000024002:mmu_circ_0003749,ENSMUSG00000027748:mmu_circ_0007002,ENSMUSG00000014074:mmu_circ_0003381,ENS…
Biological Process	GO:0030835	negative regulation of actin filament depolymerization	1	66	0.0583525	0.18962	ENSMUSG00000057738:mmu_circ_0006217
Biological Process	GO:0038083	peptidyl-tyrosine autophosphorylation	1	66	0.0583525	0.18962	ENSMUSG00000022607:mmu_circ_0003052
Biological Process	GO:0098662	inorganic cation transmembrane transport	3	978	0.0586041	0.190106	ENSMUSG00000060681:mmu_circ_0011722,ENSMUSG00000005312:mmu_circ_0002026,ENSMUSG00000027748:mmu_circ_0007002
Biological Process	GO:0006873	cellular ion homeostasis	3	984	0.0594738	0.190865	ENSMUSG00000022607:mmu_circ_0003052,ENSMUSG00000060681:mmu_circ_0011722,ENSMUSG00000027748:mmu_circ_0007002
Biological Process	GO:0008631	intrinsic apoptotic signaling pathway in response to oxidative stress	1	68	0.0600682	0.190865	ENSMUSG00000005312:mmu_circ_0002026
Biological Process	GO:0019228	neuronal action potential	1	68	0.0600682	0.190865	ENSMUSG00000049044:mmu_circ_0006568
Biological Process	GO:0021587	cerebellum morphogenesis	1	67	0.0592107	0.190865	ENSMUSG00000021557:mmu_circ_0002057
Biological Process	GO:0046854	phosphatidylinositol phosphorylation	1	68	0.0600682	0.190865	ENSMUSG00000028995:mmu_circ_0008326
Biological Process	GO:1903362	regulation of cellular protein catabolic process	2	436	0.0595981	0.190865	ENSMUSG00000005312:mmu_circ_0002026,ENSMUSG00000022607:mmu_circ_0003052
Cellular Component	GO:0005685	U1 snRNP	1	68	0.0600682	0.190865	ENSMUSG00000024188:mmu_circ_0003708
Cellular Component	GO:0016020	membrane	21	17616	0.0591248	0.190865	ENSMUSG00000049044:mmu_circ_0006568,ENSMUSG00000032340:mmu_circ_0011161,ENSMUSG00000005312:mmu_circ_0002026,ENSMUSG00000011751:mmu_circ_0009563,ENSMUSG00000022454:mmu_circ_0003201,ENSMUSG00000022607:mmu_circ_0003052,ENSMUSG00000062232:mmu_circ_0007116,ENSMUSG00000042331:mmu_circ_0000876,ENSMUSG00000002455:mmu_circ_0006134,ENSMUSG00000019796:mmu_circ_0000386,ENSMUSG00000027748:mmu_circ_0007002,ENS…
Cellular Component	GO:0032806	carboxy-terminal domain protein kinase complex	1	68	0.0600682	0.190865	ENSMUSG00000024002:mmu_circ_0003749
Molecular Function	GO:0008138	protein tyrosine/serine/threonine phosphatase activity	1	68	0.0600682	0.190865	ENSMUSG00000028788:mmu_circ_0007432
Molecular Function	GO:0008375	acetylglucosaminyltransferase activity	1	68	0.0600682	0.190865	ENSMUSG00000041718:mmu_circ_0011571
Molecular Function	GO:0045309	protein phosphorylated amino acid binding	1	67	0.0592107	0.190865	ENSMUSG00000024002:mmu_circ_0003749
Biological Process	GO:0006996	organelle organization	11	7455	0.0601902	0.190927	ENSMUSG00000059474:mmu_circ_0001118,ENSMUSG00000020124:mmu_circ_0000108,ENSMUSG00000042331:mmu_circ_0000876,ENSMUSG00000096054:mmu_circ_0000295,ENSMUSG00000014074:mmu_circ_0003381,ENSMUSG00000057738:mmu_circ_0006217,ENSMUSG00000005312:mmu_circ_0002026,ENSMUSG00000011751:mmu_circ_0009563,ENSMUSG00000024002:mmu_circ_0003749,ENSMUSG00000021557:mmu_circ_0002057,ENSMUSG00000022607:mmu_circ_0003052
Biological Process	GO:0071560	cellular response to transforming growth factor beta stimulus	2	440	0.060563	0.191783	ENSMUSG00000022607:mmu_circ_0003052,ENSMUSG00000020124:mmu_circ_0000108
Biological Process	GO:0006935	chemotaxis	3	993	0.0607901	0.192175	ENSMUSG00000029207:mmu_circ_0008532,ENSMUSG00000029207:mmu_circ_0008533,ENSMUSG00000057738:mmu_circ_0006217,ENSMUSG00000032340:mmu_circ_0011161
Biological Process	GO:0042330	taxis	3	996	0.0612319	0.193244	ENSMUSG00000029207:mmu_circ_0008532,ENSMUSG00000029207:mmu_circ_0008533,ENSMUSG00000032340:mmu_circ_0011161,ENSMUSG00000057738:mmu_circ_0006217
Biological Process	GO:0006793	phosphorus metabolic process	9	5674	0.061898	0.193762	ENSMUSG00000028995:mmu_circ_0008326,ENSMUSG00000062232:mmu_circ_0007116,ENSMUSG00000020124:mmu_circ_0000108,ENSMUSG00000022454:mmu_circ_0003201,ENSMUSG00000028788:mmu_circ_0007432,ENSMUSG00000022607:mmu_circ_0003052,ENSMUSG00000057738:mmu_circ_0006217,ENSMUSG00000011751:mmu_circ_0009563,ENSMUSG00000024002:mmu_circ_0003749
Biological Process	GO:0006812	cation transport	4	1654	0.0617143	0.193762	ENSMUSG00000060681:mmu_circ_0011722,ENSMUSG00000027748:mmu_circ_0007002,ENSMUSG00000011751:mmu_circ_0009563,ENSMUSG00000005312:mmu_circ_0002026
Biological Process	GO:0016574	histone ubiquitination	1	70	0.0617808	0.193762	ENSMUSG00000014074:mmu_circ_0003381
Biological Process	GO:0031396	regulation of protein ubiquitination	2	446	0.0620204	0.193762	ENSMUSG00000022607:mmu_circ_0003052,ENSMUSG00000005312:mmu_circ_0002026
Biological Process	GO:0071559	response to transforming growth factor beta	2	446	0.0620204	0.193762	ENSMUSG00000022607:mmu_circ_0003052,ENSMUSG00000020124:mmu_circ_0000108
Cellular Component	GO:0044449	contractile fiber part	2	444	0.0615333	0.193762	ENSMUSG00000096054:mmu_circ_0000295,ENSMUSG00000057738:mmu_circ_0006217
Biological Process	GO:0021575	hindbrain morphogenesis	1	71	0.062636	0.19503	ENSMUSG00000021557:mmu_circ_0002057
Cellular Component	GO:0034704	calcium channel complex	1	71	0.062636	0.19503	ENSMUSG00000027748:mmu_circ_0007002
Biological Process	GO:0065007	biological regulation	24	21127	0.0630144	0.195881	ENSMUSG00000002455:mmu_circ_0006134,ENSMUSG00000059474:mmu_circ_0001118,ENSMUSG00000062232:mmu_circ_0007116,ENSMUSG00000020124:mmu_circ_0000108,ENSMUSG00000022454:mmu_circ_0003201,ENSMUSG00000000282:mmu_circ_0000986,ENSMUSG00000022607:mmu_circ_0003052,ENSMUSG00000024188:mmu_circ_0003708,ENSMUSG00000049044:mmu_circ_0006568,ENSMUSG00000011751:mmu_circ_0009563,ENSMUSG00000032340:mmu_circ_0011161,ENS…
Biological Process	GO:0000002	mitochondrial genome maintenance	1	72	0.0634904	0.196052	ENSMUSG00000096054:mmu_circ_0000295
Biological Process	GO:0051926	negative regulation of calcium ion transport	1	72	0.0634904	0.196052	ENSMUSG00000005312:mmu_circ_0002026
Biological Process	GO:1900024	regulation of substrate adhesion-dependent cell spreading	1	72	0.0634904	0.196052	ENSMUSG00000022607:mmu_circ_0003052
Cellular Component	GO:0001917	photoreceptor inner segment	1	72	0.0634904	0.196052	ENSMUSG00000049044:mmu_circ_0006568
Biological Process	GO:0006378	mRNA polyadenylation	1	73	0.0643441	0.197378	ENSMUSG00000029227:mmu_circ_0008585
Biological Process	GO:0010631	epithelial cell migration	2	455	0.0642293	0.197378	ENSMUSG00000028788:mmu_circ_0007432,ENSMUSG00000022607:mmu_circ_0003052
Biological Process	GO:0014009	glial cell proliferation	1	73	0.0643441	0.197378	ENSMUSG00000022607:mmu_circ_0003052
Biological Process	GO:0046189	phenol-containing compound biosynthetic process	1	73	0.0643441	0.197378	ENSMUSG00000062232:mmu_circ_0007116
Biological Process	GO:0008380	RNA splicing	3	1019	0.0646702	0.197891	ENSMUSG00000029227:mmu_circ_0008585,ENSMUSG00000002455:mmu_circ_0006134,ENSMUSG00000024188:mmu_circ_0003708
Cellular Component	GO:0030016	myofibril	2	457	0.0647238	0.197891	ENSMUSG00000096054:mmu_circ_0000295,ENSMUSG00000057738:mmu_circ_0006217
Biological Process	GO:0060416	response to growth hormone	1	74	0.065197	0.199011	ENSMUSG00000022607:mmu_circ_0003052
Biological Process	GO:0090132	epithelium migration	2	460	0.065468	0.199511	ENSMUSG00000028788:mmu_circ_0007432,ENSMUSG00000022607:mmu_circ_0003052
Biological Process	GO:0046883	regulation of hormone secretion	2	461	0.0657167	0.199616	ENSMUSG00000049044:mmu_circ_0006568,ENSMUSG00000022454:mmu_circ_0003201
Cellular Component	GO:0030054	cell junction	6	3197	0.0657073	0.199616	ENSMUSG00000027748:mmu_circ_0007002,ENSMUSG00000057738:mmu_circ_0006217,ENSMUSG00000011751:mmu_circ_0009563,ENSMUSG00000062232:mmu_circ_0007116,ENSMUSG00000038368:mmu_circ_0007861,ENSMUSG00000022607:mmu_circ_0003052
Biological Process	GO:0007268	chemical synaptic transmission	3	1029	0.066193	0.199759	ENSMUSG00000062232:mmu_circ_0007116,ENSMUSG00000049044:mmu_circ_0006568,ENSMUSG00000022607:mmu_circ_0003052
Biological Process	GO:0098916	anterograde trans-synaptic signaling	3	1029	0.066193	0.199759	ENSMUSG00000022607:mmu_circ_0003052,ENSMUSG00000062232:mmu_circ_0007116,ENSMUSG00000049044:mmu_circ_0006568
Biological Process	GO:0099536	synaptic signaling	3	1029	0.066193	0.199759	ENSMUSG00000022607:mmu_circ_0003052,ENSMUSG00000062232:mmu_circ_0007116,ENSMUSG00000049044:mmu_circ_0006568
Biological Process	GO:0099537	trans-synaptic signaling	3	1029	0.066193	0.199759	ENSMUSG00000022607:mmu_circ_0003052,ENSMUSG00000062232:mmu_circ_0007116,ENSMUSG00000049044:mmu_circ_0006568
Biological Process	GO:0042063	gliogenesis	2	464	0.0664649	0.200255	ENSMUSG00000027748:mmu_circ_0007002,ENSMUSG00000022607:mmu_circ_0003052
Biological Process	GO:0043631	RNA polyadenylation	1	76	0.0669006	0.200918	ENSMUSG00000029227:mmu_circ_0008585
Molecular Function	GO:0008235	metalloexopeptidase activity	1	76	0.0669006	0.200918	ENSMUSG00000021557:mmu_circ_0002057
Biological Process	GO:0030834	regulation of actin filament depolymerization	1	77	0.0677513	0.201201	ENSMUSG00000057738:mmu_circ_0006217
Biological Process	GO:0032413	negative regulation of ion transmembrane transporter activity	1	77	0.0677513	0.201201	ENSMUSG00000005312:mmu_circ_0002026
Biological Process	GO:0035556	intracellular signal transduction	7	4038	0.0674699	0.201201	ENSMUSG00000049044:mmu_circ_0006568,ENSMUSG00000021027:mmu_circ_0001551,ENSMUSG00000062232:mmu_circ_0007116,ENSMUSG00000057738:mmu_circ_0006217,ENSMUSG00000005312:mmu_circ_0002026,ENSMUSG00000024002:mmu_circ_0003749,ENSMUSG00000022607:mmu_circ_0003052
Biological Process	GO:0050793	regulation of developmental process	7	4035	0.0672514	0.201201	ENSMUSG00000062232:mmu_circ_0007116,ENSMUSG00000049044:mmu_circ_0006568,ENSMUSG00000032340:mmu_circ_0011161,ENSMUSG00000011751:mmu_circ_0009563,ENSMUSG00000096054:mmu_circ_0000295,ENSMUSG00000022607:mmu_circ_0003052,ENSMUSG00000024188:mmu_circ_0003708
Biological Process	GO:0060046	regulation of acrosome reaction	1	77	0.0677513	0.201201	ENSMUSG00000022607:mmu_circ_0003052
Biological Process	GO:0060389	pathway-restricted SMAD protein phosphorylation	1	77	0.0677513	0.201201	ENSMUSG00000020124:mmu_circ_0000108
Biological Process	GO:0090130	tissue migration	2	468	0.0674669	0.201201	ENSMUSG00000022607:mmu_circ_0003052,ENSMUSG00000028788:mmu_circ_0007432
Biological Process	GO:0002204	somatic recombination of immunoglobulin genes involved in immune response	1	78	0.0686012	0.202433	ENSMUSG00000014074:mmu_circ_0003381
Biological Process	GO:0002208	somatic diversification of immunoglobulins involved in immune response	1	78	0.0686012	0.202433	ENSMUSG00000014074:mmu_circ_0003381
Biological Process	GO:0033628	regulation of cell adhesion mediated by integrin	1	78	0.0686012	0.202433	ENSMUSG00000022607:mmu_circ_0003052
Biological Process	GO:0045190	isotype switching	1	78	0.0686012	0.202433	ENSMUSG00000014074:mmu_circ_0003381
Biological Process	GO:0051093	negative regulation of developmental process	4	1716	0.0687711	0.202614	ENSMUSG00000032340:mmu_circ_0011161,ENSMUSG00000062232:mmu_circ_0007116,ENSMUSG00000024188:mmu_circ_0003708,ENSMUSG00000022607:mmu_circ_0003052
Cellular Component	GO:0043292	contractile fiber	2	474	0.0689794	0.202906	ENSMUSG00000096054:mmu_circ_0000295,ENSMUSG00000057738:mmu_circ_0006217
Biological Process	GO:0006355	regulation of transcription, DNA-templated	9	5800	0.069472	0.203391	ENSMUSG00000020124:mmu_circ_0000108,ENSMUSG00000059474:mmu_circ_0001118,ENSMUSG00000021027:mmu_circ_0001551,ENSMUSG00000002455:mmu_circ_0006134,ENSMUSG00000029207:mmu_circ_0008532,ENSMUSG00000029207:mmu_circ_0008533,ENSMUSG00000032340:mmu_circ_0011161,ENSMUSG00000024002:mmu_circ_0003749,ENSMUSG00000014074:mmu_circ_0003381,ENSMUSG00000000282:mmu_circ_0000986
Biological Process	GO:2001021	negative regulation of response to DNA damage stimulus	1	79	0.0694503	0.203391	ENSMUSG00000024002:mmu_circ_0003749
Molecular Function	GO:0019901	protein kinase binding	3	1050	0.0694453	0.203391	ENSMUSG00000062232:mmu_circ_0007116,ENSMUSG00000022607:mmu_circ_0003052,ENSMUSG00000022454:mmu_circ_0003201
Biological Process	GO:0006369	termination of RNA polymerase II transcription	1	81	0.0711464	0.203832	ENSMUSG00000029227:mmu_circ_0008585
Biological Process	GO:0014015	positive regulation of gliogenesis	1	81	0.0711464	0.203832	ENSMUSG00000022607:mmu_circ_0003052
Biological Process	GO:0016070	RNA metabolic process	12	8602	0.0707254	0.203832	ENSMUSG00000059474:mmu_circ_0001118,ENSMUSG00000021027:mmu_circ_0001551,ENSMUSG00000020124:mmu_circ_0000108,ENSMUSG00000029207:mmu_circ_0008532,ENSMUSG00000029207:mmu_circ_0008533,ENSMUSG00000002455:mmu_circ_0006134,ENSMUSG00000096054:mmu_circ_0000295,ENSMUSG00000029227:mmu_circ_0008585,ENSMUSG00000014074:mmu_circ_0003381,ENSMUSG00000024002:mmu_circ_0003749,ENSMUSG00000032340:mmu_circ_0011161,ENS…
Biological Process	GO:0030029	actin filament-based process	3	1061	0.071178	0.203832	ENSMUSG00000029207:mmu_circ_0008532,ENSMUSG00000029207:mmu_circ_0008533,ENSMUSG00000057738:mmu_circ_0006217,ENSMUSG00000042331:mmu_circ_0000876
Biological Process	GO:0046834	lipid phosphorylation	1	80	0.0702987	0.203832	ENSMUSG00000028995:mmu_circ_0008326
Biological Process	GO:0048584	positive regulation of response to stimulus	6	3248	0.0698992	0.203832	ENSMUSG00000022607:mmu_circ_0003052,ENSMUSG00000005312:mmu_circ_0002026,ENSMUSG00000032340:mmu_circ_0011161,ENSMUSG00000024002:mmu_circ_0003749,ENSMUSG00000062232:mmu_circ_0007116,ENSMUSG00000014074:mmu_circ_0003381
Biological Process	GO:0051893	regulation of focal adhesion assembly	1	81	0.0711464	0.203832	ENSMUSG00000022607:mmu_circ_0003052
Biological Process	GO:0055080	cation homeostasis	3	1060	0.0710197	0.203832	ENSMUSG00000060681:mmu_circ_0011722,ENSMUSG00000032340:mmu_circ_0011161,ENSMUSG00000027748:mmu_circ_0007002
Biological Process	GO:0070647	protein modification by small protein conjugation or removal	4	1738	0.0713739	0.203832	ENSMUSG00000022607:mmu_circ_0003052,ENSMUSG00000014074:mmu_circ_0003381,ENSMUSG00000020124:mmu_circ_0000108,ENSMUSG00000005312:mmu_circ_0002026
Biological Process	GO:0090109	regulation of cell-substrate junction assembly	1	81	0.0711464	0.203832	ENSMUSG00000022607:mmu_circ_0003052
Biological Process	GO:1903506	regulation of nucleic acid-templated transcription	9	5822	0.0708543	0.203832	ENSMUSG00000059474:mmu_circ_0001118,ENSMUSG00000021027:mmu_circ_0001551,ENSMUSG00000020124:mmu_circ_0000108,ENSMUSG00000029207:mmu_circ_0008532,ENSMUSG00000029207:mmu_circ_0008533,ENSMUSG00000002455:mmu_circ_0006134,ENSMUSG00000014074:mmu_circ_0003381,ENSMUSG00000024002:mmu_circ_0003749,ENSMUSG00000032340:mmu_circ_0011161,ENSMUSG00000000282:mmu_circ_0000986
Biological Process	GO:2001141	regulation of RNA biosynthetic process	9	5830	0.0713614	0.203832	ENSMUSG00000000282:mmu_circ_0000986,ENSMUSG00000014074:mmu_circ_0003381,ENSMUSG00000032340:mmu_circ_0011161,ENSMUSG00000024002:mmu_circ_0003749,ENSMUSG00000029207:mmu_circ_0008532,ENSMUSG00000029207:mmu_circ_0008533,ENSMUSG00000002455:mmu_circ_0006134,ENSMUSG00000021027:mmu_circ_0001551,ENSMUSG00000059474:mmu_circ_0001118,ENSMUSG00000020124:mmu_circ_0000108
Cellular Component	GO:0016328	lateral plasma membrane	1	80	0.0702987	0.203832	ENSMUSG00000057738:mmu_circ_0006217
Cellular Component	GO:0046540	U4/U6 x U5 tri-snRNP complex	1	80	0.0702987	0.203832	ENSMUSG00000002455:mmu_circ_0006134
Molecular Function	GO:0005096	GTPase activator activity	2	481	0.0707585	0.203832	ENSMUSG00000021027:mmu_circ_0001551,ENSMUSG00000062232:mmu_circ_0007116
Molecular Function	GO:0070063	RNA polymerase binding	1	81	0.0711464	0.203832	ENSMUSG00000024002:mmu_circ_0003749
Biological Process	GO:0007165	signal transduction	13	9594	0.0720386	0.204164	ENSMUSG00000021027:mmu_circ_0001551,ENSMUSG00000062232:mmu_circ_0007116,ENSMUSG00000060681:mmu_circ_0011722,ENSMUSG00000020124:mmu_circ_0000108,ENSMUSG00000028995:mmu_circ_0008326,ENSMUSG00000049044:mmu_circ_0006568,ENSMUSG00000005312:mmu_circ_0002026,ENSMUSG00000057738:mmu_circ_0006217,ENSMUSG00000032340:mmu_circ_0011161,ENSMUSG00000024002:mmu_circ_0003749,ENSMUSG00000000282:mmu_circ_0000986,ENS…
Biological Process	GO:0010507	negative regulation of autophagy	1	82	0.0719933	0.204164	ENSMUSG00000005312:mmu_circ_0002026
Biological Process	GO:0021695	cerebellar cortex development	1	82	0.0719933	0.204164	ENSMUSG00000021557:mmu_circ_0002057
Biological Process	GO:0031103	axon regeneration	1	82	0.0719933	0.204164	ENSMUSG00000032340:mmu_circ_0011161
Biological Process	GO:0050771	negative regulation of axonogenesis	1	82	0.0719933	0.204164	ENSMUSG00000022607:mmu_circ_0003052
Cellular Component	GO:0043226	organelle	26	23729	0.072257	0.204472	ENSMUSG00000000282:mmu_circ_0000986,ENSMUSG00000022607:mmu_circ_0003052,ENSMUSG00000024188:mmu_circ_0003708,ENSMUSG00000049044:mmu_circ_0006568,ENSMUSG00000032340:mmu_circ_0011161,ENSMUSG00000011751:mmu_circ_0009563,ENSMUSG00000005312:mmu_circ_0002026,ENSMUSG00000002455:mmu_circ_0006134,ENSMUSG00000059474:mmu_circ_0001118,ENSMUSG00000040410:mmu_circ_0007620,ENSMUSG00000062232:mmu_circ_0007116,ENS…
Biological Process	GO:0061061	muscle structure development	3	1070	0.0726105	0.20516	ENSMUSG00000024188:mmu_circ_0003708,ENSMUSG00000096054:mmu_circ_0000295,ENSMUSG00000032340:mmu_circ_0011161
Biological Process	GO:0050766	positive regulation of phagocytosis	1	83	0.0728395	0.205185	ENSMUSG00000022607:mmu_circ_0003052
Biological Process	GO:1903391	regulation of adherens junction organization	1	83	0.0728395	0.205185	ENSMUSG00000022607:mmu_circ_0003052
Biological Process	GO:0030042	actin filament depolymerization	1	84	0.0736849	0.206008	ENSMUSG00000057738:mmu_circ_0006217
Biological Process	GO:0034654	nucleobase-containing compound biosynthetic process	10	6774	0.073583	0.206008	ENSMUSG00000024002:mmu_circ_0003749,ENSMUSG00000032340:mmu_circ_0011161,ENSMUSG00000014074:mmu_circ_0003381,ENSMUSG00000000282:mmu_circ_0000986,ENSMUSG00000020124:mmu_circ_0000108,ENSMUSG00000021027:mmu_circ_0001551,ENSMUSG00000059474:mmu_circ_0001118,ENSMUSG00000002455:mmu_circ_0006134,ENSMUSG00000029227:mmu_circ_0008585,ENSMUSG00000029207:mmu_circ_0008532,ENSMUSG00000029207:mmu_circ_0008533
Biological Process	GO:0070509	calcium ion import	1	84	0.0736849	0.206008	ENSMUSG00000027748:mmu_circ_0007002
Molecular Function	GO:0005080	protein kinase C binding	1	84	0.0736849	0.206008	ENSMUSG00000022454:mmu_circ_0003201
Molecular Function	GO:0070011	peptidase activity, acting on L-amino acid peptides	3	1075	0.073412	0.206008	ENSMUSG00000020124:mmu_circ_0000108,ENSMUSG00000041718:mmu_circ_0011571,ENSMUSG00000021557:mmu_circ_0002057
Biological Process	GO:0010243	response to organonitrogen compound	4	1761	0.07415	0.206997	ENSMUSG00000022607:mmu_circ_0003052,ENSMUSG00000062232:mmu_circ_0007116,ENSMUSG00000038024:mmu_circ_0007834,ENSMUSG00000005312:mmu_circ_0002026
Biological Process	GO:1903320	regulation of protein modification by small protein conjugation or removal	2	497	0.0748814	0.208726	ENSMUSG00000022607:mmu_circ_0003052,ENSMUSG00000005312:mmu_circ_0002026
Cellular Component	GO:0001750	photoreceptor outer segment	1	86	0.0753735	0.209784	ENSMUSG00000049044:mmu_circ_0006568
Biological Process	GO:0016447	somatic recombination of immunoglobulin gene segments	1	87	0.0762166	0.21087	ENSMUSG00000014074:mmu_circ_0003381
Biological Process	GO:0032410	negative regulation of transporter activity	1	87	0.0762166	0.21087	ENSMUSG00000005312:mmu_circ_0002026
Biological Process	GO:0070206	protein trimerization	1	87	0.0762166	0.21087	ENSMUSG00000022454:mmu_circ_0003201
Biological Process	GO:1904063	negative regulation of cation transmembrane transport	1	87	0.0762166	0.21087	ENSMUSG00000005312:mmu_circ_0002026
Biological Process	GO:0007626	locomotory behavior	2	503	0.0764473	0.211194	ENSMUSG00000011751:mmu_circ_0009563,ENSMUSG00000021557:mmu_circ_0002057
Biological Process	GO:0080154	regulation of fertilization	1	88	0.0770591	0.212507	ENSMUSG00000022607:mmu_circ_0003052
Biological Process	GO:0098660	inorganic ion transmembrane transport	3	1098	0.0771509	0.212507	ENSMUSG00000027748:mmu_circ_0007002,ENSMUSG00000060681:mmu_circ_0011722,ENSMUSG00000005312:mmu_circ_0002026
Biological Process	GO:0002381	immunoglobulin production involved in immunoglobulin mediated immune response	1	89	0.0779007	0.213648	ENSMUSG00000014074:mmu_circ_0003381
Biological Process	GO:0048638	regulation of developmental growth	2	509	0.0780239	0.213648	ENSMUSG00000022607:mmu_circ_0003052,ENSMUSG00000011751:mmu_circ_0009563
Biological Process	GO:0051050	positive regulation of transport	4	1792	0.0779797	0.213648	ENSMUSG00000049044:mmu_circ_0006568,ENSMUSG00000096054:mmu_circ_0000295,ENSMUSG00000022607:mmu_circ_0003052,ENSMUSG00000022454:mmu_circ_0003201
Molecular Function	GO:0030695	GTPase regulator activity	2	509	0.0780239	0.213648	ENSMUSG00000021027:mmu_circ_0001551,ENSMUSG00000062232:mmu_circ_0007116
Biological Process	GO:0030433	ubiquitin-dependent ERAD pathway	1	90	0.0787417	0.214981	ENSMUSG00000005312:mmu_circ_0002026
Biological Process	GO:0098655	cation transmembrane transport	3	1107	0.078637	0.214981	ENSMUSG00000060681:mmu_circ_0011722,ENSMUSG00000005312:mmu_circ_0002026,ENSMUSG00000027748:mmu_circ_0007002
Biological Process	GO:0030837	negative regulation of actin filament polymerization	1	91	0.0795819	0.21538	ENSMUSG00000057738:mmu_circ_0006217
Biological Process	GO:0071375	cellular response to peptide hormone stimulus	2	513	0.0790807	0.21538	ENSMUSG00000022607:mmu_circ_0003052,ENSMUSG00000038024:mmu_circ_0007834
Biological Process	GO:0098900	regulation of action potential	1	91	0.0795819	0.21538	ENSMUSG00000049044:mmu_circ_0006568
Biological Process	GO:1902017	regulation of cilium assembly	1	91	0.0795819	0.21538	ENSMUSG00000096054:mmu_circ_0000295
Biological Process	GO:1905897	regulation of response to endoplasmic reticulum stress	1	91	0.0795819	0.21538	ENSMUSG00000005312:mmu_circ_0002026
Cellular Component	GO:0008023	transcription elongation factor complex	1	91	0.0795819	0.21538	ENSMUSG00000024002:mmu_circ_0003749
Biological Process	GO:0010941	regulation of cell death	6	3373	0.0808395	0.216269	ENSMUSG00000022607:mmu_circ_0003052,ENSMUSG00000029207:mmu_circ_0008532,ENSMUSG00000029207:mmu_circ_0008533,ENSMUSG00000000282:mmu_circ_0000986,ENSMUSG00000005312:mmu_circ_0002026,ENSMUSG00000032340:mmu_circ_0011161,ENSMUSG00000062232:mmu_circ_0007116
Biological Process	GO:0016445	somatic diversification of immunoglobulins	1	92	0.0804213	0.216269	ENSMUSG00000014074:mmu_circ_0003381
Biological Process	GO:0018130	heterocycle biosynthetic process	10	6888	0.0807196	0.216269	ENSMUSG00000000282:mmu_circ_0000986,ENSMUSG00000024002:mmu_circ_0003749,ENSMUSG00000032340:mmu_circ_0011161,ENSMUSG00000014074:mmu_circ_0003381,ENSMUSG00000029227:mmu_circ_0008585,ENSMUSG00000002455:mmu_circ_0006134,ENSMUSG00000029207:mmu_circ_0008532,ENSMUSG00000029207:mmu_circ_0008533,ENSMUSG00000020124:mmu_circ_0000108,ENSMUSG00000021027:mmu_circ_0001551,ENSMUSG00000059474:mmu_circ_0001118
Biological Process	GO:0048878	chemical homeostasis	4	1814	0.0807585	0.216269	ENSMUSG00000060681:mmu_circ_0011722,ENSMUSG00000032340:mmu_circ_0011161,ENSMUSG00000027748:mmu_circ_0007002,ENSMUSG00000022607:mmu_circ_0003052
Biological Process	GO:0050808	synapse organization	2	518	0.0804082	0.216269	ENSMUSG00000060681:mmu_circ_0011722,ENSMUSG00000022607:mmu_circ_0003052
Biological Process	GO:1901019	regulation of calcium ion transmembrane transporter activity	1	92	0.0804213	0.216269	ENSMUSG00000005312:mmu_circ_0002026
Cellular Component	GO:0044430	cytoskeletal part	5	2568	0.0805251	0.216269	ENSMUSG00000022607:mmu_circ_0003052,ENSMUSG00000096054:mmu_circ_0000295,ENSMUSG00000011751:mmu_circ_0009563,ENSMUSG00000057738:mmu_circ_0006217,ENSMUSG00000042331:mmu_circ_0000876
Molecular Function	GO:0008233	peptidase activity	3	1119	0.0806384	0.216269	ENSMUSG00000021557:mmu_circ_0002057,ENSMUSG00000041718:mmu_circ_0011571,ENSMUSG00000020124:mmu_circ_0000108
Biological Process	GO:0021879	forebrain neuron differentiation	1	93	0.08126	0.216771	ENSMUSG00000062232:mmu_circ_0007116
Cellular Component	GO:0005684	U2-type spliceosomal complex	1	93	0.08126	0.216771	ENSMUSG00000024188:mmu_circ_0003708
Biological Process	GO:0006816	calcium ion transport	2	522	0.0814753	0.217034	ENSMUSG00000005312:mmu_circ_0002026,ENSMUSG00000027748:mmu_circ_0007002
Biological Process	GO:0050805	negative regulation of synaptic transmission	1	94	0.082098	0.218069	ENSMUSG00000049044:mmu_circ_0006568
Biological Process	GO:1903035	negative regulation of response to wounding	1	94	0.082098	0.218069	ENSMUSG00000032340:mmu_circ_0011161
Cellular Component	GO:0032991	macromolecular complex	15	11782	0.0822217	0.218087	ENSMUSG00000096054:mmu_circ_0000295,ENSMUSG00000029227:mmu_circ_0008585,ENSMUSG00000002455:mmu_circ_0006134,ENSMUSG00000062232:mmu_circ_0007116,ENSMUSG00000042331:mmu_circ_0000876,ENSMUSG00000041718:mmu_circ_0011571,ENSMUSG00000024188:mmu_circ_0003708,ENSMUSG00000014074:mmu_circ_0003381,ENSMUSG00000049044:mmu_circ_0006568,ENSMUSG00000027748:mmu_circ_0007002,ENSMUSG00000057738:mmu_circ_0006217,ENS…
Molecular Function	GO:0046873	metal ion transmembrane transporter activity	2	528	0.0830844	0.220061	ENSMUSG00000027748:mmu_circ_0007002,ENSMUSG00000060681:mmu_circ_0011722
Biological Process	GO:0007340	acrosome reaction	1	96	0.0837717	0.221252	ENSMUSG00000022607:mmu_circ_0003052
Biological Process	GO:0033627	cell adhesion mediated by integrin	1	96	0.0837717	0.221252	ENSMUSG00000022607:mmu_circ_0003052
Biological Process	GO:0006397	mRNA processing	3	1139	0.0840242	0.221605	ENSMUSG00000002455:mmu_circ_0006134,ENSMUSG00000029227:mmu_circ_0008585,ENSMUSG00000024188:mmu_circ_0003708
Biological Process	GO:0001885	endothelial cell development	1	97	0.0846074	0.222451	ENSMUSG00000062232:mmu_circ_0007116
Biological Process	GO:0009416	response to light stimulus	2	534	0.0847034	0.222451	ENSMUSG00000014074:mmu_circ_0003381,ENSMUSG00000096054:mmu_circ_0000295
Cellular Component	GO:0097526	spliceosomal tri-snRNP complex	1	97	0.0846074	0.222451	ENSMUSG00000002455:mmu_circ_0006134
Biological Process	GO:0006897	endocytosis	3	1147	0.0853958	0.223761	ENSMUSG00000022607:mmu_circ_0003052,ENSMUSG00000019796:mmu_circ_0000386,ENSMUSG00000096054:mmu_circ_0000295
Biological Process	GO:0031102	neuron projection regeneration	1	98	0.0854424	0.223761	ENSMUSG00000032340:mmu_circ_0011161
Biological Process	GO:0018193	peptidyl-amino acid modification	5	2620	0.0860958	0.225034	ENSMUSG00000021557:mmu_circ_0002057,ENSMUSG00000029207:mmu_circ_0008532,ENSMUSG00000029207:mmu_circ_0008533,ENSMUSG00000022607:mmu_circ_0003052,ENSMUSG00000024002:mmu_circ_0003749,ENSMUSG00000011751:mmu_circ_0009563
Biological Process	GO:0042221	response to chemical	12	8873	0.0861702	0.225034	ENSMUSG00000022607:mmu_circ_0003052,ENSMUSG00000028788:mmu_circ_0007432,ENSMUSG00000057738:mmu_circ_0006217,ENSMUSG00000032340:mmu_circ_0011161,ENSMUSG00000005312:mmu_circ_0002026,ENSMUSG00000038024:mmu_circ_0007834,ENSMUSG00000049044:mmu_circ_0006568,ENSMUSG00000019796:mmu_circ_0000386,ENSMUSG00000029207:mmu_circ_0008532,ENSMUSG00000029207:mmu_circ_0008533,ENSMUSG00000020124:mmu_circ_0000108,ENS…
Biological Process	GO:0010033	response to organic substance	9	6056	0.0866778	0.226042	ENSMUSG00000028788:mmu_circ_0007432,ENSMUSG00000022607:mmu_circ_0003052,ENSMUSG00000038024:mmu_circ_0007834,ENSMUSG00000032340:mmu_circ_0011161,ENSMUSG00000005312:mmu_circ_0002026,ENSMUSG00000049044:mmu_circ_0006568,ENSMUSG00000020124:mmu_circ_0000108,ENSMUSG00000060681:mmu_circ_0011722,ENSMUSG00000062232:mmu_circ_0007116
Biological Process	GO:0046879	hormone secretion	2	542	0.0868774	0.226246	ENSMUSG00000022454:mmu_circ_0003201,ENSMUSG00000049044:mmu_circ_0006568
Biological Process	GO:1901880	negative regulation of protein depolymerization	1	100	0.0871102	0.226535	ENSMUSG00000057738:mmu_circ_0006217
Biological Process	GO:0051252	regulation of RNA metabolic process	9	6067	0.0874725	0.22716	ENSMUSG00000000282:mmu_circ_0000986,ENSMUSG00000024002:mmu_circ_0003749,ENSMUSG00000032340:mmu_circ_0011161,ENSMUSG00000014074:mmu_circ_0003381,ENSMUSG00000002455:mmu_circ_0006134,ENSMUSG00000029207:mmu_circ_0008532,ENSMUSG00000029207:mmu_circ_0008533,ENSMUSG00000020124:mmu_circ_0000108,ENSMUSG00000059474:mmu_circ_0001118,ENSMUSG00000021027:mmu_circ_0001551
Biological Process	GO:0043966	histone H3 acetylation	1	101	0.087943	0.227747	ENSMUSG00000024002:mmu_circ_0003749
Biological Process	GO:0090630	activation of GTPase activity	1	101	0.087943	0.227747	ENSMUSG00000021027:mmu_circ_0001551
Biological Process	GO:0014068	positive regulation of phosphatidylinositol 3-kinase signaling	1	103	0.0896064	0.23109	ENSMUSG00000022607:mmu_circ_0003052
Biological Process	GO:0031644	regulation of neurological system process	1	103	0.0896064	0.23109	ENSMUSG00000049044:mmu_circ_0006568
Biological Process	GO:0046148	pigment biosynthetic process	1	103	0.0896064	0.23109	ENSMUSG00000062232:mmu_circ_0007116
Biological Process	GO:0051171	regulation of nitrogen compound metabolic process	13	9914	0.0899184	0.231574	ENSMUSG00000005312:mmu_circ_0002026,ENSMUSG00000032340:mmu_circ_0011161,ENSMUSG00000024002:mmu_circ_0003749,ENSMUSG00000011751:mmu_circ_0009563,ENSMUSG00000014074:mmu_circ_0003381,ENSMUSG00000022607:mmu_circ_0003052,ENSMUSG00000000282:mmu_circ_0000986,ENSMUSG00000020124:mmu_circ_0000108,ENSMUSG00000059474:mmu_circ_0001118,ENSMUSG00000062232:mmu_circ_0007116,ENSMUSG00000021027:mmu_circ_0001551,ENS…
Biological Process	GO:0006418	tRNA aminoacylation for protein translation	1	104	0.090437	0.231628	ENSMUSG00000096054:mmu_circ_0000295
Biological Process	GO:0061337	cardiac conduction	1	104	0.090437	0.231628	ENSMUSG00000011751:mmu_circ_0009563
Molecular Function	GO:0016875	ligase activity, forming carbon-oxygen bonds	1	104	0.090437	0.231628	ENSMUSG00000096054:mmu_circ_0000295
Molecular Function	GO:0016876	ligase activity, forming aminoacyl-tRNA and related compounds	1	104	0.090437	0.231628	ENSMUSG00000096054:mmu_circ_0000295
Biological Process	GO:0009914	hormone transport	2	560	0.0918307	0.232412	ENSMUSG00000022454:mmu_circ_0003201,ENSMUSG00000049044:mmu_circ_0006568
Biological Process	GO:0032507	maintenance of protein location in cell	1	105	0.0912668	0.232412	ENSMUSG00000096054:mmu_circ_0000295
Biological Process	GO:0043242	negative regulation of protein complex disassembly	1	105	0.0912668	0.232412	ENSMUSG00000057738:mmu_circ_0006217
Biological Process	GO:0043967	histone H4 acetylation	1	105	0.0912668	0.232412	ENSMUSG00000024002:mmu_circ_0003749
Biological Process	GO:1901653	cellular response to peptide	2	560	0.0918307	0.232412	ENSMUSG00000022607:mmu_circ_0003052,ENSMUSG00000038024:mmu_circ_0007834
Biological Process	GO:1901699	cellular response to nitrogen compound	3	1184	0.0918662	0.232412	ENSMUSG00000022607:mmu_circ_0003052,ENSMUSG00000038024:mmu_circ_0007834,ENSMUSG00000062232:mmu_circ_0007116
Cellular Component	GO:0043231	intracellular membrane-bounded organelle	22	19459	0.091426	0.232412	ENSMUSG00000002455:mmu_circ_0006134,ENSMUSG00000040410:mmu_circ_0007620,ENSMUSG00000059474:mmu_circ_0001118,ENSMUSG00000020124:mmu_circ_0000108,ENSMUSG00000042331:mmu_circ_0000876,ENSMUSG00000000282:mmu_circ_0000986,ENSMUSG00000022607:mmu_circ_0003052,ENSMUSG00000024188:mmu_circ_0003708,ENSMUSG00000032340:mmu_circ_0011161,ENSMUSG00000011751:mmu_circ_0009563,ENSMUSG00000005312:mmu_circ_0002026,ENS…
Molecular Function	GO:0015297	antiporter activity	1	105	0.0912668	0.232412	ENSMUSG00000060681:mmu_circ_0011722
Molecular Function	GO:0060589	nucleoside-triphosphatase regulator activity	2	560	0.0918307	0.232412	ENSMUSG00000062232:mmu_circ_0007116,ENSMUSG00000021027:mmu_circ_0001551
Biological Process	GO:0006403	RNA localization	2	561	0.0921083	0.232708	ENSMUSG00000029227:mmu_circ_0008585,ENSMUSG00000002455:mmu_circ_0006134
Biological Process	GO:0006513	protein monoubiquitination	1	107	0.0929243	0.233134	ENSMUSG00000014074:mmu_circ_0003381
Biological Process	GO:0009566	fertilization	2	563	0.0926644	0.233134	ENSMUSG00000011751:mmu_circ_0009563,ENSMUSG00000022607:mmu_circ_0003052
Biological Process	GO:0030510	regulation of BMP signaling pathway	1	107	0.0929243	0.233134	ENSMUSG00000032340:mmu_circ_0011161
Biological Process	GO:0043038	amino acid activation	1	108	0.093752	0.233134	ENSMUSG00000096054:mmu_circ_0000295
Biological Process	GO:0043039	tRNA aminoacylation	1	107	0.0929243	0.233134	ENSMUSG00000096054:mmu_circ_0000295
Biological Process	GO:0048260	positive regulation of receptor-mediated endocytosis	1	108	0.093752	0.233134	ENSMUSG00000096054:mmu_circ_0000295
Biological Process	GO:0070534	protein K63-linked ubiquitination	1	108	0.093752	0.233134	ENSMUSG00000014074:mmu_circ_0003381
Biological Process	GO:1902531	regulation of intracellular signal transduction	5	2683	0.0931195	0.233134	ENSMUSG00000024002:mmu_circ_0003749,ENSMUSG00000005312:mmu_circ_0002026,ENSMUSG00000021027:mmu_circ_0001551,ENSMUSG00000062232:mmu_circ_0007116,ENSMUSG00000022607:mmu_circ_0003052
Biological Process	GO:1903201	regulation of oxidative stress-induced cell death	1	107	0.0929243	0.233134	ENSMUSG00000005312:mmu_circ_0002026
Biological Process	GO:2000060	positive regulation of protein ubiquitination involved in ubiquitin-dependent protein catabolic process	1	108	0.093752	0.233134	ENSMUSG00000022607:mmu_circ_0003052
Cellular Component	GO:0005758	mitochondrial intermembrane space	2	567	0.0937795	0.233134	ENSMUSG00000040410:mmu_circ_0007620,ENSMUSG00000029207:mmu_circ_0008532,ENSMUSG00000029207:mmu_circ_0008533
Cellular Component	GO:0044456	synapse part	3	1194	0.0936501	0.233134	ENSMUSG00000096054:mmu_circ_0000295,ENSMUSG00000049044:mmu_circ_0006568,ENSMUSG00000060681:mmu_circ_0011722
Biological Process	GO:0010389	regulation of G2/M transition of mitotic cell cycle	1	109	0.0945789	0.234183	ENSMUSG00000024002:mmu_circ_0003749
Biological Process	GO:0032272	negative regulation of protein polymerization	1	109	0.0945789	0.234183	ENSMUSG00000057738:mmu_circ_0006217
Biological Process	GO:0071320	cellular response to cAMP	1	109	0.0945789	0.234183	ENSMUSG00000062232:mmu_circ_0007116
Cellular Component	GO:0098793	presynapse	2	572	0.095179	0.235356	ENSMUSG00000060681:mmu_circ_0011722,ENSMUSG00000049044:mmu_circ_0006568
Biological Process	GO:0021872	forebrain generation of neurons	1	111	0.0962305	0.236699	ENSMUSG00000062232:mmu_circ_0007116
Biological Process	GO:1901565	organonitrogen compound catabolic process	4	1929	0.0960912	0.236699	ENSMUSG00000022607:mmu_circ_0003052,ENSMUSG00000014074:mmu_circ_0003381,ENSMUSG00000020124:mmu_circ_0000108,ENSMUSG00000005312:mmu_circ_0002026
Cellular Component	GO:0001725	stress fiber	1	111	0.0962305	0.236699	ENSMUSG00000022607:mmu_circ_0003052
Cellular Component	GO:0097517	contractile actin filament bundle	1	111	0.0962305	0.236699	ENSMUSG00000022607:mmu_circ_0003052
Biological Process	GO:0007045	cell-substrate adherens junction assembly	1	112	0.0970552	0.237785	ENSMUSG00000022607:mmu_circ_0003052
Biological Process	GO:0007218	neuropeptide signaling pathway	1	112	0.0970552	0.237785	ENSMUSG00000062232:mmu_circ_0007116
Biological Process	GO:0048041	focal adhesion assembly	1	112	0.0970552	0.237785	ENSMUSG00000022607:mmu_circ_0003052
Biological Process	GO:0070838	divalent metal ion transport	2	583	0.0982796	0.240153	ENSMUSG00000005312:mmu_circ_0002026,ENSMUSG00000027748:mmu_circ_0007002
Cellular Component	GO:0031981	nuclear lumen	10	7142	0.0982084	0.240153	ENSMUSG00000022607:mmu_circ_0003052,ENSMUSG00000014074:mmu_circ_0003381,ENSMUSG00000011751:mmu_circ_0009563,ENSMUSG00000032340:mmu_circ_0011161,ENSMUSG00000024002:mmu_circ_0003749,ENSMUSG00000005312:mmu_circ_0002026,ENSMUSG00000029227:mmu_circ_0008585,ENSMUSG00000096054:mmu_circ_0000295,ENSMUSG00000002455:mmu_circ_0006134,ENSMUSG00000040410:mmu_circ_0007620
Biological Process	GO:0080090	regulation of primary metabolic process	13	10058	0.0988656	0.241268	ENSMUSG00000029207:mmu_circ_0008532,ENSMUSG00000029207:mmu_circ_0008533,ENSMUSG00000002455:mmu_circ_0006134,ENSMUSG00000059474:mmu_circ_0001118,ENSMUSG00000062232:mmu_circ_0007116,ENSMUSG00000021027:mmu_circ_0001551,ENSMUSG00000020124:mmu_circ_0000108,ENSMUSG00000000282:mmu_circ_0000986,ENSMUSG00000022607:mmu_circ_0003052,ENSMUSG00000014074:mmu_circ_0003381,ENSMUSG00000005312:mmu_circ_0002026,ENS…
Biological Process	GO:0072511	divalent inorganic cation transport	2	586	0.0991304	0.241598	ENSMUSG00000027748:mmu_circ_0007002,ENSMUSG00000005312:mmu_circ_0002026
Biological Process	GO:0002027	regulation of heart rate	1	115	0.099525	0.241611	ENSMUSG00000011751:mmu_circ_0009563
Biological Process	GO:0034766	negative regulation of ion transmembrane transport	1	115	0.099525	0.241611	ENSMUSG00000005312:mmu_circ_0002026
Molecular Function	GO:0008013	beta-catenin binding	1	115	0.099525	0.241611	ENSMUSG00000027748:mmu_circ_0007002
Biological Process	GO:0000045	autophagosome assembly	1	116	0.100347	0.242669	ENSMUSG00000005312:mmu_circ_0002026
Biological Process	GO:0051239	regulation of multicellular organismal process	7	4435	0.100352	0.242669	ENSMUSG00000011751:mmu_circ_0009563,ENSMUSG00000032340:mmu_circ_0011161,ENSMUSG00000062232:mmu_circ_0007116,ENSMUSG00000049044:mmu_circ_0006568,ENSMUSG00000096054:mmu_circ_0000295,ENSMUSG00000022607:mmu_circ_0003052,ENSMUSG00000024188:mmu_circ_0003708
Molecular Function	GO:0046332	SMAD binding	1	116	0.100347	0.242669	ENSMUSG00000020124:mmu_circ_0000108
Cellular Component	GO:0031970	organelle envelope lumen	2	591	0.100553	0.24284	ENSMUSG00000029207:mmu_circ_0008532,ENSMUSG00000029207:mmu_circ_0008533,ENSMUSG00000040410:mmu_circ_0007620
Biological Process	GO:0022607	cellular component assembly	8	5331	0.100931	0.243437	ENSMUSG00000022454:mmu_circ_0003201,ENSMUSG00000024188:mmu_circ_0003708,ENSMUSG00000022607:mmu_circ_0003052,ENSMUSG00000005312:mmu_circ_0002026,ENSMUSG00000057738:mmu_circ_0006217,ENSMUSG00000002455:mmu_circ_0006134,ENSMUSG00000096054:mmu_circ_0000295,ENSMUSG00000062232:mmu_circ_0007116
Biological Process	GO:1901879	regulation of protein depolymerization	1	117	0.101168	0.243693	ENSMUSG00000057738:mmu_circ_0006217
Biological Process	GO:0036503	ERAD pathway	1	118	0.101988	0.244404	ENSMUSG00000005312:mmu_circ_0002026
Cellular Component	GO:0016234	inclusion body	1	118	0.101988	0.244404	ENSMUSG00000005312:mmu_circ_0002026
Cellular Component	GO:0032432	actin filament bundle	1	118	0.101988	0.244404	ENSMUSG00000022607:mmu_circ_0003052
Cellular Component	GO:0043227	membrane-bounded organelle	24	21939	0.101801	0.244404	ENSMUSG00000062232:mmu_circ_0007116,ENSMUSG00000059474:mmu_circ_0001118,ENSMUSG00000040410:mmu_circ_0007620,ENSMUSG00000020124:mmu_circ_0000108,ENSMUSG00000042331:mmu_circ_0000876,ENSMUSG00000002455:mmu_circ_0006134,ENSMUSG00000011751:mmu_circ_0009563,ENSMUSG00000032340:mmu_circ_0011161,ENSMUSG00000005312:mmu_circ_0002026,ENSMUSG00000000282:mmu_circ_0000986,ENSMUSG00000022607:mmu_circ_0003052,ENS…
Cellular Component	GO:0030141	secretory granule	2	598	0.102554	0.245421	ENSMUSG00000022607:mmu_circ_0003052,ENSMUSG00000038024:mmu_circ_0007834
Cellular Component	GO:0097731	9+0 non-motile cilium	1	119	0.102808	0.245421	ENSMUSG00000049044:mmu_circ_0006568
Cellular Component	GO:0097733	photoreceptor cell cilium	1	119	0.102808	0.245421	ENSMUSG00000049044:mmu_circ_0006568
Biological Process	GO:0009409	response to cold	1	120	0.103627	0.2458	ENSMUSG00000019796:mmu_circ_0000386
Biological Process	GO:0044260	cellular macromolecule metabolic process	19	16369	0.10359	0.2458	ENSMUSG00000032340:mmu_circ_0011161,ENSMUSG00000005312:mmu_circ_0002026,ENSMUSG00000011751:mmu_circ_0009563,ENSMUSG00000000282:mmu_circ_0000986,ENSMUSG00000024188:mmu_circ_0003708,ENSMUSG00000022607:mmu_circ_0003052,ENSMUSG00000062232:mmu_circ_0007116,ENSMUSG00000059474:mmu_circ_0001118,ENSMUSG00000020124:mmu_circ_0000108,ENSMUSG00000002455:mmu_circ_0006134,ENSMUSG00000014074:mmu_circ_0003381,ENS…
Biological Process	GO:0048518	positive regulation of biological process	12	9136	0.10318	0.2458	ENSMUSG00000062232:mmu_circ_0007116,ENSMUSG00000096054:mmu_circ_0000295,ENSMUSG00000002455:mmu_circ_0006134,ENSMUSG00000029207:mmu_circ_0008532,ENSMUSG00000029207:mmu_circ_0008533,ENSMUSG00000005312:mmu_circ_0002026,ENSMUSG00000032340:mmu_circ_0011161,ENSMUSG00000011751:mmu_circ_0009563,ENSMUSG00000024002:mmu_circ_0003749,ENSMUSG00000049044:mmu_circ_0006568,ENSMUSG00000014074:mmu_circ_0003381,ENS…
Biological Process	GO:1900407	regulation of cellular response to oxidative stress	1	120	0.103627	0.2458	ENSMUSG00000005312:mmu_circ_0002026
Biological Process	GO:1905037	autophagosome organization	1	120	0.103627	0.2458	ENSMUSG00000005312:mmu_circ_0002026
Biological Process	GO:0044237	cellular metabolic process	22	19689	0.103996	0.246363	ENSMUSG00000005312:mmu_circ_0002026,ENSMUSG00000032340:mmu_circ_0011161,ENSMUSG00000011751:mmu_circ_0009563,ENSMUSG00000022454:mmu_circ_0003201,ENSMUSG00000000282:mmu_circ_0000986,ENSMUSG00000022607:mmu_circ_0003052,ENSMUSG00000024188:mmu_circ_0003708,ENSMUSG00000059474:mmu_circ_0001118,ENSMUSG00000062232:mmu_circ_0007116,ENSMUSG00000020124:mmu_circ_0000108,ENSMUSG00000002455:mmu_circ_0006134,ENS…
Biological Process	GO:0034446	substrate adhesion-dependent cell spreading	1	122	0.105262	0.248729	ENSMUSG00000022607:mmu_circ_0003052
Biological Process	GO:2000058	regulation of protein ubiquitination involved in ubiquitin-dependent protein catabolic process	1	122	0.105262	0.248729	ENSMUSG00000022607:mmu_circ_0003052
Biological Process	GO:0051453	regulation of intracellular pH	1	123	0.106079	0.250341	ENSMUSG00000060681:mmu_circ_0011722
Cellular Component	GO:0005681	spliceosomal complex	2	613	0.106881	0.251915	ENSMUSG00000024188:mmu_circ_0003708,ENSMUSG00000002455:mmu_circ_0006134
Biological Process	GO:0034333	adherens junction assembly	1	125	0.10771	0.25259	ENSMUSG00000022607:mmu_circ_0003052
Cellular Component	GO:0031901	early endosome membrane	1	125	0.10771	0.25259	ENSMUSG00000060681:mmu_circ_0011722
Cellular Component	GO:0042641	actomyosin	1	125	0.10771	0.25259	ENSMUSG00000022607:mmu_circ_0003052
Molecular Function	GO:0004843	thiol-dependent ubiquitin-specific protease activity	1	125	0.10771	0.25259	ENSMUSG00000020124:mmu_circ_0000108
Biological Process	GO:0030641	regulation of cellular pH	1	126	0.108525	0.252682	ENSMUSG00000060681:mmu_circ_0011722
Biological Process	GO:0034763	negative regulation of transmembrane transport	1	126	0.108525	0.252682	ENSMUSG00000005312:mmu_circ_0002026
Biological Process	GO:0055085	transmembrane transport	4	2016	0.108564	0.252682	ENSMUSG00000060681:mmu_circ_0011722,ENSMUSG00000005312:mmu_circ_0002026,ENSMUSG00000027748:mmu_circ_0007002,ENSMUSG00000055296:mmu_circ_0007723
Biological Process	GO:1902882	regulation of response to oxidative stress	1	126	0.108525	0.252682	ENSMUSG00000005312:mmu_circ_0002026
Cellular Component	GO:0005769	early endosome	2	617	0.108043	0.252682	ENSMUSG00000028788:mmu_circ_0007432,ENSMUSG00000060681:mmu_circ_0011722
Molecular Function	GO:0035258	steroid hormone receptor binding	1	126	0.108525	0.252682	ENSMUSG00000002455:mmu_circ_0006134
Biological Process	GO:0001558	regulation of cell growth	2	621	0.109209	0.253851	ENSMUSG00000029207:mmu_circ_0008532,ENSMUSG00000029207:mmu_circ_0008533,ENSMUSG00000022607:mmu_circ_0003052
Biological Process	GO:0048010	vascular endothelial growth factor receptor signaling pathway	1	127	0.109339	0.253851	ENSMUSG00000022607:mmu_circ_0003052
Cellular Component	GO:0005856	cytoskeleton	6	3661	0.109625	0.254199	ENSMUSG00000027748:mmu_circ_0007002,ENSMUSG00000057738:mmu_circ_0006217,ENSMUSG00000011751:mmu_circ_0009563,ENSMUSG00000042331:mmu_circ_0000876,ENSMUSG00000022607:mmu_circ_0003052,ENSMUSG00000096054:mmu_circ_0000295
Biological Process	GO:0010639	negative regulation of organelle organization	2	623	0.109793	0.254273	ENSMUSG00000005312:mmu_circ_0002026,ENSMUSG00000057738:mmu_circ_0006217
Cellular Component	GO:0044428	nuclear part	11	8271	0.111047	0.256855	ENSMUSG00000022607:mmu_circ_0003052,ENSMUSG00000024188:mmu_circ_0003708,ENSMUSG00000005312:mmu_circ_0002026,ENSMUSG00000032340:mmu_circ_0011161,ENSMUSG00000024002:mmu_circ_0003749,ENSMUSG00000011751:mmu_circ_0009563,ENSMUSG00000014074:mmu_circ_0003381,ENSMUSG00000096054:mmu_circ_0000295,ENSMUSG00000002455:mmu_circ_0006134,ENSMUSG00000029227:mmu_circ_0008585,ENSMUSG00000040410:mmu_circ_0007620
Biological Process	GO:0042440	pigment metabolic process	1	130	0.111776	0.257264	ENSMUSG00000062232:mmu_circ_0007116
Biological Process	GO:0050896	response to stimulus	18	15425	0.111479	0.257264	ENSMUSG00000032340:mmu_circ_0011161,ENSMUSG00000005312:mmu_circ_0002026,ENSMUSG00000049044:mmu_circ_0006568,ENSMUSG00000022607:mmu_circ_0003052,ENSMUSG00000000282:mmu_circ_0000986,ENSMUSG00000020124:mmu_circ_0000108,ENSMUSG00000062232:mmu_circ_0007116,ENSMUSG00000019796:mmu_circ_0000386,ENSMUSG00000024002:mmu_circ_0003749,ENSMUSG00000038024:mmu_circ_0007834,ENSMUSG00000057738:mmu_circ_0006217,ENS…
Biological Process	GO:0051963	regulation of synapse assembly	1	130	0.111776	0.257264	ENSMUSG00000022607:mmu_circ_0003052
Molecular Function	GO:0005262	calcium channel activity	1	130	0.111776	0.257264	ENSMUSG00000027748:mmu_circ_0007002
Biological Process	GO:0007044	cell-substrate junction assembly	1	131	0.112587	0.258174	ENSMUSG00000022607:mmu_circ_0003052
Biological Process	GO:0036473	cell death in response to oxidative stress	1	131	0.112587	0.258174	ENSMUSG00000005312:mmu_circ_0002026
Molecular Function	GO:0019905	syntaxin binding	1	131	0.112587	0.258174	ENSMUSG00000057738:mmu_circ_0006217
Biological Process	GO:0046903	secretion	4	2045	0.112882	0.258533	ENSMUSG00000032340:mmu_circ_0011161,ENSMUSG00000027748:mmu_circ_0007002,ENSMUSG00000049044:mmu_circ_0006568,ENSMUSG00000022454:mmu_circ_0003201
Biological Process	GO:0001667	ameboidal-type cell migration	2	635	0.113316	0.258757	ENSMUSG00000028788:mmu_circ_0007432,ENSMUSG00000022607:mmu_circ_0003052
Biological Process	GO:0030900	forebrain development	2	635	0.113316	0.258757	ENSMUSG00000021557:mmu_circ_0002057,ENSMUSG00000062232:mmu_circ_0007116
Biological Process	GO:0031124	mRNA 3'-end processing	1	132	0.113397	0.258757	ENSMUSG00000029227:mmu_circ_0008585
Biological Process	GO:0007189	adenylate cyclase-activating G-protein coupled receptor signaling pathway	1	133	0.114207	0.259967	ENSMUSG00000062232:mmu_circ_0007116
Cellular Component	GO:0000932	P-body	1	133	0.114207	0.259967	ENSMUSG00000096054:mmu_circ_0000295
Biological Process	GO:0008015	blood circulation	2	639	0.114498	0.26031	ENSMUSG00000028788:mmu_circ_0007432,ENSMUSG00000011751:mmu_circ_0009563
Biological Process	GO:0003013	circulatory system process	2	642	0.115385	0.260475	ENSMUSG00000028788:mmu_circ_0007432,ENSMUSG00000011751:mmu_circ_0009563
Biological Process	GO:0007166	cell surface receptor signaling pathway	6	3718	0.115904	0.260475	ENSMUSG00000062232:mmu_circ_0007116,ENSMUSG00000032340:mmu_circ_0011161,ENSMUSG00000060681:mmu_circ_0011722,ENSMUSG00000020124:mmu_circ_0000108,ENSMUSG00000028788:mmu_circ_0007432,ENSMUSG00000022607:mmu_circ_0003052
Biological Process	GO:0031399	regulation of protein modification process	5	2869	0.115573	0.260475	ENSMUSG00000062232:mmu_circ_0007116,ENSMUSG00000024002:mmu_circ_0003749,ENSMUSG00000011751:mmu_circ_0009563,ENSMUSG00000005312:mmu_circ_0002026,ENSMUSG00000022607:mmu_circ_0003052
Biological Process	GO:0035335	peptidyl-tyrosine dephosphorylation	1	134	0.115016	0.260475	ENSMUSG00000028788:mmu_circ_0007432
Biological Process	GO:0046620	regulation of organ growth	1	135	0.115824	0.260475	ENSMUSG00000022607:mmu_circ_0003052
Biological Process	GO:0048678	response to axon injury	1	135	0.115824	0.260475	ENSMUSG00000032340:mmu_circ_0011161
Biological Process	GO:0055082	cellular chemical homeostasis	3	1309	0.115187	0.260475	ENSMUSG00000027748:mmu_circ_0007002,ENSMUSG00000060681:mmu_circ_0011722,ENSMUSG00000022607:mmu_circ_0003052
Cellular Component	GO:0000307	cyclin-dependent protein kinase holoenzyme complex	1	135	0.115824	0.260475	ENSMUSG00000024002:mmu_circ_0003749
Cellular Component	GO:0098796	membrane protein complex	3	1313	0.115969	0.260475	ENSMUSG00000038024:mmu_circ_0007834,ENSMUSG00000032340:mmu_circ_0011161,ENSMUSG00000041718:mmu_circ_0011571
Molecular Function	GO:0008238	exopeptidase activity	1	134	0.115016	0.260475	ENSMUSG00000021557:mmu_circ_0002057
Biological Process	GO:0019748	secondary metabolic process	1	136	0.116631	0.261018	ENSMUSG00000062232:mmu_circ_0007116
Cellular Component	GO:0000502	proteasome complex	1	136	0.116631	0.261018	ENSMUSG00000005312:mmu_circ_0002026
Cellular Component	GO:1905369	endopeptidase complex	1	136	0.116631	0.261018	ENSMUSG00000005312:mmu_circ_0002026
Biological Process	GO:0048522	positive regulation of cellular process	11	8354	0.117388	0.262193	ENSMUSG00000014074:mmu_circ_0003381,ENSMUSG00000049044:mmu_circ_0006568,ENSMUSG00000005312:mmu_circ_0002026,ENSMUSG00000024002:mmu_circ_0003749,ENSMUSG00000032340:mmu_circ_0011161,ENSMUSG00000022454:mmu_circ_0003201,ENSMUSG00000022607:mmu_circ_0003052,ENSMUSG00000062232:mmu_circ_0007116,ENSMUSG00000029207:mmu_circ_0008532,ENSMUSG00000029207:mmu_circ_0008533,ENSMUSG00000096054:mmu_circ_0000295,ENS…
Biological Process	GO:0048709	oligodendrocyte differentiation	1	137	0.117438	0.262193	ENSMUSG00000027748:mmu_circ_0007002
Biological Process	GO:0006353	DNA-templated transcription, termination	1	138	0.118244	0.263676	ENSMUSG00000029227:mmu_circ_0008585
Biological Process	GO:0001754	eye photoreceptor cell differentiation	1	139	0.119049	0.264522	ENSMUSG00000021557:mmu_circ_0002057
Biological Process	GO:0007520	myoblast fusion	1	139	0.119049	0.264522	ENSMUSG00000032340:mmu_circ_0011161
Biological Process	GO:1902749	regulation of cell cycle G2/M phase transition	1	139	0.119049	0.264522	ENSMUSG00000024002:mmu_circ_0003749
Biological Process	GO:0048013	ephrin receptor signaling pathway	1	140	0.119853	0.265479	ENSMUSG00000022607:mmu_circ_0003052
Biological Process	GO:1903530	regulation of secretion by cell	3	1333	0.119907	0.265479	ENSMUSG00000049044:mmu_circ_0006568,ENSMUSG00000032340:mmu_circ_0011161,ENSMUSG00000022454:mmu_circ_0003201
Molecular Function	GO:0005178	integrin binding	1	140	0.119853	0.265479	ENSMUSG00000022607:mmu_circ_0003052
Biological Process	GO:0090304	nucleic acid metabolic process	12	9379	0.120709	0.266935	ENSMUSG00000029207:mmu_circ_0008532,ENSMUSG00000029207:mmu_circ_0008533,ENSMUSG00000096054:mmu_circ_0000295,ENSMUSG00000002455:mmu_circ_0006134,ENSMUSG00000029227:mmu_circ_0008585,ENSMUSG00000021027:mmu_circ_0001551,ENSMUSG00000059474:mmu_circ_0001118,ENSMUSG00000020124:mmu_circ_0000108,ENSMUSG00000000282:mmu_circ_0000986,ENSMUSG00000024188:mmu_circ_0003708,ENSMUSG00000014074:mmu_circ_0003381,ENS…
Biological Process	GO:0042592	homeostatic process	5	2915	0.12151	0.268389	ENSMUSG00000060681:mmu_circ_0011722,ENSMUSG00000027748:mmu_circ_0007002,ENSMUSG00000032340:mmu_circ_0011161,ENSMUSG00000022607:mmu_circ_0003052,ENSMUSG00000022454:mmu_circ_0003201
Biological Process	GO:0006885	regulation of pH	1	143	0.122263	0.269412	ENSMUSG00000060681:mmu_circ_0011722
Biological Process	GO:0120031	plasma membrane bounded cell projection assembly	2	665	0.122253	0.269412	ENSMUSG00000062232:mmu_circ_0007116,ENSMUSG00000096054:mmu_circ_0000295
Biological Process	GO:0050790	regulation of catalytic activity	6	3779	0.122831	0.270343	ENSMUSG00000038024:mmu_circ_0007834,ENSMUSG00000057738:mmu_circ_0006217,ENSMUSG00000062232:mmu_circ_0007116,ENSMUSG00000021027:mmu_circ_0001551,ENSMUSG00000049044:mmu_circ_0006568,ENSMUSG00000022607:mmu_circ_0003052
Biological Process	GO:0048640	negative regulation of developmental growth	1	144	0.123064	0.270538	ENSMUSG00000022607:mmu_circ_0003052
Molecular Function	GO:0008270	zinc ion binding	4	2113	0.123314	0.270767	ENSMUSG00000059474:mmu_circ_0001118,ENSMUSG00000014074:mmu_circ_0003381,ENSMUSG00000029207:mmu_circ_0008532,ENSMUSG00000029207:mmu_circ_0008533,ENSMUSG00000021557:mmu_circ_0002057
Biological Process	GO:0045185	maintenance of protein location	1	145	0.123865	0.271658	ENSMUSG00000096054:mmu_circ_0000295
Biological Process	GO:0030031	cell projection assembly	2	673	0.124666	0.272131	ENSMUSG00000096054:mmu_circ_0000295,ENSMUSG00000062232:mmu_circ_0007116
Biological Process	GO:0031532	actin cytoskeleton reorganization	1	146	0.124666	0.272131	ENSMUSG00000057738:mmu_circ_0006217
Biological Process	GO:0048661	positive regulation of smooth muscle cell proliferation	1	146	0.124666	0.272131	ENSMUSG00000022607:mmu_circ_0003052
Biological Process	GO:0055072	iron ion homeostasis	1	146	0.124666	0.272131	ENSMUSG00000032340:mmu_circ_0011161
Biological Process	GO:0042176	regulation of protein catabolic process	2	675	0.125271	0.272916	ENSMUSG00000005312:mmu_circ_0002026,ENSMUSG00000022607:mmu_circ_0003052
Biological Process	GO:0045595	regulation of cell differentiation	5	2944	0.125329	0.272916	ENSMUSG00000032340:mmu_circ_0011161,ENSMUSG00000049044:mmu_circ_0006568,ENSMUSG00000062232:mmu_circ_0007116,ENSMUSG00000022607:mmu_circ_0003052,ENSMUSG00000096054:mmu_circ_0000295
Molecular Function	GO:0004725	protein tyrosine phosphatase activity	1	147	0.125465	0.272916	ENSMUSG00000028788:mmu_circ_0007432
Biological Process	GO:0002028	regulation of sodium ion transport	1	148	0.126264	0.273376	ENSMUSG00000011751:mmu_circ_0009563
Biological Process	GO:0014013	regulation of gliogenesis	1	148	0.126264	0.273376	ENSMUSG00000022607:mmu_circ_0003052
Biological Process	GO:0044057	regulation of system process	2	678	0.12618	0.273376	ENSMUSG00000011751:mmu_circ_0009563,ENSMUSG00000049044:mmu_circ_0006568
Biological Process	GO:0080134	regulation of response to stress	4	2129	0.125829	0.273376	ENSMUSG00000014074:mmu_circ_0003381,ENSMUSG00000024002:mmu_circ_0003749,ENSMUSG00000032340:mmu_circ_0011161,ENSMUSG00000005312:mmu_circ_0002026
Biological Process	GO:0001824	blastocyst development	1	149	0.127062	0.273831	ENSMUSG00000024002:mmu_circ_0003749
Biological Process	GO:0002312	B cell activation involved in immune response	1	149	0.127062	0.273831	ENSMUSG00000014074:mmu_circ_0003381
Cellular Component	GO:0031234	extrinsic component of cytoplasmic side of plasma membrane	1	149	0.127062	0.273831	ENSMUSG00000022607:mmu_circ_0003052
Molecular Function	GO:0015085	calcium ion transmembrane transporter activity	1	149	0.127062	0.273831	ENSMUSG00000027748:mmu_circ_0007002
Cellular Component	GO:0005901	caveola	1	150	0.127859	0.275231	ENSMUSG00000027748:mmu_circ_0007002
Biological Process	GO:0034644	cellular response to UV	1	151	0.128656	0.276307	ENSMUSG00000014074:mmu_circ_0003381
Biological Process	GO:0048259	regulation of receptor-mediated endocytosis	1	151	0.128656	0.276307	ENSMUSG00000096054:mmu_circ_0000295
Biological Process	GO:0051656	establishment of organelle localization	2	687	0.128916	0.276546	ENSMUSG00000096054:mmu_circ_0000295,ENSMUSG00000022607:mmu_circ_0003052
Biological Process	GO:0014066	regulation of phosphatidylinositol 3-kinase signaling	1	152	0.129452	0.276772	ENSMUSG00000022607:mmu_circ_0003052
Biological Process	GO:0032092	positive regulation of protein binding	1	152	0.129452	0.276772	ENSMUSG00000062232:mmu_circ_0007116
Biological Process	GO:0043170	macromolecule metabolic process	20	17876	0.129616	0.276772	ENSMUSG00000002455:mmu_circ_0006134,ENSMUSG00000059474:mmu_circ_0001118,ENSMUSG00000062232:mmu_circ_0007116,ENSMUSG00000020124:mmu_circ_0000108,ENSMUSG00000000282:mmu_circ_0000986,ENSMUSG00000024188:mmu_circ_0003708,ENSMUSG00000022607:mmu_circ_0003052,ENSMUSG00000011751:mmu_circ_0009563,ENSMUSG00000032340:mmu_circ_0011161,ENSMUSG00000005312:mmu_circ_0002026,ENSMUSG00000029207:mmu_circ_0008532,ENS…
Cellular Component	GO:0012505	endomembrane system	9	6578	0.129475	0.276772	ENSMUSG00000028788:mmu_circ_0007432,ENSMUSG00000022607:mmu_circ_0003052,ENSMUSG00000041718:mmu_circ_0011571,ENSMUSG00000005312:mmu_circ_0002026,ENSMUSG00000032340:mmu_circ_0011161,ENSMUSG00000038024:mmu_circ_0007834,ENSMUSG00000096054:mmu_circ_0000295,ENSMUSG00000062232:mmu_circ_0007116,ENSMUSG00000060681:mmu_circ_0011722
Biological Process	GO:0051897	positive regulation of protein kinase B signaling	1	153	0.130248	0.277802	ENSMUSG00000022607:mmu_circ_0003052
Biological Process	GO:0030048	actin filament-based movement	1	154	0.131042	0.278539	ENSMUSG00000029207:mmu_circ_0008532,ENSMUSG00000029207:mmu_circ_0008533
Biological Process	GO:0040014	regulation of multicellular organism growth	1	154	0.131042	0.278539	ENSMUSG00000011751:mmu_circ_0009563
Biological Process	GO:0045596	negative regulation of cell differentiation	3	1387	0.130793	0.278539	ENSMUSG00000022607:mmu_circ_0003052,ENSMUSG00000032340:mmu_circ_0011161,ENSMUSG00000062232:mmu_circ_0007116
Biological Process	GO:0000041	transition metal ion transport	1	155	0.131836	0.279589	ENSMUSG00000027748:mmu_circ_0007002
Biological Process	GO:0034332	adherens junction organization	1	155	0.131836	0.279589	ENSMUSG00000022607:mmu_circ_0003052
Biological Process	GO:0030004	cellular monovalent inorganic cation homeostasis	1	156	0.132629	0.279995	ENSMUSG00000060681:mmu_circ_0011722
Biological Process	GO:0042692	muscle cell differentiation	2	698	0.132281	0.279995	ENSMUSG00000096054:mmu_circ_0000295,ENSMUSG00000032340:mmu_circ_0011161
Biological Process	GO:0060996	dendritic spine development	1	156	0.132629	0.279995	ENSMUSG00000060681:mmu_circ_0011722
Cellular Component	GO:0005884	actin filament	1	156	0.132629	0.279995	ENSMUSG00000042331:mmu_circ_0000876
Biological Process	GO:0007229	integrin-mediated signaling pathway	1	157	0.133422	0.280994	ENSMUSG00000022607:mmu_circ_0003052
Biological Process	GO:0019219	regulation of nucleobase-containing compound metabolic process	9	6622	0.133555	0.280994	ENSMUSG00000014074:mmu_circ_0003381,ENSMUSG00000032340:mmu_circ_0011161,ENSMUSG00000024002:mmu_circ_0003749,ENSMUSG00000000282:mmu_circ_0000986,ENSMUSG00000059474:mmu_circ_0001118,ENSMUSG00000021027:mmu_circ_0001551,ENSMUSG00000020124:mmu_circ_0000108,ENSMUSG00000029207:mmu_circ_0008532,ENSMUSG00000029207:mmu_circ_0008533,ENSMUSG00000002455:mmu_circ_0006134
Molecular Function	GO:0016301	kinase activity	3	1400	0.133466	0.280994	ENSMUSG00000022454:mmu_circ_0003201,ENSMUSG00000022607:mmu_circ_0003052,ENSMUSG00000024002:mmu_circ_0003749
Biological Process	GO:0050764	regulation of phagocytosis	1	158	0.134214	0.282061	ENSMUSG00000022607:mmu_circ_0003052
Biological Process	GO:0051046	regulation of secretion	3	1405	0.1345	0.282344	ENSMUSG00000032340:mmu_circ_0011161,ENSMUSG00000049044:mmu_circ_0006568,ENSMUSG00000022454:mmu_circ_0003201
Biological Process	GO:0000165	MAPK cascade	3	1407	0.134914	0.282766	ENSMUSG00000062232:mmu_circ_0007116,ENSMUSG00000057738:mmu_circ_0006217,ENSMUSG00000022607:mmu_circ_0003052
Biological Process	GO:0045446	endothelial cell differentiation	1	159	0.135005	0.282766	ENSMUSG00000062232:mmu_circ_0007116
Biological Process	GO:0007030	Golgi organization	1	160	0.135795	0.283783	ENSMUSG00000096054:mmu_circ_0000295
Biological Process	GO:0046530	photoreceptor cell differentiation	1	160	0.135795	0.283783	ENSMUSG00000021557:mmu_circ_0002057
Biological Process	GO:2001233	regulation of apoptotic signaling pathway	2	710	0.135975	0.28384	ENSMUSG00000005312:mmu_circ_0002026,ENSMUSG00000000282:mmu_circ_0000986
Biological Process	GO:0050905	neuromuscular process	1	161	0.136585	0.284475	ENSMUSG00000021557:mmu_circ_0002057
Cellular Component	GO:0044853	plasma membrane raft	1	161	0.136585	0.284475	ENSMUSG00000027748:mmu_circ_0007002
Biological Process	GO:0032436	positive regulation of proteasomal ubiquitin-dependent protein catabolic process	1	162	0.137374	0.28548	ENSMUSG00000005312:mmu_circ_0002026
Cellular Component	GO:0016591	DNA-directed RNA polymerase II, holoenzyme	1	162	0.137374	0.28548	ENSMUSG00000024002:mmu_circ_0003749
Biological Process	GO:0016567	protein ubiquitination	3	1421	0.137827	0.285784	ENSMUSG00000022607:mmu_circ_0003052,ENSMUSG00000014074:mmu_circ_0003381,ENSMUSG00000005312:mmu_circ_0002026
Cellular Component	GO:0042175	nuclear outer membrane-endoplasmic reticulum membrane network	3	1421	0.137827	0.285784	ENSMUSG00000096054:mmu_circ_0000295,ENSMUSG00000041718:mmu_circ_0011571,ENSMUSG00000060681:mmu_circ_0011722
Biological Process	GO:0051276	chromosome organization	4	2205	0.138081	0.285842	ENSMUSG00000020124:mmu_circ_0000108,ENSMUSG00000024002:mmu_circ_0003749,ENSMUSG00000014074:mmu_circ_0003381,ENSMUSG00000059474:mmu_circ_0001118
Cellular Component	GO:0097730	non-motile cilium	1	163	0.138162	0.285842	ENSMUSG00000049044:mmu_circ_0006568
Biological Process	GO:0000768	syncytium formation by plasma membrane fusion	1	164	0.13895	0.286034	ENSMUSG00000032340:mmu_circ_0011161
Biological Process	GO:0050789	regulation of biological process	22	20238	0.139023	0.286034	ENSMUSG00000022607:mmu_circ_0003052,ENSMUSG00000024188:mmu_circ_0003708,ENSMUSG00000022454:mmu_circ_0003201,ENSMUSG00000000282:mmu_circ_0000986,ENSMUSG00000032340:mmu_circ_0011161,ENSMUSG00000011751:mmu_circ_0009563,ENSMUSG00000005312:mmu_circ_0002026,ENSMUSG00000049044:mmu_circ_0006568,ENSMUSG00000002455:mmu_circ_0006134,ENSMUSG00000020124:mmu_circ_0000108,ENSMUSG00000059474:mmu_circ_0001118,ENS…
Biological Process	GO:0090100	positive regulation of transmembrane receptor protein serine/threonine kinase signaling pathway	1	164	0.13895	0.286034	ENSMUSG00000032340:mmu_circ_0011161
Cellular Component	GO:0005912	adherens junction	4	2208	0.138575	0.286034	ENSMUSG00000022607:mmu_circ_0003052,ENSMUSG00000038368:mmu_circ_0007861,ENSMUSG00000011751:mmu_circ_0009563,ENSMUSG00000057738:mmu_circ_0006217
Cellular Component	GO:0044422	organelle part	18	15831	0.138513	0.286034	ENSMUSG00000060681:mmu_circ_0011722,ENSMUSG00000029227:mmu_circ_0008585,ENSMUSG00000096054:mmu_circ_0000295,ENSMUSG00000029207:mmu_circ_0008532,ENSMUSG00000029207:mmu_circ_0008533,ENSMUSG00000024002:mmu_circ_0003749,ENSMUSG00000057738:mmu_circ_0006217,ENSMUSG00000038024:mmu_circ_0007834,ENSMUSG00000014074:mmu_circ_0003381,ENSMUSG00000041718:mmu_circ_0011571,ENSMUSG00000042331:mmu_circ_0000876,ENS…
Biological Process	GO:0006949	syncytium formation	1	166	0.140523	0.2869	ENSMUSG00000032340:mmu_circ_0011161
Biological Process	GO:0051716	cellular response to stimulus	15	12687	0.140457	0.2869	ENSMUSG00000014074:mmu_circ_0003381,ENSMUSG00000049044:mmu_circ_0006568,ENSMUSG00000038024:mmu_circ_0007834,ENSMUSG00000057738:mmu_circ_0006217,ENSMUSG00000005312:mmu_circ_0002026,ENSMUSG00000032340:mmu_circ_0011161,ENSMUSG00000024002:mmu_circ_0003749,ENSMUSG00000000282:mmu_circ_0000986,ENSMUSG00000022607:mmu_circ_0003052,ENSMUSG00000028788:mmu_circ_0007432,ENSMUSG00000021027:mmu_circ_0001551,ENS…
Biological Process	GO:2000106	regulation of leukocyte apoptotic process	1	166	0.140523	0.2869	ENSMUSG00000062232:mmu_circ_0007116
Cellular Component	GO:0031974	membrane-enclosed lumen	11	8634	0.140394	0.2869	ENSMUSG00000096054:mmu_circ_0000295,ENSMUSG00000029227:mmu_circ_0008585,ENSMUSG00000002455:mmu_circ_0006134,ENSMUSG00000029207:mmu_circ_0008532,ENSMUSG00000029207:mmu_circ_0008533,ENSMUSG00000040410:mmu_circ_0007620,ENSMUSG00000022607:mmu_circ_0003052,ENSMUSG00000032340:mmu_circ_0011161,ENSMUSG00000005312:mmu_circ_0002026,ENSMUSG00000011751:mmu_circ_0009563,ENSMUSG00000024002:mmu_circ_0003749,ENS…
Cellular Component	GO:0043233	organelle lumen	11	8634	0.140394	0.2869	ENSMUSG00000022607:mmu_circ_0003052,ENSMUSG00000014074:mmu_circ_0003381,ENSMUSG00000024002:mmu_circ_0003749,ENSMUSG00000032340:mmu_circ_0011161,ENSMUSG00000011751:mmu_circ_0009563,ENSMUSG00000005312:mmu_circ_0002026,ENSMUSG00000029207:mmu_circ_0008532,ENSMUSG00000029207:mmu_circ_0008533,ENSMUSG00000096054:mmu_circ_0000295,ENSMUSG00000002455:mmu_circ_0006134,ENSMUSG00000029227:mmu_circ_0008585,ENS…
Cellular Component	GO:0070013	intracellular organelle lumen	11	8629	0.139962	0.2869	ENSMUSG00000040410:mmu_circ_0007620,ENSMUSG00000002455:mmu_circ_0006134,ENSMUSG00000096054:mmu_circ_0000295,ENSMUSG00000029227:mmu_circ_0008585,ENSMUSG00000029207:mmu_circ_0008532,ENSMUSG00000029207:mmu_circ_0008533,ENSMUSG00000024002:mmu_circ_0003749,ENSMUSG00000032340:mmu_circ_0011161,ENSMUSG00000011751:mmu_circ_0009563,ENSMUSG00000005312:mmu_circ_0002026,ENSMUSG00000014074:mmu_circ_0003381,ENS…
Molecular Function	GO:0002039	p53 binding	1	166	0.140523	0.2869	ENSMUSG00000024002:mmu_circ_0003749
Biological Process	GO:0001932	regulation of protein phosphorylation	4	2224	0.141221	0.287244	ENSMUSG00000011751:mmu_circ_0009563,ENSMUSG00000024002:mmu_circ_0003749,ENSMUSG00000062232:mmu_circ_0007116,ENSMUSG00000022607:mmu_circ_0003052
Biological Process	GO:0023061	signal release	2	727	0.141249	0.287244	ENSMUSG00000022454:mmu_circ_0003201,ENSMUSG00000049044:mmu_circ_0006568
Biological Process	GO:1901992	positive regulation of mitotic cell cycle phase transition	1	167	0.141308	0.287244	ENSMUSG00000024002:mmu_circ_0003749
Molecular Function	GO:0005543	phospholipid binding	2	726	0.140937	0.287244	ENSMUSG00000062232:mmu_circ_0007116,ENSMUSG00000011751:mmu_circ_0009563
Biological Process	GO:0021510	spinal cord development	1	168	0.142093	0.287584	ENSMUSG00000049044:mmu_circ_0006568
Biological Process	GO:0046717	acid secretion	1	168	0.142093	0.287584	ENSMUSG00000027748:mmu_circ_0007002
Biological Process	GO:0051098	regulation of binding	2	729	0.141873	0.287584	ENSMUSG00000062232:mmu_circ_0007116,ENSMUSG00000024002:mmu_circ_0003749
Molecular Function	GO:0030165	PDZ domain binding	1	168	0.142093	0.287584	ENSMUSG00000062232:mmu_circ_0007116
Cellular Component	GO:0005768	endosome	3	1444	0.14266	0.288419	ENSMUSG00000062232:mmu_circ_0007116,ENSMUSG00000060681:mmu_circ_0011722,ENSMUSG00000028788:mmu_circ_0007432
Biological Process	GO:1903169	regulation of calcium ion transmembrane transport	1	169	0.142877	0.288543	ENSMUSG00000005312:mmu_circ_0002026
Biological Process	GO:0009967	positive regulation of signal transduction	4	2235	0.143053	0.288585	ENSMUSG00000022607:mmu_circ_0003052,ENSMUSG00000032340:mmu_circ_0011161,ENSMUSG00000024002:mmu_circ_0003749,ENSMUSG00000062232:mmu_circ_0007116
Biological Process	GO:0023014	signal transduction by protein phosphorylation	3	1448	0.143507	0.288872	ENSMUSG00000062232:mmu_circ_0007116,ENSMUSG00000057738:mmu_circ_0006217,ENSMUSG00000022607:mmu_circ_0003052
Cellular Component	GO:0005776	autophagosome	1	170	0.14366	0.288872	ENSMUSG00000005312:mmu_circ_0002026
Cellular Component	GO:0070161	anchoring junction	4	2237	0.143387	0.288872	ENSMUSG00000038368:mmu_circ_0007861,ENSMUSG00000011751:mmu_circ_0009563,ENSMUSG00000057738:mmu_circ_0006217,ENSMUSG00000022607:mmu_circ_0003052
Biological Process	GO:0016579	protein deubiquitination	1	173	0.146007	0.292327	ENSMUSG00000020124:mmu_circ_0000108
Biological Process	GO:0048675	axon extension	1	173	0.146007	0.292327	ENSMUSG00000060681:mmu_circ_0011722
Cellular Component	GO:0016605	PML body	1	173	0.146007	0.292327	ENSMUSG00000011751:mmu_circ_0009563
Molecular Function	GO:0017112	Rab guanyl-nucleotide exchange factor activity	1	173	0.146007	0.292327	ENSMUSG00000038024:mmu_circ_0007834
Biological Process	GO:0009605	response to external stimulus	6	3976	0.146625	0.293081	ENSMUSG00000029207:mmu_circ_0008532,ENSMUSG00000029207:mmu_circ_0008533,ENSMUSG00000019796:mmu_circ_0000386,ENSMUSG00000022607:mmu_circ_0003052,ENSMUSG00000024002:mmu_circ_0003749,ENSMUSG00000057738:mmu_circ_0006217,ENSMUSG00000032340:mmu_circ_0011161
Cellular Component	GO:0099512	supramolecular fiber	3	1463	0.146698	0.293081	ENSMUSG00000042331:mmu_circ_0000876,ENSMUSG00000057738:mmu_circ_0006217,ENSMUSG00000096054:mmu_circ_0000295
Biological Process	GO:0048519	negative regulation of biological process	12	9708	0.147231	0.293832	ENSMUSG00000057738:mmu_circ_0006217,ENSMUSG00000032340:mmu_circ_0011161,ENSMUSG00000024002:mmu_circ_0003749,ENSMUSG00000005312:mmu_circ_0002026,ENSMUSG00000011751:mmu_circ_0009563,ENSMUSG00000049044:mmu_circ_0006568,ENSMUSG00000014074:mmu_circ_0003381,ENSMUSG00000022607:mmu_circ_0003052,ENSMUSG00000024188:mmu_circ_0003708,ENSMUSG00000000282:mmu_circ_0000986,ENSMUSG00000062232:mmu_circ_0007116,ENS…
Biological Process	GO:0006888	ER to Golgi vesicle-mediated transport	1	176	0.148346	0.29407	ENSMUSG00000057738:mmu_circ_0006217
Biological Process	GO:0017156	calcium ion regulated exocytosis	1	175	0.147567	0.29407	ENSMUSG00000049044:mmu_circ_0006568
Cellular Component	GO:0005737	cytoplasm	22	20362	0.147954	0.29407	ENSMUSG00000040410:mmu_circ_0007620,ENSMUSG00000062232:mmu_circ_0007116,ENSMUSG00000020124:mmu_circ_0000108,ENSMUSG00000022454:mmu_circ_0003201,ENSMUSG00000022607:mmu_circ_0003052,ENSMUSG00000049044:mmu_circ_0006568,ENSMUSG00000032340:mmu_circ_0011161,ENSMUSG00000005312:mmu_circ_0002026,ENSMUSG00000011751:mmu_circ_0009563,ENSMUSG00000029207:mmu_circ_0008532,ENSMUSG00000029207:mmu_circ_0008533,ENS…
Cellular Component	GO:0099080	supramolecular complex	3	1470	0.148195	0.29407	ENSMUSG00000057738:mmu_circ_0006217,ENSMUSG00000042331:mmu_circ_0000876,ENSMUSG00000096054:mmu_circ_0000295
Cellular Component	GO:0099081	supramolecular polymer	3	1470	0.148195	0.29407	ENSMUSG00000042331:mmu_circ_0000876,ENSMUSG00000057738:mmu_circ_0006217,ENSMUSG00000096054:mmu_circ_0000295
Molecular Function	GO:0016874	ligase activity	2	750	0.148456	0.29407	ENSMUSG00000014074:mmu_circ_0003381,ENSMUSG00000096054:mmu_circ_0000295
Molecular Function	GO:0031491	nucleosome binding	1	176	0.148346	0.29407	ENSMUSG00000014074:mmu_circ_0003381
Biological Process	GO:0034220	ion transmembrane transport	3	1474	0.149053	0.294938	ENSMUSG00000005312:mmu_circ_0002026,ENSMUSG00000060681:mmu_circ_0011722,ENSMUSG00000027748:mmu_circ_0007002
Biological Process	GO:0048706	embryonic skeletal system development	1	178	0.149903	0.295677	ENSMUSG00000059474:mmu_circ_0001118
Biological Process	GO:0051261	protein depolymerization	1	178	0.149903	0.295677	ENSMUSG00000057738:mmu_circ_0006217
Biological Process	GO:0051651	maintenance of location in cell	1	178	0.149903	0.295677	ENSMUSG00000096054:mmu_circ_0000295
Biological Process	GO:0007569	cell aging	1	179	0.15068	0.296268	ENSMUSG00000000282:mmu_circ_0000986
Biological Process	GO:0014065	phosphatidylinositol 3-kinase signaling	1	179	0.15068	0.296268	ENSMUSG00000022607:mmu_circ_0003052
Biological Process	GO:0043244	regulation of protein complex disassembly	1	179	0.15068	0.296268	ENSMUSG00000057738:mmu_circ_0006217
Biological Process	GO:0002377	immunoglobulin production	1	180	0.151456	0.297168	ENSMUSG00000014074:mmu_circ_0003381
Biological Process	GO:1901800	positive regulation of proteasomal protein catabolic process	1	180	0.151456	0.297168	ENSMUSG00000005312:mmu_circ_0002026
Biological Process	GO:0042552	myelination	1	181	0.152232	0.297466	ENSMUSG00000028995:mmu_circ_0008326
Biological Process	GO:0045667	regulation of osteoblast differentiation	1	181	0.152232	0.297466	ENSMUSG00000022607:mmu_circ_0003052
Cellular Component	GO:0000794	condensed nuclear chromosome	1	181	0.152232	0.297466	ENSMUSG00000024002:mmu_circ_0003749
Cellular Component	GO:0098794	postsynapse	2	762	0.152247	0.297466	ENSMUSG00000049044:mmu_circ_0006568,ENSMUSG00000096054:mmu_circ_0000295
Biological Process	GO:0007272	ensheathment of neurons	1	183	0.153782	0.299834	ENSMUSG00000028995:mmu_circ_0008326
Biological Process	GO:0008366	axon ensheathment	1	183	0.153782	0.299834	ENSMUSG00000028995:mmu_circ_0008326
Biological Process	GO:0016202	regulation of striated muscle tissue development	1	184	0.154556	0.301028	ENSMUSG00000024188:mmu_circ_0003708
Biological Process	GO:1903532	positive regulation of secretion by cell	2	770	0.154786	0.301162	ENSMUSG00000049044:mmu_circ_0006568,ENSMUSG00000022454:mmu_circ_0003201
Biological Process	GO:0042981	regulation of apoptotic process	5	3159	0.1554	0.301725	ENSMUSG00000005312:mmu_circ_0002026,ENSMUSG00000062232:mmu_circ_0007116,ENSMUSG00000022607:mmu_circ_0003052,ENSMUSG00000000282:mmu_circ_0000986,ENSMUSG00000029207:mmu_circ_0008532,ENSMUSG00000029207:mmu_circ_0008533
Cellular Component	GO:1905368	peptidase complex	1	185	0.155329	0.301725	ENSMUSG00000005312:mmu_circ_0002026
Biological Process	GO:0003158	endothelium development	1	187	0.156873	0.302691	ENSMUSG00000062232:mmu_circ_0007116
Biological Process	GO:0018958	phenol-containing compound metabolic process	1	187	0.156873	0.302691	ENSMUSG00000062232:mmu_circ_0007116
Biological Process	GO:0021549	cerebellum development	1	187	0.156873	0.302691	ENSMUSG00000021557:mmu_circ_0002057
Biological Process	GO:0048634	regulation of muscle organ development	1	187	0.156873	0.302691	ENSMUSG00000024188:mmu_circ_0003708
Biological Process	GO:1901861	regulation of muscle tissue development	1	187	0.156873	0.302691	ENSMUSG00000024188:mmu_circ_0003708
Biological Process	GO:2001257	regulation of cation channel activity	1	186	0.156101	0.302691	ENSMUSG00000005312:mmu_circ_0002026
Biological Process	GO:0007267	cell-cell signaling	4	2321	0.157707	0.302732	ENSMUSG00000049044:mmu_circ_0006568,ENSMUSG00000062232:mmu_circ_0007116,ENSMUSG00000022454:mmu_circ_0003201,ENSMUSG00000022607:mmu_circ_0003052
Biological Process	GO:0046887	positive regulation of hormone secretion	1	188	0.157644	0.302732	ENSMUSG00000022454:mmu_circ_0003201
Biological Process	GO:0060548	negative regulation of cell death	4	2321	0.157707	0.302732	ENSMUSG00000032340:mmu_circ_0011161,ENSMUSG00000022607:mmu_circ_0003052,ENSMUSG00000029207:mmu_circ_0008532,ENSMUSG00000029207:mmu_circ_0008533,ENSMUSG00000000282:mmu_circ_0000986
Cellular Component	GO:1902554	serine/threonine protein kinase complex	1	188	0.157644	0.302732	ENSMUSG00000024002:mmu_circ_0003749
Molecular Function	GO:0015081	sodium ion transmembrane transporter activity	1	188	0.157644	0.302732	ENSMUSG00000060681:mmu_circ_0011722
Biological Process	GO:0031323	regulation of cellular metabolic process	13	10845	0.15797	0.302841	ENSMUSG00000024002:mmu_circ_0003749,ENSMUSG00000032340:mmu_circ_0011161,ENSMUSG00000005312:mmu_circ_0002026,ENSMUSG00000011751:mmu_circ_0009563,ENSMUSG00000014074:mmu_circ_0003381,ENSMUSG00000022607:mmu_circ_0003052,ENSMUSG00000000282:mmu_circ_0000986,ENSMUSG00000020124:mmu_circ_0000108,ENSMUSG00000062232:mmu_circ_0007116,ENSMUSG00000021027:mmu_circ_0001551,ENSMUSG00000059474:mmu_circ_0001118,ENS…
Biological Process	GO:0045862	positive regulation of proteolysis	2	781	0.158291	0.302841	ENSMUSG00000005312:mmu_circ_0002026,ENSMUSG00000022607:mmu_circ_0003052
Biological Process	GO:0050807	regulation of synapse organization	1	189	0.158414	0.302841	ENSMUSG00000022607:mmu_circ_0003052
Molecular Function	GO:0015079	potassium ion transmembrane transporter activity	1	189	0.158414	0.302841	ENSMUSG00000060681:mmu_circ_0011722
Biological Process	GO:0043067	regulation of programmed cell death	5	3182	0.158792	0.303252	ENSMUSG00000005312:mmu_circ_0002026,ENSMUSG00000062232:mmu_circ_0007116,ENSMUSG00000022607:mmu_circ_0003052,ENSMUSG00000000282:mmu_circ_0000986,ENSMUSG00000029207:mmu_circ_0008532,ENSMUSG00000029207:mmu_circ_0008533
Cellular Component	GO:0005923	bicellular tight junction	1	191	0.159953	0.305156	ENSMUSG00000062232:mmu_circ_0007116
Biological Process	GO:0006811	ion transport	4	2338	0.160671	0.306213	ENSMUSG00000005312:mmu_circ_0002026,ENSMUSG00000060681:mmu_circ_0011722,ENSMUSG00000027748:mmu_circ_0007002,ENSMUSG00000011751:mmu_circ_0009563
Biological Process	GO:0007173	epidermal growth factor receptor signaling pathway	1	196	0.163787	0.306962	ENSMUSG00000022607:mmu_circ_0003052
Biological Process	GO:0015672	monovalent inorganic cation transport	2	796	0.163095	0.306962	ENSMUSG00000011751:mmu_circ_0009563,ENSMUSG00000060681:mmu_circ_0011722
Biological Process	GO:0022603	regulation of anatomical structure morphogenesis	3	1538	0.163005	0.306962	ENSMUSG00000062232:mmu_circ_0007116,ENSMUSG00000022607:mmu_circ_0003052,ENSMUSG00000096054:mmu_circ_0000295
Biological Process	GO:0031326	regulation of cellular biosynthetic process	10	7903	0.163867	0.306962	ENSMUSG00000000282:mmu_circ_0000986,ENSMUSG00000014074:mmu_circ_0003381,ENSMUSG00000024002:mmu_circ_0003749,ENSMUSG00000032340:mmu_circ_0011161,ENSMUSG00000029207:mmu_circ_0008532,ENSMUSG00000029207:mmu_circ_0008533,ENSMUSG00000002455:mmu_circ_0006134,ENSMUSG00000059474:mmu_circ_0001118,ENSMUSG00000021027:mmu_circ_0001551,ENSMUSG00000062232:mmu_circ_0007116,ENSMUSG00000020124:mmu_circ_0000108
Biological Process	GO:0043271	negative regulation of ion transport	1	196	0.163787	0.306962	ENSMUSG00000005312:mmu_circ_0002026
Biological Process	GO:0043434	response to peptide hormone	2	795	0.162774	0.306962	ENSMUSG00000022607:mmu_circ_0003052,ENSMUSG00000038024:mmu_circ_0007834
Biological Process	GO:0048585	negative regulation of response to stimulus	4	2346	0.162074	0.306962	ENSMUSG00000005312:mmu_circ_0002026,ENSMUSG00000032340:mmu_circ_0011161,ENSMUSG00000024002:mmu_circ_0003749,ENSMUSG00000000282:mmu_circ_0000986
Biological Process	GO:0071482	cellular response to light stimulus	1	194	0.162255	0.306962	ENSMUSG00000014074:mmu_circ_0003381
Biological Process	GO:1901989	positive regulation of cell cycle phase transition	1	196	0.163787	0.306962	ENSMUSG00000024002:mmu_circ_0003749
Biological Process	GO:1902533	positive regulation of intracellular signal transduction	3	1541	0.163669	0.306962	ENSMUSG00000024002:mmu_circ_0003749,ENSMUSG00000062232:mmu_circ_0007116,ENSMUSG00000022607:mmu_circ_0003052
Cellular Component	GO:0000428	DNA-directed RNA polymerase complex	1	196	0.163787	0.306962	ENSMUSG00000024002:mmu_circ_0003749
Cellular Component	GO:0055029	nuclear DNA-directed RNA polymerase complex	1	195	0.163022	0.306962	ENSMUSG00000024002:mmu_circ_0003749
Cellular Component	GO:0055037	recycling endosome	1	194	0.162255	0.306962	ENSMUSG00000060681:mmu_circ_0011722
Cellular Component	GO:0070160	occluding junction	1	195	0.163022	0.306962	ENSMUSG00000062232:mmu_circ_0007116
Molecular Function	GO:0000149	SNARE binding	1	193	0.161489	0.306962	ENSMUSG00000057738:mmu_circ_0006217
Molecular Function	GO:0004842	ubiquitin-protein transferase activity	2	795	0.162774	0.306962	ENSMUSG00000040410:mmu_circ_0007620,ENSMUSG00000014074:mmu_circ_0003381
Molecular Function	GO:0022890	inorganic cation transmembrane transporter activity	2	792	0.161811	0.306962	ENSMUSG00000027748:mmu_circ_0007002,ENSMUSG00000060681:mmu_circ_0011722
Biological Process	GO:0010817	regulation of hormone levels	2	799	0.16406	0.307014	ENSMUSG00000049044:mmu_circ_0006568,ENSMUSG00000022454:mmu_circ_0003201
Biological Process	GO:0000387	spliceosomal snRNP assembly	1	198	0.165316	0.307165	ENSMUSG00000002455:mmu_circ_0006134
Biological Process	GO:0006406	mRNA export from nucleus	1	201	0.167605	0.307165	ENSMUSG00000029227:mmu_circ_0008585
Biological Process	GO:0022037	metencephalon development	1	200	0.166843	0.307165	ENSMUSG00000021557:mmu_circ_0002057
Biological Process	GO:0031123	RNA 3'-end processing	1	201	0.167605	0.307165	ENSMUSG00000029227:mmu_circ_0008585
Biological Process	GO:0031331	positive regulation of cellular catabolic process	2	800	0.164381	0.307165	ENSMUSG00000005312:mmu_circ_0002026,ENSMUSG00000022607:mmu_circ_0003052
Biological Process	GO:0032446	protein modification by small protein conjugation	3	1550	0.165666	0.307165	ENSMUSG00000014074:mmu_circ_0003381,ENSMUSG00000005312:mmu_circ_0002026,ENSMUSG00000022607:mmu_circ_0003052
Biological Process	GO:0033135	regulation of peptidyl-serine phosphorylation	1	200	0.166843	0.307165	ENSMUSG00000011751:mmu_circ_0009563
Biological Process	GO:0034121	regulation of toll-like receptor signaling pathway	1	197	0.164552	0.307165	ENSMUSG00000005312:mmu_circ_0002026
Biological Process	GO:0044238	primary metabolic process	21	19495	0.167253	0.307165	ENSMUSG00000022607:mmu_circ_0003052,ENSMUSG00000024188:mmu_circ_0003708,ENSMUSG00000000282:mmu_circ_0000986,ENSMUSG00000005312:mmu_circ_0002026,ENSMUSG00000032340:mmu_circ_0011161,ENSMUSG00000011751:mmu_circ_0009563,ENSMUSG00000002455:mmu_circ_0006134,ENSMUSG00000020124:mmu_circ_0000108,ENSMUSG00000062232:mmu_circ_0007116,ENSMUSG00000059474:mmu_circ_0001118,ENSMUSG00000041718:mmu_circ_0011571,ENS…
Biological Process	GO:0045739	positive regulation of DNA repair	1	199	0.16608	0.307165	ENSMUSG00000014074:mmu_circ_0003381
Biological Process	GO:0048514	blood vessel morphogenesis	2	807	0.166636	0.307165	ENSMUSG00000062232:mmu_circ_0007116,ENSMUSG00000022607:mmu_circ_0003052
Biological Process	GO:0050794	regulation of cellular process	20	18359	0.164928	0.307165	ENSMUSG00000060681:mmu_circ_0011722,ENSMUSG00000021027:mmu_circ_0001551,ENSMUSG00000028995:mmu_circ_0008326,ENSMUSG00000096054:mmu_circ_0000295,ENSMUSG00000029207:mmu_circ_0008532,ENSMUSG00000029207:mmu_circ_0008533,ENSMUSG00000024002:mmu_circ_0003749,ENSMUSG00000057738:mmu_circ_0006217,ENSMUSG00000014074:mmu_circ_0003381,ENSMUSG00000028788:mmu_circ_0007432,ENSMUSG00000020124:mmu_circ_0000108,ENS…
Biological Process	GO:0050803	regulation of synapse structure or activity	1	201	0.167605	0.307165	ENSMUSG00000022607:mmu_circ_0003052
Biological Process	GO:0050806	positive regulation of synaptic transmission	1	201	0.167605	0.307165	ENSMUSG00000022607:mmu_circ_0003052
Biological Process	GO:0051640	organelle localization	2	808	0.166959	0.307165	ENSMUSG00000096054:mmu_circ_0000295,ENSMUSG00000022607:mmu_circ_0003052
Biological Process	GO:0055076	transition metal ion homeostasis	1	200	0.166843	0.307165	ENSMUSG00000032340:mmu_circ_0011161
Biological Process	GO:0071427	mRNA-containing ribonucleoprotein complex export from nucleus	1	201	0.167605	0.307165	ENSMUSG00000029227:mmu_circ_0008585
Biological Process	GO:1902904	negative regulation of supramolecular fiber organization	1	201	0.167605	0.307165	ENSMUSG00000057738:mmu_circ_0006217
Cellular Component	GO:0030880	RNA polymerase complex	1	199	0.16608	0.307165	ENSMUSG00000024002:mmu_circ_0003749
Molecular Function	GO:0008194	UDP-glycosyltransferase activity	1	198	0.165316	0.307165	ENSMUSG00000041718:mmu_circ_0011571
Molecular Function	GO:0043178	alcohol binding	1	201	0.167605	0.307165	ENSMUSG00000027748:mmu_circ_0007002
Biological Process	GO:0051047	positive regulation of secretion	2	811	0.167927	0.307454	ENSMUSG00000049044:mmu_circ_0006568,ENSMUSG00000022454:mmu_circ_0003201
Biological Process	GO:0035725	sodium ion transmembrane transport	1	202	0.168366	0.307955	ENSMUSG00000060681:mmu_circ_0011722
Cellular Component	GO:0099503	secretory vesicle	2	813	0.168574	0.308032	ENSMUSG00000022607:mmu_circ_0003052,ENSMUSG00000038024:mmu_circ_0007834
Biological Process	GO:0001952	regulation of cell-matrix adhesion	1	204	0.169887	0.308314	ENSMUSG00000022607:mmu_circ_0003052
Biological Process	GO:0043388	positive regulation of DNA binding	1	203	0.169127	0.308314	ENSMUSG00000024002:mmu_circ_0003749
Biological Process	GO:0046488	phosphatidylinositol metabolic process	1	204	0.169887	0.308314	ENSMUSG00000028995:mmu_circ_0008326
Biological Process	GO:0055067	monovalent inorganic cation homeostasis	1	204	0.169887	0.308314	ENSMUSG00000060681:mmu_circ_0011722
Biological Process	GO:0071887	leukocyte apoptotic process	1	204	0.169887	0.308314	ENSMUSG00000062232:mmu_circ_0007116
Cellular Component	GO:0042383	sarcolemma	1	204	0.169887	0.308314	ENSMUSG00000022607:mmu_circ_0003052
Molecular Function	GO:0072509	divalent inorganic cation transmembrane transporter activity	1	203	0.169127	0.308314	ENSMUSG00000027748:mmu_circ_0007002
Biological Process	GO:0051591	response to cAMP	1	206	0.171405	0.310464	ENSMUSG00000062232:mmu_circ_0007116
Cellular Component	GO:1902911	protein kinase complex	1	206	0.171405	0.310464	ENSMUSG00000024002:mmu_circ_0003749
Biological Process	GO:0051051	negative regulation of transport	2	823	0.171812	0.310898	ENSMUSG00000032340:mmu_circ_0011161,ENSMUSG00000005312:mmu_circ_0002026
Cellular Component	GO:0030018	Z disc	1	207	0.172163	0.31093	ENSMUSG00000057738:mmu_circ_0006217
Molecular Function	GO:0008047	enzyme activator activity	2	824	0.172136	0.31093	ENSMUSG00000021027:mmu_circ_0001551,ENSMUSG00000062232:mmu_circ_0007116
Biological Process	GO:0045860	positive regulation of protein kinase activity	2	825	0.172461	0.311165	ENSMUSG00000022607:mmu_circ_0003052,ENSMUSG00000062232:mmu_circ_0007116
Biological Process	GO:0050709	negative regulation of protein secretion	1	210	0.174434	0.314116	ENSMUSG00000032340:mmu_circ_0011161
Cellular Component	GO:0015630	microtubule cytoskeleton	4	2415	0.174367	0.314116	ENSMUSG00000042331:mmu_circ_0000876,ENSMUSG00000057738:mmu_circ_0006217,ENSMUSG00000096054:mmu_circ_0000295,ENSMUSG00000022607:mmu_circ_0003052
Biological Process	GO:0007188	adenylate cyclase-modulating G-protein coupled receptor signaling pathway	1	211	0.175189	0.314867	ENSMUSG00000062232:mmu_circ_0007116
Biological Process	GO:0070646	protein modification by small protein removal	1	211	0.175189	0.314867	ENSMUSG00000020124:mmu_circ_0000108
Biological Process	GO:0048660	regulation of smooth muscle cell proliferation	1	212	0.175944	0.315614	ENSMUSG00000022607:mmu_circ_0003052
Molecular Function	GO:0004867	serine-type endopeptidase inhibitor activity	1	212	0.175944	0.315614	ENSMUSG00000022607:mmu_circ_0003052
Biological Process	GO:0044708	single-organism behavior	2	838	0.17669	0.316358	ENSMUSG00000021557:mmu_circ_0002057,ENSMUSG00000011751:mmu_circ_0009563
Cellular Component	GO:0043204	perikaryon	1	213	0.176698	0.316358	ENSMUSG00000022454:mmu_circ_0003201
Biological Process	GO:0002562	somatic diversification of immune receptors via germline recombination within a single locus	1	214	0.177452	0.316489	ENSMUSG00000014074:mmu_circ_0003381
Biological Process	GO:0008360	regulation of cell shape	1	214	0.177452	0.316489	ENSMUSG00000022607:mmu_circ_0003052
Biological Process	GO:0016444	somatic cell DNA recombination	1	214	0.177452	0.316489	ENSMUSG00000014074:mmu_circ_0003381
Biological Process	GO:2000112	regulation of cellular macromolecule biosynthetic process	9	7052	0.177151	0.316489	ENSMUSG00000029207:mmu_circ_0008532,ENSMUSG00000029207:mmu_circ_0008533,ENSMUSG00000002455:mmu_circ_0006134,ENSMUSG00000059474:mmu_circ_0001118,ENSMUSG00000021027:mmu_circ_0001551,ENSMUSG00000020124:mmu_circ_0000108,ENSMUSG00000000282:mmu_circ_0000986,ENSMUSG00000014074:mmu_circ_0003381,ENSMUSG00000024002:mmu_circ_0003749,ENSMUSG00000032340:mmu_circ_0011161
Molecular Function	GO:0019787	ubiquitin-like protein transferase activity	2	841	0.177669	0.316573	ENSMUSG00000014074:mmu_circ_0003381,ENSMUSG00000040410:mmu_circ_0007620
Cellular Component	GO:0005903	brush border	1	215	0.178204	0.316921	ENSMUSG00000049044:mmu_circ_0006568
Molecular Function	GO:0051015	actin filament binding	1	215	0.178204	0.316921	ENSMUSG00000096054:mmu_circ_0000295
Molecular Function	GO:0046983	protein dimerization activity	4	2438	0.17854	0.317215	ENSMUSG00000021027:mmu_circ_0001551,ENSMUSG00000057738:mmu_circ_0006217,ENSMUSG00000000282:mmu_circ_0000986,ENSMUSG00000096054:mmu_circ_0000295
Biological Process	GO:0042325	regulation of phosphorylation	4	2441	0.179087	0.31758	ENSMUSG00000024002:mmu_circ_0003749,ENSMUSG00000011751:mmu_circ_0009563,ENSMUSG00000062232:mmu_circ_0007116,ENSMUSG00000022607:mmu_circ_0003052
Biological Process	GO:0051896	regulation of protein kinase B signaling	1	216	0.178956	0.31758	ENSMUSG00000022607:mmu_circ_0003052
Biological Process	GO:0001508	action potential	1	217	0.179708	0.318076	ENSMUSG00000049044:mmu_circ_0006568
Biological Process	GO:0038127	ERBB signaling pathway	1	217	0.179708	0.318076	ENSMUSG00000022607:mmu_circ_0003052
Molecular Function	GO:0004197	cysteine-type endopeptidase activity	1	218	0.180458	0.319101	ENSMUSG00000020124:mmu_circ_0000108
Biological Process	GO:0009889	regulation of biosynthetic process	10	8070	0.180865	0.319517	ENSMUSG00000000282:mmu_circ_0000986,ENSMUSG00000024002:mmu_circ_0003749,ENSMUSG00000032340:mmu_circ_0011161,ENSMUSG00000014074:mmu_circ_0003381,ENSMUSG00000002455:mmu_circ_0006134,ENSMUSG00000029207:mmu_circ_0008532,ENSMUSG00000029207:mmu_circ_0008533,ENSMUSG00000020124:mmu_circ_0000108,ENSMUSG00000021027:mmu_circ_0001551,ENSMUSG00000062232:mmu_circ_0007116,ENSMUSG00000059474:mmu_circ_0001118
Biological Process	GO:0045786	negative regulation of cell cycle	2	852	0.181264	0.319918	ENSMUSG00000029207:mmu_circ_0008532,ENSMUSG00000029207:mmu_circ_0008533,ENSMUSG00000024002:mmu_circ_0003749
Biological Process	GO:0002200	somatic diversification of immune receptors	1	220	0.181958	0.320839	ENSMUSG00000014074:mmu_circ_0003381
Biological Process	GO:0072359	circulatory system development	3	1623	0.182141	0.320858	ENSMUSG00000022607:mmu_circ_0003052,ENSMUSG00000062232:mmu_circ_0007116,ENSMUSG00000049044:mmu_circ_0006568
Biological Process	GO:0015718	monocarboxylic acid transport	1	221	0.182707	0.32155	ENSMUSG00000027748:mmu_circ_0007002
Cellular Component	GO:0043296	apical junction complex	1	222	0.183455	0.322562	ENSMUSG00000062232:mmu_circ_0007116
Biological Process	GO:0033554	cellular response to stress	5	3346	0.183886	0.323015	ENSMUSG00000032340:mmu_circ_0011161,ENSMUSG00000005312:mmu_circ_0002026,ENSMUSG00000024002:mmu_circ_0003749,ENSMUSG00000014074:mmu_circ_0003381,ENSMUSG00000022607:mmu_circ_0003052
Molecular Function	GO:0005488	binding	25	24250	0.184598	0.32396	ENSMUSG00000049044:mmu_circ_0006568,ENSMUSG00000003410:mmu_circ_0010965,ENSMUSG00000032340:mmu_circ_0011161,ENSMUSG00000011751:mmu_circ_0009563,ENSMUSG00000005312:mmu_circ_0002026,ENSMUSG00000022454:mmu_circ_0003201,ENSMUSG00000000282:mmu_circ_0000986,ENSMUSG00000024188:mmu_circ_0003708,ENSMUSG00000022607:mmu_circ_0003052,ENSMUSG00000062232:mmu_circ_0007116,ENSMUSG00000059474:mmu_circ_0001118,ENS…
Biological Process	GO:0051494	negative regulation of cytoskeleton organization	1	225	0.185695	0.325272	ENSMUSG00000057738:mmu_circ_0006217
Biological Process	GO:1990138	neuron projection extension	1	225	0.185695	0.325272	ENSMUSG00000060681:mmu_circ_0011722
Biological Process	GO:0002792	negative regulation of peptide secretion	1	227	0.187185	0.325433	ENSMUSG00000032340:mmu_circ_0011161
Biological Process	GO:0003018	vascular process in circulatory system	1	226	0.186441	0.325433	ENSMUSG00000028788:mmu_circ_0007432
Biological Process	GO:0007187	G-protein coupled receptor signaling pathway, coupled to cyclic nucleotide second messenger	1	226	0.186441	0.325433	ENSMUSG00000062232:mmu_circ_0007116
Biological Process	GO:0007605	sensory perception of sound	1	226	0.186441	0.325433	ENSMUSG00000011751:mmu_circ_0009563
Biological Process	GO:0048659	smooth muscle cell proliferation	1	227	0.187185	0.325433	ENSMUSG00000022607:mmu_circ_0003052
Biological Process	GO:1901652	response to peptide	2	870	0.187173	0.325433	ENSMUSG00000022607:mmu_circ_0003052,ENSMUSG00000038024:mmu_circ_0007834
Biological Process	GO:1901698	response to nitrogen compound	4	2482	0.186622	0.325433	ENSMUSG00000022607:mmu_circ_0003052,ENSMUSG00000038024:mmu_circ_0007834,ENSMUSG00000005312:mmu_circ_0002026,ENSMUSG00000062232:mmu_circ_0007116
Cellular Component	GO:0001669	acrosomal vesicle	1	227	0.187185	0.325433	ENSMUSG00000022607:mmu_circ_0003052
Biological Process	GO:0006725	cellular aromatic compound metabolic process	13	11176	0.187956	0.325861	ENSMUSG00000096054:mmu_circ_0000295,ENSMUSG00000002455:mmu_circ_0006134,ENSMUSG00000029227:mmu_circ_0008585,ENSMUSG00000029207:mmu_circ_0008532,ENSMUSG00000029207:mmu_circ_0008533,ENSMUSG00000020124:mmu_circ_0000108,ENSMUSG00000059474:mmu_circ_0001118,ENSMUSG00000021027:mmu_circ_0001551,ENSMUSG00000062232:mmu_circ_0007116,ENSMUSG00000024188:mmu_circ_0003708,ENSMUSG00000000282:mmu_circ_0000986,ENS…
Biological Process	GO:0007416	synapse assembly	1	228	0.187929	0.325861	ENSMUSG00000022607:mmu_circ_0003052
Biological Process	GO:0048646	anatomical structure formation involved in morphogenesis	3	1647	0.187658	0.325861	ENSMUSG00000032340:mmu_circ_0011161,ENSMUSG00000021557:mmu_circ_0002057,ENSMUSG00000022607:mmu_circ_0003052
Biological Process	GO:0000077	DNA damage checkpoint	1	229	0.188673	0.326192	ENSMUSG00000024002:mmu_circ_0003749
Biological Process	GO:0031330	negative regulation of cellular catabolic process	1	229	0.188673	0.326192	ENSMUSG00000005312:mmu_circ_0002026
Cellular Component	GO:0031674	I band	1	229	0.188673	0.326192	ENSMUSG00000057738:mmu_circ_0006217
Biological Process	GO:0006865	amino acid transport	1	231	0.190158	0.327543	ENSMUSG00000027748:mmu_circ_0007002
Biological Process	GO:0071804	cellular potassium ion transport	1	231	0.190158	0.327543	ENSMUSG00000060681:mmu_circ_0011722
Biological Process	GO:0071805	potassium ion transmembrane transport	1	231	0.190158	0.327543	ENSMUSG00000060681:mmu_circ_0011722
Cellular Component	GO:0044464	cell part	29	29094	0.189695	0.327543	ENSMUSG00000028788:mmu_circ_0007432,ENSMUSG00000041718:mmu_circ_0011571,ENSMUSG00000021557:mmu_circ_0002057,ENSMUSG00000027748:mmu_circ_0007002,ENSMUSG00000057738:mmu_circ_0006217,ENSMUSG00000038024:mmu_circ_0007834,ENSMUSG00000024002:mmu_circ_0003749,ENSMUSG00000014074:mmu_circ_0003381,ENSMUSG00000028995:mmu_circ_0008326,ENSMUSG00000029227:mmu_circ_0008585,ENSMUSG00000096054:mmu_circ_0000295,ENS…
Biological Process	GO:0009896	positive regulation of catabolic process	2	888	0.193111	0.331418	ENSMUSG00000022607:mmu_circ_0003052,ENSMUSG00000005312:mmu_circ_0002026
Biological Process	GO:0010556	regulation of macromolecule biosynthetic process	9	7193	0.192855	0.331418	ENSMUSG00000020124:mmu_circ_0000108,ENSMUSG00000021027:mmu_circ_0001551,ENSMUSG00000059474:mmu_circ_0001118,ENSMUSG00000002455:mmu_circ_0006134,ENSMUSG00000029207:mmu_circ_0008532,ENSMUSG00000029207:mmu_circ_0008533,ENSMUSG00000032340:mmu_circ_0011161,ENSMUSG00000024002:mmu_circ_0003749,ENSMUSG00000014074:mmu_circ_0003381,ENSMUSG00000000282:mmu_circ_0000986
Biological Process	GO:0035265	organ growth	1	235	0.19312	0.331418	ENSMUSG00000022607:mmu_circ_0003052
Cellular Component	GO:0005623	cell	29	29122	0.192634	0.331418	ENSMUSG00000020124:mmu_circ_0000108,ENSMUSG00000042331:mmu_circ_0000876,ENSMUSG00000062232:mmu_circ_0007116,ENSMUSG00000059474:mmu_circ_0001118,ENSMUSG00000040410:mmu_circ_0007620,ENSMUSG00000002455:mmu_circ_0006134,ENSMUSG00000032340:mmu_circ_0011161,ENSMUSG00000005312:mmu_circ_0002026,ENSMUSG00000011751:mmu_circ_0009563,ENSMUSG00000049044:mmu_circ_0006568,ENSMUSG00000024188:mmu_circ_0003708,ENS…
Biological Process	GO:0033674	positive regulation of kinase activity	2	891	0.194103	0.3328	ENSMUSG00000062232:mmu_circ_0007116,ENSMUSG00000022607:mmu_circ_0003052
Biological Process	GO:0006807	nitrogen compound metabolic process	20	18714	0.194509	0.333189	ENSMUSG00000002455:mmu_circ_0006134,ENSMUSG00000020124:mmu_circ_0000108,ENSMUSG00000059474:mmu_circ_0001118,ENSMUSG00000062232:mmu_circ_0007116,ENSMUSG00000024188:mmu_circ_0003708,ENSMUSG00000022607:mmu_circ_0003052,ENSMUSG00000000282:mmu_circ_0000986,ENSMUSG00000032340:mmu_circ_0011161,ENSMUSG00000011751:mmu_circ_0009563,ENSMUSG00000005312:mmu_circ_0002026,ENSMUSG00000096054:mmu_circ_0000295,ENS…
Biological Process	GO:0009314	response to radiation	2	895	0.195428	0.333841	ENSMUSG00000096054:mmu_circ_0000295,ENSMUSG00000014074:mmu_circ_0003381
Cellular Component	GO:0019897	extrinsic component of plasma membrane	1	238	0.195334	0.333841	ENSMUSG00000022607:mmu_circ_0003052
Molecular Function	GO:0047485	protein N-terminus binding	1	238	0.195334	0.333841	ENSMUSG00000057738:mmu_circ_0006217
Biological Process	GO:0048523	negative regulation of cellular process	10	8209	0.195681	0.333967	ENSMUSG00000029207:mmu_circ_0008532,ENSMUSG00000029207:mmu_circ_0008533,ENSMUSG00000062232:mmu_circ_0007116,ENSMUSG00000000282:mmu_circ_0000986,ENSMUSG00000022607:mmu_circ_0003052,ENSMUSG00000049044:mmu_circ_0006568,ENSMUSG00000014074:mmu_circ_0003381,ENSMUSG00000032340:mmu_circ_0011161,ENSMUSG00000057738:mmu_circ_0006217,ENSMUSG00000024002:mmu_circ_0003749,ENSMUSG00000005312:mmu_circ_0002026
Biological Process	GO:0031570	DNA integrity checkpoint	1	240	0.196807	0.33532	ENSMUSG00000024002:mmu_circ_0003749
Molecular Function	GO:0043168	anion binding	7	5289	0.196834	0.33532	ENSMUSG00000022607:mmu_circ_0003052,ENSMUSG00000029207:mmu_circ_0008532,ENSMUSG00000029207:mmu_circ_0008533,ENSMUSG00000022454:mmu_circ_0003201,ENSMUSG00000011751:mmu_circ_0009563,ENSMUSG00000027748:mmu_circ_0007002,ENSMUSG00000049044:mmu_circ_0006568,ENSMUSG00000062232:mmu_circ_0007116
Biological Process	GO:0050770	regulation of axonogenesis	1	242	0.198278	0.337471	ENSMUSG00000022607:mmu_circ_0003052
Biological Process	GO:0032434	regulation of proteasomal ubiquitin-dependent protein catabolic process	1	243	0.199012	0.338411	ENSMUSG00000005312:mmu_circ_0002026
Biological Process	GO:0007033	vacuole organization	1	244	0.199746	0.338713	ENSMUSG00000005312:mmu_circ_0002026
Biological Process	GO:0009987	cellular process	28	27966	0.199798	0.338713	ENSMUSG00000060681:mmu_circ_0011722,ENSMUSG00000021027:mmu_circ_0001551,ENSMUSG00000096054:mmu_circ_0000295,ENSMUSG00000029227:mmu_circ_0008585,ENSMUSG00000028995:mmu_circ_0008326,ENSMUSG00000029207:mmu_circ_0008532,ENSMUSG00000029207:mmu_circ_0008533,ENSMUSG00000038024:mmu_circ_0007834,ENSMUSG00000057738:mmu_circ_0006217,ENSMUSG00000027748:mmu_circ_0007002,ENSMUSG00000024002:mmu_circ_0003749,ENS…
Biological Process	GO:1902600	hydrogen ion transmembrane transport	1	244	0.199746	0.338713	ENSMUSG00000060681:mmu_circ_0011722
Cellular Component	GO:0044446	intracellular organelle part	17	15514	0.199917	0.338713	ENSMUSG00000060681:mmu_circ_0011722,ENSMUSG00000029227:mmu_circ_0008585,ENSMUSG00000096054:mmu_circ_0000295,ENSMUSG00000029207:mmu_circ_0008532,ENSMUSG00000029207:mmu_circ_0008533,ENSMUSG00000038024:mmu_circ_0007834,ENSMUSG00000024002:mmu_circ_0003749,ENSMUSG00000057738:mmu_circ_0006217,ENSMUSG00000014074:mmu_circ_0003381,ENSMUSG00000041718:mmu_circ_0011571,ENSMUSG00000042331:mmu_circ_0000876,ENS…
Biological Process	GO:0048015	phosphatidylinositol-mediated signaling	1	245	0.200479	0.339356	ENSMUSG00000022607:mmu_circ_0003052
Biological Process	GO:0060041	retina development in camera-type eye	1	246	0.201211	0.339977	ENSMUSG00000021557:mmu_circ_0002057
Molecular Function	GO:0004713	protein tyrosine kinase activity	1	246	0.201211	0.339977	ENSMUSG00000022607:mmu_circ_0003052
Biological Process	GO:0008016	regulation of heart contraction	1	249	0.203404	0.33998	ENSMUSG00000011751:mmu_circ_0009563
Biological Process	GO:0014902	myotube differentiation	1	249	0.203404	0.33998	ENSMUSG00000032340:mmu_circ_0011161
Biological Process	GO:0016573	histone acetylation	1	248	0.202674	0.33998	ENSMUSG00000024002:mmu_circ_0003749
Biological Process	GO:0030833	regulation of actin filament polymerization	1	248	0.202674	0.33998	ENSMUSG00000057738:mmu_circ_0006217
Biological Process	GO:0044265	cellular macromolecule catabolic process	4	2569	0.202966	0.33998	ENSMUSG00000022607:mmu_circ_0003052,ENSMUSG00000020124:mmu_circ_0000108,ENSMUSG00000005312:mmu_circ_0002026,ENSMUSG00000014074:mmu_circ_0003381
Biological Process	GO:0048017	inositol lipid-mediated signaling	1	249	0.203404	0.33998	ENSMUSG00000022607:mmu_circ_0003052
Biological Process	GO:0050769	positive regulation of neurogenesis	2	919	0.203399	0.33998	ENSMUSG00000062232:mmu_circ_0007116,ENSMUSG00000022607:mmu_circ_0003052
Biological Process	GO:0060255	regulation of macromolecule metabolic process	13	11329	0.202801	0.33998	ENSMUSG00000020124:mmu_circ_0000108,ENSMUSG00000021027:mmu_circ_0001551,ENSMUSG00000062232:mmu_circ_0007116,ENSMUSG00000059474:mmu_circ_0001118,ENSMUSG00000002455:mmu_circ_0006134,ENSMUSG00000029207:mmu_circ_0008532,ENSMUSG00000029207:mmu_circ_0008533,ENSMUSG00000024002:mmu_circ_0003749,ENSMUSG00000032340:mmu_circ_0011161,ENSMUSG00000011751:mmu_circ_0009563,ENSMUSG00000005312:mmu_circ_0002026,ENS…
Biological Process	GO:2001022	positive regulation of response to DNA damage stimulus	1	249	0.203404	0.33998	ENSMUSG00000014074:mmu_circ_0003381
Cellular Component	GO:0016363	nuclear matrix	1	247	0.201943	0.33998	ENSMUSG00000011751:mmu_circ_0009563
Cellular Component	GO:0044444	cytoplasmic part	17	15550	0.203201	0.33998	ENSMUSG00000027748:mmu_circ_0007002,ENSMUSG00000038024:mmu_circ_0007834,ENSMUSG00000057738:mmu_circ_0006217,ENSMUSG00000041718:mmu_circ_0011571,ENSMUSG00000028788:mmu_circ_0007432,ENSMUSG00000021557:mmu_circ_0002057,ENSMUSG00000060681:mmu_circ_0011722,ENSMUSG00000096054:mmu_circ_0000295,ENSMUSG00000028995:mmu_circ_0008326,ENSMUSG00000029207:mmu_circ_0008532,ENSMUSG00000029207:mmu_circ_0008533,ENS…
Molecular Function	GO:0030234	enzyme regulator activity	3	1711	0.202591	0.33998	ENSMUSG00000021027:mmu_circ_0001551,ENSMUSG00000062232:mmu_circ_0007116,ENSMUSG00000022607:mmu_circ_0003052
Biological Process	GO:0090501	RNA phosphodiester bond hydrolysis	1	250	0.204134	0.340894	ENSMUSG00000029227:mmu_circ_0008585
Biological Process	GO:0030307	positive regulation of cell growth	1	252	0.205591	0.342713	ENSMUSG00000022607:mmu_circ_0003052
Biological Process	GO:0048639	positive regulation of developmental growth	1	252	0.205591	0.342713	ENSMUSG00000011751:mmu_circ_0009563
Cellular Component	GO:0009898	cytoplasmic side of plasma membrane	1	253	0.206319	0.343312	ENSMUSG00000022607:mmu_circ_0003052
Molecular Function	GO:0001227	transcriptional repressor activity, RNA polymerase II transcription regulatory region sequence-specific binding	1	253	0.206319	0.343312	ENSMUSG00000000282:mmu_circ_0000986
Biological Process	GO:0008219	cell death	6	4419	0.207397	0.344193	ENSMUSG00000005312:mmu_circ_0002026,ENSMUSG00000032340:mmu_circ_0011161,ENSMUSG00000062232:mmu_circ_0007116,ENSMUSG00000022607:mmu_circ_0003052,ENSMUSG00000029207:mmu_circ_0008532,ENSMUSG00000029207:mmu_circ_0008533,ENSMUSG00000000282:mmu_circ_0000986
Biological Process	GO:0018393	internal peptidyl-lysine acetylation	1	255	0.207772	0.344193	ENSMUSG00000024002:mmu_circ_0003749
Biological Process	GO:0043491	protein kinase B signaling	1	255	0.207772	0.344193	ENSMUSG00000022607:mmu_circ_0003052
Biological Process	GO:0043624	cellular protein complex disassembly	1	254	0.207046	0.344193	ENSMUSG00000057738:mmu_circ_0006217
Biological Process	GO:0071456	cellular response to hypoxia	1	255	0.207772	0.344193	ENSMUSG00000005312:mmu_circ_0002026
Biological Process	GO:0043623	cellular protein complex assembly	2	933	0.208068	0.344376	ENSMUSG00000022607:mmu_circ_0003052,ENSMUSG00000057738:mmu_circ_0006217
Molecular Function	GO:0008324	cation transmembrane transporter activity	2	935	0.208737	0.345175	ENSMUSG00000027748:mmu_circ_0007002,ENSMUSG00000060681:mmu_circ_0011722
Biological Process	GO:0000086	G2/M transition of mitotic cell cycle	1	257	0.209224	0.345667	ENSMUSG00000024002:mmu_circ_0003749
Biological Process	GO:0055065	metal ion homeostasis	2	937	0.209405	0.345667	ENSMUSG00000032340:mmu_circ_0011161,ENSMUSG00000027748:mmu_circ_0007002
Biological Process	GO:0030036	actin cytoskeleton organization	2	939	0.210073	0.345851	ENSMUSG00000057738:mmu_circ_0006217,ENSMUSG00000042331:mmu_circ_0000876
Biological Process	GO:1903034	regulation of response to wounding	1	258	0.209948	0.345851	ENSMUSG00000032340:mmu_circ_0011161
Molecular Function	GO:0015078	hydrogen ion transmembrane transporter activity	1	258	0.209948	0.345851	ENSMUSG00000060681:mmu_circ_0011722
Biological Process	GO:0006997	nucleus organization	1	261	0.212118	0.348908	ENSMUSG00000096054:mmu_circ_0000295
Biological Process	GO:0050708	regulation of protein secretion	2	946	0.212416	0.349089	ENSMUSG00000049044:mmu_circ_0006568,ENSMUSG00000032340:mmu_circ_0011161
Biological Process	GO:0050954	sensory perception of mechanical stimulus	1	263	0.213561	0.350662	ENSMUSG00000011751:mmu_circ_0009563
Molecular Function	GO:0004721	phosphoprotein phosphatase activity	1	264	0.214282	0.351226	ENSMUSG00000028788:mmu_circ_0007432
Molecular Function	GO:0005516	calmodulin binding	1	264	0.214282	0.351226	ENSMUSG00000057738:mmu_circ_0006217
Biological Process	GO:1901360	organic cyclic compound metabolic process	13	11447	0.214659	0.351534	ENSMUSG00000020124:mmu_circ_0000108,ENSMUSG00000059474:mmu_circ_0001118,ENSMUSG00000021027:mmu_circ_0001551,ENSMUSG00000062232:mmu_circ_0007116,ENSMUSG00000029227:mmu_circ_0008585,ENSMUSG00000096054:mmu_circ_0000295,ENSMUSG00000002455:mmu_circ_0006134,ENSMUSG00000029207:mmu_circ_0008532,ENSMUSG00000029207:mmu_circ_0008533,ENSMUSG00000024002:mmu_circ_0003749,ENSMUSG00000032340:mmu_circ_0011161,ENS…
Biological Process	GO:0030041	actin filament polymerization	1	266	0.215721	0.352259	ENSMUSG00000057738:mmu_circ_0006217
Biological Process	GO:0048167	regulation of synaptic plasticity	1	266	0.215721	0.352259	ENSMUSG00000062232:mmu_circ_0007116
Biological Process	GO:2001242	regulation of intrinsic apoptotic signaling pathway	1	266	0.215721	0.352259	ENSMUSG00000005312:mmu_circ_0002026
Cellular Component	GO:1902494	catalytic complex	4	2636	0.215858	0.352259	ENSMUSG00000002455:mmu_circ_0006134,ENSMUSG00000014074:mmu_circ_0003381,ENSMUSG00000024002:mmu_circ_0003749,ENSMUSG00000005312:mmu_circ_0002026
Biological Process	GO:0006282	regulation of DNA repair	1	268	0.217158	0.353143	ENSMUSG00000014074:mmu_circ_0003381
Biological Process	GO:0030902	hindbrain development	1	268	0.217158	0.353143	ENSMUSG00000021557:mmu_circ_0002057
Biological Process	GO:0043123	positive regulation of I-kappaB kinase/NF-kappaB signaling	1	268	0.217158	0.353143	ENSMUSG00000024002:mmu_circ_0003749
Molecular Function	GO:0016772	transferase activity, transferring phosphorus-containing groups	3	1770	0.216615	0.353143	ENSMUSG00000024002:mmu_circ_0003749,ENSMUSG00000022607:mmu_circ_0003052,ENSMUSG00000022454:mmu_circ_0003201
Cellular Component	GO:0034703	cation channel complex	1	269	0.217876	0.354	ENSMUSG00000027748:mmu_circ_0007002
Biological Process	GO:0006475	internal protein amino acid acetylation	1	270	0.218592	0.354238	ENSMUSG00000024002:mmu_circ_0003749
Biological Process	GO:0008064	regulation of actin polymerization or depolymerization	1	270	0.218592	0.354238	ENSMUSG00000057738:mmu_circ_0006217
Biological Process	GO:0030003	cellular cation homeostasis	2	964	0.218451	0.354238	ENSMUSG00000060681:mmu_circ_0011722,ENSMUSG00000027748:mmu_circ_0007002
Biological Process	GO:0018394	peptidyl-lysine acetylation	1	271	0.219309	0.354473	ENSMUSG00000024002:mmu_circ_0003749
Biological Process	GO:0030832	regulation of actin filament length	1	271	0.219309	0.354473	ENSMUSG00000057738:mmu_circ_0006217
Biological Process	GO:0033555	multicellular organismal response to stress	1	271	0.219309	0.354473	ENSMUSG00000019796:mmu_circ_0000386
Molecular Function	GO:0016758	transferase activity, transferring hexosyl groups	1	272	0.220024	0.355321	ENSMUSG00000041718:mmu_circ_0011571
Biological Process	GO:0046683	response to organophosphorus	1	273	0.220739	0.356167	ENSMUSG00000062232:mmu_circ_0007116
Biological Process	GO:0051240	positive regulation of multicellular organismal process	4	2663	0.221123	0.356477	ENSMUSG00000011751:mmu_circ_0009563,ENSMUSG00000062232:mmu_circ_0007116,ENSMUSG00000049044:mmu_circ_0006568,ENSMUSG00000022607:mmu_circ_0003052
Biological Process	GO:0120032	regulation of plasma membrane bounded cell projection assembly	1	274	0.221453	0.356701	ENSMUSG00000096054:mmu_circ_0000295
Biological Process	GO:0006302	double-strand break repair	1	276	0.22288	0.358379	ENSMUSG00000014074:mmu_circ_0003381
Biological Process	GO:0060491	regulation of cell projection assembly	1	276	0.22288	0.358379	ENSMUSG00000096054:mmu_circ_0000295
Biological Process	GO:0030308	negative regulation of cell growth	1	277	0.223593	0.359214	ENSMUSG00000029207:mmu_circ_0008532,ENSMUSG00000029207:mmu_circ_0008533
Biological Process	GO:0051726	regulation of cell cycle	3	1801	0.224073	0.359437	ENSMUSG00000000282:mmu_circ_0000986,ENSMUSG00000029207:mmu_circ_0008532,ENSMUSG00000029207:mmu_circ_0008533,ENSMUSG00000024002:mmu_circ_0003749
Biological Process	GO:0071478	cellular response to radiation	1	278	0.224304	0.359437	ENSMUSG00000014074:mmu_circ_0003381
Molecular Function	GO:0016740	transferase activity	6	4532	0.22431	0.359437	ENSMUSG00000022607:mmu_circ_0003052,ENSMUSG00000041718:mmu_circ_0011571,ENSMUSG00000022454:mmu_circ_0003201,ENSMUSG00000024002:mmu_circ_0003749,ENSMUSG00000040410:mmu_circ_0007620,ENSMUSG00000014074:mmu_circ_0003381
Biological Process	GO:0017157	regulation of exocytosis	1	280	0.225726	0.361084	ENSMUSG00000049044:mmu_circ_0006568
Biological Process	GO:0036294	cellular response to decreased oxygen levels	1	280	0.225726	0.361084	ENSMUSG00000005312:mmu_circ_0002026
Biological Process	GO:0002440	production of molecular mediator of immune response	1	281	0.226436	0.361288	ENSMUSG00000014074:mmu_circ_0003381
Biological Process	GO:0048284	organelle fusion	1	281	0.226436	0.361288	ENSMUSG00000005312:mmu_circ_0002026
Cellular Component	GO:0098862	cluster of actin-based cell projections	1	281	0.226436	0.361288	ENSMUSG00000049044:mmu_circ_0006568
Cellular Component	GO:0030496	midbody	1	283	0.227854	0.363239	ENSMUSG00000096054:mmu_circ_0000295
Biological Process	GO:0002791	regulation of peptide secretion	2	996	0.229223	0.36511	ENSMUSG00000049044:mmu_circ_0006568,ENSMUSG00000032340:mmu_circ_0011161
Biological Process	GO:0032940	secretion by cell	3	1824	0.229642	0.365465	ENSMUSG00000049044:mmu_circ_0006568,ENSMUSG00000032340:mmu_circ_0011161,ENSMUSG00000022454:mmu_circ_0003201
Biological Process	GO:0001505	regulation of neurotransmitter levels	1	286	0.229976	0.365683	ENSMUSG00000021557:mmu_circ_0002057
Cellular Component	GO:0045211	postsynaptic membrane	1	287	0.230682	0.366493	ENSMUSG00000096054:mmu_circ_0000295
Biological Process	GO:0006813	potassium ion transport	1	288	0.231387	0.366987	ENSMUSG00000060681:mmu_circ_0011722
Biological Process	GO:0045444	fat cell differentiation	1	288	0.231387	0.366987	ENSMUSG00000022607:mmu_circ_0003052
Molecular Function	GO:0046914	transition metal ion binding	4	2717	0.231764	0.367271	ENSMUSG00000059474:mmu_circ_0001118,ENSMUSG00000014074:mmu_circ_0003381,ENSMUSG00000029207:mmu_circ_0008532,ENSMUSG00000029207:mmu_circ_0008533,ENSMUSG00000021557:mmu_circ_0002057
Biological Process	GO:0044839	cell cycle G2/M phase transition	1	289	0.232092	0.367479	ENSMUSG00000024002:mmu_circ_0003749
Biological Process	GO:0006399	tRNA metabolic process	1	290	0.232796	0.368281	ENSMUSG00000096054:mmu_circ_0000295
Biological Process	GO:0051962	positive regulation of nervous system development	2	1010	0.23395	0.369792	ENSMUSG00000022607:mmu_circ_0003052,ENSMUSG00000062232:mmu_circ_0007116
Biological Process	GO:0032412	regulation of ion transmembrane transporter activity	1	292	0.234203	0.369878	ENSMUSG00000005312:mmu_circ_0002026
Biological Process	GO:2000241	regulation of reproductive process	1	293	0.234905	0.370138	ENSMUSG00000022607:mmu_circ_0003052
Cellular Component	GO:0044433	cytoplasmic vesicle part	2	1013	0.234964	0.370138	ENSMUSG00000060681:mmu_circ_0011722,ENSMUSG00000038024:mmu_circ_0007834
Molecular Function	GO:0008237	metallopeptidase activity	1	293	0.234905	0.370138	ENSMUSG00000021557:mmu_circ_0002057
Biological Process	GO:0007050	cell cycle arrest	1	294	0.235607	0.370375	ENSMUSG00000029207:mmu_circ_0008532,ENSMUSG00000029207:mmu_circ_0008533
Biological Process	GO:0030278	regulation of ossification	1	295	0.236308	0.370375	ENSMUSG00000022607:mmu_circ_0003052
Biological Process	GO:0044765	single-organism transport	6	4607	0.235809	0.370375	ENSMUSG00000022607:mmu_circ_0003052,ENSMUSG00000022454:mmu_circ_0003201,ENSMUSG00000060681:mmu_circ_0011722,ENSMUSG00000027748:mmu_circ_0007002,ENSMUSG00000032340:mmu_circ_0011161,ENSMUSG00000049044:mmu_circ_0006568
Biological Process	GO:0048469	cell maturation	1	294	0.235607	0.370375	ENSMUSG00000011751:mmu_circ_0009563
Biological Process	GO:0071453	cellular response to oxygen levels	1	295	0.236308	0.370375	ENSMUSG00000005312:mmu_circ_0002026
Cellular Component	GO:0034399	nuclear periphery	1	295	0.236308	0.370375	ENSMUSG00000011751:mmu_circ_0009563
Biological Process	GO:0008152	metabolic process	22	21391	0.236988	0.37091	ENSMUSG00000002455:mmu_circ_0006134,ENSMUSG00000062232:mmu_circ_0007116,ENSMUSG00000059474:mmu_circ_0001118,ENSMUSG00000020124:mmu_circ_0000108,ENSMUSG00000022454:mmu_circ_0003201,ENSMUSG00000000282:mmu_circ_0000986,ENSMUSG00000022607:mmu_circ_0003052,ENSMUSG00000024188:mmu_circ_0003708,ENSMUSG00000011751:mmu_circ_0009563,ENSMUSG00000032340:mmu_circ_0011161,ENSMUSG00000005312:mmu_circ_0002026,ENS…
Biological Process	GO:0045184	establishment of protein localization	6	4615	0.237048	0.37091	ENSMUSG00000049044:mmu_circ_0006568,ENSMUSG00000032340:mmu_circ_0011161,ENSMUSG00000038024:mmu_circ_0007834,ENSMUSG00000011751:mmu_circ_0009563,ENSMUSG00000028995:mmu_circ_0008326,ENSMUSG00000029227:mmu_circ_0008585
Biological Process	GO:0007219	Notch signaling pathway	1	297	0.237708	0.371008	ENSMUSG00000028788:mmu_circ_0007432
Biological Process	GO:0045216	cell-cell junction organization	1	297	0.237708	0.371008	ENSMUSG00000022607:mmu_circ_0003052
Cellular Component	GO:0098562	cytoplasmic side of membrane	1	297	0.237708	0.371008	ENSMUSG00000022607:mmu_circ_0003052
Biological Process	GO:0043241	protein complex disassembly	1	298	0.238407	0.371788	ENSMUSG00000057738:mmu_circ_0006217
Biological Process	GO:0006338	chromatin remodeling	1	299	0.239106	0.372254	ENSMUSG00000024002:mmu_circ_0003749
Biological Process	GO:0048592	eye morphogenesis	1	299	0.239106	0.372254	ENSMUSG00000021557:mmu_circ_0002057
Biological Process	GO:0010720	positive regulation of cell development	2	1027	0.2397	0.372406	ENSMUSG00000022607:mmu_circ_0003052,ENSMUSG00000062232:mmu_circ_0007116
Biological Process	GO:0022898	regulation of transmembrane transporter activity	1	300	0.239804	0.372406	ENSMUSG00000005312:mmu_circ_0002026
Biological Process	GO:0032271	regulation of protein polymerization	1	300	0.239804	0.372406	ENSMUSG00000057738:mmu_circ_0006217
Biological Process	GO:0009411	response to UV	1	301	0.240501	0.372557	ENSMUSG00000014074:mmu_circ_0003381
Biological Process	GO:0030258	lipid modification	1	301	0.240501	0.372557	ENSMUSG00000028995:mmu_circ_0008326
Biological Process	GO:0031333	negative regulation of protein complex assembly	1	301	0.240501	0.372557	ENSMUSG00000057738:mmu_circ_0006217
Biological Process	GO:0001568	blood vessel development	2	1030	0.240715	0.372578	ENSMUSG00000022607:mmu_circ_0003052,ENSMUSG00000062232:mmu_circ_0007116
Biological Process	GO:0009408	response to heat	1	303	0.241894	0.373162	ENSMUSG00000019796:mmu_circ_0000386
Biological Process	GO:0019220	regulation of phosphate metabolic process	4	2766	0.24154	0.373162	ENSMUSG00000022607:mmu_circ_0003052,ENSMUSG00000062232:mmu_circ_0007116,ENSMUSG00000011751:mmu_circ_0009563,ENSMUSG00000024002:mmu_circ_0003749
Biological Process	GO:0061136	regulation of proteasomal protein catabolic process	1	303	0.241894	0.373162	ENSMUSG00000005312:mmu_circ_0002026
Cellular Component	GO:0030139	endocytic vesicle	1	303	0.241894	0.373162	ENSMUSG00000062232:mmu_circ_0007116
Biological Process	GO:0008154	actin polymerization or depolymerization	1	304	0.24259	0.373616	ENSMUSG00000057738:mmu_circ_0006217
Cellular Component	GO:0071013	catalytic step 2 spliceosome	1	304	0.24259	0.373616	ENSMUSG00000002455:mmu_circ_0006134
Biological Process	GO:0051174	regulation of phosphorus metabolic process	4	2775	0.243347	0.374164	ENSMUSG00000011751:mmu_circ_0009563,ENSMUSG00000024002:mmu_circ_0003749,ENSMUSG00000062232:mmu_circ_0007116,ENSMUSG00000022607:mmu_circ_0003052
Biological Process	GO:0071426	ribonucleoprotein complex export from nucleus	1	305	0.243285	0.374164	ENSMUSG00000029227:mmu_circ_0008585
Biological Process	GO:0044085	cellular component biogenesis	8	6616	0.243726	0.374437	ENSMUSG00000022454:mmu_circ_0003201,ENSMUSG00000024188:mmu_circ_0003708,ENSMUSG00000022607:mmu_circ_0003052,ENSMUSG00000057738:mmu_circ_0006217,ENSMUSG00000005312:mmu_circ_0002026,ENSMUSG00000002455:mmu_circ_0006134,ENSMUSG00000096054:mmu_circ_0000295,ENSMUSG00000062232:mmu_circ_0007116
Biological Process	GO:0015992	proton transport	1	306	0.243979	0.374517	ENSMUSG00000060681:mmu_circ_0011722
Biological Process	GO:0002224	toll-like receptor signaling pathway	1	307	0.244672	0.375129	ENSMUSG00000005312:mmu_circ_0002026
Biological Process	GO:0032870	cellular response to hormone stimulus	2	1042	0.244781	0.375129	ENSMUSG00000038024:mmu_circ_0007834,ENSMUSG00000022607:mmu_circ_0003052
Biological Process	GO:0010212	response to ionizing radiation	1	308	0.245365	0.375407	ENSMUSG00000014074:mmu_circ_0003381
Biological Process	GO:0071166	ribonucleoprotein complex localization	1	308	0.245365	0.375407	ENSMUSG00000029227:mmu_circ_0008585
Biological Process	GO:0006473	protein acetylation	1	309	0.246058	0.376158	ENSMUSG00000024002:mmu_circ_0003749
Biological Process	GO:0006818	hydrogen transport	1	310	0.24675	0.376696	ENSMUSG00000060681:mmu_circ_0011722
Molecular Function	GO:0004672	protein kinase activity	2	1048	0.246815	0.376696	ENSMUSG00000024002:mmu_circ_0003749,ENSMUSG00000022607:mmu_circ_0003052
Biological Process	GO:0034622	cellular macromolecular complex assembly	4	2796	0.247578	0.377242	ENSMUSG00000057738:mmu_circ_0006217,ENSMUSG00000024188:mmu_circ_0003708,ENSMUSG00000022607:mmu_circ_0003052,ENSMUSG00000002455:mmu_circ_0006134
Biological Process	GO:0048588	developmental cell growth	1	311	0.247441	0.377242	ENSMUSG00000060681:mmu_circ_0011722
Biological Process	GO:0014074	response to purine-containing compound	1	312	0.248131	0.377495	ENSMUSG00000062232:mmu_circ_0007116
Biological Process	GO:0071704	organic substance metabolic process	21	20388	0.248149	0.377495	ENSMUSG00000024002:mmu_circ_0003749,ENSMUSG00000057738:mmu_circ_0006217,ENSMUSG00000014074:mmu_circ_0003381,ENSMUSG00000041718:mmu_circ_0011571,ENSMUSG00000028788:mmu_circ_0007432,ENSMUSG00000021557:mmu_circ_0002057,ENSMUSG00000021027:mmu_circ_0001551,ENSMUSG00000029227:mmu_circ_0008585,ENSMUSG00000096054:mmu_circ_0000295,ENSMUSG00000028995:mmu_circ_0008326,ENSMUSG00000029207:mmu_circ_0008532,ENS…
Biological Process	GO:0018205	peptidyl-lysine modification	2	1054	0.24885	0.377943	ENSMUSG00000024002:mmu_circ_0003749,ENSMUSG00000029207:mmu_circ_0008532,ENSMUSG00000029207:mmu_circ_0008533
Molecular Function	GO:0015291	secondary active transmembrane transporter activity	1	313	0.248821	0.377943	ENSMUSG00000060681:mmu_circ_0011722
Biological Process	GO:0009895	negative regulation of catabolic process	1	315	0.250199	0.379065	ENSMUSG00000005312:mmu_circ_0002026
Biological Process	GO:0032409	regulation of transporter activity	1	315	0.250199	0.379065	ENSMUSG00000005312:mmu_circ_0002026
Biological Process	GO:0060047	heart contraction	1	315	0.250199	0.379065	ENSMUSG00000011751:mmu_circ_0009563
Cellular Component	GO:0031968	organelle outer membrane	1	316	0.250887	0.379799	ENSMUSG00000096054:mmu_circ_0000295
Biological Process	GO:0051101	regulation of DNA binding	1	317	0.251575	0.380221	ENSMUSG00000024002:mmu_circ_0003749
Molecular Function	GO:0019902	phosphatase binding	1	317	0.251575	0.380221	ENSMUSG00000011751:mmu_circ_0009563
Biological Process	GO:0003015	heart process	1	318	0.252262	0.38095	ENSMUSG00000011751:mmu_circ_0009563
Biological Process	GO:0001944	vasculature development	2	1066	0.252922	0.381368	ENSMUSG00000022607:mmu_circ_0003052,ENSMUSG00000062232:mmu_circ_0007116
Biological Process	GO:0045931	positive regulation of mitotic cell cycle	1	319	0.252948	0.381368	ENSMUSG00000024002:mmu_circ_0003749
Biological Process	GO:0050796	regulation of insulin secretion	1	321	0.254319	0.382815	ENSMUSG00000049044:mmu_circ_0006568
Cellular Component	GO:0019867	outer membrane	1	321	0.254319	0.382815	ENSMUSG00000096054:mmu_circ_0000295
Biological Process	GO:0022408	negative regulation of cell-cell adhesion	1	322	0.255003	0.382916	ENSMUSG00000022607:mmu_circ_0003052
Molecular Function	GO:0004866	endopeptidase inhibitor activity	1	322	0.255003	0.382916	ENSMUSG00000022607:mmu_circ_0003052
Molecular Function	GO:0008201	heparin binding	1	322	0.255003	0.382916	ENSMUSG00000022454:mmu_circ_0003201
Biological Process	GO:0010810	regulation of cell-substrate adhesion	1	323	0.255687	0.383634	ENSMUSG00000022607:mmu_circ_0003052
Biological Process	GO:0043393	regulation of protein binding	1	326	0.257735	0.385774	ENSMUSG00000062232:mmu_circ_0007116
Biological Process	GO:1903522	regulation of blood circulation	1	326	0.257735	0.385774	ENSMUSG00000011751:mmu_circ_0009563
Cellular Component	GO:0044425	membrane part	13	11850	0.257683	0.385774	ENSMUSG00000022607:mmu_circ_0003052,ENSMUSG00000041718:mmu_circ_0011571,ENSMUSG00000049044:mmu_circ_0006568,ENSMUSG00000057738:mmu_circ_0006217,ENSMUSG00000027748:mmu_circ_0007002,ENSMUSG00000032340:mmu_circ_0011161,ENSMUSG00000038024:mmu_circ_0007834,ENSMUSG00000096054:mmu_circ_0000295,ENSMUSG00000055296:mmu_circ_0007723,ENSMUSG00000019796:mmu_circ_0000386,ENSMUSG00000038368:mmu_circ_0007861,ENS…
Biological Process	GO:0010001	glial cell differentiation	1	328	0.259097	0.38688	ENSMUSG00000027748:mmu_circ_0007002
Biological Process	GO:0072358	cardiovascular system development	2	1083	0.258696	0.38688	ENSMUSG00000022607:mmu_circ_0003052,ENSMUSG00000062232:mmu_circ_0007116
Biological Process	GO:0090092	regulation of transmembrane receptor protein serine/threonine kinase signaling pathway	1	328	0.259097	0.38688	ENSMUSG00000032340:mmu_circ_0011161
Biological Process	GO:0031401	positive regulation of protein modification process	3	1948	0.260127	0.388107	ENSMUSG00000022607:mmu_circ_0003052,ENSMUSG00000062232:mmu_circ_0007116,ENSMUSG00000005312:mmu_circ_0002026
Biological Process	GO:0042594	response to starvation	1	331	0.261136	0.388677	ENSMUSG00000019796:mmu_circ_0000386
Biological Process	GO:1903531	negative regulation of secretion by cell	1	331	0.261136	0.388677	ENSMUSG00000032340:mmu_circ_0011161
Molecular Function	GO:0035257	nuclear hormone receptor binding	1	331	0.261136	0.388677	ENSMUSG00000002455:mmu_circ_0006134
Biological Process	GO:0009306	protein secretion	2	1092	0.261755	0.389065	ENSMUSG00000032340:mmu_circ_0011161,ENSMUSG00000049044:mmu_circ_0006568
Biological Process	GO:0045055	regulated exocytosis	1	332	0.261814	0.389065	ENSMUSG00000049044:mmu_circ_0006568
Biological Process	GO:0006139	nucleobase-containing compound metabolic process	12	10849	0.262692	0.389524	ENSMUSG00000096054:mmu_circ_0000295,ENSMUSG00000029227:mmu_circ_0008585,ENSMUSG00000002455:mmu_circ_0006134,ENSMUSG00000029207:mmu_circ_0008532,ENSMUSG00000029207:mmu_circ_0008533,ENSMUSG00000020124:mmu_circ_0000108,ENSMUSG00000021027:mmu_circ_0001551,ENSMUSG00000059474:mmu_circ_0001118,ENSMUSG00000024188:mmu_circ_0003708,ENSMUSG00000000282:mmu_circ_0000986,ENSMUSG00000032340:mmu_circ_0011161,ENS…
Biological Process	GO:0006405	RNA export from nucleus	1	334	0.263169	0.389524	ENSMUSG00000029227:mmu_circ_0008585
Biological Process	GO:0051173	positive regulation of nitrogen compound metabolic process	6	4778	0.262763	0.389524	ENSMUSG00000014074:mmu_circ_0003381,ENSMUSG00000062232:mmu_circ_0007116,ENSMUSG00000005312:mmu_circ_0002026,ENSMUSG00000024002:mmu_circ_0003749,ENSMUSG00000022607:mmu_circ_0003052,ENSMUSG00000002455:mmu_circ_0006134
Biological Process	GO:0060560	developmental growth involved in morphogenesis	1	334	0.263169	0.389524	ENSMUSG00000060681:mmu_circ_0011722
Molecular Function	GO:0030414	peptidase inhibitor activity	1	334	0.263169	0.389524	ENSMUSG00000022607:mmu_circ_0003052
Biological Process	GO:0007160	cell-matrix adhesion	1	335	0.263846	0.390215	ENSMUSG00000022607:mmu_circ_0003052
Cellular Component	GO:0005887	integral component of plasma membrane	3	1965	0.264358	0.390662	ENSMUSG00000027748:mmu_circ_0007002,ENSMUSG00000032340:mmu_circ_0011161,ENSMUSG00000055296:mmu_circ_0007723
Biological Process	GO:1904018	positive regulation of vasculature development	1	337	0.265197	0.391591	ENSMUSG00000062232:mmu_circ_0007116
Molecular Function	GO:0061135	endopeptidase regulator activity	1	338	0.265872	0.392277	ENSMUSG00000022607:mmu_circ_0003052
Biological Process	GO:0032869	cellular response to insulin stimulus	1	340	0.267219	0.393953	ENSMUSG00000038024:mmu_circ_0007834
Biological Process	GO:0051224	negative regulation of protein transport	1	341	0.267892	0.394625	ENSMUSG00000032340:mmu_circ_0011161
Biological Process	GO:1901701	cellular response to oxygen-containing compound	3	1980	0.268099	0.394625	ENSMUSG00000062232:mmu_circ_0007116,ENSMUSG00000038024:mmu_circ_0007834,ENSMUSG00000022607:mmu_circ_0003052
Biological Process	GO:0044710	single-organism metabolic process	9	7821	0.270168	0.397356	ENSMUSG00000062232:mmu_circ_0007116,ENSMUSG00000028995:mmu_circ_0008326,ENSMUSG00000096054:mmu_circ_0000295,ENSMUSG00000029207:mmu_circ_0008532,ENSMUSG00000029207:mmu_circ_0008533,ENSMUSG00000005312:mmu_circ_0002026,ENSMUSG00000057738:mmu_circ_0006217,ENSMUSG00000014074:mmu_circ_0003381,ENSMUSG00000022607:mmu_circ_0003052,ENSMUSG00000041718:mmu_circ_0011571
Biological Process	GO:0097190	apoptotic signaling pathway	2	1119	0.270936	0.398171	ENSMUSG00000000282:mmu_circ_0000986,ENSMUSG00000005312:mmu_circ_0002026
Biological Process	GO:0051028	mRNA transport	1	348	0.272586	0.40028	ENSMUSG00000029227:mmu_circ_0008585
Biological Process	GO:0002064	epithelial cell development	1	349	0.273255	0.400945	ENSMUSG00000062232:mmu_circ_0007116
Biological Process	GO:0002221	pattern recognition receptor signaling pathway	1	352	0.275255	0.403563	ENSMUSG00000005312:mmu_circ_0002026
Biological Process	GO:0032984	macromolecular complex disassembly	1	354	0.276586	0.405196	ENSMUSG00000057738:mmu_circ_0006217
Biological Process	GO:0034976	response to endoplasmic reticulum stress	1	355	0.277251	0.405531	ENSMUSG00000005312:mmu_circ_0002026
Molecular Function	GO:0046982	protein heterodimerization activity	2	1137	0.277059	0.405531	ENSMUSG00000021027:mmu_circ_0001551,ENSMUSG00000057738:mmu_circ_0006217
Biological Process	GO:0007610	behavior	2	1139	0.277739	0.405865	ENSMUSG00000021557:mmu_circ_0002057,ENSMUSG00000011751:mmu_circ_0009563
Biological Process	GO:0010632	regulation of epithelial cell migration	1	356	0.277915	0.405865	ENSMUSG00000022607:mmu_circ_0003052
Molecular Function	GO:0005215	transporter activity	3	2022	0.278615	0.406568	ENSMUSG00000060681:mmu_circ_0011722,ENSMUSG00000027748:mmu_circ_0007002,ENSMUSG00000055296:mmu_circ_0007723
Biological Process	GO:0016064	immunoglobulin mediated immune response	1	360	0.280565	0.408773	ENSMUSG00000014074:mmu_circ_0003381
Molecular Function	GO:0051427	hormone receptor binding	1	360	0.280565	0.408773	ENSMUSG00000002455:mmu_circ_0006134
Biological Process	GO:0002790	peptide secretion	2	1151	0.281821	0.409737	ENSMUSG00000049044:mmu_circ_0006568,ENSMUSG00000032340:mmu_circ_0011161
Cellular Component	GO:0034702	ion channel complex	1	362	0.281887	0.409737	ENSMUSG00000027748:mmu_circ_0007002
Molecular Function	GO:0005509	calcium ion binding	2	1150	0.28148	0.409737	ENSMUSG00000057738:mmu_circ_0006217,ENSMUSG00000022454:mmu_circ_0003201
Biological Process	GO:0009057	macromolecule catabolic process	4	2968	0.282861	0.410228	ENSMUSG00000005312:mmu_circ_0002026,ENSMUSG00000020124:mmu_circ_0000108,ENSMUSG00000014074:mmu_circ_0003381,ENSMUSG00000022607:mmu_circ_0003052
Biological Process	GO:0032880	regulation of protein localization	3	2039	0.282886	0.410228	ENSMUSG00000032340:mmu_circ_0011161,ENSMUSG00000014074:mmu_circ_0003381,ENSMUSG00000049044:mmu_circ_0006568
Molecular Function	GO:0008022	protein C-terminus binding	1	363	0.282547	0.410228	ENSMUSG00000024002:mmu_circ_0003749
Biological Process	GO:0010648	negative regulation of cell communication	3	2041	0.283389	0.41051	ENSMUSG00000000282:mmu_circ_0000986,ENSMUSG00000049044:mmu_circ_0006568,ENSMUSG00000005312:mmu_circ_0002026
Biological Process	GO:0043065	positive regulation of apoptotic process	2	1156	0.283521	0.41051	ENSMUSG00000029207:mmu_circ_0008532,ENSMUSG00000029207:mmu_circ_0008533,ENSMUSG00000062232:mmu_circ_0007116
Molecular Function	GO:0003723	RNA binding	5	3930	0.283782	0.410568	ENSMUSG00000003410:mmu_circ_0010965,ENSMUSG00000024188:mmu_circ_0003708,ENSMUSG00000096054:mmu_circ_0000295,ENSMUSG00000002455:mmu_circ_0006134,ENSMUSG00000029227:mmu_circ_0008585
Biological Process	GO:0065003	macromolecular complex assembly	5	3932	0.284145	0.410775	ENSMUSG00000022454:mmu_circ_0003201,ENSMUSG00000002455:mmu_circ_0006134,ENSMUSG00000022607:mmu_circ_0003052,ENSMUSG00000024188:mmu_circ_0003708,ENSMUSG00000057738:mmu_circ_0006217
Biological Process	GO:0023057	negative regulation of signaling	3	2047	0.284898	0.411313	ENSMUSG00000000282:mmu_circ_0000986,ENSMUSG00000049044:mmu_circ_0006568,ENSMUSG00000005312:mmu_circ_0002026
Biological Process	GO:0051048	negative regulation of secretion	1	367	0.28518	0.411313	ENSMUSG00000032340:mmu_circ_0011161
Molecular Function	GO:0005261	cation channel activity	1	367	0.28518	0.411313	ENSMUSG00000027748:mmu_circ_0007002
Biological Process	GO:0019724	B cell mediated immunity	1	368	0.285837	0.411398	ENSMUSG00000014074:mmu_circ_0003381
Biological Process	GO:0042787	protein ubiquitination involved in ubiquitin-dependent protein catabolic process	1	368	0.285837	0.411398	ENSMUSG00000022607:mmu_circ_0003052
Biological Process	GO:0043068	positive regulation of programmed cell death	2	1163	0.285901	0.411398	ENSMUSG00000029207:mmu_circ_0008532,ENSMUSG00000029207:mmu_circ_0008533,ENSMUSG00000062232:mmu_circ_0007116
Biological Process	GO:0000226	microtubule cytoskeleton organization	2	1165	0.286581	0.411624	ENSMUSG00000022607:mmu_circ_0003052,ENSMUSG00000042331:mmu_circ_0000876
Biological Process	GO:0007005	mitochondrion organization	2	1165	0.286581	0.411624	ENSMUSG00000021557:mmu_circ_0002057,ENSMUSG00000096054:mmu_circ_0000295
Biological Process	GO:0030073	insulin secretion	1	370	0.287149	0.411624	ENSMUSG00000049044:mmu_circ_0006568
Biological Process	GO:1904950	negative regulation of establishment of protein localization	1	370	0.287149	0.411624	ENSMUSG00000032340:mmu_circ_0011161
Cellular Component	GO:0031226	intrinsic component of plasma membrane	3	2056	0.287164	0.411624	ENSMUSG00000032340:mmu_circ_0011161,ENSMUSG00000027748:mmu_circ_0007002,ENSMUSG00000055296:mmu_circ_0007723
Molecular Function	GO:0036094	small molecule binding	7	5931	0.288377	0.413045	ENSMUSG00000027748:mmu_circ_0007002,ENSMUSG00000003410:mmu_circ_0010965,ENSMUSG00000049044:mmu_circ_0006568,ENSMUSG00000062232:mmu_circ_0007116,ENSMUSG00000022607:mmu_circ_0003052,ENSMUSG00000096054:mmu_circ_0000295,ENSMUSG00000029207:mmu_circ_0008532,ENSMUSG00000029207:mmu_circ_0008533
Biological Process	GO:0046483	heterocycle metabolic process	12	11069	0.2886	0.413046	ENSMUSG00000000282:mmu_circ_0000986,ENSMUSG00000024188:mmu_circ_0003708,ENSMUSG00000014074:mmu_circ_0003381,ENSMUSG00000024002:mmu_circ_0003749,ENSMUSG00000032340:mmu_circ_0011161,ENSMUSG00000029207:mmu_circ_0008532,ENSMUSG00000029207:mmu_circ_0008533,ENSMUSG00000096054:mmu_circ_0000295,ENSMUSG00000029227:mmu_circ_0008585,ENSMUSG00000002455:mmu_circ_0006134,ENSMUSG00000059474:mmu_circ_0001118,ENS…
Biological Process	GO:0090276	regulation of peptide hormone secretion	1	374	0.289767	0.414079	ENSMUSG00000049044:mmu_circ_0006568
Molecular Function	GO:0005539	glycosaminoglycan binding	1	374	0.289767	0.414079	ENSMUSG00000022454:mmu_circ_0003201
Biological Process	GO:0016241	regulation of macroautophagy	1	378	0.292374	0.417486	ENSMUSG00000005312:mmu_circ_0002026
Biological Process	GO:0010604	positive regulation of macromolecule metabolic process	6	4962	0.292752	0.417704	ENSMUSG00000005312:mmu_circ_0002026,ENSMUSG00000024002:mmu_circ_0003749,ENSMUSG00000062232:mmu_circ_0007116,ENSMUSG00000014074:mmu_circ_0003381,ENSMUSG00000022607:mmu_circ_0003052,ENSMUSG00000002455:mmu_circ_0006134
Cellular Component	GO:0097223	sperm part	1	379	0.293025	0.417774	ENSMUSG00000022607:mmu_circ_0003052
Biological Process	GO:0000075	cell cycle checkpoint	1	380	0.293675	0.418124	ENSMUSG00000024002:mmu_circ_0003749
Biological Process	GO:0031347	regulation of defense response	2	1186	0.29372	0.418124	ENSMUSG00000005312:mmu_circ_0002026,ENSMUSG00000024002:mmu_circ_0003749
Biological Process	GO:0060271	cilium assembly	1	381	0.294324	0.418665	ENSMUSG00000096054:mmu_circ_0000295
Biological Process	GO:0019538	protein metabolic process	13	12172	0.294601	0.418739	ENSMUSG00000062232:mmu_circ_0007116,ENSMUSG00000020124:mmu_circ_0000108,ENSMUSG00000029207:mmu_circ_0008532,ENSMUSG00000029207:mmu_circ_0008533,ENSMUSG00000096054:mmu_circ_0000295,ENSMUSG00000014074:mmu_circ_0003381,ENSMUSG00000057738:mmu_circ_0006217,ENSMUSG00000024002:mmu_circ_0003749,ENSMUSG00000011751:mmu_circ_0009563,ENSMUSG00000005312:mmu_circ_0002026,ENSMUSG00000021557:mmu_circ_0002057,ENS…
Cellular Component	GO:0098805	whole membrane	3	2087	0.294984	0.418963	ENSMUSG00000096054:mmu_circ_0000295,ENSMUSG00000027748:mmu_circ_0007002,ENSMUSG00000060681:mmu_circ_0011722
Biological Process	GO:1904062	regulation of cation transmembrane transport	1	383	0.295621	0.419548	ENSMUSG00000005312:mmu_circ_0002026
Biological Process	GO:0043543	protein acylation	1	384	0.296269	0.420147	ENSMUSG00000024002:mmu_circ_0003749
Biological Process	GO:0044267	cellular protein metabolic process	12	11135	0.29656	0.420239	ENSMUSG00000062232:mmu_circ_0007116,ENSMUSG00000020124:mmu_circ_0000108,ENSMUSG00000029207:mmu_circ_0008532,ENSMUSG00000029207:mmu_circ_0008533,ENSMUSG00000096054:mmu_circ_0000295,ENSMUSG00000014074:mmu_circ_0003381,ENSMUSG00000005312:mmu_circ_0002026,ENSMUSG00000057738:mmu_circ_0006217,ENSMUSG00000024002:mmu_circ_0003749,ENSMUSG00000011751:mmu_circ_0009563,ENSMUSG00000021557:mmu_circ_0002057,ENS…
Biological Process	GO:0048193	Golgi vesicle transport	1	386	0.297563	0.421019	ENSMUSG00000057738:mmu_circ_0006217
Molecular Function	GO:0016757	transferase activity, transferring glycosyl groups	1	386	0.297563	0.421019	ENSMUSG00000041718:mmu_circ_0011571
Biological Process	GO:0051347	positive regulation of transferase activity	2	1198	0.297796	0.42103	ENSMUSG00000022607:mmu_circ_0003052,ENSMUSG00000062232:mmu_circ_0007116
Molecular Function	GO:0016773	phosphotransferase activity, alcohol group as acceptor	2	1199	0.298136	0.42119	ENSMUSG00000024002:mmu_circ_0003749,ENSMUSG00000022607:mmu_circ_0003052
Cellular Component	GO:0030027	lamellipodium	1	389	0.299499	0.422795	ENSMUSG00000022607:mmu_circ_0003052
Biological Process	GO:0033002	muscle cell proliferation	1	391	0.300786	0.424291	ENSMUSG00000022607:mmu_circ_0003052
Biological Process	GO:1901215	negative regulation of neuron death	1	395	0.303355	0.427591	ENSMUSG00000032340:mmu_circ_0011161
Molecular Function	GO:0043021	ribonucleoprotein complex binding	1	397	0.304636	0.429071	ENSMUSG00000002455:mmu_circ_0006134
Biological Process	GO:0032102	negative regulation of response to external stimulus	1	398	0.305276	0.429647	ENSMUSG00000032340:mmu_circ_0011161
Biological Process	GO:0001649	osteoblast differentiation	1	399	0.305915	0.429833	ENSMUSG00000022607:mmu_circ_0003052
Biological Process	GO:0006898	receptor-mediated endocytosis	1	401	0.307191	0.429833	ENSMUSG00000096054:mmu_circ_0000295
Biological Process	GO:0010942	positive regulation of cell death	2	1231	0.308993	0.429833	ENSMUSG00000062232:mmu_circ_0007116,ENSMUSG00000029207:mmu_circ_0008532,ENSMUSG00000029207:mmu_circ_0008533
Biological Process	GO:0036046	protein demalonylation	1	404	0.309101	0.429833	ENSMUSG00000029207:mmu_circ_0008532,ENSMUSG00000029207:mmu_circ_0008533
Biological Process	GO:0036047	peptidyl-lysine demalonylation	1	404	0.309101	0.429833	ENSMUSG00000029207:mmu_circ_0008532,ENSMUSG00000029207:mmu_circ_0008533
Biological Process	GO:0036048	protein desuccinylation	1	404	0.309101	0.429833	ENSMUSG00000029207:mmu_circ_0008532,ENSMUSG00000029207:mmu_circ_0008533
Biological Process	GO:0036049	peptidyl-lysine desuccinylation	1	404	0.309101	0.429833	ENSMUSG00000029207:mmu_circ_0008532,ENSMUSG00000029207:mmu_circ_0008533
Biological Process	GO:0043122	regulation of I-kappaB kinase/NF-kappaB signaling	1	401	0.307191	0.429833	ENSMUSG00000024002:mmu_circ_0003749
Biological Process	GO:0044782	cilium organization	1	400	0.306553	0.429833	ENSMUSG00000096054:mmu_circ_0000295
Biological Process	GO:0061698	protein deglutarylation	1	404	0.309101	0.429833	ENSMUSG00000029207:mmu_circ_0008532,ENSMUSG00000029207:mmu_circ_0008533
Cellular Component	GO:0005815	microtubule organizing center	2	1223	0.30628	0.429833	ENSMUSG00000022607:mmu_circ_0003052,ENSMUSG00000042331:mmu_circ_0000876
Cellular Component	GO:0097060	synaptic membrane	1	400	0.306553	0.429833	ENSMUSG00000096054:mmu_circ_0000295
Molecular Function	GO:0016791	phosphatase activity	1	402	0.307828	0.429833	ENSMUSG00000028788:mmu_circ_0007432
Molecular Function	GO:0036054	protein-malonyllysine demalonylase activity	1	404	0.309101	0.429833	ENSMUSG00000029207:mmu_circ_0008532,ENSMUSG00000029207:mmu_circ_0008533
Molecular Function	GO:0036055	protein-succinyllysine desuccinylase activity	1	404	0.309101	0.429833	ENSMUSG00000029207:mmu_circ_0008532,ENSMUSG00000029207:mmu_circ_0008533
Molecular Function	GO:0061697	protein-glutaryllysine deglutarylase activity	1	404	0.309101	0.429833	ENSMUSG00000029207:mmu_circ_0008532,ENSMUSG00000029207:mmu_circ_0008533
Biological Process	GO:0032355	response to estradiol	1	405	0.309737	0.430396	ENSMUSG00000022607:mmu_circ_0003052
Biological Process	GO:0032101	regulation of response to external stimulus	2	1235	0.310348	0.430923	ENSMUSG00000032340:mmu_circ_0011161,ENSMUSG00000024002:mmu_circ_0003749
Biological Process	GO:0043009	chordate embryonic development	2	1238	0.311364	0.432012	ENSMUSG00000059474:mmu_circ_0001118,ENSMUSG00000024002:mmu_circ_0003749
Cellular Component	GO:0005829	cytosol	8	7103	0.311974	0.432536	ENSMUSG00000021557:mmu_circ_0002057,ENSMUSG00000022607:mmu_circ_0003052,ENSMUSG00000049044:mmu_circ_0006568,ENSMUSG00000038024:mmu_circ_0007834,ENSMUSG00000057738:mmu_circ_0006217,ENSMUSG00000029207:mmu_circ_0008532,ENSMUSG00000029207:mmu_circ_0008533,ENSMUSG00000028995:mmu_circ_0008326,ENSMUSG00000062232:mmu_circ_0007116
Biological Process	GO:0009266	response to temperature stimulus	1	411	0.313539	0.434059	ENSMUSG00000019796:mmu_circ_0000386
Biological Process	GO:0043066	negative regulation of apoptotic process	3	2160	0.31347	0.434059	ENSMUSG00000029207:mmu_circ_0008532,ENSMUSG00000029207:mmu_circ_0008533,ENSMUSG00000000282:mmu_circ_0000986,ENSMUSG00000022607:mmu_circ_0003052
Cellular Component	GO:0036464	cytoplasmic ribonucleoprotein granule	1	412	0.31417	0.43461	ENSMUSG00000096054:mmu_circ_0000295
Biological Process	GO:0045859	regulation of protein kinase activity	2	1247	0.314412	0.434622	ENSMUSG00000062232:mmu_circ_0007116,ENSMUSG00000022607:mmu_circ_0003052
Biological Process	GO:0009792	embryo development ending in birth or egg hatching	2	1252	0.316104	0.436636	ENSMUSG00000059474:mmu_circ_0001118,ENSMUSG00000024002:mmu_circ_0003749
Molecular Function	GO:0015075	ion transmembrane transporter activity	2	1254	0.316781	0.437247	ENSMUSG00000060681:mmu_circ_0011722,ENSMUSG00000027748:mmu_circ_0007002
Biological Process	GO:0002285	lymphocyte activation involved in immune response	1	417	0.31732	0.437343	ENSMUSG00000014074:mmu_circ_0003381
Cellular Component	GO:1902495	transmembrane transporter complex	1	417	0.31732	0.437343	ENSMUSG00000027748:mmu_circ_0007002
Biological Process	GO:0006470	protein dephosphorylation	1	418	0.317949	0.437671	ENSMUSG00000028788:mmu_circ_0007432
Biological Process	GO:0006915	apoptotic process	5	4117	0.318215	0.437671	ENSMUSG00000062232:mmu_circ_0007116,ENSMUSG00000005312:mmu_circ_0002026,ENSMUSG00000029207:mmu_circ_0008532,ENSMUSG00000029207:mmu_circ_0008533,ENSMUSG00000000282:mmu_circ_0000986,ENSMUSG00000022607:mmu_circ_0003052
Biological Process	GO:0009749	response to glucose	1	420	0.319203	0.437671	ENSMUSG00000022607:mmu_circ_0003052
Biological Process	GO:0010566	regulation of ketone biosynthetic process	1	419	0.318576	0.437671	ENSMUSG00000029207:mmu_circ_0008532,ENSMUSG00000029207:mmu_circ_0008533
Biological Process	GO:0043069	negative regulation of programmed cell death	3	2181	0.318801	0.437671	ENSMUSG00000000282:mmu_circ_0000986,ENSMUSG00000029207:mmu_circ_0008532,ENSMUSG00000029207:mmu_circ_0008533,ENSMUSG00000022607:mmu_circ_0003052
Cellular Component	GO:0016607	nuclear speck	1	420	0.319203	0.437671	ENSMUSG00000002455:mmu_circ_0006134
Molecular Function	GO:0070403	NAD+ binding	1	420	0.319203	0.437671	ENSMUSG00000029207:mmu_circ_0008532,ENSMUSG00000029207:mmu_circ_0008533
Biological Process	GO:0033043	regulation of organelle organization	3	2185	0.319817	0.438189	ENSMUSG00000096054:mmu_circ_0000295,ENSMUSG00000057738:mmu_circ_0006217,ENSMUSG00000005312:mmu_circ_0002026
Biological Process	GO:0007254	JNK cascade	1	422	0.320456	0.438742	ENSMUSG00000022607:mmu_circ_0003052
Biological Process	GO:0002758	innate immune response-activating signal transduction	1	425	0.322331	0.440985	ENSMUSG00000005312:mmu_circ_0002026
Cellular Component	GO:1990351	transporter complex	1	429	0.324823	0.444068	ENSMUSG00000027748:mmu_circ_0007002
Biological Process	GO:0009746	response to hexose	1	430	0.325444	0.444591	ENSMUSG00000022607:mmu_circ_0003052
Molecular Function	GO:0000166	nucleotide binding	6	5164	0.326605	0.445849	ENSMUSG00000003410:mmu_circ_0010965,ENSMUSG00000062232:mmu_circ_0007116,ENSMUSG00000049044:mmu_circ_0006568,ENSMUSG00000096054:mmu_circ_0000295,ENSMUSG00000022607:mmu_circ_0003052,ENSMUSG00000029207:mmu_circ_0008532,ENSMUSG00000029207:mmu_circ_0008533
Molecular Function	GO:1901265	nucleoside phosphate binding	6	5166	0.326944	0.445985	ENSMUSG00000096054:mmu_circ_0000295,ENSMUSG00000022607:mmu_circ_0003052,ENSMUSG00000029207:mmu_circ_0008532,ENSMUSG00000029207:mmu_circ_0008533,ENSMUSG00000003410:mmu_circ_0010965,ENSMUSG00000062232:mmu_circ_0007116,ENSMUSG00000049044:mmu_circ_0006568
Biological Process	GO:0021537	telencephalon development	1	433	0.327306	0.446152	ENSMUSG00000021557:mmu_circ_0002057
Biological Process	GO:0012501	programmed cell death	5	4169	0.32792	0.446662	ENSMUSG00000029207:mmu_circ_0008532,ENSMUSG00000029207:mmu_circ_0008533,ENSMUSG00000000282:mmu_circ_0000986,ENSMUSG00000022607:mmu_circ_0003052,ENSMUSG00000062232:mmu_circ_0007116,ENSMUSG00000005312:mmu_circ_0002026
Biological Process	GO:0051094	positive regulation of developmental process	3	2220	0.328712	0.447414	ENSMUSG00000022607:mmu_circ_0003052,ENSMUSG00000011751:mmu_circ_0009563,ENSMUSG00000062232:mmu_circ_0007116
Biological Process	GO:0030072	peptide hormone secretion	1	437	0.32978	0.448539	ENSMUSG00000049044:mmu_circ_0006568
Biological Process	GO:0002218	activation of innate immune response	1	438	0.330397	0.449051	ENSMUSG00000005312:mmu_circ_0002026
Biological Process	GO:0000122	negative regulation of transcription from RNA polymerase II promoter	2	1297	0.331297	0.449087	ENSMUSG00000014074:mmu_circ_0003381,ENSMUSG00000000282:mmu_circ_0000986
Biological Process	GO:0000209	protein polyubiquitination	1	439	0.331014	0.449087	ENSMUSG00000014074:mmu_circ_0003381
Biological Process	GO:0007249	I-kappaB kinase/NF-kappaB signaling	1	439	0.331014	0.449087	ENSMUSG00000024002:mmu_circ_0003749
Biological Process	GO:0030336	negative regulation of cell migration	1	440	0.33163	0.449087	ENSMUSG00000022607:mmu_circ_0003052
Biological Process	GO:0035264	multicellular organism growth	1	440	0.33163	0.449087	ENSMUSG00000011751:mmu_circ_0009563
Biological Process	GO:0018105	peptidyl-serine phosphorylation	1	441	0.332245	0.449594	ENSMUSG00000011751:mmu_circ_0009563
Biological Process	GO:1901617	organic hydroxy compound biosynthetic process	1	442	0.33286	0.450099	ENSMUSG00000062232:mmu_circ_0007116
Biological Process	GO:0031325	positive regulation of cellular metabolic process	6	5204	0.3334	0.450501	ENSMUSG00000024002:mmu_circ_0003749,ENSMUSG00000005312:mmu_circ_0002026,ENSMUSG00000014074:mmu_circ_0003381,ENSMUSG00000062232:mmu_circ_0007116,ENSMUSG00000022607:mmu_circ_0003052,ENSMUSG00000002455:mmu_circ_0006134
Biological Process	GO:2001234	negative regulation of apoptotic signaling pathway	1	444	0.334089	0.451104	ENSMUSG00000000282:mmu_circ_0000986
Biological Process	GO:0032956	regulation of actin cytoskeleton organization	1	445	0.334702	0.451605	ENSMUSG00000057738:mmu_circ_0006217
Biological Process	GO:0000082	G1/S transition of mitotic cell cycle	1	446	0.335315	0.452104	ENSMUSG00000024002:mmu_circ_0003749
Biological Process	GO:0018108	peptidyl-tyrosine phosphorylation	1	447	0.335927	0.452602	ENSMUSG00000022607:mmu_circ_0003052
Biological Process	GO:0018212	peptidyl-tyrosine modification	1	449	0.33715	0.453593	ENSMUSG00000022607:mmu_circ_0003052
Cellular Component	GO:0005759	mitochondrial matrix	2	1314	0.337018	0.453593	ENSMUSG00000096054:mmu_circ_0000295,ENSMUSG00000029207:mmu_circ_0008532,ENSMUSG00000029207:mmu_circ_0008533
Biological Process	GO:0032868	response to insulin	1	451	0.33837	0.453923	ENSMUSG00000038024:mmu_circ_0007834
Biological Process	GO:0034284	response to monosaccharide	1	450	0.33776	0.453923	ENSMUSG00000022607:mmu_circ_0003052
Biological Process	GO:0046942	carboxylic acid transport	1	451	0.33837	0.453923	ENSMUSG00000027748:mmu_circ_0007002
Biological Process	GO:0051056	regulation of small GTPase mediated signal transduction	1	451	0.33837	0.453923	ENSMUSG00000021027:mmu_circ_0001551
Biological Process	GO:0015849	organic acid transport	1	455	0.340805	0.455876	ENSMUSG00000027748:mmu_circ_0007002
Biological Process	GO:0050727	regulation of inflammatory response	1	455	0.340805	0.455876	ENSMUSG00000024002:mmu_circ_0003749
Biological Process	GO:0090596	sensory organ morphogenesis	1	455	0.340805	0.455876	ENSMUSG00000021557:mmu_circ_0002057
Molecular Function	GO:0008289	lipid binding	2	1325	0.340712	0.455876	ENSMUSG00000011751:mmu_circ_0009563,ENSMUSG00000062232:mmu_circ_0007116
Biological Process	GO:0021700	developmental maturation	1	456	0.341412	0.45636	ENSMUSG00000011751:mmu_circ_0009563
Biological Process	GO:0006611	protein export from nucleus	1	459	0.343231	0.456497	ENSMUSG00000029227:mmu_circ_0008585
Biological Process	GO:0019222	regulation of metabolic process	13	12564	0.342079	0.456497	ENSMUSG00000021027:mmu_circ_0001551,ENSMUSG00000062232:mmu_circ_0007116,ENSMUSG00000059474:mmu_circ_0001118,ENSMUSG00000020124:mmu_circ_0000108,ENSMUSG00000029207:mmu_circ_0008532,ENSMUSG00000029207:mmu_circ_0008533,ENSMUSG00000002455:mmu_circ_0006134,ENSMUSG00000014074:mmu_circ_0003381,ENSMUSG00000005312:mmu_circ_0002026,ENSMUSG00000032340:mmu_circ_0011161,ENSMUSG00000024002:mmu_circ_0003749,ENS…
Biological Process	GO:0043933	macromolecular complex subunit organization	5	4246	0.34237	0.456497	ENSMUSG00000024188:mmu_circ_0003708,ENSMUSG00000022607:mmu_circ_0003052,ENSMUSG00000002455:mmu_circ_0006134,ENSMUSG00000022454:mmu_circ_0003201,ENSMUSG00000057738:mmu_circ_0006217
Biological Process	GO:0044843	cell cycle G1/S phase transition	1	459	0.343231	0.456497	ENSMUSG00000024002:mmu_circ_0003749
Biological Process	GO:1901700	response to oxygen-containing compound	4	3251	0.342626	0.456497	ENSMUSG00000022607:mmu_circ_0003052,ENSMUSG00000019796:mmu_circ_0000386,ENSMUSG00000062232:mmu_circ_0007116,ENSMUSG00000038024:mmu_circ_0007834
Cellular Component	GO:0010008	endosome membrane	1	459	0.343231	0.456497	ENSMUSG00000060681:mmu_circ_0011722
Cellular Component	GO:0061695	transferase complex, transferring phosphorus-containing groups	1	459	0.343231	0.456497	ENSMUSG00000024002:mmu_circ_0003749
Biological Process	GO:0051258	protein polymerization	1	461	0.344441	0.457779	ENSMUSG00000057738:mmu_circ_0006217
Biological Process	GO:0006461	protein complex assembly	3	2284	0.344991	0.458183	ENSMUSG00000057738:mmu_circ_0006217,ENSMUSG00000022607:mmu_circ_0003052,ENSMUSG00000022454:mmu_circ_0003201
Biological Process	GO:0070271	protein complex biogenesis	3	2285	0.345245	0.458194	ENSMUSG00000022607:mmu_circ_0003052,ENSMUSG00000022454:mmu_circ_0003201,ENSMUSG00000057738:mmu_circ_0006217
Biological Process	GO:0016071	mRNA metabolic process	3	2287	0.345754	0.458216	ENSMUSG00000024188:mmu_circ_0003708,ENSMUSG00000029227:mmu_circ_0008585,ENSMUSG00000002455:mmu_circ_0006134
Biological Process	GO:0090068	positive regulation of cell cycle process	1	463	0.345648	0.458216	ENSMUSG00000024002:mmu_circ_0003749
Biological Process	GO:0042181	ketone biosynthetic process	1	465	0.346854	0.458369	ENSMUSG00000029207:mmu_circ_0008532,ENSMUSG00000029207:mmu_circ_0008533
Biological Process	GO:0070374	positive regulation of ERK1 and ERK2 cascade	1	464	0.346251	0.458369	ENSMUSG00000062232:mmu_circ_0007116
Biological Process	GO:1902903	regulation of supramolecular fiber organization	1	465	0.346854	0.458369	ENSMUSG00000057738:mmu_circ_0006217
Molecular Function	GO:0003713	transcription coactivator activity	1	465	0.346854	0.458369	ENSMUSG00000002455:mmu_circ_0006134
Biological Process	GO:0018209	peptidyl-serine modification	1	466	0.347456	0.458839	ENSMUSG00000011751:mmu_circ_0009563
Biological Process	GO:0010951	negative regulation of endopeptidase activity	1	471	0.350457	0.46182	ENSMUSG00000022607:mmu_circ_0003052
Biological Process	GO:0014070	response to organic cyclic compound	3	2304	0.350078	0.46182	ENSMUSG00000022607:mmu_circ_0003052,ENSMUSG00000049044:mmu_circ_0006568,ENSMUSG00000062232:mmu_circ_0007116
Cellular Component	GO:0031982	vesicle	9	8405	0.350441	0.46182	ENSMUSG00000022607:mmu_circ_0003052,ENSMUSG00000028788:mmu_circ_0007432,ENSMUSG00000057738:mmu_circ_0006217,ENSMUSG00000011751:mmu_circ_0009563,ENSMUSG00000005312:mmu_circ_0002026,ENSMUSG00000032340:mmu_circ_0011161,ENSMUSG00000038024:mmu_circ_0007834,ENSMUSG00000060681:mmu_circ_0011722,ENSMUSG00000062232:mmu_circ_0007116
Biological Process	GO:2000146	negative regulation of cell motility	1	472	0.351056	0.462153	ENSMUSG00000022607:mmu_circ_0003052
Molecular Function	GO:0043167	ion binding	11	10513	0.351206	0.462153	ENSMUSG00000062232:mmu_circ_0007116,ENSMUSG00000059474:mmu_circ_0001118,ENSMUSG00000029207:mmu_circ_0008532,ENSMUSG00000029207:mmu_circ_0008533,ENSMUSG00000014074:mmu_circ_0003381,ENSMUSG00000049044:mmu_circ_0006568,ENSMUSG00000011751:mmu_circ_0009563,ENSMUSG00000057738:mmu_circ_0006217,ENSMUSG00000027748:mmu_circ_0007002,ENSMUSG00000021557:mmu_circ_0002057,ENSMUSG00000022454:mmu_circ_0003201,ENS…
Biological Process	GO:1901342	regulation of vasculature development	1	474	0.352252	0.463201	ENSMUSG00000062232:mmu_circ_0007116
Cellular Component	GO:0098797	plasma membrane protein complex	1	476	0.353445	0.464443	ENSMUSG00000032340:mmu_circ_0011161
Biological Process	GO:0090150	establishment of protein localization to membrane	2	1365	0.354101	0.464649	ENSMUSG00000011751:mmu_circ_0009563,ENSMUSG00000028995:mmu_circ_0008326
Cellular Component	GO:0035770	ribonucleoprotein granule	1	477	0.354041	0.464649	ENSMUSG00000096054:mmu_circ_0000295
Biological Process	GO:0043549	regulation of kinase activity	2	1370	0.355769	0.466255	ENSMUSG00000022607:mmu_circ_0003052,ENSMUSG00000062232:mmu_circ_0007116
Cellular Component	GO:0044440	endosomal part	1	480	0.355826	0.466255	ENSMUSG00000060681:mmu_circ_0011722
Biological Process	GO:0031324	negative regulation of cellular metabolic process	6	5338	0.356333	0.46659	ENSMUSG00000005312:mmu_circ_0002026,ENSMUSG00000014074:mmu_circ_0003381,ENSMUSG00000062232:mmu_circ_0007116,ENSMUSG00000022607:mmu_circ_0003052,ENSMUSG00000029207:mmu_circ_0008532,ENSMUSG00000029207:mmu_circ_0008533,ENSMUSG00000000282:mmu_circ_0000986
Cellular Component	GO:0005789	endoplasmic reticulum membrane	2	1375	0.357436	0.467706	ENSMUSG00000041718:mmu_circ_0011571,ENSMUSG00000060681:mmu_circ_0011722
Molecular Function	GO:0061134	peptidase regulator activity	1	486	0.359382	0.469922	ENSMUSG00000022607:mmu_circ_0003052
Biological Process	GO:0031329	regulation of cellular catabolic process	2	1382	0.359767	0.470095	ENSMUSG00000022607:mmu_circ_0003052,ENSMUSG00000005312:mmu_circ_0002026
Biological Process	GO:0007162	negative regulation of cell adhesion	1	489	0.361152	0.470473	ENSMUSG00000022607:mmu_circ_0003052
Biological Process	GO:0042113	B cell activation	1	490	0.361741	0.470473	ENSMUSG00000014074:mmu_circ_0003381
Biological Process	GO:0050657	nucleic acid transport	1	491	0.36233	0.470473	ENSMUSG00000029227:mmu_circ_0008585
Biological Process	GO:0050658	RNA transport	1	491	0.36233	0.470473	ENSMUSG00000029227:mmu_circ_0008585
Biological Process	GO:0051130	positive regulation of cellular component organization	3	2351	0.362025	0.470473	ENSMUSG00000022607:mmu_circ_0003052,ENSMUSG00000096054:mmu_circ_0000295,ENSMUSG00000062232:mmu_circ_0007116
Cellular Component	GO:0030426	growth cone	1	490	0.361741	0.470473	ENSMUSG00000049044:mmu_circ_0006568
Cellular Component	GO:0098827	endoplasmic reticulum subcompartment	2	1388	0.361763	0.470473	ENSMUSG00000060681:mmu_circ_0011722,ENSMUSG00000041718:mmu_circ_0011571
Molecular Function	GO:0001664	G-protein coupled receptor binding	1	490	0.361741	0.470473	ENSMUSG00000062232:mmu_circ_0007116
Molecular Function	GO:1901681	sulfur compound binding	1	488	0.360562	0.470473	ENSMUSG00000022454:mmu_circ_0003201
Biological Process	GO:0051054	positive regulation of DNA metabolic process	1	494	0.364092	0.472103	ENSMUSG00000014074:mmu_circ_0003381
Biological Process	GO:0051168	nuclear export	1	494	0.364092	0.472103	ENSMUSG00000029227:mmu_circ_0008585
Biological Process	GO:0009743	response to carbohydrate	1	495	0.364679	0.472535	ENSMUSG00000022607:mmu_circ_0003052
Biological Process	GO:0007338	single fertilization	1	496	0.365265	0.472965	ENSMUSG00000022607:mmu_circ_0003052
Cellular Component	GO:0030427	site of polarized growth	1	497	0.36585	0.473394	ENSMUSG00000049044:mmu_circ_0006568
Biological Process	GO:0051236	establishment of RNA localization	1	498	0.366435	0.473821	ENSMUSG00000029227:mmu_circ_0008585
Biological Process	GO:0051146	striated muscle cell differentiation	1	500	0.367604	0.475002	ENSMUSG00000032340:mmu_circ_0011161
Biological Process	GO:0032970	regulation of actin filament-based process	1	504	0.369934	0.477351	ENSMUSG00000057738:mmu_circ_0006217
Biological Process	GO:0051403	stress-activated MAPK cascade	1	504	0.369934	0.477351	ENSMUSG00000022607:mmu_circ_0003052
Biological Process	GO:0007015	actin filament organization	1	506	0.371096	0.478518	ENSMUSG00000057738:mmu_circ_0006217
Biological Process	GO:0043010	camera-type eye development	1	508	0.372256	0.47935	ENSMUSG00000021557:mmu_circ_0002057
Biological Process	GO:0071214	cellular response to abiotic stimulus	1	508	0.372256	0.47935	ENSMUSG00000014074:mmu_circ_0003381
Biological Process	GO:0022618	ribonucleoprotein complex assembly	2	1424	0.373695	0.48087	ENSMUSG00000002455:mmu_circ_0006134,ENSMUSG00000024188:mmu_circ_0003708
Biological Process	GO:0051271	negative regulation of cellular component movement	1	511	0.373992	0.480921	ENSMUSG00000022607:mmu_circ_0003052
Molecular Function	GO:0042578	phosphoric ester hydrolase activity	1	513	0.375147	0.482073	ENSMUSG00000028788:mmu_circ_0007432
Cellular Component	GO:1990234	transferase complex	2	1436	0.377655	0.48496	ENSMUSG00000014074:mmu_circ_0003381,ENSMUSG00000024002:mmu_circ_0003749
Cellular Component	GO:0005739	mitochondrion	5	4436	0.378307	0.485464	ENSMUSG00000096054:mmu_circ_0000295,ENSMUSG00000029207:mmu_circ_0008532,ENSMUSG00000029207:mmu_circ_0008533,ENSMUSG00000021557:mmu_circ_0002057,ENSMUSG00000060681:mmu_circ_0011722,ENSMUSG00000040410:mmu_circ_0007620
Biological Process	GO:0006310	DNA recombination	1	521	0.379745	0.486304	ENSMUSG00000014074:mmu_circ_0003381
Biological Process	GO:0010466	negative regulation of peptidase activity	1	521	0.379745	0.486304	ENSMUSG00000022607:mmu_circ_0003052
Biological Process	GO:0071826	ribonucleoprotein complex subunit organization	2	1442	0.379631	0.486304	ENSMUSG00000024188:mmu_circ_0003708,ENSMUSG00000002455:mmu_circ_0006134
Biological Process	GO:0051480	regulation of cytosolic calcium ion concentration	1	522	0.380318	0.486702	ENSMUSG00000027748:mmu_circ_0007002
Biological Process	GO:0006650	glycerophospholipid metabolic process	1	524	0.381461	0.487608	ENSMUSG00000028995:mmu_circ_0008326
Biological Process	GO:1901576	organic substance biosynthetic process	13	12877	0.381549	0.487608	ENSMUSG00000029207:mmu_circ_0008532,ENSMUSG00000029207:mmu_circ_0008533,ENSMUSG00000029227:mmu_circ_0008585,ENSMUSG00000096054:mmu_circ_0000295,ENSMUSG00000002455:mmu_circ_0006134,ENSMUSG00000021027:mmu_circ_0001551,ENSMUSG00000062232:mmu_circ_0007116,ENSMUSG00000059474:mmu_circ_0001118,ENSMUSG00000020124:mmu_circ_0000108,ENSMUSG00000000282:mmu_circ_0000986,ENSMUSG00000041718:mmu_circ_0011571,ENS…
Biological Process	GO:0006974	cellular response to DNA damage stimulus	2	1449	0.381934	0.487765	ENSMUSG00000024002:mmu_circ_0003749,ENSMUSG00000014074:mmu_circ_0003381
Biological Process	GO:0006887	exocytosis	1	526	0.382603	0.488283	ENSMUSG00000049044:mmu_circ_0006568
Molecular Function	GO:0016787	hydrolase activity	5	4460	0.382864	0.488283	ENSMUSG00000020124:mmu_circ_0000108,ENSMUSG00000041718:mmu_circ_0011571,ENSMUSG00000028788:mmu_circ_0007432,ENSMUSG00000021557:mmu_circ_0002057,ENSMUSG00000029207:mmu_circ_0008532,ENSMUSG00000029207:mmu_circ_0008533
Biological Process	GO:0002366	leukocyte activation involved in immune response	1	528	0.383742	0.489067	ENSMUSG00000014074:mmu_circ_0003381
Biological Process	GO:0090305	nucleic acid phosphodiester bond hydrolysis	1	529	0.384311	0.489457	ENSMUSG00000029227:mmu_circ_0008585
Biological Process	GO:0002263	cell activation involved in immune response	1	532	0.386014	0.49062	ENSMUSG00000014074:mmu_circ_0003381
Biological Process	GO:0007059	chromosome segregation	1	532	0.386014	0.49062	ENSMUSG00000024002:mmu_circ_0003749
Cellular Component	GO:0009986	cell surface	2	1460	0.385546	0.49062	ENSMUSG00000027748:mmu_circ_0007002,ENSMUSG00000032340:mmu_circ_0011161
Cellular Component	GO:0000793	condensed chromosome	1	533	0.386581	0.490707	ENSMUSG00000024002:mmu_circ_0003749
Cellular Component	GO:0044429	mitochondrial part	3	2448	0.38661	0.490707	ENSMUSG00000029207:mmu_circ_0008532,ENSMUSG00000029207:mmu_circ_0008533,ENSMUSG00000096054:mmu_circ_0000295,ENSMUSG00000040410:mmu_circ_0007620
Biological Process	GO:0015931	nucleobase-containing compound transport	1	534	0.387148	0.490721	ENSMUSG00000029227:mmu_circ_0008585
Biological Process	GO:0031098	stress-activated protein kinase signaling cascade	1	534	0.387148	0.490721	ENSMUSG00000022607:mmu_circ_0003052
Biological Process	GO:0040013	negative regulation of locomotion	1	536	0.388279	0.491486	ENSMUSG00000022607:mmu_circ_0003052
Molecular Function	GO:0017016	Ras GTPase binding	1	536	0.388279	0.491486	ENSMUSG00000049044:mmu_circ_0006568
Biological Process	GO:0007017	microtubule-based process	2	1470	0.388823	0.491506	ENSMUSG00000022607:mmu_circ_0003052,ENSMUSG00000042331:mmu_circ_0000876
Molecular Function	GO:0022891	substrate-specific transmembrane transporter activity	2	1470	0.388823	0.491506	ENSMUSG00000060681:mmu_circ_0011722,ENSMUSG00000027748:mmu_circ_0007002
Biological Process	GO:0006909	phagocytosis	1	539	0.389972	0.49229	ENSMUSG00000022607:mmu_circ_0003052
Molecular Function	GO:0005216	ion channel activity	1	539	0.389972	0.49229	ENSMUSG00000027748:mmu_circ_0007002
Cellular Component	GO:0019898	extrinsic component of membrane	1	543	0.392222	0.494795	ENSMUSG00000022607:mmu_circ_0003052
Biological Process	GO:0097193	intrinsic apoptotic signaling pathway	1	545	0.393344	0.495205	ENSMUSG00000005312:mmu_circ_0002026
Cellular Component	GO:0000151	ubiquitin ligase complex	1	545	0.393344	0.495205	ENSMUSG00000014074:mmu_circ_0003381
Cellular Component	GO:0044441	ciliary part	1	545	0.393344	0.495205	ENSMUSG00000049044:mmu_circ_0006568
Molecular Function	GO:0003824	catalytic activity	11	10832	0.393842	0.495495	ENSMUSG00000022454:mmu_circ_0003201,ENSMUSG00000021557:mmu_circ_0002057,ENSMUSG00000041718:mmu_circ_0011571,ENSMUSG00000022607:mmu_circ_0003052,ENSMUSG00000028788:mmu_circ_0007432,ENSMUSG00000014074:mmu_circ_0003381,ENSMUSG00000024002:mmu_circ_0003749,ENSMUSG00000029207:mmu_circ_0008532,ENSMUSG00000029207:mmu_circ_0008533,ENSMUSG00000096054:mmu_circ_0000295,ENSMUSG00000040410:mmu_circ_0007620,ENS…
Biological Process	GO:0034645	cellular macromolecule biosynthetic process	11	10836	0.394382	0.495841	ENSMUSG00000059474:mmu_circ_0001118,ENSMUSG00000021027:mmu_circ_0001551,ENSMUSG00000020124:mmu_circ_0000108,ENSMUSG00000029207:mmu_circ_0008532,ENSMUSG00000029207:mmu_circ_0008533,ENSMUSG00000096054:mmu_circ_0000295,ENSMUSG00000002455:mmu_circ_0006134,ENSMUSG00000029227:mmu_circ_0008585,ENSMUSG00000014074:mmu_circ_0003381,ENSMUSG00000032340:mmu_circ_0011161,ENSMUSG00000024002:mmu_circ_0003749,ENS…
Molecular Function	GO:0042277	peptide binding	1	553	0.397813	0.499816	ENSMUSG00000029207:mmu_circ_0008532,ENSMUSG00000029207:mmu_circ_0008533
Molecular Function	GO:0016811	hydrolase activity, acting on carbon-nitrogen (but not peptide) bonds, in linear amides	1	554	0.398369	0.500178	ENSMUSG00000029207:mmu_circ_0008532,ENSMUSG00000029207:mmu_circ_0008533
Biological Process	GO:1901990	regulation of mitotic cell cycle phase transition	1	555	0.398925	0.500201	ENSMUSG00000024002:mmu_circ_0003749
Molecular Function	GO:0022838	substrate-specific channel activity	1	555	0.398925	0.500201	ENSMUSG00000027748:mmu_circ_0007002
Biological Process	GO:0045089	positive regulation of innate immune response	1	556	0.399481	0.50056	ENSMUSG00000005312:mmu_circ_0002026
Biological Process	GO:0010667	negative regulation of cardiac muscle cell apoptotic process	1	557	0.400035	0.500918	ENSMUSG00000029207:mmu_circ_0008532,ENSMUSG00000029207:mmu_circ_0008533
Biological Process	GO:0009893	positive regulation of metabolic process	6	5595	0.400799	0.501201	ENSMUSG00000062232:mmu_circ_0007116,ENSMUSG00000014074:mmu_circ_0003381,ENSMUSG00000005312:mmu_circ_0002026,ENSMUSG00000024002:mmu_circ_0003749,ENSMUSG00000022607:mmu_circ_0003052,ENSMUSG00000002455:mmu_circ_0006134
Biological Process	GO:1901214	regulation of neuron death	1	558	0.40059	0.501201	ENSMUSG00000032340:mmu_circ_0011161
Molecular Function	GO:0031267	small GTPase binding	1	559	0.401143	0.501295	ENSMUSG00000049044:mmu_circ_0006568
Biological Process	GO:0010664	negative regulation of striated muscle cell apoptotic process	1	561	0.40225	0.50234	ENSMUSG00000029207:mmu_circ_0008532,ENSMUSG00000029207:mmu_circ_0008533
Biological Process	GO:0071822	protein complex subunit organization	3	2524	0.405761	0.506385	ENSMUSG00000057738:mmu_circ_0006217,ENSMUSG00000022607:mmu_circ_0003052,ENSMUSG00000022454:mmu_circ_0003201
Molecular Function	GO:0015077	monovalent inorganic cation transmembrane transporter activity	1	568	0.406106	0.506476	ENSMUSG00000060681:mmu_circ_0011722
Biological Process	GO:0016236	macroautophagy	1	569	0.406654	0.506821	ENSMUSG00000005312:mmu_circ_0002026
Biological Process	GO:0007265	Ras protein signal transduction	1	570	0.407203	0.507165	ENSMUSG00000062232:mmu_circ_0007116
Biological Process	GO:0050714	positive regulation of protein secretion	1	571	0.407751	0.507508	ENSMUSG00000049044:mmu_circ_0006568
Biological Process	GO:0030162	regulation of proteolysis	2	1530	0.408335	0.507513	ENSMUSG00000022607:mmu_circ_0003052,ENSMUSG00000005312:mmu_circ_0002026
Biological Process	GO:0035601	protein deacylation	1	572	0.408298	0.507513	ENSMUSG00000029207:mmu_circ_0008532,ENSMUSG00000029207:mmu_circ_0008533
Biological Process	GO:0042391	regulation of membrane potential	1	573	0.408845	0.507513	ENSMUSG00000049044:mmu_circ_0006568
Biological Process	GO:0098732	macromolecule deacylation	1	573	0.408845	0.507513	ENSMUSG00000029207:mmu_circ_0008532,ENSMUSG00000029207:mmu_circ_0008533
Cellular Component	GO:0005819	spindle	1	575	0.409938	0.50853	ENSMUSG00000096054:mmu_circ_0000295
Biological Process	GO:0070372	regulation of ERK1 and ERK2 cascade	1	577	0.411028	0.509543	ENSMUSG00000062232:mmu_circ_0007116
Biological Process	GO:0051235	maintenance of location	1	578	0.411572	0.509879	ENSMUSG00000096054:mmu_circ_0000295
Biological Process	GO:0010468	regulation of gene expression	9	8839	0.413149	0.511492	ENSMUSG00000024002:mmu_circ_0003749,ENSMUSG00000032340:mmu_circ_0011161,ENSMUSG00000014074:mmu_circ_0003381,ENSMUSG00000000282:mmu_circ_0000986,ENSMUSG00000020124:mmu_circ_0000108,ENSMUSG00000021027:mmu_circ_0001551,ENSMUSG00000059474:mmu_circ_0001118,ENSMUSG00000002455:mmu_circ_0006134,ENSMUSG00000029207:mmu_circ_0008532,ENSMUSG00000029207:mmu_circ_0008533
Biological Process	GO:0010665	regulation of cardiac muscle cell apoptotic process	1	583	0.414287	0.51256	ENSMUSG00000029207:mmu_circ_0008532,ENSMUSG00000029207:mmu_circ_0008533
Biological Process	GO:0001934	positive regulation of protein phosphorylation	2	1551	0.4151	0.513225	ENSMUSG00000062232:mmu_circ_0007116,ENSMUSG00000022607:mmu_circ_0003052
Biological Process	GO:0010662	regulation of striated muscle cell apoptotic process	1	586	0.415911	0.513545	ENSMUSG00000029207:mmu_circ_0008532,ENSMUSG00000029207:mmu_circ_0008533
Biological Process	GO:0044271	cellular nitrogen compound biosynthetic process	11	10994	0.415833	0.513545	ENSMUSG00000000282:mmu_circ_0000986,ENSMUSG00000014074:mmu_circ_0003381,ENSMUSG00000024002:mmu_circ_0003749,ENSMUSG00000032340:mmu_circ_0011161,ENSMUSG00000029207:mmu_circ_0008532,ENSMUSG00000029207:mmu_circ_0008533,ENSMUSG00000096054:mmu_circ_0000295,ENSMUSG00000002455:mmu_circ_0006134,ENSMUSG00000029227:mmu_circ_0008585,ENSMUSG00000059474:mmu_circ_0001118,ENSMUSG00000021027:mmu_circ_0001551,ENS…
Biological Process	GO:0010656	negative regulation of muscle cell apoptotic process	1	588	0.41699	0.514537	ENSMUSG00000029207:mmu_circ_0008532,ENSMUSG00000029207:mmu_circ_0008533
Cellular Component	GO:0005730	nucleolus	3	2571	0.417536	0.514869	ENSMUSG00000022607:mmu_circ_0003052,ENSMUSG00000096054:mmu_circ_0000295,ENSMUSG00000024002:mmu_circ_0003749
Biological Process	GO:0009059	macromolecule biosynthetic process	11	11014	0.418559	0.515789	ENSMUSG00000059474:mmu_circ_0001118,ENSMUSG00000021027:mmu_circ_0001551,ENSMUSG00000020124:mmu_circ_0000108,ENSMUSG00000029207:mmu_circ_0008532,ENSMUSG00000029207:mmu_circ_0008533,ENSMUSG00000096054:mmu_circ_0000295,ENSMUSG00000029227:mmu_circ_0008585,ENSMUSG00000002455:mmu_circ_0006134,ENSMUSG00000014074:mmu_circ_0003381,ENSMUSG00000024002:mmu_circ_0003749,ENSMUSG00000032340:mmu_circ_0011161,ENS…
Biological Process	GO:1901987	regulation of cell cycle phase transition	1	592	0.419144	0.516168	ENSMUSG00000024002:mmu_circ_0003749
Cellular Component	GO:0044432	endoplasmic reticulum part	2	1565	0.419591	0.516377	ENSMUSG00000041718:mmu_circ_0011571,ENSMUSG00000060681:mmu_circ_0011722
Biological Process	GO:0009058	biosynthetic process	13	13174	0.419901	0.516417	ENSMUSG00000020124:mmu_circ_0000108,ENSMUSG00000059474:mmu_circ_0001118,ENSMUSG00000062232:mmu_circ_0007116,ENSMUSG00000021027:mmu_circ_0001551,ENSMUSG00000002455:mmu_circ_0006134,ENSMUSG00000096054:mmu_circ_0000295,ENSMUSG00000029227:mmu_circ_0008585,ENSMUSG00000029207:mmu_circ_0008532,ENSMUSG00000029207:mmu_circ_0008533,ENSMUSG00000032340:mmu_circ_0011161,ENSMUSG00000024002:mmu_circ_0003749,ENS…
Molecular Function	GO:0022857	transmembrane transporter activity	2	1570	0.421191	0.517661	ENSMUSG00000027748:mmu_circ_0007002,ENSMUSG00000060681:mmu_circ_0011722
Biological Process	GO:0070371	ERK1 and ERK2 cascade	1	598	0.42236	0.518414	ENSMUSG00000062232:mmu_circ_0007116
Molecular Function	GO:0005126	cytokine receptor binding	1	598	0.42236	0.518414	ENSMUSG00000020124:mmu_circ_0000108
Biological Process	GO:0002793	positive regulation of peptide secretion	1	601	0.423961	0.51867	ENSMUSG00000049044:mmu_circ_0006568
Biological Process	GO:0010565	regulation of cellular ketone metabolic process	1	601	0.423961	0.51867	ENSMUSG00000029207:mmu_circ_0008532,ENSMUSG00000029207:mmu_circ_0008533
Biological Process	GO:0015711	organic anion transport	1	600	0.423428	0.51867	ENSMUSG00000027748:mmu_circ_0007002
Biological Process	GO:0051260	protein homooligomerization	1	600	0.423428	0.51867	ENSMUSG00000022454:mmu_circ_0003201
Molecular Function	GO:0033218	amide binding	1	601	0.423961	0.51867	ENSMUSG00000029207:mmu_circ_0008532,ENSMUSG00000029207:mmu_circ_0008533
Biological Process	GO:0010659	cardiac muscle cell apoptotic process	1	603	0.425027	0.519632	ENSMUSG00000029207:mmu_circ_0008532,ENSMUSG00000029207:mmu_circ_0008533
Molecular Function	GO:0022804	active transmembrane transporter activity	1	604	0.425559	0.519941	ENSMUSG00000060681:mmu_circ_0011722
Cellular Component	GO:0005925	focal adhesion	2	1585	0.425978	0.520112	ENSMUSG00000038368:mmu_circ_0007861,ENSMUSG00000022607:mmu_circ_0003052
Biological Process	GO:0010658	striated muscle cell apoptotic process	1	606	0.426621	0.520556	ENSMUSG00000029207:mmu_circ_0008532,ENSMUSG00000029207:mmu_circ_0008533
Biological Process	GO:0031099	regeneration	1	607	0.427152	0.520862	ENSMUSG00000032340:mmu_circ_0011161
Biological Process	GO:0031589	cell-substrate adhesion	1	608	0.427682	0.521077	ENSMUSG00000022607:mmu_circ_0003052
Cellular Component	GO:0005924	cell-substrate adherens junction	2	1591	0.427888	0.521077	ENSMUSG00000022607:mmu_circ_0003052,ENSMUSG00000038368:mmu_circ_0007861
Biological Process	GO:0010467	gene expression	12	12172	0.429807	0.521709	ENSMUSG00000024002:mmu_circ_0003749,ENSMUSG00000032340:mmu_circ_0011161,ENSMUSG00000014074:mmu_circ_0003381,ENSMUSG00000024188:mmu_circ_0003708,ENSMUSG00000000282:mmu_circ_0000986,ENSMUSG00000020124:mmu_circ_0000108,ENSMUSG00000021027:mmu_circ_0001551,ENSMUSG00000059474:mmu_circ_0001118,ENSMUSG00000096054:mmu_circ_0000295,ENSMUSG00000029227:mmu_circ_0008585,ENSMUSG00000002455:mmu_circ_0006134,ENS…
Biological Process	GO:0034599	cellular response to oxidative stress	1	610	0.42874	0.521709	ENSMUSG00000005312:mmu_circ_0002026
Biological Process	GO:0034765	regulation of ion transmembrane transport	1	611	0.429269	0.521709	ENSMUSG00000005312:mmu_circ_0002026
Biological Process	GO:0071902	positive regulation of protein serine/threonine kinase activity	1	612	0.429797	0.521709	ENSMUSG00000062232:mmu_circ_0007116
Cellular Component	GO:0030659	cytoplasmic vesicle membrane	1	611	0.429269	0.521709	ENSMUSG00000038024:mmu_circ_0007834
Cellular Component	GO:0030055	cell-substrate junction	2	1599	0.430429	0.522123	ENSMUSG00000038368:mmu_circ_0007861,ENSMUSG00000022607:mmu_circ_0003052
Biological Process	GO:1902589	single-organism organelle organization	3	2629	0.431982	0.523665	ENSMUSG00000042331:mmu_circ_0000876,ENSMUSG00000057738:mmu_circ_0006217,ENSMUSG00000096054:mmu_circ_0000295
Biological Process	GO:0032268	regulation of cellular protein metabolic process	5	4721	0.432411	0.523844	ENSMUSG00000022607:mmu_circ_0003052,ENSMUSG00000005312:mmu_circ_0002026,ENSMUSG00000024002:mmu_circ_0003749,ENSMUSG00000011751:mmu_circ_0009563,ENSMUSG00000062232:mmu_circ_0007116
Biological Process	GO:0009894	regulation of catabolic process	2	1613	0.434864	0.524315	ENSMUSG00000005312:mmu_circ_0002026,ENSMUSG00000022607:mmu_circ_0003052
Biological Process	GO:0032535	regulation of cellular component size	1	619	0.43348	0.524315	ENSMUSG00000057738:mmu_circ_0006217
Biological Process	GO:0060249	anatomical structure homeostasis	1	622	0.435052	0.524315	ENSMUSG00000022454:mmu_circ_0003201
Cellular Component	GO:0005783	endoplasmic reticulum	3	2638	0.434214	0.524315	ENSMUSG00000041718:mmu_circ_0011571,ENSMUSG00000060681:mmu_circ_0011722,ENSMUSG00000005312:mmu_circ_0002026
Molecular Function	GO:0015267	channel activity	1	621	0.434529	0.524315	ENSMUSG00000027748:mmu_circ_0007002
Molecular Function	GO:0016810	hydrolase activity, acting on carbon-nitrogen (but not peptide) bonds	1	620	0.434005	0.524315	ENSMUSG00000029207:mmu_circ_0008532,ENSMUSG00000029207:mmu_circ_0008533
Molecular Function	GO:0022803	passive transmembrane transporter activity	1	621	0.434529	0.524315	ENSMUSG00000027748:mmu_circ_0007002
Molecular Function	GO:0032559	adenyl ribonucleotide binding	3	2639	0.434461	0.524315	ENSMUSG00000049044:mmu_circ_0006568,ENSMUSG00000062232:mmu_circ_0007116,ENSMUSG00000022607:mmu_circ_0003052
Biological Process	GO:0032270	positive regulation of cellular protein metabolic process	3	2646	0.436195	0.525353	ENSMUSG00000005312:mmu_circ_0002026,ENSMUSG00000062232:mmu_circ_0007116,ENSMUSG00000022607:mmu_circ_0003052
Biological Process	GO:0010660	regulation of muscle cell apoptotic process	1	626	0.437141	0.525472	ENSMUSG00000029207:mmu_circ_0008532,ENSMUSG00000029207:mmu_circ_0008533
Cellular Component	GO:0000315	organellar large ribosomal subunit	1	626	0.437141	0.525472	ENSMUSG00000096054:mmu_circ_0000295
Cellular Component	GO:0005762	mitochondrial large ribosomal subunit	1	626	0.437141	0.525472	ENSMUSG00000096054:mmu_circ_0000295
Biological Process	GO:0042327	positive regulation of phosphorylation	2	1626	0.438966	0.526986	ENSMUSG00000022607:mmu_circ_0003052,ENSMUSG00000062232:mmu_circ_0007116
Molecular Function	GO:0031625	ubiquitin protein ligase binding	1	629	0.438703	0.526986	ENSMUSG00000022607:mmu_circ_0003052
Molecular Function	GO:0030554	adenyl nucleotide binding	3	2659	0.439411	0.52718	ENSMUSG00000022607:mmu_circ_0003052,ENSMUSG00000062232:mmu_circ_0007116,ENSMUSG00000049044:mmu_circ_0006568
Biological Process	GO:0034762	regulation of transmembrane transport	1	635	0.441814	0.52938	ENSMUSG00000005312:mmu_circ_0002026
Molecular Function	GO:0044389	ubiquitin-like protein ligase binding	1	635	0.441814	0.52938	ENSMUSG00000022607:mmu_circ_0003052
Biological Process	GO:0001503	ossification	1	636	0.44233	0.529659	ENSMUSG00000022607:mmu_circ_0003052
Cellular Component	GO:0044427	chromosomal part	2	1641	0.443682	0.530935	ENSMUSG00000024002:mmu_circ_0003749,ENSMUSG00000014074:mmu_circ_0003381
Biological Process	GO:0051223	regulation of protein transport	2	1648	0.445875	0.532605	ENSMUSG00000032340:mmu_circ_0011161,ENSMUSG00000049044:mmu_circ_0006568
Cellular Component	GO:0045121	membrane raft	1	643	0.445935	0.532605	ENSMUSG00000027748:mmu_circ_0007002
Cellular Component	GO:0098857	membrane microdomain	1	643	0.445935	0.532605	ENSMUSG00000027748:mmu_circ_0007002
Molecular Function	GO:0051020	GTPase binding	1	644	0.446449	0.532876	ENSMUSG00000049044:mmu_circ_0006568
Biological Process	GO:0016311	dephosphorylation	1	645	0.446961	0.533147	ENSMUSG00000028788:mmu_circ_0007432
Biological Process	GO:0010657	muscle cell apoptotic process	1	647	0.447985	0.534026	ENSMUSG00000029207:mmu_circ_0008532,ENSMUSG00000029207:mmu_circ_0008533
Biological Process	GO:0010976	positive regulation of neuron projection development	1	656	0.45257	0.538802	ENSMUSG00000062232:mmu_circ_0007116
Biological Process	GO:0045861	negative regulation of proteolysis	1	656	0.45257	0.538802	ENSMUSG00000022607:mmu_circ_0003052
Molecular Function	GO:0004857	enzyme inhibitor activity	1	659	0.454091	0.540266	ENSMUSG00000022607:mmu_circ_0003052
Biological Process	GO:0006874	cellular calcium ion homeostasis	1	661	0.455102	0.541124	ENSMUSG00000027748:mmu_circ_0007002
Biological Process	GO:0006520	cellular amino acid metabolic process	1	665	0.457119	0.542483	ENSMUSG00000096054:mmu_circ_0000295
Biological Process	GO:0043161	proteasome-mediated ubiquitin-dependent protein catabolic process	1	664	0.456615	0.542483	ENSMUSG00000005312:mmu_circ_0002026
Cellular Component	GO:0012506	vesicle membrane	1	665	0.457119	0.542483	ENSMUSG00000038024:mmu_circ_0007834
Biological Process	GO:0046486	glycerolipid metabolic process	1	666	0.457622	0.542734	ENSMUSG00000028995:mmu_circ_0008326
Biological Process	GO:0045088	regulation of innate immune response	1	669	0.459129	0.544174	ENSMUSG00000005312:mmu_circ_0002026
Biological Process	GO:0050821	protein stabilization	1	671	0.460131	0.545015	ENSMUSG00000029207:mmu_circ_0008532,ENSMUSG00000029207:mmu_circ_0008533
Biological Process	GO:0001501	skeletal system development	1	672	0.460631	0.545261	ENSMUSG00000059474:mmu_circ_0001118
Biological Process	GO:0001525	angiogenesis	1	673	0.461131	0.545506	ENSMUSG00000022607:mmu_circ_0003052
Biological Process	GO:0009725	response to hormone	2	1700	0.462029	0.545874	ENSMUSG00000038024:mmu_circ_0007834,ENSMUSG00000022607:mmu_circ_0003052
Biological Process	GO:0090087	regulation of peptide transport	2	1700	0.462029	0.545874	ENSMUSG00000032340:mmu_circ_0011161,ENSMUSG00000049044:mmu_circ_0006568
Biological Process	GO:0001654	eye development	1	678	0.463624	0.546027	ENSMUSG00000021557:mmu_circ_0002057
Biological Process	GO:0001666	response to hypoxia	1	678	0.463624	0.546027	ENSMUSG00000005312:mmu_circ_0002026
Biological Process	GO:0022407	regulation of cell-cell adhesion	1	678	0.463624	0.546027	ENSMUSG00000022607:mmu_circ_0003052
Biological Process	GO:0044255	cellular lipid metabolic process	2	1703	0.462953	0.546027	ENSMUSG00000041718:mmu_circ_0011571,ENSMUSG00000028995:mmu_circ_0008326
Biological Process	GO:0045935	positive regulation of nucleobase-containing compound metabolic process	3	2754	0.462724	0.546027	ENSMUSG00000002455:mmu_circ_0006134,ENSMUSG00000024002:mmu_circ_0003749,ENSMUSG00000014074:mmu_circ_0003381
Molecular Function	GO:0003729	mRNA binding	1	680	0.464618	0.546851	ENSMUSG00000024188:mmu_circ_0003708
Biological Process	GO:0007517	muscle organ development	1	682	0.46561	0.547327	ENSMUSG00000024188:mmu_circ_0003708
Biological Process	GO:0055074	calcium ion homeostasis	1	682	0.46561	0.547327	ENSMUSG00000027748:mmu_circ_0007002
Biological Process	GO:0045787	positive regulation of cell cycle	1	684	0.466601	0.5478	ENSMUSG00000024002:mmu_circ_0003749
Molecular Function	GO:0032561	guanyl ribonucleotide binding	1	684	0.466601	0.5478	ENSMUSG00000062232:mmu_circ_0007116
Molecular Function	GO:0019001	guanyl nucleotide binding	1	685	0.467095	0.548035	ENSMUSG00000062232:mmu_circ_0007116
Biological Process	GO:0051338	regulation of transferase activity	2	1720	0.468174	0.548955	ENSMUSG00000022607:mmu_circ_0003052,ENSMUSG00000062232:mmu_circ_0007116
Biological Process	GO:0051493	regulation of cytoskeleton organization	1	689	0.469069	0.549658	ENSMUSG00000057738:mmu_circ_0006217
Biological Process	GO:0014706	striated muscle tissue development	1	691	0.470054	0.550119	ENSMUSG00000024188:mmu_circ_0003708
Biological Process	GO:0051247	positive regulation of protein metabolic process	3	2784	0.470011	0.550119	ENSMUSG00000062232:mmu_circ_0007116,ENSMUSG00000005312:mmu_circ_0002026,ENSMUSG00000022607:mmu_circ_0003052
Biological Process	GO:0072503	cellular divalent inorganic cation homeostasis	1	692	0.470545	0.550349	ENSMUSG00000027748:mmu_circ_0007002
Biological Process	GO:0031349	positive regulation of defense response	1	695	0.472017	0.551205	ENSMUSG00000005312:mmu_circ_0002026
Biological Process	GO:0045087	innate immune response	2	1733	0.472148	0.551205	ENSMUSG00000005312:mmu_circ_0002026,ENSMUSG00000022607:mmu_circ_0003052
Cellular Component	GO:0000313	organellar ribosome	1	696	0.472507	0.551205	ENSMUSG00000096054:mmu_circ_0000295
Cellular Component	GO:0005761	mitochondrial ribosome	1	696	0.472507	0.551205	ENSMUSG00000096054:mmu_circ_0000295
Molecular Function	GO:0022892	substrate-specific transporter activity	2	1735	0.472758	0.551205	ENSMUSG00000027748:mmu_circ_0007002,ENSMUSG00000060681:mmu_circ_0011722
Biological Process	GO:0071705	nitrogen compound transport	5	4942	0.473992	0.552299	ENSMUSG00000049044:mmu_circ_0006568,ENSMUSG00000038024:mmu_circ_0007834,ENSMUSG00000027748:mmu_circ_0007002,ENSMUSG00000032340:mmu_circ_0011161,ENSMUSG00000029227:mmu_circ_0008585
Biological Process	GO:0002460	adaptive immune response based on somatic recombination of immune receptors built from immunoglobulin superfamily domains	1	701	0.474949	0.553067	ENSMUSG00000014074:mmu_circ_0003381
Biological Process	GO:0043254	regulation of protein complex assembly	1	704	0.476409	0.55442	ENSMUSG00000057738:mmu_circ_0006217
Biological Process	GO:0006644	phospholipid metabolic process	1	709	0.478833	0.555508	ENSMUSG00000028995:mmu_circ_0008326
Biological Process	GO:0036293	response to decreased oxygen levels	1	707	0.477865	0.555508	ENSMUSG00000005312:mmu_circ_0002026
Biological Process	GO:0045597	positive regulation of cell differentiation	2	1753	0.478229	0.555508	ENSMUSG00000022607:mmu_circ_0003052,ENSMUSG00000062232:mmu_circ_0007116
Biological Process	GO:0045785	positive regulation of cell adhesion	1	709	0.478833	0.555508	ENSMUSG00000022607:mmu_circ_0003052
Biological Process	GO:0070201	regulation of establishment of protein localization	2	1755	0.478835	0.555508	ENSMUSG00000032340:mmu_circ_0011161,ENSMUSG00000049044:mmu_circ_0006568
Biological Process	GO:0002449	lymphocyte mediated immunity	1	713	0.480765	0.557053	ENSMUSG00000014074:mmu_circ_0003381
Cellular Component	GO:0005740	mitochondrial envelope	2	1761	0.48065	0.557053	ENSMUSG00000029207:mmu_circ_0008532,ENSMUSG00000029207:mmu_circ_0008533,ENSMUSG00000040410:mmu_circ_0007620
Biological Process	GO:0006955	immune response	3	2830	0.481109	0.557106	ENSMUSG00000022607:mmu_circ_0003052,ENSMUSG00000005312:mmu_circ_0002026,ENSMUSG00000014074:mmu_circ_0003381
Biological Process	GO:0006396	RNA processing	3	2837	0.48279	0.557411	ENSMUSG00000024188:mmu_circ_0003708,ENSMUSG00000002455:mmu_circ_0006134,ENSMUSG00000029227:mmu_circ_0008585
Biological Process	GO:0010498	proteasomal protein catabolic process	1	717	0.482689	0.557411	ENSMUSG00000005312:mmu_circ_0002026
Biological Process	GO:0034504	protein localization to nucleus	1	718	0.48317	0.557411	ENSMUSG00000096054:mmu_circ_0000295
Biological Process	GO:0045944	positive regulation of transcription from RNA polymerase II promoter	2	1769	0.483065	0.557411	ENSMUSG00000002455:mmu_circ_0006134,ENSMUSG00000024002:mmu_circ_0003749
Biological Process	GO:0060537	muscle tissue development	1	717	0.482689	0.557411	ENSMUSG00000024188:mmu_circ_0003708
Cellular Component	GO:0000790	nuclear chromatin	1	716	0.482209	0.557411	ENSMUSG00000024002:mmu_circ_0003749
Biological Process	GO:0072507	divalent inorganic cation homeostasis	1	726	0.486995	0.561476	ENSMUSG00000027748:mmu_circ_0007002
Cellular Component	GO:0031252	cell leading edge	1	729	0.488422	0.562774	ENSMUSG00000022607:mmu_circ_0003052
Biological Process	GO:0002683	negative regulation of immune system process	1	731	0.489372	0.562846	ENSMUSG00000005312:mmu_circ_0002026
Biological Process	GO:0010562	positive regulation of phosphorus metabolic process	2	1793	0.490271	0.562846	ENSMUSG00000022607:mmu_circ_0003052,ENSMUSG00000062232:mmu_circ_0007116
Biological Process	GO:0045937	positive regulation of phosphate metabolic process	2	1793	0.490271	0.562846	ENSMUSG00000022607:mmu_circ_0003052,ENSMUSG00000062232:mmu_circ_0007116
Biological Process	GO:0051346	negative regulation of hydrolase activity	1	730	0.488897	0.562846	ENSMUSG00000022607:mmu_circ_0003052
Biological Process	GO:2000378	negative regulation of reactive oxygen species metabolic process	1	732	0.489846	0.562846	ENSMUSG00000029207:mmu_circ_0008532,ENSMUSG00000029207:mmu_circ_0008533
Molecular Function	GO:0097367	carbohydrate derivative binding	4	3948	0.490299	0.562846	ENSMUSG00000022607:mmu_circ_0003052,ENSMUSG00000022454:mmu_circ_0003201,ENSMUSG00000062232:mmu_circ_0007116,ENSMUSG00000049044:mmu_circ_0006568
Biological Process	GO:0007155	cell adhesion	3	2877	0.492349	0.564851	ENSMUSG00000022607:mmu_circ_0003052,ENSMUSG00000057738:mmu_circ_0006217,ENSMUSG00000032340:mmu_circ_0011161
Cellular Component	GO:0031967	organelle envelope	3	2879	0.492825	0.565049	ENSMUSG00000040410:mmu_circ_0007620,ENSMUSG00000029207:mmu_circ_0008532,ENSMUSG00000029207:mmu_circ_0008533,ENSMUSG00000096054:mmu_circ_0000295
Biological Process	GO:0042180	cellular ketone metabolic process	1	740	0.493623	0.565616	ENSMUSG00000029207:mmu_circ_0008532,ENSMUSG00000029207:mmu_circ_0008533
Cellular Component	GO:0031975	envelope	3	2886	0.494489	0.56626	ENSMUSG00000040410:mmu_circ_0007620,ENSMUSG00000096054:mmu_circ_0000295,ENSMUSG00000029207:mmu_circ_0008532,ENSMUSG00000029207:mmu_circ_0008533
Biological Process	GO:0051246	regulation of protein metabolic process	5	5055	0.49498	0.566474	ENSMUSG00000022607:mmu_circ_0003052,ENSMUSG00000005312:mmu_circ_0002026,ENSMUSG00000024002:mmu_circ_0003749,ENSMUSG00000011751:mmu_circ_0009563,ENSMUSG00000062232:mmu_circ_0007116
Biological Process	GO:0007049	cell cycle	3	2892	0.495914	0.567194	ENSMUSG00000024002:mmu_circ_0003749,ENSMUSG00000000282:mmu_circ_0000986,ENSMUSG00000029207:mmu_circ_0008532,ENSMUSG00000029207:mmu_circ_0008533
Biological Process	GO:0022610	biological adhesion	3	2896	0.496863	0.56793	ENSMUSG00000022607:mmu_circ_0003052,ENSMUSG00000032340:mmu_circ_0011161,ENSMUSG00000057738:mmu_circ_0006217
Biological Process	GO:0009968	negative regulation of signal transduction	2	1818	0.497715	0.568555	ENSMUSG00000005312:mmu_circ_0002026,ENSMUSG00000000282:mmu_circ_0000986
Cellular Component	GO:0005929	cilium	1	756	0.501097	0.572068	ENSMUSG00000049044:mmu_circ_0006568
Biological Process	GO:0009888	tissue development	3	2921	0.502774	0.57328	ENSMUSG00000049044:mmu_circ_0006568,ENSMUSG00000062232:mmu_circ_0007116,ENSMUSG00000024188:mmu_circ_0003708
Biological Process	GO:0010506	regulation of autophagy	1	759	0.502486	0.57328	ENSMUSG00000005312:mmu_circ_0002026
Biological Process	GO:0070482	response to oxygen levels	1	761	0.50341	0.573654	ENSMUSG00000005312:mmu_circ_0002026
Biological Process	GO:0044092	negative regulation of molecular function	2	1842	0.5048	0.574885	ENSMUSG00000005312:mmu_circ_0002026,ENSMUSG00000022607:mmu_circ_0003052
Cellular Component	GO:0098589	membrane region	1	766	0.505714	0.575574	ENSMUSG00000027748:mmu_circ_0007002
Biological Process	GO:0001101	response to acid chemical	1	769	0.50709	0.575733	ENSMUSG00000019796:mmu_circ_0000386
Biological Process	GO:0002757	immune response-activating signal transduction	1	767	0.506173	0.575733	ENSMUSG00000005312:mmu_circ_0002026
Biological Process	GO:1901564	organonitrogen compound metabolic process	13	13835	0.506588	0.575733	ENSMUSG00000062232:mmu_circ_0007116,ENSMUSG00000020124:mmu_circ_0000108,ENSMUSG00000029207:mmu_circ_0008532,ENSMUSG00000029207:mmu_circ_0008533,ENSMUSG00000096054:mmu_circ_0000295,ENSMUSG00000014074:mmu_circ_0003381,ENSMUSG00000011751:mmu_circ_0009563,ENSMUSG00000057738:mmu_circ_0006217,ENSMUSG00000005312:mmu_circ_0002026,ENSMUSG00000024002:mmu_circ_0003749,ENSMUSG00000021557:mmu_circ_0002057,ENS…
Molecular Function	GO:0004674	protein serine/threonine kinase activity	1	769	0.50709	0.575733	ENSMUSG00000024002:mmu_circ_0003749
Biological Process	GO:0044249	cellular biosynthetic process	12	12761	0.508575	0.577066	ENSMUSG00000059474:mmu_circ_0001118,ENSMUSG00000021027:mmu_circ_0001551,ENSMUSG00000062232:mmu_circ_0007116,ENSMUSG00000020124:mmu_circ_0000108,ENSMUSG00000029207:mmu_circ_0008532,ENSMUSG00000029207:mmu_circ_0008533,ENSMUSG00000096054:mmu_circ_0000295,ENSMUSG00000002455:mmu_circ_0006134,ENSMUSG00000029227:mmu_circ_0008585,ENSMUSG00000014074:mmu_circ_0003381,ENSMUSG00000032340:mmu_circ_0011161,ENS…
Molecular Function	GO:0003712	transcription cofactor activity	1	774	0.509377	0.577625	ENSMUSG00000002455:mmu_circ_0006134
Biological Process	GO:0009790	embryo development	2	1872	0.513571	0.582026	ENSMUSG00000024002:mmu_circ_0003749,ENSMUSG00000059474:mmu_circ_0001118
Biological Process	GO:0003008	system process	4	4067	0.51459	0.582382	ENSMUSG00000021557:mmu_circ_0002057,ENSMUSG00000028788:mmu_circ_0007432,ENSMUSG00000049044:mmu_circ_0006568,ENSMUSG00000011751:mmu_circ_0009563
Biological Process	GO:0051052	regulation of DNA metabolic process	1	786	0.514823	0.582382	ENSMUSG00000014074:mmu_circ_0003381
Biological Process	GO:0090066	regulation of anatomical structure size	1	786	0.514823	0.582382	ENSMUSG00000057738:mmu_circ_0006217
Biological Process	GO:0045666	positive regulation of neuron differentiation	1	787	0.515274	0.582538	ENSMUSG00000062232:mmu_circ_0007116
Biological Process	GO:0031346	positive regulation of cell projection organization	1	795	0.518869	0.586246	ENSMUSG00000062232:mmu_circ_0007116
Biological Process	GO:0007568	aging	1	798	0.52021	0.587405	ENSMUSG00000000282:mmu_circ_0000986
Biological Process	GO:0002764	immune response-regulating signaling pathway	1	801	0.521548	0.588559	ENSMUSG00000005312:mmu_circ_0002026
Biological Process	GO:1901615	organic hydroxy compound metabolic process	1	803	0.522437	0.588849	ENSMUSG00000062232:mmu_circ_0007116
Molecular Function	GO:1901363	heterocyclic compound binding	11	11773	0.522369	0.588849	ENSMUSG00000024188:mmu_circ_0003708,ENSMUSG00000022607:mmu_circ_0003052,ENSMUSG00000000282:mmu_circ_0000986,ENSMUSG00000024002:mmu_circ_0003749,ENSMUSG00000003410:mmu_circ_0010965,ENSMUSG00000049044:mmu_circ_0006568,ENSMUSG00000096054:mmu_circ_0000295,ENSMUSG00000029227:mmu_circ_0008585,ENSMUSG00000002455:mmu_circ_0006134,ENSMUSG00000029207:mmu_circ_0008532,ENSMUSG00000029207:mmu_circ_0008533,ENS…
Biological Process	GO:0001701	in utero embryonic development	1	805	0.523326	0.589493	ENSMUSG00000024002:mmu_circ_0003749
Molecular Function	GO:0004175	endopeptidase activity	1	809	0.525097	0.591131	ENSMUSG00000020124:mmu_circ_0000108
Biological Process	GO:0006820	anion transport	1	818	0.52906	0.595232	ENSMUSG00000027748:mmu_circ_0007002
Biological Process	GO:0031647	regulation of protein stability	1	820	0.529936	0.595858	ENSMUSG00000029207:mmu_circ_0008532,ENSMUSG00000029207:mmu_circ_0008533
Biological Process	GO:0044772	mitotic cell cycle phase transition	1	823	0.531248	0.596612	ENSMUSG00000024002:mmu_circ_0003749
Biological Process	GO:0050877	neurological system process	3	3043	0.531155	0.596612	ENSMUSG00000021557:mmu_circ_0002057,ENSMUSG00000011751:mmu_circ_0009563,ENSMUSG00000049044:mmu_circ_0006568
Biological Process	GO:0002443	leukocyte mediated immunity	1	825	0.53212	0.597232	ENSMUSG00000014074:mmu_circ_0003381
Cellular Component	GO:0098552	side of membrane	1	832	0.535161	0.600282	ENSMUSG00000022607:mmu_circ_0003052
Biological Process	GO:0022402	cell cycle process	2	1961	0.539021	0.604249	ENSMUSG00000024002:mmu_circ_0003749,ENSMUSG00000029207:mmu_circ_0008532,ENSMUSG00000029207:mmu_circ_0008533
Cellular Component	GO:0031965	nuclear membrane	1	842	0.539471	0.604389	ENSMUSG00000096054:mmu_circ_0000295
Biological Process	GO:0007507	heart development	1	848	0.542039	0.606172	ENSMUSG00000049044:mmu_circ_0006568
Molecular Function	GO:0015631	tubulin binding	1	847	0.541612	0.606172	ENSMUSG00000021557:mmu_circ_0002057
Molecular Function	GO:0098641	cadherin binding involved in cell-cell adhesion	1	848	0.542039	0.606172	ENSMUSG00000057738:mmu_circ_0006217
Biological Process	GO:0006875	cellular metal ion homeostasis	1	850	0.542892	0.606761	ENSMUSG00000027748:mmu_circ_0007002
Biological Process	GO:0071900	regulation of protein serine/threonine kinase activity	1	851	0.543317	0.606873	ENSMUSG00000062232:mmu_circ_0007116
Molecular Function	GO:0098632	protein binding involved in cell-cell adhesion	1	857	0.545864	0.609352	ENSMUSG00000057738:mmu_circ_0006217
Cellular Component	GO:0005694	chromosome	2	1989	0.546848	0.610085	ENSMUSG00000024002:mmu_circ_0003749,ENSMUSG00000014074:mmu_circ_0003381
Molecular Function	GO:0098631	protein binding involved in cell adhesion	1	863	0.548397	0.611447	ENSMUSG00000057738:mmu_circ_0006217
Molecular Function	GO:0097159	organic cyclic compound binding	11	11973	0.54936	0.612153	ENSMUSG00000000282:mmu_circ_0000986,ENSMUSG00000022607:mmu_circ_0003052,ENSMUSG00000024188:mmu_circ_0003708,ENSMUSG00000049044:mmu_circ_0006568,ENSMUSG00000024002:mmu_circ_0003749,ENSMUSG00000003410:mmu_circ_0010965,ENSMUSG00000029207:mmu_circ_0008532,ENSMUSG00000029207:mmu_circ_0008533,ENSMUSG00000096054:mmu_circ_0000295,ENSMUSG00000002455:mmu_circ_0006134,ENSMUSG00000029227:mmu_circ_0008585,ENS…
Biological Process	GO:0002250	adaptive immune response	1	867	0.550079	0.612588	ENSMUSG00000014074:mmu_circ_0003381
Biological Process	GO:0006952	defense response	3	3133	0.551559	0.613719	ENSMUSG00000005312:mmu_circ_0002026,ENSMUSG00000024002:mmu_circ_0003749,ENSMUSG00000022607:mmu_circ_0003052
Molecular Function	GO:0000989	transcription factor activity, transcription factor binding	1	871	0.551754	0.613719	ENSMUSG00000002455:mmu_circ_0006134
Biological Process	GO:0044770	cell cycle phase transition	1	876	0.553839	0.615671	ENSMUSG00000024002:mmu_circ_0003749
Biological Process	GO:0052548	regulation of endopeptidase activity	1	878	0.55467	0.61586	ENSMUSG00000022607:mmu_circ_0003052
Biological Process	GO:0098609	cell-cell adhesion	2	2017	0.554588	0.61586	ENSMUSG00000057738:mmu_circ_0006217,ENSMUSG00000022607:mmu_circ_0003052
Biological Process	GO:0070925	organelle assembly	2	2020	0.555412	0.616315	ENSMUSG00000096054:mmu_circ_0000295,ENSMUSG00000005312:mmu_circ_0002026
Biological Process	GO:0044248	cellular catabolic process	4	4275	0.555893	0.616482	ENSMUSG00000022607:mmu_circ_0003052,ENSMUSG00000014074:mmu_circ_0003381,ENSMUSG00000020124:mmu_circ_0000108,ENSMUSG00000005312:mmu_circ_0002026
Molecular Function	GO:0000988	transcription factor activity, protein binding	1	882	0.556329	0.616598	ENSMUSG00000002455:mmu_circ_0006134
Biological Process	GO:0031327	negative regulation of cellular biosynthetic process	3	3158	0.557142	0.617132	ENSMUSG00000000282:mmu_circ_0000986,ENSMUSG00000014074:mmu_circ_0003381,ENSMUSG00000062232:mmu_circ_0007116
Biological Process	GO:0031667	response to nutrient levels	1	888	0.558805	0.618606	ENSMUSG00000019796:mmu_circ_0000386
Biological Process	GO:0043900	regulation of multi-organism process	1	894	0.561269	0.620964	ENSMUSG00000022607:mmu_circ_0003052
Biological Process	GO:0043410	positive regulation of MAPK cascade	1	906	0.566155	0.625998	ENSMUSG00000062232:mmu_circ_0007116
Biological Process	GO:0071702	organic substance transport	5	5456	0.567156	0.626733	ENSMUSG00000049044:mmu_circ_0006568,ENSMUSG00000027748:mmu_circ_0007002,ENSMUSG00000038024:mmu_circ_0007834,ENSMUSG00000032340:mmu_circ_0011161,ENSMUSG00000029227:mmu_circ_0008585
Cellular Component	GO:0005913	cell-cell adherens junction	1	911	0.568175	0.627486	ENSMUSG00000057738:mmu_circ_0006217
Biological Process	GO:0007346	regulation of mitotic cell cycle	1	916	0.570186	0.628962	ENSMUSG00000024002:mmu_circ_0003749
Biological Process	GO:0009892	negative regulation of metabolic process	6	6592	0.570171	0.628962	ENSMUSG00000022607:mmu_circ_0003052,ENSMUSG00000000282:mmu_circ_0000986,ENSMUSG00000029207:mmu_circ_0008532,ENSMUSG00000029207:mmu_circ_0008533,ENSMUSG00000005312:mmu_circ_0002026,ENSMUSG00000014074:mmu_circ_0003381,ENSMUSG00000062232:mmu_circ_0007116
Biological Process	GO:0030855	epithelial cell differentiation	1	921	0.572188	0.630231	ENSMUSG00000062232:mmu_circ_0007116
Biological Process	GO:0044711	single-organism biosynthetic process	3	3227	0.572353	0.630231	ENSMUSG00000062232:mmu_circ_0007116,ENSMUSG00000029207:mmu_circ_0008532,ENSMUSG00000029207:mmu_circ_0008533,ENSMUSG00000041718:mmu_circ_0011571
Molecular Function	GO:0032555	purine ribonucleotide binding	3	3225	0.571916	0.630231	ENSMUSG00000062232:mmu_circ_0007116,ENSMUSG00000049044:mmu_circ_0006568,ENSMUSG00000022607:mmu_circ_0003052
Biological Process	GO:0002253	activation of immune response	1	924	0.573385	0.630995	ENSMUSG00000005312:mmu_circ_0002026
Molecular Function	GO:0000977	RNA polymerase II regulatory region sequence-specific DNA binding	1	925	0.573784	0.63106	ENSMUSG00000000282:mmu_circ_0000986
Biological Process	GO:0008285	negative regulation of cell proliferation	1	928	0.574976	0.631999	ENSMUSG00000062232:mmu_circ_0007116
Molecular Function	GO:0000981	RNA polymerase II transcription factor activity, sequence-specific DNA binding	1	930	0.57577	0.632497	ENSMUSG00000000282:mmu_circ_0000986
Molecular Function	GO:0001012	RNA polymerase II regulatory region DNA binding	1	933	0.576957	0.633055	ENSMUSG00000000282:mmu_circ_0000986
Molecular Function	GO:0017076	purine nucleotide binding	3	3247	0.576706	0.633055	ENSMUSG00000022607:mmu_circ_0003052,ENSMUSG00000049044:mmu_circ_0006568,ENSMUSG00000062232:mmu_circ_0007116
Molecular Function	GO:0032553	ribonucleotide binding	3	3252	0.57779	0.633596	ENSMUSG00000062232:mmu_circ_0007116,ENSMUSG00000049044:mmu_circ_0006568,ENSMUSG00000022607:mmu_circ_0003052
Biological Process	GO:0052547	regulation of peptidase activity	1	940	0.579714	0.635332	ENSMUSG00000022607:mmu_circ_0003052
Biological Process	GO:0006950	response to stress	6	6658	0.580782	0.635499	ENSMUSG00000019796:mmu_circ_0000386,ENSMUSG00000022607:mmu_circ_0003052,ENSMUSG00000032340:mmu_circ_0011161,ENSMUSG00000005312:mmu_circ_0002026,ENSMUSG00000024002:mmu_circ_0003749,ENSMUSG00000014074:mmu_circ_0003381
Biological Process	GO:0015031	protein transport	4	4403	0.580473	0.635499	ENSMUSG00000038024:mmu_circ_0007834,ENSMUSG00000032340:mmu_circ_0011161,ENSMUSG00000049044:mmu_circ_0006568,ENSMUSG00000029227:mmu_circ_0008585
Biological Process	GO:2000377	regulation of reactive oxygen species metabolic process	1	943	0.580891	0.635499	ENSMUSG00000029207:mmu_circ_0008532,ENSMUSG00000029207:mmu_circ_0008533
Biological Process	GO:0051259	protein oligomerization	1	954	0.585178	0.639812	ENSMUSG00000022454:mmu_circ_0003201
Biological Process	GO:0007423	sensory organ development	1	955	0.585565	0.63986	ENSMUSG00000021557:mmu_circ_0002057
Molecular Function	GO:0051287	NAD binding	1	960	0.587498	0.641596	ENSMUSG00000029207:mmu_circ_0008532,ENSMUSG00000029207:mmu_circ_0008533
Biological Process	GO:1901575	organic substance catabolic process	4	4443	0.588011	0.64178	ENSMUSG00000022607:mmu_circ_0003052,ENSMUSG00000014074:mmu_circ_0003381,ENSMUSG00000020124:mmu_circ_0000108,ENSMUSG00000005312:mmu_circ_0002026
Biological Process	GO:0022411	cellular component disassembly	1	964	0.589037	0.642147	ENSMUSG00000057738:mmu_circ_0006217
Molecular Function	GO:0003676	nucleic acid binding	7	7830	0.588892	0.642147	ENSMUSG00000024188:mmu_circ_0003708,ENSMUSG00000029227:mmu_circ_0008585,ENSMUSG00000096054:mmu_circ_0000295,ENSMUSG00000002455:mmu_circ_0006134,ENSMUSG00000000282:mmu_circ_0000986,ENSMUSG00000024002:mmu_circ_0003749,ENSMUSG00000003410:mmu_circ_0010965
Biological Process	GO:0006979	response to oxidative stress	1	966	0.589805	0.642608	ENSMUSG00000005312:mmu_circ_0002026
Biological Process	GO:0006281	DNA repair	1	974	0.592863	0.644431	ENSMUSG00000014074:mmu_circ_0003381
Biological Process	GO:0009991	response to extracellular stimulus	1	973	0.592482	0.644431	ENSMUSG00000019796:mmu_circ_0000386
Biological Process	GO:0015833	peptide transport	4	4467	0.5925	0.644431	ENSMUSG00000049044:mmu_circ_0006568,ENSMUSG00000032340:mmu_circ_0011161,ENSMUSG00000038024:mmu_circ_0007834,ENSMUSG00000029227:mmu_circ_0008585
Biological Process	GO:0097435	supramolecular fiber organization	1	974	0.592863	0.644431	ENSMUSG00000057738:mmu_circ_0006217
Biological Process	GO:0042886	amide transport	4	4498	0.59826	0.649918	ENSMUSG00000029227:mmu_circ_0008585,ENSMUSG00000038024:mmu_circ_0007834,ENSMUSG00000032340:mmu_circ_0011161,ENSMUSG00000049044:mmu_circ_0006568
Biological Process	GO:0006629	lipid metabolic process	2	2185	0.599154	0.65013	ENSMUSG00000041718:mmu_circ_0011571,ENSMUSG00000028995:mmu_circ_0008326
Biological Process	GO:0022414	reproductive process	3	3351	0.598928	0.65013	ENSMUSG00000011751:mmu_circ_0009563,ENSMUSG00000022454:mmu_circ_0003201,ENSMUSG00000022607:mmu_circ_0003052
Biological Process	GO:0000003	reproduction	3	3357	0.600189	0.650496	ENSMUSG00000011751:mmu_circ_0009563,ENSMUSG00000022607:mmu_circ_0003052,ENSMUSG00000022454:mmu_circ_0003201
Biological Process	GO:0009890	negative regulation of biosynthetic process	3	3357	0.600189	0.650496	ENSMUSG00000062232:mmu_circ_0007116,ENSMUSG00000014074:mmu_circ_0003381,ENSMUSG00000000282:mmu_circ_0000986
Biological Process	GO:0051649	establishment of localization in cell	4	4514	0.601216	0.65123	ENSMUSG00000029227:mmu_circ_0008585,ENSMUSG00000096054:mmu_circ_0000295,ENSMUSG00000022607:mmu_circ_0003052,ENSMUSG00000057738:mmu_circ_0006217
Biological Process	GO:0070997	neuron death	1	1000	0.602647	0.652401	ENSMUSG00000032340:mmu_circ_0011161
Cellular Component	GO:0005773	vacuole	1	1003	0.603761	0.653227	ENSMUSG00000005312:mmu_circ_0002026
Biological Process	GO:0042493	response to drug	1	1006	0.604873	0.65329	ENSMUSG00000022607:mmu_circ_0003052
Cellular Component	GO:0099513	polymeric cytoskeletal fiber	1	1005	0.604503	0.65329	ENSMUSG00000042331:mmu_circ_0000876
Molecular Function	GO:0046872	metal ion binding	6	6810	0.604786	0.65329	ENSMUSG00000057738:mmu_circ_0006217,ENSMUSG00000014074:mmu_circ_0003381,ENSMUSG00000059474:mmu_circ_0001118,ENSMUSG00000021557:mmu_circ_0002057,ENSMUSG00000022454:mmu_circ_0003201,ENSMUSG00000029207:mmu_circ_0008532,ENSMUSG00000029207:mmu_circ_0008533
Biological Process	GO:0045892	negative regulation of transcription, DNA-templated	2	2232	0.61104	0.658851	ENSMUSG00000000282:mmu_circ_0000986,ENSMUSG00000014074:mmu_circ_0003381
Biological Process	GO:0045893	positive regulation of transcription, DNA-templated	2	2235	0.61179	0.658851	ENSMUSG00000002455:mmu_circ_0006134,ENSMUSG00000024002:mmu_circ_0003749
Biological Process	GO:0051222	positive regulation of protein transport	1	1022	0.610748	0.658851	ENSMUSG00000049044:mmu_circ_0006568
Biological Process	GO:1903508	positive regulation of nucleic acid-templated transcription	2	2235	0.61179	0.658851	ENSMUSG00000002455:mmu_circ_0006134,ENSMUSG00000024002:mmu_circ_0003749
Cellular Component	GO:0031984	organelle subcompartment	2	2235	0.61179	0.658851	ENSMUSG00000060681:mmu_circ_0011722,ENSMUSG00000041718:mmu_circ_0011571
Biological Process	GO:1902680	positive regulation of RNA biosynthetic process	2	2237	0.61229	0.659008	ENSMUSG00000002455:mmu_circ_0006134,ENSMUSG00000024002:mmu_circ_0003749
Biological Process	GO:0016337	single organismal cell-cell adhesion	1	1034	0.615099	0.661267	ENSMUSG00000022607:mmu_circ_0003052
Cellular Component	GO:0005794	Golgi apparatus	2	2248	0.615028	0.661267	ENSMUSG00000096054:mmu_circ_0000295,ENSMUSG00000032340:mmu_circ_0011161
Cellular Component	GO:0043209	myelin sheath	1	1037	0.616179	0.662046	ENSMUSG00000057738:mmu_circ_0006217
Cellular Component	GO:0000785	chromatin	1	1039	0.616898	0.662436	ENSMUSG00000024002:mmu_circ_0003749
Biological Process	GO:0010564	regulation of cell cycle process	1	1040	0.617256	0.662439	ENSMUSG00000024002:mmu_circ_0003749
Biological Process	GO:0006914	autophagy	1	1049	0.620471	0.665505	ENSMUSG00000005312:mmu_circ_0002026
Biological Process	GO:1903507	negative regulation of nucleic acid-templated transcription	2	2274	0.621446	0.666167	ENSMUSG00000014074:mmu_circ_0003381,ENSMUSG00000000282:mmu_circ_0000986
Biological Process	GO:1902679	negative regulation of RNA biosynthetic process	2	2276	0.621937	0.666309	ENSMUSG00000014074:mmu_circ_0003381,ENSMUSG00000000282:mmu_circ_0000986
Biological Process	GO:0034641	cellular nitrogen compound metabolic process	12	13638	0.622411	0.666434	ENSMUSG00000029227:mmu_circ_0008585,ENSMUSG00000096054:mmu_circ_0000295,ENSMUSG00000002455:mmu_circ_0006134,ENSMUSG00000029207:mmu_circ_0008532,ENSMUSG00000029207:mmu_circ_0008533,ENSMUSG00000020124:mmu_circ_0000108,ENSMUSG00000059474:mmu_circ_0001118,ENSMUSG00000021027:mmu_circ_0001551,ENSMUSG00000024188:mmu_circ_0003708,ENSMUSG00000000282:mmu_circ_0000986,ENSMUSG00000024002:mmu_circ_0003749,ENS…
Cellular Component	GO:0044454	nuclear chromosome part	1	1056	0.622953	0.666632	ENSMUSG00000024002:mmu_circ_0003749
Molecular Function	GO:0043169	cation binding	6	6935	0.624037	0.667408	ENSMUSG00000014074:mmu_circ_0003381,ENSMUSG00000059474:mmu_circ_0001118,ENSMUSG00000057738:mmu_circ_0006217,ENSMUSG00000022454:mmu_circ_0003201,ENSMUSG00000021557:mmu_circ_0002057,ENSMUSG00000029207:mmu_circ_0008532,ENSMUSG00000029207:mmu_circ_0008533
Biological Process	GO:0006913	nucleocytoplasmic transport	1	1066	0.626472	0.668859	ENSMUSG00000029227:mmu_circ_0008585
Biological Process	GO:1903827	regulation of cellular protein localization	1	1064	0.625771	0.668859	ENSMUSG00000014074:mmu_circ_0003381
Cellular Component	GO:0098588	bounding membrane of organelle	2	2294	0.626329	0.668859	ENSMUSG00000060681:mmu_circ_0011722,ENSMUSG00000096054:mmu_circ_0000295
Biological Process	GO:1901137	carbohydrate derivative biosynthetic process	1	1068	0.627172	0.669223	ENSMUSG00000041718:mmu_circ_0011571
Biological Process	GO:0051169	nuclear transport	1	1078	0.630652	0.672551	ENSMUSG00000029227:mmu_circ_0008585
Biological Process	GO:0072593	reactive oxygen species metabolic process	1	1080	0.631344	0.672904	ENSMUSG00000029207:mmu_circ_0008532,ENSMUSG00000029207:mmu_circ_0008533
Biological Process	GO:0071407	cellular response to organic cyclic compound	1	1099	0.637859	0.67907	ENSMUSG00000062232:mmu_circ_0007116
Biological Process	GO:1904951	positive regulation of establishment of protein localization	1	1099	0.637859	0.67907	ENSMUSG00000049044:mmu_circ_0006568
Biological Process	GO:0019953	sexual reproduction	2	2350	0.639756	0.680701	ENSMUSG00000011751:mmu_circ_0009563,ENSMUSG00000022607:mmu_circ_0003052
Biological Process	GO:0030155	regulation of cell adhesion	1	1107	0.640568	0.681175	ENSMUSG00000022607:mmu_circ_0003052
Biological Process	GO:0051254	positive regulation of RNA metabolic process	2	2355	0.640937	0.681179	ENSMUSG00000024002:mmu_circ_0003749,ENSMUSG00000002455:mmu_circ_0006134
Cellular Component	GO:0000228	nuclear chromosome	1	1112	0.642251	0.682186	ENSMUSG00000024002:mmu_circ_0003749
Cellular Component	GO:0031090	organelle membrane	4	4747	0.64289	0.682475	ENSMUSG00000038024:mmu_circ_0007834,ENSMUSG00000060681:mmu_circ_0011722,ENSMUSG00000096054:mmu_circ_0000295,ENSMUSG00000029207:mmu_circ_0008532,ENSMUSG00000029207:mmu_circ_0008533
Molecular Function	GO:0005198	structural molecule activity	3	3576	0.644531	0.683827	ENSMUSG00000096054:mmu_circ_0000295,ENSMUSG00000011751:mmu_circ_0009563,ENSMUSG00000057738:mmu_circ_0006217
Biological Process	GO:0098602	single organism cell adhesion	1	1121	0.645262	0.684213	ENSMUSG00000022607:mmu_circ_0003052
Biological Process	GO:0009611	response to wounding	1	1124	0.64626	0.684492	ENSMUSG00000032340:mmu_circ_0011161
Molecular Function	GO:0000976	transcription regulatory region sequence-specific DNA binding	1	1124	0.64626	0.684492	ENSMUSG00000000282:mmu_circ_0000986
Biological Process	GO:0051253	negative regulation of RNA metabolic process	2	2408	0.653281	0.691534	ENSMUSG00000014074:mmu_circ_0003381,ENSMUSG00000000282:mmu_circ_0000986
Cellular Component	GO:0005635	nuclear envelope	1	1157	0.657061	0.694746	ENSMUSG00000096054:mmu_circ_0000295
Molecular Function	GO:0016788	hydrolase activity, acting on ester bonds	1	1157	0.657061	0.694746	ENSMUSG00000028788:mmu_circ_0007432
Molecular Function	GO:0050662	coenzyme binding	1	1166	0.659951	0.69701	ENSMUSG00000029207:mmu_circ_0008532,ENSMUSG00000029207:mmu_circ_0008533
Molecular Function	GO:1990837	sequence-specific double-stranded DNA binding	1	1165	0.659631	0.69701	ENSMUSG00000000282:mmu_circ_0000986
Biological Process	GO:0008283	cell proliferation	3	3669	0.662355	0.699153	ENSMUSG00000062232:mmu_circ_0007116,ENSMUSG00000024002:mmu_circ_0003749,ENSMUSG00000022607:mmu_circ_0003052
Molecular Function	GO:0004871	signal transducer activity	3	3674	0.663296	0.69975	ENSMUSG00000032340:mmu_circ_0011161,ENSMUSG00000022607:mmu_circ_0003052,ENSMUSG00000028995:mmu_circ_0008326
Biological Process	GO:0006954	inflammatory response	1	1180	0.6644	0.700517	ENSMUSG00000024002:mmu_circ_0003749
Biological Process	GO:0048513	animal organ development	5	6097	0.671869	0.707991	ENSMUSG00000096054:mmu_circ_0000295,ENSMUSG00000024188:mmu_circ_0003708,ENSMUSG00000021557:mmu_circ_0002057,ENSMUSG00000062232:mmu_circ_0007116,ENSMUSG00000049044:mmu_circ_0006568
Biological Process	GO:0050778	positive regulation of immune response	1	1210	0.673743	0.709564	ENSMUSG00000005312:mmu_circ_0002026
Biological Process	GO:0010035	response to inorganic substance	1	1229	0.679529	0.715253	ENSMUSG00000019796:mmu_circ_0000386
Biological Process	GO:0046649	lymphocyte activation	1	1237	0.681936	0.717381	ENSMUSG00000014074:mmu_circ_0003381
Biological Process	GO:0043408	regulation of MAPK cascade	1	1248	0.685216	0.720425	ENSMUSG00000062232:mmu_circ_0007116
Cellular Component	GO:0016021	integral component of membrane	8	9668	0.686435	0.721299	ENSMUSG00000032340:mmu_circ_0011161,ENSMUSG00000027748:mmu_circ_0007002,ENSMUSG00000022607:mmu_circ_0003052,ENSMUSG00000038368:mmu_circ_0007861,ENSMUSG00000060681:mmu_circ_0011722,ENSMUSG00000096054:mmu_circ_0000295,ENSMUSG00000055296:mmu_circ_0007723,ENSMUSG00000019796:mmu_circ_0000386
Biological Process	GO:1903047	mitotic cell cycle process	1	1270	0.691678	0.726399	ENSMUSG00000024002:mmu_circ_0003749
Molecular Function	GO:0008134	transcription factor binding	1	1275	0.693129	0.727512	ENSMUSG00000029207:mmu_circ_0008532,ENSMUSG00000029207:mmu_circ_0008533
Biological Process	GO:0045934	negative regulation of nucleobase-containing compound metabolic process	2	2643	0.70415	0.738664	ENSMUSG00000000282:mmu_circ_0000986,ENSMUSG00000014074:mmu_circ_0003381
Biological Process	GO:0044703	multi-organism reproductive process	2	2652	0.705975	0.740161	ENSMUSG00000011751:mmu_circ_0009563,ENSMUSG00000022607:mmu_circ_0003052
Cellular Component	GO:0031224	intrinsic component of membrane	8	9850	0.708938	0.742849	ENSMUSG00000027748:mmu_circ_0007002,ENSMUSG00000032340:mmu_circ_0011161,ENSMUSG00000022607:mmu_circ_0003052,ENSMUSG00000060681:mmu_circ_0011722,ENSMUSG00000038368:mmu_circ_0007861,ENSMUSG00000096054:mmu_circ_0000295,ENSMUSG00000019796:mmu_circ_0000386,ENSMUSG00000055296:mmu_circ_0007723
Cellular Component	GO:0043228	non-membrane-bounded organelle	8	9888	0.713519	0.746808	ENSMUSG00000014074:mmu_circ_0003381,ENSMUSG00000024002:mmu_circ_0003749,ENSMUSG00000027748:mmu_circ_0007002,ENSMUSG00000011751:mmu_circ_0009563,ENSMUSG00000057738:mmu_circ_0006217,ENSMUSG00000022607:mmu_circ_0003052,ENSMUSG00000042331:mmu_circ_0000876,ENSMUSG00000096054:mmu_circ_0000295
Cellular Component	GO:0043232	intracellular non-membrane-bounded organelle	8	9888	0.713519	0.746808	ENSMUSG00000042331:mmu_circ_0000876,ENSMUSG00000096054:mmu_circ_0000295,ENSMUSG00000024002:mmu_circ_0003749,ENSMUSG00000057738:mmu_circ_0006217,ENSMUSG00000027748:mmu_circ_0007002,ENSMUSG00000011751:mmu_circ_0009563,ENSMUSG00000014074:mmu_circ_0003381,ENSMUSG00000022607:mmu_circ_0003052
Cellular Component	GO:0005743	mitochondrial inner membrane	1	1352	0.714651	0.747573	ENSMUSG00000029207:mmu_circ_0008532,ENSMUSG00000029207:mmu_circ_0008533
Biological Process	GO:0010557	positive regulation of macromolecule biosynthetic process	2	2706	0.716738	0.749336	ENSMUSG00000024002:mmu_circ_0003749,ENSMUSG00000002455:mmu_circ_0006134
Biological Process	GO:0022613	ribonucleoprotein complex biogenesis	2	2714	0.718306	0.750553	ENSMUSG00000024188:mmu_circ_0003708,ENSMUSG00000002455:mmu_circ_0006134
Biological Process	GO:0009056	catabolic process	4	5218	0.718745	0.750591	ENSMUSG00000022607:mmu_circ_0003052,ENSMUSG00000020124:mmu_circ_0000108,ENSMUSG00000005312:mmu_circ_0002026,ENSMUSG00000014074:mmu_circ_0003381
Molecular Function	GO:0044212	transcription regulatory region DNA binding	1	1382	0.722634	0.75408	ENSMUSG00000000282:mmu_circ_0000986
Molecular Function	GO:0048037	cofactor binding	1	1383	0.722896	0.75408	ENSMUSG00000029207:mmu_circ_0008532,ENSMUSG00000029207:mmu_circ_0008533
Molecular Function	GO:0000975	regulatory region DNA binding	1	1385	0.72342	0.754204	ENSMUSG00000000282:mmu_circ_0000986
Molecular Function	GO:0001067	regulatory region nucleic acid binding	1	1392	0.725247	0.755685	ENSMUSG00000000282:mmu_circ_0000986
Biological Process	GO:0042127	regulation of cell proliferation	2	2780	0.730973	0.761226	ENSMUSG00000022607:mmu_circ_0003052,ENSMUSG00000062232:mmu_circ_0007116
Biological Process	GO:0045321	leukocyte activation	1	1417	0.731674	0.76153	ENSMUSG00000014074:mmu_circ_0003381
Molecular Function	GO:0003690	double-stranded DNA binding	1	1429	0.734707	0.764259	ENSMUSG00000000282:mmu_circ_0000986
Biological Process	GO:0043086	negative regulation of catalytic activity	1	1434	0.735961	0.765136	ENSMUSG00000022607:mmu_circ_0003052
Biological Process	GO:0000278	mitotic cell cycle	1	1450	0.739935	0.768838	ENSMUSG00000024002:mmu_circ_0003749
Biological Process	GO:0050776	regulation of immune response	1	1455	0.741165	0.769258	ENSMUSG00000005312:mmu_circ_0002026
Cellular Component	GO:0019866	organelle inner membrane	1	1454	0.740919	0.769258	ENSMUSG00000029207:mmu_circ_0008532,ENSMUSG00000029207:mmu_circ_0008533
Biological Process	GO:0003006	developmental process involved in reproduction	1	1503	0.752689	0.780784	ENSMUSG00000022454:mmu_circ_0003201
Molecular Function	GO:0042803	protein homodimerization activity	1	1545	0.762363	0.790379	ENSMUSG00000096054:mmu_circ_0000295
Biological Process	GO:0002252	immune effector process	1	1553	0.764164	0.791805	ENSMUSG00000014074:mmu_circ_0003381
Biological Process	GO:2000113	negative regulation of cellular macromolecule biosynthetic process	2	2976	0.765888	0.79315	ENSMUSG00000000282:mmu_circ_0000986,ENSMUSG00000014074:mmu_circ_0003381
Biological Process	GO:0060341	regulation of cellular localization	1	1563	0.766396	0.793235	ENSMUSG00000014074:mmu_circ_0003381
Biological Process	GO:0007186	G-protein coupled receptor signaling pathway	2	3001	0.77006	0.796584	ENSMUSG00000062232:mmu_circ_0007116,ENSMUSG00000049044:mmu_circ_0006568
Biological Process	GO:0031328	positive regulation of cellular biosynthetic process	2	3005	0.770722	0.796826	ENSMUSG00000002455:mmu_circ_0006134,ENSMUSG00000024002:mmu_circ_0003749
Biological Process	GO:0010628	positive regulation of gene expression	2	3013	0.77204	0.797746	ENSMUSG00000024002:mmu_circ_0003749,ENSMUSG00000002455:mmu_circ_0006134
Biological Process	GO:0009891	positive regulation of biosynthetic process	2	3071	0.781412	0.806983	ENSMUSG00000024002:mmu_circ_0003749,ENSMUSG00000002455:mmu_circ_0006134
Biological Process	GO:0010558	negative regulation of macromolecule biosynthetic process	2	3078	0.782521	0.80768	ENSMUSG00000014074:mmu_circ_0003381,ENSMUSG00000000282:mmu_circ_0000986
Biological Process	GO:0001775	cell activation	1	1648	0.78456	0.809336	ENSMUSG00000014074:mmu_circ_0003381
Biological Process	GO:0009887	animal organ morphogenesis	1	1656	0.786197	0.810576	ENSMUSG00000021557:mmu_circ_0002057
Biological Process	GO:0002684	positive regulation of immune system process	1	1660	0.787012	0.810966	ENSMUSG00000005312:mmu_circ_0002026
Cellular Component	GO:0031966	mitochondrial membrane	1	1671	0.789235	0.812565	ENSMUSG00000029207:mmu_circ_0008532,ENSMUSG00000029207:mmu_circ_0008533
Molecular Function	GO:0043565	sequence-specific DNA binding	1	1672	0.789436	0.812565	ENSMUSG00000000282:mmu_circ_0000986
Biological Process	GO:0044702	single organism reproductive process	2	3148	0.793354	0.816146	ENSMUSG00000011751:mmu_circ_0009563,ENSMUSG00000022607:mmu_circ_0003052
Biological Process	GO:0044283	small molecule biosynthetic process	1	1721	0.79906	0.821563	ENSMUSG00000029207:mmu_circ_0008532,ENSMUSG00000029207:mmu_circ_0008533
Biological Process	GO:0060429	epithelium development	1	1753	0.805114	0.82733	ENSMUSG00000062232:mmu_circ_0007116
Biological Process	GO:0051172	negative regulation of nitrogen compound metabolic process	3	4587	0.805678	0.827453	ENSMUSG00000014074:mmu_circ_0003381,ENSMUSG00000000282:mmu_circ_0000986,ENSMUSG00000022607:mmu_circ_0003052
Biological Process	GO:0002520	immune system development	1	1759	0.806229	0.827563	ENSMUSG00000014074:mmu_circ_0003381
Biological Process	GO:0002376	immune system process	3	4616	0.809275	0.830232	ENSMUSG00000014074:mmu_circ_0003381,ENSMUSG00000005312:mmu_circ_0002026,ENSMUSG00000022607:mmu_circ_0003052
Biological Process	GO:0006259	DNA metabolic process	1	1786	0.811172	0.831719	ENSMUSG00000014074:mmu_circ_0003381
Biological Process	GO:0008284	positive regulation of cell proliferation	1	1792	0.812253	0.83237	ENSMUSG00000022607:mmu_circ_0003052
Cellular Component	GO:0030529	intracellular ribonucleoprotein complex	3	4746	0.824752	0.844367	ENSMUSG00000002455:mmu_circ_0006134,ENSMUSG00000096054:mmu_circ_0000295,ENSMUSG00000024188:mmu_circ_0003708
Cellular Component	GO:1990904	ribonucleoprotein complex	3	4747	0.824867	0.844367	ENSMUSG00000024188:mmu_circ_0003708,ENSMUSG00000096054:mmu_circ_0000295,ENSMUSG00000002455:mmu_circ_0006134
Molecular Function	GO:0001071	nucleic acid binding transcription factor activity	1	1917	0.833467	0.852233	ENSMUSG00000000282:mmu_circ_0000986
Molecular Function	GO:0003700	transcription factor activity, sequence-specific DNA binding	1	1917	0.833467	0.852233	ENSMUSG00000000282:mmu_circ_0000986
Biological Process	GO:0034660	ncRNA metabolic process	1	1925	0.834743	0.853068	ENSMUSG00000096054:mmu_circ_0000295
Cellular Component	GO:0015934	large ribosomal subunit	1	2022	0.849474	0.867647	ENSMUSG00000096054:mmu_circ_0000295
Biological Process	GO:0044712	single-organism catabolic process	1	2039	0.851921	0.869669	ENSMUSG00000005312:mmu_circ_0002026
Biological Process	GO:0019752	carboxylic acid metabolic process	1	2135	0.865032	0.88257	ENSMUSG00000096054:mmu_circ_0000295
Molecular Function	GO:0003677	DNA binding	2	3728	0.866705	0.883792	ENSMUSG00000000282:mmu_circ_0000986,ENSMUSG00000024002:mmu_circ_0003749
Biological Process	GO:0033993	response to lipid	1	2184	0.871283	0.887974	ENSMUSG00000022607:mmu_circ_0003052
Biological Process	GO:0032269	negative regulation of cellular protein metabolic process	1	2202	0.873508	0.889755	ENSMUSG00000022607:mmu_circ_0003052
Biological Process	GO:0043436	oxoacid metabolic process	1	2213	0.874849	0.890634	ENSMUSG00000096054:mmu_circ_0000295
Biological Process	GO:0006082	organic acid metabolic process	1	2237	0.877728	0.893076	ENSMUSG00000096054:mmu_circ_0000295
Biological Process	GO:1901135	carbohydrate derivative metabolic process	1	2253	0.879612	0.894504	ENSMUSG00000041718:mmu_circ_0011571
Biological Process	GO:0019637	organophosphate metabolic process	1	2305	0.88554	0.900042	ENSMUSG00000028995:mmu_circ_0008326
Biological Process	GO:0051248	negative regulation of protein metabolic process	1	2328	0.888072	0.902122	ENSMUSG00000022607:mmu_circ_0003052
Biological Process	GO:0002682	regulation of immune system process	1	2337	0.889047	0.90262	ENSMUSG00000005312:mmu_circ_0002026
Biological Process	GO:0046907	intracellular transport	2	4016	0.893775	0.906432	ENSMUSG00000029227:mmu_circ_0008585,ENSMUSG00000057738:mmu_circ_0006217
Cellular Component	GO:0005615	extracellular space	5	8163	0.893643	0.906432	ENSMUSG00000057738:mmu_circ_0006217,ENSMUSG00000011751:mmu_circ_0009563,ENSMUSG00000022607:mmu_circ_0003052,ENSMUSG00000028788:mmu_circ_0007432,ENSMUSG00000022454:mmu_circ_0003201
Biological Process	GO:0033365	protein localization to organelle	1	2458	0.901389	0.913656	ENSMUSG00000096054:mmu_circ_0000295
Biological Process	GO:0007600	sensory perception	1	2493	0.904704	0.916517	ENSMUSG00000011751:mmu_circ_0009563
Biological Process	GO:0010605	negative regulation of macromolecule metabolic process	3	5724	0.911185	0.922168	ENSMUSG00000022607:mmu_circ_0003052,ENSMUSG00000000282:mmu_circ_0000986,ENSMUSG00000014074:mmu_circ_0003381
Molecular Function	GO:0005524	ATP binding	1	2566	0.911273	0.922168	ENSMUSG00000022607:mmu_circ_0003052
Biological Process	GO:0010629	negative regulation of gene expression	2	4249	0.911965	0.922368	ENSMUSG00000000282:mmu_circ_0000986,ENSMUSG00000014074:mmu_circ_0003381
Biological Process	GO:0044281	small molecule metabolic process	2	4265	0.913105	0.923019	ENSMUSG00000096054:mmu_circ_0000295,ENSMUSG00000029207:mmu_circ_0008532,ENSMUSG00000029207:mmu_circ_0008533
Cellular Component	GO:0044421	extracellular region part	5	8505	0.91452	0.923948	ENSMUSG00000011751:mmu_circ_0009563,ENSMUSG00000057738:mmu_circ_0006217,ENSMUSG00000022454:mmu_circ_0003201,ENSMUSG00000028788:mmu_circ_0007432,ENSMUSG00000022607:mmu_circ_0003052
Cellular Component	GO:0044391	ribosomal subunit	1	2705	0.922588	0.931594	ENSMUSG00000096054:mmu_circ_0000295
Molecular Function	GO:0003735	structural constituent of ribosome	1	2871	0.934276	0.942884	ENSMUSG00000096054:mmu_circ_0000295
Biological Process	GO:0006886	intracellular protein transport	1	2931	0.938063	0.946194	ENSMUSG00000029227:mmu_circ_0008585
Cellular Component	GO:0005840	ribosome	1	3066	0.945828	0.952389	ENSMUSG00000096054:mmu_circ_0000295
Cellular Component	GO:0043230	extracellular organelle	3	6389	0.946251	0.952389	ENSMUSG00000057738:mmu_circ_0006217,ENSMUSG00000011751:mmu_circ_0009563,ENSMUSG00000028788:mmu_circ_0007432
Cellular Component	GO:0070062	extracellular exosome	3	6359	0.944983	0.952389	ENSMUSG00000011751:mmu_circ_0009563,ENSMUSG00000057738:mmu_circ_0006217,ENSMUSG00000028788:mmu_circ_0007432
Cellular Component	GO:1903561	extracellular vesicle	3	6377	0.945747	0.952389	ENSMUSG00000057738:mmu_circ_0006217,ENSMUSG00000011751:mmu_circ_0009563,ENSMUSG00000028788:mmu_circ_0007432
Cellular Component	GO:0005576	extracellular region	5	9241	0.94812	0.953754	ENSMUSG00000057738:mmu_circ_0006217,ENSMUSG00000011751:mmu_circ_0009563,ENSMUSG00000028788:mmu_circ_0007432,ENSMUSG00000022607:mmu_circ_0003052,ENSMUSG00000022454:mmu_circ_0003201
Molecular Function	GO:0035639	purine ribonucleoside triphosphate binding	1	3145	0.949925	0.955054	ENSMUSG00000022607:mmu_circ_0003052
Molecular Function	GO:0038023	signaling receptor activity	1	3236	0.954272	0.958907	ENSMUSG00000032340:mmu_circ_0011161
Molecular Function	GO:0004872	receptor activity	1	3591	0.96799	0.971643	ENSMUSG00000032340:mmu_circ_0011161
Molecular Function	GO:0060089	molecular transducer activity	1	3591	0.96799	0.971643	ENSMUSG00000032340:mmu_circ_0011161
Biological Process	GO:0051704	multi-organism process	2	5858	0.978046	0.981208	ENSMUSG00000022607:mmu_circ_0003052,ENSMUSG00000011751:mmu_circ_0009563
Biological Process	GO:0006412	translation	1	4307	0.984595	0.98717	ENSMUSG00000096054:mmu_circ_0000295
Biological Process	GO:0043043	peptide biosynthetic process	1	4336	0.98505	0.98717	ENSMUSG00000096054:mmu_circ_0000295
Biological Process	GO:0043604	amide biosynthetic process	1	4451	0.986728	0.988321	ENSMUSG00000096054:mmu_circ_0000295
Biological Process	GO:0006518	peptide metabolic process	1	4587	0.988478	0.989541	ENSMUSG00000096054:mmu_circ_0000295
Biological Process	GO:0043603	cellular amide metabolic process	1	4837	0.99113	0.991662	ENSMUSG00000096054:mmu_circ_0000295
Biological Process	GO:1901566	organonitrogen compound biosynthetic process	1	6071	0.997636	0.997636	ENSMUSG00000096054:mmu_circ_0000295

## Sheet: ADNS_vs_ADF.DEG.GO_enrichment
ADNS_vs_ADF.DEG.GO_enrichment
GO_class	GO ID	GO_term	Hit_number	Background number	P-Value	Q-Value	Gene IDs
Biological Process	GO:0007399	nervous system development	22	3981	1.13072e-07	0.000175319	ENSMUSG00000002688:mmu_circ_0001483,ENSMUSG00000022811:mmu_circ_0003403,ENSMUSG00000021219:mmu_circ_0001672,ENSMUSG00000003410:mmu_circ_0010965,ENSMUSG00000034656:mmu_circ_0010666,ENSMUSG00000035864:mmu_circ_0000034,ENSMUSG00000026933:mmu_circ_0006194,ENSMUSG00000053965:mmu_circ_0006758,ENSMUSG00000096054:mmu_circ_0000295,ENSMUSG00000026782:mmu_circ_0005504,ENSMUSG00000100826:mmu_circ_0009889,ENS…
Biological Process	GO:0065009	regulation of molecular function	24	4638	7.9653e-08	0.000175319	ENSMUSG00000010175:mmu_circ_0005256,ENSMUSG00000029245:mmu_circ_0008630,ENSMUSG00000029245:mmu_circ_0008625,ENSMUSG00000022329:mmu_circ_0002878,ENSMUSG00000021972:mmu_circ_0002686,ENSMUSG00000054414:mmu_circ_0006716,ENSMUSG00000051864:mmu_circ_0003144,ENSMUSG00000020700:mmu_circ_0000572,ENSMUSG00000040936:mmu_circ_0010914,ENSMUSG00000029686:mmu_circ_0009110,ENSMUSG00000008575:mmu_circ_0007809,ENS…
Biological Process	GO:0000902	cell morphogenesis	13	1557	1.02119e-06	0.00039156	ENSMUSG00000035864:mmu_circ_0000034,ENSMUSG00000030498:mmu_circ_0009639,ENSMUSG00000026933:mmu_circ_0006194,ENSMUSG00000010175:mmu_circ_0005256,ENSMUSG00000031010:mmu_circ_0011540,ENSMUSG00000029245:mmu_circ_0008630,ENSMUSG00000029245:mmu_circ_0008625,ENSMUSG00000096054:mmu_circ_0000295,ENSMUSG00000100826:mmu_circ_0009889,ENSMUSG00000002489:mmu_circ_0003604,ENSMUSG00000040936:mmu_circ_0010914,ENS…
Biological Process	GO:0007417	central nervous system development	13	1572	1.13642e-06	0.00039156	ENSMUSG00000096054:mmu_circ_0000295,ENSMUSG00000049044:mmu_circ_0006568,ENSMUSG00000040936:mmu_circ_0010914,ENSMUSG00000022811:mmu_circ_0003403,ENSMUSG00000034656:mmu_circ_0010666,ENSMUSG00000008575:mmu_circ_0007809,ENSMUSG00000035864:mmu_circ_0000034,ENSMUSG00000097039:mmu_circ_0003004,ENSMUSG00000052656:mmu_circ_0009200,ENSMUSG00000010175:mmu_circ_0005256,ENSMUSG00000031010:mmu_circ_0011540,ENS…
Biological Process	GO:0030182	neuron differentiation	16	2425	1.05227e-06	0.00039156	ENSMUSG00000029245:mmu_circ_0008630,ENSMUSG00000029245:mmu_circ_0008625,ENSMUSG00000031010:mmu_circ_0011540,ENSMUSG00000010175:mmu_circ_0005256,ENSMUSG00000008575:mmu_circ_0007809,ENSMUSG00000032340:mmu_circ_0011161,ENSMUSG00000040936:mmu_circ_0010914,ENSMUSG00000002489:mmu_circ_0003604,ENSMUSG00000100826:mmu_circ_0009889,ENSMUSG00000049044:mmu_circ_0006568,ENSMUSG00000096054:mmu_circ_0000295,ENS…
Biological Process	GO:0031175	neuron projection development	14	1761	6.50993e-07	0.00039156	ENSMUSG00000031010:mmu_circ_0011540,ENSMUSG00000029245:mmu_circ_0008630,ENSMUSG00000029245:mmu_circ_0008625,ENSMUSG00000035864:mmu_circ_0000034,ENSMUSG00000026933:mmu_circ_0006194,ENSMUSG00000040936:mmu_circ_0010914,ENSMUSG00000002688:mmu_circ_0001483,ENSMUSG00000032340:mmu_circ_0011161,ENSMUSG00000034656:mmu_circ_0010666,ENSMUSG00000008575:mmu_circ_0007809,ENSMUSG00000026782:mmu_circ_0005504,ENS…
Biological Process	GO:0032989	cellular component morphogenesis	14	1715	4.74251e-07	0.00039156	ENSMUSG00000026933:mmu_circ_0006194,ENSMUSG00000035864:mmu_circ_0000034,ENSMUSG00000030498:mmu_circ_0009639,ENSMUSG00000029245:mmu_circ_0008630,ENSMUSG00000029245:mmu_circ_0008625,ENSMUSG00000031010:mmu_circ_0011540,ENSMUSG00000010175:mmu_circ_0005256,ENSMUSG00000100826:mmu_circ_0009889,ENSMUSG00000002489:mmu_circ_0003604,ENSMUSG00000096054:mmu_circ_0000295,ENSMUSG00000008575:mmu_circ_0007809,ENS…
Biological Process	GO:0048731	system development	30	7891	8.4304e-07	0.00039156	ENSMUSG00000029245:mmu_circ_0008630,ENSMUSG00000029245:mmu_circ_0008625,ENSMUSG00000022329:mmu_circ_0002878,ENSMUSG00000010175:mmu_circ_0005256,ENSMUSG00000031010:mmu_circ_0011540,ENSMUSG00000020700:mmu_circ_0000572,ENSMUSG00000041297:mmu_circ_0001892,ENSMUSG00000096370:mmu_circ_0004656,ENSMUSG00000027799:mmu_circ_0007048,ENSMUSG00000097039:mmu_circ_0003004,ENSMUSG00000052656:mmu_circ_0009200,ENS…
Biological Process	GO:0050790	regulation of catalytic activity	20	3779	1.07231e-06	0.00039156	ENSMUSG00000053965:mmu_circ_0006758,ENSMUSG00000056268:mmu_circ_0004924,ENSMUSG00000021027:mmu_circ_0001551,ENSMUSG00000021219:mmu_circ_0001672,ENSMUSG00000002688:mmu_circ_0001483,ENSMUSG00000033712:mmu_circ_0002706,ENSMUSG00000026349:mmu_circ_0004849,ENSMUSG00000029245:mmu_circ_0008630,ENSMUSG00000029245:mmu_circ_0008625,ENSMUSG00000022329:mmu_circ_0002878,ENSMUSG00000010175:mmu_circ_0005256,ENS…
Biological Process	GO:0043085	positive regulation of catalytic activity	16	2490	1.49019e-06	0.000462107	ENSMUSG00000021972:mmu_circ_0002686,ENSMUSG00000020700:mmu_circ_0000572,ENSMUSG00000051864:mmu_circ_0003144,ENSMUSG00000010175:mmu_circ_0005256,ENSMUSG00000022329:mmu_circ_0002878,ENSMUSG00000049044:mmu_circ_0006568,ENSMUSG00000002489:mmu_circ_0003604,ENSMUSG00000100826:mmu_circ_0009889,ENSMUSG00000040936:mmu_circ_0010914,ENSMUSG00000029686:mmu_circ_0009110,ENSMUSG00000053965:mmu_circ_0006758,ENS…
Biological Process	GO:0051128	regulation of cellular component organization	21	4274	1.74891e-06	0.000493033	ENSMUSG00000035864:mmu_circ_0000034,ENSMUSG00000026933:mmu_circ_0006194,ENSMUSG00000034656:mmu_circ_0010666,ENSMUSG00000002688:mmu_circ_0001483,ENSMUSG00000033712:mmu_circ_0002706,ENSMUSG00000029245:mmu_circ_0008630,ENSMUSG00000029245:mmu_circ_0008625,ENSMUSG00000010175:mmu_circ_0005256,ENSMUSG00000051864:mmu_circ_0003144,ENSMUSG00000096370:mmu_circ_0004656,ENSMUSG00000041297:mmu_circ_0001892,ENS…
Biological Process	GO:0044093	positive regulation of molecular function	17	2974	3.19775e-06	0.000521603	ENSMUSG00000051864:mmu_circ_0003144,ENSMUSG00000020700:mmu_circ_0000572,ENSMUSG00000021972:mmu_circ_0002686,ENSMUSG00000029245:mmu_circ_0008630,ENSMUSG00000029245:mmu_circ_0008625,ENSMUSG00000022329:mmu_circ_0002878,ENSMUSG00000010175:mmu_circ_0005256,ENSMUSG00000002489:mmu_circ_0003604,ENSMUSG00000100826:mmu_circ_0009889,ENSMUSG00000049044:mmu_circ_0006568,ENSMUSG00000040936:mmu_circ_0010914,ENS…
Biological Process	GO:0045595	regulation of cell differentiation	17	2944	2.78629e-06	0.000521603	ENSMUSG00000034656:mmu_circ_0010666,ENSMUSG00000021219:mmu_circ_0001672,ENSMUSG00000002688:mmu_circ_0001483,ENSMUSG00000026349:mmu_circ_0004849,ENSMUSG00000053965:mmu_circ_0006758,ENSMUSG00000035864:mmu_circ_0000034,ENSMUSG00000032340:mmu_circ_0011161,ENSMUSG00000040936:mmu_circ_0010914,ENSMUSG00000002489:mmu_circ_0003604,ENSMUSG00000100826:mmu_circ_0009889,ENSMUSG00000049044:mmu_circ_0006568,ENS…
Biological Process	GO:0045664	regulation of neuron differentiation	11	1175	2.64541e-06	0.000521603	ENSMUSG00000002489:mmu_circ_0003604,ENSMUSG00000100826:mmu_circ_0009889,ENSMUSG00000049044:mmu_circ_0006568,ENSMUSG00000096054:mmu_circ_0000295,ENSMUSG00000032340:mmu_circ_0011161,ENSMUSG00000034656:mmu_circ_0010666,ENSMUSG00000021219:mmu_circ_0001672,ENSMUSG00000002688:mmu_circ_0001483,ENSMUSG00000040936:mmu_circ_0010914,ENSMUSG00000035864:mmu_circ_0000034,ENSMUSG00000010175:mmu_circ_0005256
Biological Process	GO:0048666	neuron development	14	2013	3.14697e-06	0.000521603	ENSMUSG00000096054:mmu_circ_0000295,ENSMUSG00000026782:mmu_circ_0005504,ENSMUSG00000049044:mmu_circ_0006568,ENSMUSG00000100826:mmu_circ_0009889,ENSMUSG00000002489:mmu_circ_0003604,ENSMUSG00000002688:mmu_circ_0001483,ENSMUSG00000040936:mmu_circ_0010914,ENSMUSG00000008575:mmu_circ_0007809,ENSMUSG00000034656:mmu_circ_0010666,ENSMUSG00000032340:mmu_circ_0011161,ENSMUSG00000026933:mmu_circ_0006194,ENS…
Biological Process	GO:0048699	generation of neurons	16	2627	2.99416e-06	0.000521603	ENSMUSG00000040936:mmu_circ_0010914,ENSMUSG00000008575:mmu_circ_0007809,ENSMUSG00000032340:mmu_circ_0011161,ENSMUSG00000026782:mmu_circ_0005504,ENSMUSG00000096054:mmu_circ_0000295,ENSMUSG00000049044:mmu_circ_0006568,ENSMUSG00000002489:mmu_circ_0003604,ENSMUSG00000100826:mmu_circ_0009889,ENSMUSG00000031010:mmu_circ_0011540,ENSMUSG00000010175:mmu_circ_0005256,ENSMUSG00000029245:mmu_circ_0008630,ENS…
Biological Process	GO:0050793	regulation of developmental process	20	4035	2.99077e-06	0.000521603	ENSMUSG00000053965:mmu_circ_0006758,ENSMUSG00000026933:mmu_circ_0006194,ENSMUSG00000035864:mmu_circ_0000034,ENSMUSG00000034656:mmu_circ_0010666,ENSMUSG00000021219:mmu_circ_0001672,ENSMUSG00000002688:mmu_circ_0001483,ENSMUSG00000026349:mmu_circ_0004849,ENSMUSG00000022329:mmu_circ_0002878,ENSMUSG00000010175:mmu_circ_0005256,ENSMUSG00000041297:mmu_circ_0001892,ENSMUSG00000096370:mmu_circ_0004656,ENS…
Biological Process	GO:0120036	plasma membrane bounded cell projection organization	15	2327	3.3052e-06	0.000521603	ENSMUSG00000008575:mmu_circ_0007809,ENSMUSG00000032340:mmu_circ_0011161,ENSMUSG00000034656:mmu_circ_0010666,ENSMUSG00000040936:mmu_circ_0010914,ENSMUSG00000002688:mmu_circ_0001483,ENSMUSG00000002489:mmu_circ_0003604,ENSMUSG00000100826:mmu_circ_0009889,ENSMUSG00000049044:mmu_circ_0006568,ENSMUSG00000026782:mmu_circ_0005504,ENSMUSG00000096054:mmu_circ_0000295,ENSMUSG00000029245:mmu_circ_0008630,ENS…
Molecular Function	GO:0017016	Ras GTPase binding	8	536	2.46887e-06	0.000521603	ENSMUSG00000042590:mmu_circ_0001800,ENSMUSG00000026782:mmu_circ_0005504,ENSMUSG00000002489:mmu_circ_0003604,ENSMUSG00000100826:mmu_circ_0009889,ENSMUSG00000049044:mmu_circ_0006568,ENSMUSG00000038665:mmu_circ_0009050,ENSMUSG00000051864:mmu_circ_0003144,ENSMUSG00000056268:mmu_circ_0004924
Molecular Function	GO:0031267	small GTPase binding	8	559	3.3641e-06	0.000521603	ENSMUSG00000042590:mmu_circ_0001800,ENSMUSG00000026782:mmu_circ_0005504,ENSMUSG00000049044:mmu_circ_0006568,ENSMUSG00000100826:mmu_circ_0009889,ENSMUSG00000002489:mmu_circ_0003604,ENSMUSG00000038665:mmu_circ_0009050,ENSMUSG00000056268:mmu_circ_0004924,ENSMUSG00000051864:mmu_circ_0003144
Biological Process	GO:0030030	cell projection organization	15	2361	3.94755e-06	0.000582921	ENSMUSG00000008575:mmu_circ_0007809,ENSMUSG00000034656:mmu_circ_0010666,ENSMUSG00000032340:mmu_circ_0011161,ENSMUSG00000002688:mmu_circ_0001483,ENSMUSG00000040936:mmu_circ_0010914,ENSMUSG00000002489:mmu_circ_0003604,ENSMUSG00000100826:mmu_circ_0009889,ENSMUSG00000049044:mmu_circ_0006568,ENSMUSG00000096054:mmu_circ_0000295,ENSMUSG00000026782:mmu_circ_0005504,ENSMUSG00000029245:mmu_circ_0008630,ENS…
Biological Process	GO:0007420	brain development	11	1251	4.81176e-06	0.00067824	ENSMUSG00000040936:mmu_circ_0010914,ENSMUSG00000022811:mmu_circ_0003403,ENSMUSG00000008575:mmu_circ_0007809,ENSMUSG00000034656:mmu_circ_0010666,ENSMUSG00000096054:mmu_circ_0000295,ENSMUSG00000049044:mmu_circ_0006568,ENSMUSG00000031010:mmu_circ_0011540,ENSMUSG00000010175:mmu_circ_0005256,ENSMUSG00000029245:mmu_circ_0008630,ENSMUSG00000029245:mmu_circ_0008625,ENSMUSG00000097039:mmu_circ_0003004,ENS…
Biological Process	GO:0048856	anatomical structure development	33	10111	5.4855e-06	0.000739589	ENSMUSG00000008136:mmu_circ_0005419,ENSMUSG00000035864:mmu_circ_0000034,ENSMUSG00000026933:mmu_circ_0006194,ENSMUSG00000066568:mmu_circ_0009579,ENSMUSG00000034656:mmu_circ_0010666,ENSMUSG00000022329:mmu_circ_0002878,ENSMUSG00000030498:mmu_circ_0009639,ENSMUSG00000041297:mmu_circ_0001892,ENSMUSG00000040936:mmu_circ_0010914,ENSMUSG00000008575:mmu_circ_0007809,ENSMUSG00000049044:mmu_circ_0006568,ENS…
Biological Process	GO:0007275	multicellular organism development	31	9161	6.53996e-06	0.000835968	ENSMUSG00000002489:mmu_circ_0003604,ENSMUSG00000100826:mmu_circ_0009889,ENSMUSG00000049044:mmu_circ_0006568,ENSMUSG00000096054:mmu_circ_0000295,ENSMUSG00000026782:mmu_circ_0005504,ENSMUSG00000032340:mmu_circ_0011161,ENSMUSG00000008575:mmu_circ_0007809,ENSMUSG00000030231:mmu_circ_0008850,ENSMUSG00000040936:mmu_circ_0010914,ENSMUSG00000029686:mmu_circ_0009110,ENSMUSG00000020700:mmu_circ_0000572,ENS…
Biological Process	GO:0044707	single-multicellular organism process	34	10746	7.00908e-06	0.000835968	ENSMUSG00000053965:mmu_circ_0006758,ENSMUSG00000003410:mmu_circ_0010965,ENSMUSG00000021219:mmu_circ_0001672,ENSMUSG00000002688:mmu_circ_0001483,ENSMUSG00000022811:mmu_circ_0003403,ENSMUSG00000026349:mmu_circ_0004849,ENSMUSG00000029245:mmu_circ_0008630,ENSMUSG00000029245:mmu_circ_0008625,ENSMUSG00000010175:mmu_circ_0005256,ENSMUSG00000031010:mmu_circ_0011540,ENSMUSG00000020700:mmu_circ_0000572,ENS…
Biological Process	GO:0048468	cell development	19	3879	6.92421e-06	0.000835968	ENSMUSG00000010175:mmu_circ_0005256,ENSMUSG00000031010:mmu_circ_0011540,ENSMUSG00000029245:mmu_circ_0008630,ENSMUSG00000029245:mmu_circ_0008625,ENSMUSG00000026782:mmu_circ_0005504,ENSMUSG00000096054:mmu_circ_0000295,ENSMUSG00000002489:mmu_circ_0003604,ENSMUSG00000100826:mmu_circ_0009889,ENSMUSG00000049044:mmu_circ_0006568,ENSMUSG00000040936:mmu_circ_0010914,ENSMUSG00000032340:mmu_circ_0011161,ENS…
Biological Process	GO:0009653	anatomical structure morphogenesis	19	3957	9.24821e-06	0.00086137	ENSMUSG00000030498:mmu_circ_0009639,ENSMUSG00000027799:mmu_circ_0007048,ENSMUSG00000010175:mmu_circ_0005256,ENSMUSG00000031010:mmu_circ_0011540,ENSMUSG00000029245:mmu_circ_0008630,ENSMUSG00000029245:mmu_circ_0008625,ENSMUSG00000022329:mmu_circ_0002878,ENSMUSG00000096054:mmu_circ_0000295,ENSMUSG00000002489:mmu_circ_0003604,ENSMUSG00000100826:mmu_circ_0009889,ENSMUSG00000029686:mmu_circ_0009110,ENS…
Biological Process	GO:0022008	neurogenesis	16	2833	7.87626e-06	0.00086137	ENSMUSG00000034656:mmu_circ_0010666,ENSMUSG00000021219:mmu_circ_0001672,ENSMUSG00000002688:mmu_circ_0001483,ENSMUSG00000035864:mmu_circ_0000034,ENSMUSG00000026933:mmu_circ_0006194,ENSMUSG00000100826:mmu_circ_0009889,ENSMUSG00000049044:mmu_circ_0006568,ENSMUSG00000002489:mmu_circ_0003604,ENSMUSG00000096054:mmu_circ_0000295,ENSMUSG00000026782:mmu_circ_0005504,ENSMUSG00000032340:mmu_circ_0011161,ENS…
Biological Process	GO:0032990	cell part morphogenesis	10	1088	9.35747e-06	0.00086137	ENSMUSG00000031010:mmu_circ_0011540,ENSMUSG00000029245:mmu_circ_0008630,ENSMUSG00000029245:mmu_circ_0008625,ENSMUSG00000035864:mmu_circ_0000034,ENSMUSG00000008575:mmu_circ_0007809,ENSMUSG00000037514:mmu_circ_0005875,ENSMUSG00000034656:mmu_circ_0010666,ENSMUSG00000032340:mmu_circ_0011161,ENSMUSG00000096054:mmu_circ_0000295,ENSMUSG00000100826:mmu_circ_0009889,ENSMUSG00000002489:mmu_circ_0003604
Biological Process	GO:0051090	regulation of sequence-specific DNA binding transcription factor activity	8	634	8.43243e-06	0.00086137	ENSMUSG00000021709:mmu_circ_0001782,ENSMUSG00000100826:mmu_circ_0009889,ENSMUSG00000002688:mmu_circ_0001483,ENSMUSG00000040936:mmu_circ_0010914,ENSMUSG00000010175:mmu_circ_0005256,ENSMUSG00000029245:mmu_circ_0008630,ENSMUSG00000029245:mmu_circ_0008625,ENSMUSG00000004535:mmu_circ_0009148,ENSMUSG00000022329:mmu_circ_0002878
Biological Process	GO:0060284	regulation of cell development	12	1608	8.92409e-06	0.00086137	ENSMUSG00000035864:mmu_circ_0000034,ENSMUSG00000053965:mmu_circ_0006758,ENSMUSG00000010175:mmu_circ_0005256,ENSMUSG00000096054:mmu_circ_0000295,ENSMUSG00000100826:mmu_circ_0009889,ENSMUSG00000049044:mmu_circ_0006568,ENSMUSG00000002489:mmu_circ_0003604,ENSMUSG00000002688:mmu_circ_0001483,ENSMUSG00000040936:mmu_circ_0010914,ENSMUSG00000021219:mmu_circ_0001672,ENSMUSG00000032340:mmu_circ_0011161,ENS…
Biological Process	GO:0060322	head development	11	1329	8.51939e-06	0.00086137	ENSMUSG00000096054:mmu_circ_0000295,ENSMUSG00000049044:mmu_circ_0006568,ENSMUSG00000022811:mmu_circ_0003403,ENSMUSG00000040936:mmu_circ_0010914,ENSMUSG00000034656:mmu_circ_0010666,ENSMUSG00000008575:mmu_circ_0007809,ENSMUSG00000035864:mmu_circ_0000034,ENSMUSG00000097039:mmu_circ_0003004,ENSMUSG00000010175:mmu_circ_0005256,ENSMUSG00000031010:mmu_circ_0011540,ENSMUSG00000029245:mmu_circ_0008630,ENS…
Molecular Function	GO:0005488	binding	54	24250	8.63312e-06	0.00086137	ENSMUSG00000037514:mmu_circ_0005875,ENSMUSG00000021219:mmu_circ_0001672,ENSMUSG00000003410:mmu_circ_0010965,ENSMUSG00000002688:mmu_circ_0001483,ENSMUSG00000022811:mmu_circ_0003403,ENSMUSG00000020620:mmu_circ_0000615,ENSMUSG00000026349:mmu_circ_0004849,ENSMUSG00000053965:mmu_circ_0006758,ENSMUSG00000021027:mmu_circ_0001551,ENSMUSG00000042590:mmu_circ_0001800,ENSMUSG00000032340:mmu_circ_0011161,ENS…
Molecular Function	GO:0051020	GTPase binding	8	644	9.44423e-06	0.00086137	ENSMUSG00000056268:mmu_circ_0004924,ENSMUSG00000051864:mmu_circ_0003144,ENSMUSG00000026782:mmu_circ_0005504,ENSMUSG00000100826:mmu_circ_0009889,ENSMUSG00000049044:mmu_circ_0006568,ENSMUSG00000002489:mmu_circ_0003604,ENSMUSG00000038665:mmu_circ_0009050,ENSMUSG00000042590:mmu_circ_0001800
Biological Process	GO:0043087	regulation of GTPase activity	9	864	1.0242e-05	0.000907442	ENSMUSG00000051864:mmu_circ_0003144,ENSMUSG00000021027:mmu_circ_0001551,ENSMUSG00000056268:mmu_circ_0004924,ENSMUSG00000029245:mmu_circ_0008630,ENSMUSG00000029245:mmu_circ_0008625,ENSMUSG00000038665:mmu_circ_0009050,ENSMUSG00000049044:mmu_circ_0006568,ENSMUSG00000100826:mmu_circ_0009889,ENSMUSG00000002489:mmu_circ_0003604,ENSMUSG00000021219:mmu_circ_0001672
Biological Process	GO:0050767	regulation of neurogenesis	11	1365	1.09442e-05	0.000942722	ENSMUSG00000100826:mmu_circ_0009889,ENSMUSG00000049044:mmu_circ_0006568,ENSMUSG00000002489:mmu_circ_0003604,ENSMUSG00000096054:mmu_circ_0000295,ENSMUSG00000034656:mmu_circ_0010666,ENSMUSG00000032340:mmu_circ_0011161,ENSMUSG00000021219:mmu_circ_0001672,ENSMUSG00000002688:mmu_circ_0001483,ENSMUSG00000040936:mmu_circ_0010914,ENSMUSG00000035864:mmu_circ_0000034,ENSMUSG00000010175:mmu_circ_0005256
Biological Process	GO:0035556	intracellular signal transduction	19	4038	1.23907e-05	0.00103847	ENSMUSG00000029245:mmu_circ_0008630,ENSMUSG00000029245:mmu_circ_0008625,ENSMUSG00000022329:mmu_circ_0002878,ENSMUSG00000020700:mmu_circ_0000572,ENSMUSG00000096370:mmu_circ_0004656,ENSMUSG00000040936:mmu_circ_0010914,ENSMUSG00000029686:mmu_circ_0009110,ENSMUSG00000026782:mmu_circ_0005504,ENSMUSG00000021709:mmu_circ_0001782,ENSMUSG00000048234:mmu_circ_0005414,ENSMUSG00000100826:mmu_circ_0009889,ENS…
Biological Process	GO:0000904	cell morphogenesis involved in differentiation	10	1162	1.65186e-05	0.00130723	ENSMUSG00000029245:mmu_circ_0008630,ENSMUSG00000029245:mmu_circ_0008625,ENSMUSG00000031010:mmu_circ_0011540,ENSMUSG00000010175:mmu_circ_0005256,ENSMUSG00000002489:mmu_circ_0003604,ENSMUSG00000100826:mmu_circ_0009889,ENSMUSG00000096054:mmu_circ_0000295,ENSMUSG00000008575:mmu_circ_0007809,ENSMUSG00000034656:mmu_circ_0010666,ENSMUSG00000032340:mmu_circ_0011161,ENSMUSG00000040936:mmu_circ_0010914
Biological Process	GO:0042692	muscle cell differentiation	8	698	1.68621e-05	0.00130723	ENSMUSG00000010175:mmu_circ_0005256,ENSMUSG00000008136:mmu_circ_0005419,ENSMUSG00000096370:mmu_circ_0004656,ENSMUSG00000032340:mmu_circ_0011161,ENSMUSG00000040936:mmu_circ_0010914,ENSMUSG00000100826:mmu_circ_0009889,ENSMUSG00000026349:mmu_circ_0004849,ENSMUSG00000096054:mmu_circ_0000295
Cellular Component	GO:0045202	synapse	11	1423	1.61229e-05	0.00130723	ENSMUSG00000027799:mmu_circ_0007048,ENSMUSG00000035864:mmu_circ_0000034,ENSMUSG00000013523:mmu_circ_0006075,ENSMUSG00000038665:mmu_circ_0009050,ENSMUSG00000002489:mmu_circ_0003604,ENSMUSG00000100826:mmu_circ_0009889,ENSMUSG00000049044:mmu_circ_0006568,ENSMUSG00000053025:mmu_circ_0010150,ENSMUSG00000096054:mmu_circ_0000295,ENSMUSG00000034656:mmu_circ_0010666,ENSMUSG00000040936:mmu_circ_0010914
Biological Process	GO:0010975	regulation of neuron projection development	9	947	2.11497e-05	0.00142463	ENSMUSG00000035864:mmu_circ_0000034,ENSMUSG00000002688:mmu_circ_0001483,ENSMUSG00000040936:mmu_circ_0010914,ENSMUSG00000034656:mmu_circ_0010666,ENSMUSG00000032340:mmu_circ_0011161,ENSMUSG00000096054:mmu_circ_0000295,ENSMUSG00000100826:mmu_circ_0009889,ENSMUSG00000049044:mmu_circ_0006568,ENSMUSG00000002489:mmu_circ_0003604
Biological Process	GO:0031344	regulation of cell projection organization	10	1193	2.06987e-05	0.00142463	ENSMUSG00000032340:mmu_circ_0011161,ENSMUSG00000034656:mmu_circ_0010666,ENSMUSG00000040936:mmu_circ_0010914,ENSMUSG00000002688:mmu_circ_0001483,ENSMUSG00000049044:mmu_circ_0006568,ENSMUSG00000100826:mmu_circ_0009889,ENSMUSG00000002489:mmu_circ_0003604,ENSMUSG00000096054:mmu_circ_0000295,ENSMUSG00000051864:mmu_circ_0003144,ENSMUSG00000035864:mmu_circ_0000034
Biological Process	GO:0048518	positive regulation of biological process	30	9136	2.01338e-05	0.00142463	ENSMUSG00000026349:mmu_circ_0004849,ENSMUSG00000033712:mmu_circ_0002706,ENSMUSG00000022811:mmu_circ_0003403,ENSMUSG00000002688:mmu_circ_0001483,ENSMUSG00000021219:mmu_circ_0001672,ENSMUSG00000066568:mmu_circ_0009579,ENSMUSG00000035864:mmu_circ_0000034,ENSMUSG00000053965:mmu_circ_0006758,ENSMUSG00000056268:mmu_circ_0004924,ENSMUSG00000025451:mmu_circ_0001846,ENSMUSG00000096054:mmu_circ_0000295,ENS…
Biological Process	GO:0048869	cellular developmental process	26	7220	2.15923e-05	0.00142463	ENSMUSG00000008136:mmu_circ_0005419,ENSMUSG00000053965:mmu_circ_0006758,ENSMUSG00000026933:mmu_circ_0006194,ENSMUSG00000035864:mmu_circ_0000034,ENSMUSG00000037514:mmu_circ_0005875,ENSMUSG00000034656:mmu_circ_0010666,ENSMUSG00000021219:mmu_circ_0001672,ENSMUSG00000003410:mmu_circ_0010965,ENSMUSG00000002688:mmu_circ_0001483,ENSMUSG00000026349:mmu_circ_0004849,ENSMUSG00000029245:mmu_circ_0008630,ENS…
Biological Process	GO:0051347	positive regulation of transferase activity	10	1198	2.14518e-05	0.00142463	ENSMUSG00000010175:mmu_circ_0005256,ENSMUSG00000022329:mmu_circ_0002878,ENSMUSG00000021972:mmu_circ_0002686,ENSMUSG00000020700:mmu_circ_0000572,ENSMUSG00000053965:mmu_circ_0006758,ENSMUSG00000029686:mmu_circ_0009110,ENSMUSG00000040936:mmu_circ_0010914,ENSMUSG00000002489:mmu_circ_0003604,ENSMUSG00000100826:mmu_circ_0009889,ENSMUSG00000026349:mmu_circ_0004849
Biological Process	GO:0120035	regulation of plasma membrane bounded cell projection organization	10	1184	1.94005e-05	0.00142463	ENSMUSG00000051864:mmu_circ_0003144,ENSMUSG00000035864:mmu_circ_0000034,ENSMUSG00000032340:mmu_circ_0011161,ENSMUSG00000034656:mmu_circ_0010666,ENSMUSG00000002688:mmu_circ_0001483,ENSMUSG00000040936:mmu_circ_0010914,ENSMUSG00000100826:mmu_circ_0009889,ENSMUSG00000002489:mmu_circ_0003604,ENSMUSG00000049044:mmu_circ_0006568,ENSMUSG00000096054:mmu_circ_0000295
Cellular Component	GO:0044456	synapse part	10	1194	2.08475e-05	0.00142463	ENSMUSG00000027799:mmu_circ_0007048,ENSMUSG00000013523:mmu_circ_0006075,ENSMUSG00000035864:mmu_circ_0000034,ENSMUSG00000034656:mmu_circ_0010666,ENSMUSG00000038665:mmu_circ_0009050,ENSMUSG00000100826:mmu_circ_0009889,ENSMUSG00000049044:mmu_circ_0006568,ENSMUSG00000002489:mmu_circ_0003604,ENSMUSG00000053025:mmu_circ_0010150,ENSMUSG00000096054:mmu_circ_0000295
Biological Process	GO:0051960	regulation of nervous system development	11	1487	2.42003e-05	0.00156344	ENSMUSG00000034656:mmu_circ_0010666,ENSMUSG00000032340:mmu_circ_0011161,ENSMUSG00000002688:mmu_circ_0001483,ENSMUSG00000040936:mmu_circ_0010914,ENSMUSG00000021219:mmu_circ_0001672,ENSMUSG00000100826:mmu_circ_0009889,ENSMUSG00000002489:mmu_circ_0003604,ENSMUSG00000049044:mmu_circ_0006568,ENSMUSG00000096054:mmu_circ_0000295,ENSMUSG00000010175:mmu_circ_0005256,ENSMUSG00000035864:mmu_circ_0000034
Biological Process	GO:0010646	regulation of cell communication	20	4680	2.8028e-05	0.00177377	ENSMUSG00000040936:mmu_circ_0010914,ENSMUSG00000032340:mmu_circ_0011161,ENSMUSG00000021709:mmu_circ_0001782,ENSMUSG00000048234:mmu_circ_0005414,ENSMUSG00000100826:mmu_circ_0009889,ENSMUSG00000049044:mmu_circ_0006568,ENSMUSG00000002489:mmu_circ_0003604,ENSMUSG00000038665:mmu_circ_0009050,ENSMUSG00000029245:mmu_circ_0008630,ENSMUSG00000029245:mmu_circ_0008625,ENSMUSG00000022329:mmu_circ_0002878,ENS…
Biological Process	GO:0023051	regulation of signaling	20	4718	3.15517e-05	0.00188157	ENSMUSG00000022329:mmu_circ_0002878,ENSMUSG00000029245:mmu_circ_0008630,ENSMUSG00000029245:mmu_circ_0008625,ENSMUSG00000096370:mmu_circ_0004656,ENSMUSG00000020700:mmu_circ_0000572,ENSMUSG00000040936:mmu_circ_0010914,ENSMUSG00000032340:mmu_circ_0011161,ENSMUSG00000048234:mmu_circ_0005414,ENSMUSG00000021709:mmu_circ_0001782,ENSMUSG00000038665:mmu_circ_0009050,ENSMUSG00000100826:mmu_circ_0009889,ENS…
Biological Process	GO:0030154	cell differentiation	25	6901	3.12859e-05	0.00188157	ENSMUSG00000022329:mmu_circ_0002878,ENSMUSG00000029245:mmu_circ_0008630,ENSMUSG00000029245:mmu_circ_0008625,ENSMUSG00000010175:mmu_circ_0005256,ENSMUSG00000031010:mmu_circ_0011540,ENSMUSG00000041297:mmu_circ_0001892,ENSMUSG00000096370:mmu_circ_0004656,ENSMUSG00000097039:mmu_circ_0003004,ENSMUSG00000032340:mmu_circ_0011161,ENSMUSG00000008575:mmu_circ_0007809,ENSMUSG00000040936:mmu_circ_0010914,ENS…
Biological Process	GO:0035561	regulation of chromatin binding	3	37	3.05304e-05	0.00188157	ENSMUSG00000040565:mmu_circ_0004548,ENSMUSG00000040936:mmu_circ_0010914,ENSMUSG00000021972:mmu_circ_0002686
Biological Process	GO:0022603	regulation of anatomical structure morphogenesis	11	1538	3.29556e-05	0.00192821	ENSMUSG00000002489:mmu_circ_0003604,ENSMUSG00000100826:mmu_circ_0009889,ENSMUSG00000096054:mmu_circ_0000295,ENSMUSG00000034656:mmu_circ_0010666,ENSMUSG00000008575:mmu_circ_0007809,ENSMUSG00000002688:mmu_circ_0001483,ENSMUSG00000040936:mmu_circ_0010914,ENSMUSG00000035864:mmu_circ_0000034,ENSMUSG00000030498:mmu_circ_0009639,ENSMUSG00000026933:mmu_circ_0006194,ENSMUSG00000010175:mmu_circ_0005256
Biological Process	GO:0048812	neuron projection morphogenesis	9	1005	3.36512e-05	0.00193245	ENSMUSG00000035864:mmu_circ_0000034,ENSMUSG00000029245:mmu_circ_0008630,ENSMUSG00000029245:mmu_circ_0008625,ENSMUSG00000031010:mmu_circ_0011540,ENSMUSG00000100826:mmu_circ_0009889,ENSMUSG00000002489:mmu_circ_0003604,ENSMUSG00000096054:mmu_circ_0000295,ENSMUSG00000032340:mmu_circ_0011161,ENSMUSG00000034656:mmu_circ_0010666,ENSMUSG00000008575:mmu_circ_0007809
Biological Process	GO:0044767	single-organism developmental process	33	10966	3.54801e-05	0.00200043	ENSMUSG00000022329:mmu_circ_0002878,ENSMUSG00000030498:mmu_circ_0009639,ENSMUSG00000041297:mmu_circ_0001892,ENSMUSG00000040936:mmu_circ_0010914,ENSMUSG00000008575:mmu_circ_0007809,ENSMUSG00000049044:mmu_circ_0006568,ENSMUSG00000100826:mmu_circ_0009889,ENSMUSG00000008136:mmu_circ_0005419,ENSMUSG00000035864:mmu_circ_0000034,ENSMUSG00000026933:mmu_circ_0006194,ENSMUSG00000034656:mmu_circ_0010666,ENS…
Biological Process	GO:0120039	plasma membrane bounded cell projection morphogenesis	9	1027	3.98091e-05	0.00220443	ENSMUSG00000029245:mmu_circ_0008630,ENSMUSG00000029245:mmu_circ_0008625,ENSMUSG00000031010:mmu_circ_0011540,ENSMUSG00000035864:mmu_circ_0000034,ENSMUSG00000008575:mmu_circ_0007809,ENSMUSG00000032340:mmu_circ_0011161,ENSMUSG00000034656:mmu_circ_0010666,ENSMUSG00000002489:mmu_circ_0003604,ENSMUSG00000100826:mmu_circ_0009889,ENSMUSG00000096054:mmu_circ_0000295
Biological Process	GO:0032502	developmental process	33	11049	4.20003e-05	0.00224557	ENSMUSG00000002688:mmu_circ_0001483,ENSMUSG00000022811:mmu_circ_0003403,ENSMUSG00000021219:mmu_circ_0001672,ENSMUSG00000003410:mmu_circ_0010965,ENSMUSG00000037514:mmu_circ_0005875,ENSMUSG00000026349:mmu_circ_0004849,ENSMUSG00000053965:mmu_circ_0006758,ENSMUSG00000030231:mmu_circ_0008850,ENSMUSG00000029686:mmu_circ_0009110,ENSMUSG00000032340:mmu_circ_0011161,ENSMUSG00000096054:mmu_circ_0000295,ENS…
Biological Process	GO:0048858	cell projection morphogenesis	9	1032	4.13346e-05	0.00224557	ENSMUSG00000035864:mmu_circ_0000034,ENSMUSG00000029245:mmu_circ_0008630,ENSMUSG00000029245:mmu_circ_0008625,ENSMUSG00000031010:mmu_circ_0011540,ENSMUSG00000002489:mmu_circ_0003604,ENSMUSG00000100826:mmu_circ_0009889,ENSMUSG00000096054:mmu_circ_0000295,ENSMUSG00000008575:mmu_circ_0007809,ENSMUSG00000032340:mmu_circ_0011161,ENSMUSG00000034656:mmu_circ_0010666
Cellular Component	GO:0060076	excitatory synapse	3	45	5.5243e-05	0.00290353	ENSMUSG00000038665:mmu_circ_0009050,ENSMUSG00000049044:mmu_circ_0006568,ENSMUSG00000035864:mmu_circ_0000034
Biological Process	GO:0071902	positive regulation of protein serine/threonine kinase activity	7	612	6.00002e-05	0.00310101	ENSMUSG00000022329:mmu_circ_0002878,ENSMUSG00000010175:mmu_circ_0005256,ENSMUSG00000053965:mmu_circ_0006758,ENSMUSG00000026349:mmu_circ_0004849,ENSMUSG00000020700:mmu_circ_0000572,ENSMUSG00000100826:mmu_circ_0009889,ENSMUSG00000002489:mmu_circ_0003604
Cellular Component	GO:0030425	dendrite	9	1107	7.09008e-05	0.00354618	ENSMUSG00000029245:mmu_circ_0008630,ENSMUSG00000029245:mmu_circ_0008625,ENSMUSG00000096054:mmu_circ_0000295,ENSMUSG00000026782:mmu_circ_0005504,ENSMUSG00000038665:mmu_circ_0009050,ENSMUSG00000100826:mmu_circ_0009889,ENSMUSG00000049044:mmu_circ_0006568,ENSMUSG00000002489:mmu_circ_0003604,ENSMUSG00000040936:mmu_circ_0010914,ENSMUSG00000034656:mmu_circ_0010666
Cellular Component	GO:0043005	neuron projection	13	2312	7.04245e-05	0.00354618	ENSMUSG00000035864:mmu_circ_0000034,ENSMUSG00000031010:mmu_circ_0011540,ENSMUSG00000029245:mmu_circ_0008630,ENSMUSG00000029245:mmu_circ_0008625,ENSMUSG00000026782:mmu_circ_0005504,ENSMUSG00000096054:mmu_circ_0000295,ENSMUSG00000053025:mmu_circ_0010150,ENSMUSG00000100826:mmu_circ_0009889,ENSMUSG00000002489:mmu_circ_0003604,ENSMUSG00000049044:mmu_circ_0006568,ENSMUSG00000038665:mmu_circ_0009050,ENS…
Biological Process	GO:0007267	cell-cell signaling	13	2321	7.3267e-05	0.00360637	ENSMUSG00000049044:mmu_circ_0006568,ENSMUSG00000100826:mmu_circ_0009889,ENSMUSG00000002489:mmu_circ_0003604,ENSMUSG00000033712:mmu_circ_0002706,ENSMUSG00000038665:mmu_circ_0009050,ENSMUSG00000053025:mmu_circ_0010150,ENSMUSG00000034656:mmu_circ_0010666,ENSMUSG00000029686:mmu_circ_0009110,ENSMUSG00000040936:mmu_circ_0010914,ENSMUSG00000096370:mmu_circ_0004656,ENSMUSG00000035864:mmu_circ_0000034,ENS…
Biological Process	GO:0030902	hindbrain development	5	268	7.66446e-05	0.00365654	ENSMUSG00000040936:mmu_circ_0010914,ENSMUSG00000031010:mmu_circ_0011540,ENSMUSG00000010175:mmu_circ_0005256,ENSMUSG00000008575:mmu_circ_0007809,ENSMUSG00000034656:mmu_circ_0010666
Cellular Component	GO:0097458	neuron part	14	2675	7.63054e-05	0.00365654	ENSMUSG00000038665:mmu_circ_0009050,ENSMUSG00000002489:mmu_circ_0003604,ENSMUSG00000100826:mmu_circ_0009889,ENSMUSG00000049044:mmu_circ_0006568,ENSMUSG00000053025:mmu_circ_0010150,ENSMUSG00000096054:mmu_circ_0000295,ENSMUSG00000026782:mmu_circ_0005504,ENSMUSG00000008575:mmu_circ_0007809,ENSMUSG00000034656:mmu_circ_0010666,ENSMUSG00000032340:mmu_circ_0011161,ENSMUSG00000040936:mmu_circ_0010914,ENS…
Biological Process	GO:0016358	dendrite development	6	448	8.89243e-05	0.0041781	ENSMUSG00000029245:mmu_circ_0008630,ENSMUSG00000029245:mmu_circ_0008625,ENSMUSG00000034656:mmu_circ_0010666,ENSMUSG00000049044:mmu_circ_0006568,ENSMUSG00000002489:mmu_circ_0003604,ENSMUSG00000096054:mmu_circ_0000295,ENSMUSG00000026782:mmu_circ_0005504
Biological Process	GO:0006468	protein phosphorylation	15	3085	9.21824e-05	0.0042007	ENSMUSG00000100826:mmu_circ_0009889,ENSMUSG00000002489:mmu_circ_0003604,ENSMUSG00000026349:mmu_circ_0004849,ENSMUSG00000026782:mmu_circ_0005504,ENSMUSG00000048234:mmu_circ_0005414,ENSMUSG00000029686:mmu_circ_0009110,ENSMUSG00000040936:mmu_circ_0010914,ENSMUSG00000002688:mmu_circ_0001483,ENSMUSG00000020700:mmu_circ_0000572,ENSMUSG00000041297:mmu_circ_0001892,ENSMUSG00000053965:mmu_circ_0006758,ENS…
Biological Process	GO:0060916	mesenchymal cell proliferation involved in lung development	2	9	9.29433e-05	0.0042007	ENSMUSG00000008575:mmu_circ_0007809,ENSMUSG00000040936:mmu_circ_0010914
Molecular Function	GO:0005515	protein binding	42	16789	9.34693e-05	0.0042007	ENSMUSG00000034656:mmu_circ_0010666,ENSMUSG00000033712:mmu_circ_0002706,ENSMUSG00000025451:mmu_circ_0001846,ENSMUSG00000004535:mmu_circ_0009148,ENSMUSG00000008136:mmu_circ_0005419,ENSMUSG00000056268:mmu_circ_0004924,ENSMUSG00000035864:mmu_circ_0000034,ENSMUSG00000026933:mmu_circ_0006194,ENSMUSG00000027423:mmu_circ_0005941,ENSMUSG00000040936:mmu_circ_0010914,ENSMUSG00000049044:mmu_circ_0006568,ENS…
Biological Process	GO:0021696	cerebellar cortex morphogenesis	3	55	0.000100962	0.00440961	ENSMUSG00000034656:mmu_circ_0010666,ENSMUSG00000010175:mmu_circ_0005256,ENSMUSG00000031010:mmu_circ_0011540
Biological Process	GO:0048522	positive regulation of cellular process	27	8354	9.96048e-05	0.00440961	ENSMUSG00000026349:mmu_circ_0004849,ENSMUSG00000033712:mmu_circ_0002706,ENSMUSG00000066568:mmu_circ_0009579,ENSMUSG00000022811:mmu_circ_0003403,ENSMUSG00000002688:mmu_circ_0001483,ENSMUSG00000021219:mmu_circ_0001672,ENSMUSG00000053965:mmu_circ_0006758,ENSMUSG00000035864:mmu_circ_0000034,ENSMUSG00000025451:mmu_circ_0001846,ENSMUSG00000038665:mmu_circ_0009050,ENSMUSG00000100826:mmu_circ_0009889,ENS…
Biological Process	GO:0045597	positive regulation of cell differentiation	11	1753	0.000106824	0.00460087	ENSMUSG00000035864:mmu_circ_0000034,ENSMUSG00000097039:mmu_circ_0003004,ENSMUSG00000096370:mmu_circ_0004656,ENSMUSG00000053965:mmu_circ_0006758,ENSMUSG00000010175:mmu_circ_0005256,ENSMUSG00000022329:mmu_circ_0002878,ENSMUSG00000100826:mmu_circ_0009889,ENSMUSG00000002489:mmu_circ_0003604,ENSMUSG00000021219:mmu_circ_0001672,ENSMUSG00000040936:mmu_circ_0010914,ENSMUSG00000002688:mmu_circ_0001483
Biological Process	GO:0060059	embryonic retina morphogenesis in camera-type eye	2	10	0.000116057	0.00493006	ENSMUSG00000010175:mmu_circ_0005256,ENSMUSG00000040936:mmu_circ_0010914
Biological Process	GO:0010647	positive regulation of cell communication	13	2462	0.000132835	0.00549229	ENSMUSG00000033712:mmu_circ_0002706,ENSMUSG00000100826:mmu_circ_0009889,ENSMUSG00000049044:mmu_circ_0006568,ENSMUSG00000002489:mmu_circ_0003604,ENSMUSG00000038665:mmu_circ_0009050,ENSMUSG00000032340:mmu_circ_0011161,ENSMUSG00000066568:mmu_circ_0009579,ENSMUSG00000002688:mmu_circ_0001483,ENSMUSG00000040936:mmu_circ_0010914,ENSMUSG00000020700:mmu_circ_0000572,ENSMUSG00000053965:mmu_circ_0006758,ENS…
Cellular Component	GO:0005737	cytoplasm	47	20362	0.000132556	0.00549229	ENSMUSG00000002489:mmu_circ_0003604,ENSMUSG00000096054:mmu_circ_0000295,ENSMUSG00000026782:mmu_circ_0005504,ENSMUSG00000001376:mmu_circ_0009004,ENSMUSG00000042590:mmu_circ_0001800,ENSMUSG00000032340:mmu_circ_0011161,ENSMUSG00000029686:mmu_circ_0009110,ENSMUSG00000030231:mmu_circ_0008850,ENSMUSG00000096370:mmu_circ_0004656,ENSMUSG00000020700:mmu_circ_0000572,ENSMUSG00000052656:mmu_circ_0009200,ENS…
Biological Process	GO:0023056	positive regulation of signaling	13	2472	0.000138325	0.00564401	ENSMUSG00000066568:mmu_circ_0009579,ENSMUSG00000032340:mmu_circ_0011161,ENSMUSG00000040936:mmu_circ_0010914,ENSMUSG00000002688:mmu_circ_0001483,ENSMUSG00000038665:mmu_circ_0009050,ENSMUSG00000033712:mmu_circ_0002706,ENSMUSG00000100826:mmu_circ_0009889,ENSMUSG00000049044:mmu_circ_0006568,ENSMUSG00000002489:mmu_circ_0003604,ENSMUSG00000022329:mmu_circ_0002878,ENSMUSG00000053965:mmu_circ_0006758,ENS…
Biological Process	GO:0048667	cell morphogenesis involved in neuron differentiation	8	958	0.000154762	0.0062327	ENSMUSG00000029245:mmu_circ_0008630,ENSMUSG00000029245:mmu_circ_0008625,ENSMUSG00000031010:mmu_circ_0011540,ENSMUSG00000002489:mmu_circ_0003604,ENSMUSG00000100826:mmu_circ_0009889,ENSMUSG00000096054:mmu_circ_0000295,ENSMUSG00000034656:mmu_circ_0010666,ENSMUSG00000032340:mmu_circ_0011161,ENSMUSG00000008575:mmu_circ_0007809
Molecular Function	GO:0098772	molecular function regulator	12	2161	0.000158011	0.00628197	ENSMUSG00000056268:mmu_circ_0004924,ENSMUSG00000021027:mmu_circ_0001551,ENSMUSG00000051864:mmu_circ_0003144,ENSMUSG00000022329:mmu_circ_0002878,ENSMUSG00000049044:mmu_circ_0006568,ENSMUSG00000100826:mmu_circ_0009889,ENSMUSG00000002489:mmu_circ_0003604,ENSMUSG00000033712:mmu_circ_0002706,ENSMUSG00000026349:mmu_circ_0004849,ENSMUSG00000038665:mmu_circ_0009050,ENSMUSG00000021219:mmu_circ_0001672,ENS…
Biological Process	GO:0040007	growth	11	1845	0.000167442	0.00650297	ENSMUSG00000097039:mmu_circ_0003004,ENSMUSG00000035864:mmu_circ_0000034,ENSMUSG00000022329:mmu_circ_0002878,ENSMUSG00000031010:mmu_circ_0011540,ENSMUSG00000010175:mmu_circ_0005256,ENSMUSG00000002489:mmu_circ_0003604,ENSMUSG00000100826:mmu_circ_0009889,ENSMUSG00000033712:mmu_circ_0002706,ENSMUSG00000034656:mmu_circ_0010666,ENSMUSG00000040936:mmu_circ_0010914,ENSMUSG00000024074:mmu_circ_0003953
Biological Process	GO:0051403	stress-activated MAPK cascade	6	504	0.00016871	0.00650297	ENSMUSG00000040936:mmu_circ_0010914,ENSMUSG00000029686:mmu_circ_0009110,ENSMUSG00000022329:mmu_circ_0002878,ENSMUSG00000096370:mmu_circ_0004656,ENSMUSG00000020700:mmu_circ_0000572,ENSMUSG00000002489:mmu_circ_0003604
Biological Process	GO:1904251	regulation of bile acid metabolic process	2	12	0.000169861	0.00650297	ENSMUSG00000010175:mmu_circ_0005256,ENSMUSG00000037514:mmu_circ_0005875
Biological Process	GO:0023061	signal release	7	727	0.000174263	0.00652472	ENSMUSG00000034656:mmu_circ_0010666,ENSMUSG00000029245:mmu_circ_0008630,ENSMUSG00000029245:mmu_circ_0008625,ENSMUSG00000035864:mmu_circ_0000034,ENSMUSG00000038665:mmu_circ_0009050,ENSMUSG00000096370:mmu_circ_0004656,ENSMUSG00000049044:mmu_circ_0006568,ENSMUSG00000002489:mmu_circ_0003604
Cellular Component	GO:0036477	somatodendritic compartment	10	1541	0.000174638	0.00652472	ENSMUSG00000029245:mmu_circ_0008630,ENSMUSG00000029245:mmu_circ_0008625,ENSMUSG00000026782:mmu_circ_0005504,ENSMUSG00000096054:mmu_circ_0000295,ENSMUSG00000038665:mmu_circ_0009050,ENSMUSG00000100826:mmu_circ_0009889,ENSMUSG00000049044:mmu_circ_0006568,ENSMUSG00000002489:mmu_circ_0003604,ENSMUSG00000040936:mmu_circ_0010914,ENSMUSG00000032340:mmu_circ_0011161,ENSMUSG00000034656:mmu_circ_0010666
Biological Process	GO:0021587	cerebellum morphogenesis	3	67	0.000181819	0.00671214	ENSMUSG00000031010:mmu_circ_0011540,ENSMUSG00000010175:mmu_circ_0005256,ENSMUSG00000034656:mmu_circ_0010666
Biological Process	GO:0048523	negative regulation of cellular process	26	8209	0.000209759	0.00765251	ENSMUSG00000033712:mmu_circ_0002706,ENSMUSG00000034656:mmu_circ_0010666,ENSMUSG00000021219:mmu_circ_0001672,ENSMUSG00000022811:mmu_circ_0003403,ENSMUSG00000002688:mmu_circ_0001483,ENSMUSG00000053965:mmu_circ_0006758,ENSMUSG00000004535:mmu_circ_0009148,ENSMUSG00000008136:mmu_circ_0005419,ENSMUSG00000049044:mmu_circ_0006568,ENSMUSG00000100826:mmu_circ_0009889,ENSMUSG00000038665:mmu_circ_0009050,ENS…
Biological Process	GO:0021575	hindbrain morphogenesis	3	71	0.000215927	0.00778591	ENSMUSG00000031010:mmu_circ_0011540,ENSMUSG00000010175:mmu_circ_0005256,ENSMUSG00000034656:mmu_circ_0010666
Biological Process	GO:0007409	axonogenesis	7	760	0.000228394	0.00808586	ENSMUSG00000002489:mmu_circ_0003604,ENSMUSG00000100826:mmu_circ_0009889,ENSMUSG00000031010:mmu_circ_0011540,ENSMUSG00000034656:mmu_circ_0010666,ENSMUSG00000032340:mmu_circ_0011161,ENSMUSG00000029245:mmu_circ_0008630,ENSMUSG00000029245:mmu_circ_0008625,ENSMUSG00000008575:mmu_circ_0007809
Biological Process	GO:0031098	stress-activated protein kinase signaling cascade	6	534	0.000230272	0.00808586	ENSMUSG00000029686:mmu_circ_0009110,ENSMUSG00000040936:mmu_circ_0010914,ENSMUSG00000022329:mmu_circ_0002878,ENSMUSG00000096370:mmu_circ_0004656,ENSMUSG00000002489:mmu_circ_0003604,ENSMUSG00000020700:mmu_circ_0000572
Cellular Component	GO:0098794	postsynapse	7	762	0.000232067	0.00808586	ENSMUSG00000013523:mmu_circ_0006075,ENSMUSG00000096054:mmu_circ_0000295,ENSMUSG00000027799:mmu_circ_0007048,ENSMUSG00000100826:mmu_circ_0009889,ENSMUSG00000002489:mmu_circ_0003604,ENSMUSG00000049044:mmu_circ_0006568,ENSMUSG00000038665:mmu_circ_0009050
Biological Process	GO:0010720	positive regulation of cell development	8	1027	0.000247984	0.0083587	ENSMUSG00000040936:mmu_circ_0010914,ENSMUSG00000002688:mmu_circ_0001483,ENSMUSG00000021219:mmu_circ_0001672,ENSMUSG00000002489:mmu_circ_0003604,ENSMUSG00000100826:mmu_circ_0009889,ENSMUSG00000010175:mmu_circ_0005256,ENSMUSG00000053965:mmu_circ_0006758,ENSMUSG00000035864:mmu_circ_0000034
Biological Process	GO:0016310	phosphorylation	17	4173	0.000247857	0.0083587	ENSMUSG00000029686:mmu_circ_0009110,ENSMUSG00000040936:mmu_circ_0010914,ENSMUSG00000038665:mmu_circ_0009050,ENSMUSG00000100826:mmu_circ_0009889,ENSMUSG00000002489:mmu_circ_0003604,ENSMUSG00000048234:mmu_circ_0005414,ENSMUSG00000026782:mmu_circ_0005504,ENSMUSG00000022329:mmu_circ_0002878,ENSMUSG00000029245:mmu_circ_0008630,ENSMUSG00000029245:mmu_circ_0008625,ENSMUSG00000010175:mmu_circ_0005256,ENS…
Biological Process	GO:2000026	regulation of multicellular organismal development	14	2989	0.00024658	0.0083587	ENSMUSG00000097039:mmu_circ_0003004,ENSMUSG00000035864:mmu_circ_0000034,ENSMUSG00000010175:mmu_circ_0005256,ENSMUSG00000022329:mmu_circ_0002878,ENSMUSG00000096054:mmu_circ_0000295,ENSMUSG00000100826:mmu_circ_0009889,ENSMUSG00000002489:mmu_circ_0003604,ENSMUSG00000049044:mmu_circ_0006568,ENSMUSG00000040936:mmu_circ_0010914,ENSMUSG00000002688:mmu_circ_0001483,ENSMUSG00000021219:mmu_circ_0001672,ENS…
Biological Process	GO:0043547	positive regulation of GTPase activity	7	777	0.000261167	0.00870836	ENSMUSG00000021219:mmu_circ_0001672,ENSMUSG00000056268:mmu_circ_0004924,ENSMUSG00000021027:mmu_circ_0001551,ENSMUSG00000051864:mmu_circ_0003144,ENSMUSG00000049044:mmu_circ_0006568,ENSMUSG00000100826:mmu_circ_0009889,ENSMUSG00000002489:mmu_circ_0003604
Biological Process	GO:0032793	positive regulation of CREB transcription factor activity	2	15	0.000269387	0.0088869	ENSMUSG00000029245:mmu_circ_0008630,ENSMUSG00000029245:mmu_circ_0008625,ENSMUSG00000002688:mmu_circ_0001483
Biological Process	GO:0003157	endocardium development	2	16	0.000307549	0.010039	ENSMUSG00000022329:mmu_circ_0002878,ENSMUSG00000010175:mmu_circ_0005256
Biological Process	GO:0061061	muscle structure development	8	1070	0.000326503	0.0105467	ENSMUSG00000010175:mmu_circ_0005256,ENSMUSG00000008136:mmu_circ_0005419,ENSMUSG00000096370:mmu_circ_0004656,ENSMUSG00000032340:mmu_circ_0011161,ENSMUSG00000040936:mmu_circ_0010914,ENSMUSG00000100826:mmu_circ_0009889,ENSMUSG00000026349:mmu_circ_0004849,ENSMUSG00000096054:mmu_circ_0000295
Biological Process	GO:0021695	cerebellar cortex development	3	82	0.000330352	0.0105611	ENSMUSG00000010175:mmu_circ_0005256,ENSMUSG00000031010:mmu_circ_0011540,ENSMUSG00000034656:mmu_circ_0010666
Biological Process	GO:0030073	insulin secretion	5	370	0.000342428	0.010726	ENSMUSG00000029245:mmu_circ_0008630,ENSMUSG00000029245:mmu_circ_0008625,ENSMUSG00000034656:mmu_circ_0010666,ENSMUSG00000002489:mmu_circ_0003604,ENSMUSG00000049044:mmu_circ_0006568,ENSMUSG00000096370:mmu_circ_0004656
Cellular Component	GO:0043197	dendritic spine	5	370	0.000342428	0.010726	ENSMUSG00000096054:mmu_circ_0000295,ENSMUSG00000038665:mmu_circ_0009050,ENSMUSG00000049044:mmu_circ_0006568,ENSMUSG00000100826:mmu_circ_0009889,ENSMUSG00000002489:mmu_circ_0003604
Biological Process	GO:1901978	positive regulation of cell cycle checkpoint	2	17	0.000348191	0.0107974	ENSMUSG00000010175:mmu_circ_0005256,ENSMUSG00000033712:mmu_circ_0002706
Biological Process	GO:0051147	regulation of muscle cell differentiation	5	373	0.000355297	0.0108017	ENSMUSG00000010175:mmu_circ_0005256,ENSMUSG00000040936:mmu_circ_0010914,ENSMUSG00000100826:mmu_circ_0009889,ENSMUSG00000026349:mmu_circ_0004849,ENSMUSG00000096370:mmu_circ_0004656
Cellular Component	GO:0044309	neuron spine	5	373	0.000355297	0.0108017	ENSMUSG00000096054:mmu_circ_0000295,ENSMUSG00000100826:mmu_circ_0009889,ENSMUSG00000002489:mmu_circ_0003604,ENSMUSG00000049044:mmu_circ_0006568,ENSMUSG00000038665:mmu_circ_0009050
Biological Process	GO:0016049	cell growth	7	823	0.00036924	0.0110646	ENSMUSG00000024074:mmu_circ_0003953,ENSMUSG00000031010:mmu_circ_0011540,ENSMUSG00000034656:mmu_circ_0010666,ENSMUSG00000035864:mmu_circ_0000034,ENSMUSG00000097039:mmu_circ_0003004,ENSMUSG00000002489:mmu_circ_0003604,ENSMUSG00000033712:mmu_circ_0002706
Biological Process	GO:0045860	positive regulation of protein kinase activity	7	825	0.000374647	0.0110646	ENSMUSG00000022329:mmu_circ_0002878,ENSMUSG00000010175:mmu_circ_0005256,ENSMUSG00000053965:mmu_circ_0006758,ENSMUSG00000026349:mmu_circ_0004849,ENSMUSG00000100826:mmu_circ_0009889,ENSMUSG00000020700:mmu_circ_0000572,ENSMUSG00000002489:mmu_circ_0003604
Biological Process	GO:0061564	axon development	7	824	0.000371936	0.0110646	ENSMUSG00000031010:mmu_circ_0011540,ENSMUSG00000008575:mmu_circ_0007809,ENSMUSG00000029245:mmu_circ_0008630,ENSMUSG00000029245:mmu_circ_0008625,ENSMUSG00000034656:mmu_circ_0010666,ENSMUSG00000032340:mmu_circ_0011161,ENSMUSG00000100826:mmu_circ_0009889,ENSMUSG00000002489:mmu_circ_0003604
Biological Process	GO:0048513	animal organ development	21	6097	0.000387273	0.011299	ENSMUSG00000096370:mmu_circ_0004656,ENSMUSG00000041297:mmu_circ_0001892,ENSMUSG00000027799:mmu_circ_0007048,ENSMUSG00000097039:mmu_circ_0003004,ENSMUSG00000029245:mmu_circ_0008630,ENSMUSG00000029245:mmu_circ_0008625,ENSMUSG00000022329:mmu_circ_0002878,ENSMUSG00000031010:mmu_circ_0011540,ENSMUSG00000010175:mmu_circ_0005256,ENSMUSG00000100826:mmu_circ_0009889,ENSMUSG00000049044:mmu_circ_0006568,ENS…
Biological Process	GO:0055015	ventricular cardiac muscle cell development	2	18	0.000391305	0.011299	ENSMUSG00000008136:mmu_circ_0005419,ENSMUSG00000010175:mmu_circ_0005256
Biological Process	GO:0065008	regulation of biological quality	21	6104	0.000393514	0.011299	ENSMUSG00000022329:mmu_circ_0002878,ENSMUSG00000029245:mmu_circ_0008630,ENSMUSG00000029245:mmu_circ_0008625,ENSMUSG00000030498:mmu_circ_0009639,ENSMUSG00000021972:mmu_circ_0002686,ENSMUSG00000096370:mmu_circ_0004656,ENSMUSG00000054414:mmu_circ_0006716,ENSMUSG00000040936:mmu_circ_0010914,ENSMUSG00000032340:mmu_circ_0011161,ENSMUSG00000026782:mmu_circ_0005504,ENSMUSG00000096054:mmu_circ_0000295,ENS…
Biological Process	GO:0050794	regulation of cellular process	43	18359	0.000406051	0.011552	ENSMUSG00000056268:mmu_circ_0004924,ENSMUSG00000035864:mmu_circ_0000034,ENSMUSG00000026933:mmu_circ_0006194,ENSMUSG00000025451:mmu_circ_0001846,ENSMUSG00000004535:mmu_circ_0009148,ENSMUSG00000008136:mmu_circ_0005419,ENSMUSG00000033712:mmu_circ_0002706,ENSMUSG00000066568:mmu_circ_0009579,ENSMUSG00000034656:mmu_circ_0010666,ENSMUSG00000054414:mmu_circ_0006716,ENSMUSG00000041297:mmu_circ_0001892,ENS…
Biological Process	GO:0051338	regulation of transferase activity	10	1720	0.000419907	0.0118376	ENSMUSG00000022329:mmu_circ_0002878,ENSMUSG00000010175:mmu_circ_0005256,ENSMUSG00000053965:mmu_circ_0006758,ENSMUSG00000020700:mmu_circ_0000572,ENSMUSG00000021972:mmu_circ_0002686,ENSMUSG00000040936:mmu_circ_0010914,ENSMUSG00000029686:mmu_circ_0009110,ENSMUSG00000026349:mmu_circ_0004849,ENSMUSG00000100826:mmu_circ_0009889,ENSMUSG00000002489:mmu_circ_0003604
Biological Process	GO:0000165	MAPK cascade	9	1407	0.00042376	0.0118386	ENSMUSG00000029686:mmu_circ_0009110,ENSMUSG00000040936:mmu_circ_0010914,ENSMUSG00000048234:mmu_circ_0005414,ENSMUSG00000002489:mmu_circ_0003604,ENSMUSG00000100826:mmu_circ_0009889,ENSMUSG00000022329:mmu_circ_0002878,ENSMUSG00000096370:mmu_circ_0004656,ENSMUSG00000053965:mmu_circ_0006758,ENSMUSG00000020700:mmu_circ_0000572
Biological Process	GO:0071900	regulation of protein serine/threonine kinase activity	7	851	0.000450914	0.0124847	ENSMUSG00000010175:mmu_circ_0005256,ENSMUSG00000022329:mmu_circ_0002878,ENSMUSG00000026349:mmu_circ_0004849,ENSMUSG00000053965:mmu_circ_0006758,ENSMUSG00000100826:mmu_circ_0009889,ENSMUSG00000020700:mmu_circ_0000572,ENSMUSG00000002489:mmu_circ_0003604
Biological Process	GO:0007264	small GTPase mediated signal transduction	7	859	0.000476728	0.0130826	ENSMUSG00000002688:mmu_circ_0001483,ENSMUSG00000026782:mmu_circ_0005504,ENSMUSG00000021027:mmu_circ_0001551,ENSMUSG00000038665:mmu_circ_0009050,ENSMUSG00000049044:mmu_circ_0006568,ENSMUSG00000100826:mmu_circ_0009889,ENSMUSG00000002489:mmu_circ_0003604
Cellular Component	GO:0008024	cyclin/CDK positive transcription elongation factor complex	2	20	0.000484918	0.0131906	ENSMUSG00000026349:mmu_circ_0004849,ENSMUSG00000041297:mmu_circ_0001892
Biological Process	GO:0032501	multicellular organismal process	36	14140	0.000501106	0.0135124	ENSMUSG00000008575:mmu_circ_0007809,ENSMUSG00000040936:mmu_circ_0010914,ENSMUSG00000038665:mmu_circ_0009050,ENSMUSG00000049044:mmu_circ_0006568,ENSMUSG00000100826:mmu_circ_0009889,ENSMUSG00000021709:mmu_circ_0001782,ENSMUSG00000022329:mmu_circ_0002878,ENSMUSG00000041297:mmu_circ_0001892,ENSMUSG00000024483:mmu_circ_0004165,ENSMUSG00000066568:mmu_circ_0009579,ENSMUSG00000034656:mmu_circ_0010666,ENS…
Biological Process	GO:0051239	regulation of multicellular organismal process	17	4435	0.00051008	0.0136358	ENSMUSG00000021709:mmu_circ_0001782,ENSMUSG00000096054:mmu_circ_0000295,ENSMUSG00000049044:mmu_circ_0006568,ENSMUSG00000100826:mmu_circ_0009889,ENSMUSG00000002489:mmu_circ_0003604,ENSMUSG00000040936:mmu_circ_0010914,ENSMUSG00000008575:mmu_circ_0007809,ENSMUSG00000032340:mmu_circ_0011161,ENSMUSG00000097039:mmu_circ_0003004,ENSMUSG00000010175:mmu_circ_0005256,ENSMUSG00000022329:mmu_circ_0002878,ENS…
Biological Process	GO:0023014	signal transduction by protein phosphorylation	9	1448	0.000521532	0.013812	ENSMUSG00000040936:mmu_circ_0010914,ENSMUSG00000029686:mmu_circ_0009110,ENSMUSG00000002489:mmu_circ_0003604,ENSMUSG00000100826:mmu_circ_0009889,ENSMUSG00000048234:mmu_circ_0005414,ENSMUSG00000022329:mmu_circ_0002878,ENSMUSG00000020700:mmu_circ_0000572,ENSMUSG00000053965:mmu_circ_0006758,ENSMUSG00000096370:mmu_circ_0004656
Molecular Function	GO:0016772	transferase activity, transferring phosphorus-containing groups	10	1770	0.000525579	0.013812	ENSMUSG00000020700:mmu_circ_0000572,ENSMUSG00000041297:mmu_circ_0001892,ENSMUSG00000021972:mmu_circ_0002686,ENSMUSG00000022329:mmu_circ_0002878,ENSMUSG00000029245:mmu_circ_0008630,ENSMUSG00000029245:mmu_circ_0008625,ENSMUSG00000038665:mmu_circ_0009050,ENSMUSG00000100826:mmu_circ_0009889,ENSMUSG00000037514:mmu_circ_0005875,ENSMUSG00000002688:mmu_circ_0001483,ENSMUSG00000040936:mmu_circ_0010914
Biological Process	GO:0048813	dendrite morphogenesis	4	229	0.000536411	0.0138618	ENSMUSG00000029245:mmu_circ_0008630,ENSMUSG00000029245:mmu_circ_0008625,ENSMUSG00000034656:mmu_circ_0010666,ENSMUSG00000002489:mmu_circ_0003604,ENSMUSG00000096054:mmu_circ_0000295
Biological Process	GO:0061548	ganglion development	2	21	0.000535402	0.0138618	ENSMUSG00000049044:mmu_circ_0006568,ENSMUSG00000040936:mmu_circ_0010914
Cellular Component	GO:0030424	axon	7	878	0.000542795	0.0139108	ENSMUSG00000029245:mmu_circ_0008630,ENSMUSG00000029245:mmu_circ_0008625,ENSMUSG00000008575:mmu_circ_0007809,ENSMUSG00000100826:mmu_circ_0009889,ENSMUSG00000002489:mmu_circ_0003604,ENSMUSG00000049044:mmu_circ_0006568,ENSMUSG00000035864:mmu_circ_0000034,ENSMUSG00000053025:mmu_circ_0010150
Biological Process	GO:0006355	regulation of transcription, DNA-templated	20	5800	0.00056071	0.0142521	ENSMUSG00000010175:mmu_circ_0005256,ENSMUSG00000031010:mmu_circ_0011540,ENSMUSG00000022329:mmu_circ_0002878,ENSMUSG00000029245:mmu_circ_0008630,ENSMUSG00000029245:mmu_circ_0008625,ENSMUSG00000021972:mmu_circ_0002686,ENSMUSG00000097039:mmu_circ_0003004,ENSMUSG00000041297:mmu_circ_0001892,ENSMUSG00000096370:mmu_circ_0004656,ENSMUSG00000040936:mmu_circ_0010914,ENSMUSG00000032340:mmu_circ_0011161,ENS…
Biological Process	GO:0048584	positive regulation of response to stimulus	14	3248	0.000575241	0.0145026	ENSMUSG00000100826:mmu_circ_0009889,ENSMUSG00000033712:mmu_circ_0002706,ENSMUSG00000002489:mmu_circ_0003604,ENSMUSG00000038665:mmu_circ_0009050,ENSMUSG00000021709:mmu_circ_0001782,ENSMUSG00000032340:mmu_circ_0011161,ENSMUSG00000066568:mmu_circ_0009579,ENSMUSG00000040936:mmu_circ_0010914,ENSMUSG00000029686:mmu_circ_0009110,ENSMUSG00000002688:mmu_circ_0001483,ENSMUSG00000020700:mmu_circ_0000572,ENS…
Biological Process	GO:0031323	regulation of cellular metabolic process	30	10845	0.000593422	0.0146048	ENSMUSG00000021709:mmu_circ_0001782,ENSMUSG00000048234:mmu_circ_0005414,ENSMUSG00000100826:mmu_circ_0009889,ENSMUSG00000002489:mmu_circ_0003604,ENSMUSG00000029686:mmu_circ_0009110,ENSMUSG00000040936:mmu_circ_0010914,ENSMUSG00000027423:mmu_circ_0005941,ENSMUSG00000032340:mmu_circ_0011161,ENSMUSG00000008575:mmu_circ_0007809,ENSMUSG00000021972:mmu_circ_0002686,ENSMUSG00000097039:mmu_circ_0003004,ENS…
Biological Process	GO:0033674	positive regulation of kinase activity	7	891	0.000592068	0.0146048	ENSMUSG00000022329:mmu_circ_0002878,ENSMUSG00000010175:mmu_circ_0005256,ENSMUSG00000026349:mmu_circ_0004849,ENSMUSG00000053965:mmu_circ_0006758,ENSMUSG00000100826:mmu_circ_0009889,ENSMUSG00000002489:mmu_circ_0003604,ENSMUSG00000020700:mmu_circ_0000572
Biological Process	GO:1903506	regulation of nucleic acid-templated transcription	20	5822	0.000589398	0.0146048	ENSMUSG00000021709:mmu_circ_0001782,ENSMUSG00000100826:mmu_circ_0009889,ENSMUSG00000040936:mmu_circ_0010914,ENSMUSG00000008575:mmu_circ_0007809,ENSMUSG00000032340:mmu_circ_0011161,ENSMUSG00000097039:mmu_circ_0003004,ENSMUSG00000021972:mmu_circ_0002686,ENSMUSG00000096370:mmu_circ_0004656,ENSMUSG00000041297:mmu_circ_0001892,ENSMUSG00000031010:mmu_circ_0011540,ENSMUSG00000010175:mmu_circ_0005256,ENS…
Biological Process	GO:2001141	regulation of RNA biosynthetic process	20	5830	0.000600146	0.014654	ENSMUSG00000022811:mmu_circ_0003403,ENSMUSG00000002688:mmu_circ_0001483,ENSMUSG00000026349:mmu_circ_0004849,ENSMUSG00000033712:mmu_circ_0002706,ENSMUSG00000004535:mmu_circ_0009148,ENSMUSG00000008136:mmu_circ_0005419,ENSMUSG00000021027:mmu_circ_0001551,ENSMUSG00000008575:mmu_circ_0007809,ENSMUSG00000032340:mmu_circ_0011161,ENSMUSG00000040936:mmu_circ_0010914,ENSMUSG00000100826:mmu_circ_0009889,ENS…
Biological Process	GO:0090630	activation of GTPase activity	3	101	0.00060818	0.0147341	ENSMUSG00000002489:mmu_circ_0003604,ENSMUSG00000051864:mmu_circ_0003144,ENSMUSG00000021027:mmu_circ_0001551
Cellular Component	GO:0019897	extrinsic component of plasma membrane	4	238	0.000619707	0.014897	ENSMUSG00000002489:mmu_circ_0003604,ENSMUSG00000021219:mmu_circ_0001672,ENSMUSG00000027423:mmu_circ_0005941,ENSMUSG00000040936:mmu_circ_0010914
Biological Process	GO:0051649	establishment of localization in cell	17	4514	0.000626298	0.0149396	ENSMUSG00000029245:mmu_circ_0008630,ENSMUSG00000029245:mmu_circ_0008625,ENSMUSG00000051864:mmu_circ_0003144,ENSMUSG00000096370:mmu_circ_0004656,ENSMUSG00000027799:mmu_circ_0007048,ENSMUSG00000042590:mmu_circ_0001800,ENSMUSG00000001376:mmu_circ_0009004,ENSMUSG00000027423:mmu_circ_0005941,ENSMUSG00000040936:mmu_circ_0010914,ENSMUSG00000002489:mmu_circ_0003604,ENSMUSG00000100826:mmu_circ_0009889,ENS…
Cellular Component	GO:0005622	intracellular	52	25145	0.000638987	0.0151259	ENSMUSG00000040936:mmu_circ_0010914,ENSMUSG00000027423:mmu_circ_0005941,ENSMUSG00000024357:mmu_circ_0004158,ENSMUSG00000008575:mmu_circ_0007809,ENSMUSG00000021709:mmu_circ_0001782,ENSMUSG00000038665:mmu_circ_0009050,ENSMUSG00000049044:mmu_circ_0006568,ENSMUSG00000100826:mmu_circ_0009889,ENSMUSG00000022329:mmu_circ_0002878,ENSMUSG00000024483:mmu_circ_0004165,ENSMUSG00000021972:mmu_circ_0002686,ENS…
Biological Process	GO:0016192	vesicle-mediated transport	11	2163	0.00064967	0.0152623	ENSMUSG00000049044:mmu_circ_0006568,ENSMUSG00000096054:mmu_circ_0000295,ENSMUSG00000034656:mmu_circ_0010666,ENSMUSG00000001376:mmu_circ_0009004,ENSMUSG00000027423:mmu_circ_0005941,ENSMUSG00000040936:mmu_circ_0010914,ENSMUSG00000002688:mmu_circ_0001483,ENSMUSG00000051864:mmu_circ_0003144,ENSMUSG00000056268:mmu_circ_0004924,ENSMUSG00000035864:mmu_circ_0000034,ENSMUSG00000027799:mmu_circ_0007048
Cellular Component	GO:0044444	cytoplasmic part	38	15550	0.000691072	0.0160105	ENSMUSG00000022811:mmu_circ_0003403,ENSMUSG00000002688:mmu_circ_0001483,ENSMUSG00000021219:mmu_circ_0001672,ENSMUSG00000037514:mmu_circ_0005875,ENSMUSG00000053025:mmu_circ_0010150,ENSMUSG00000026349:mmu_circ_0004849,ENSMUSG00000020620:mmu_circ_0000615,ENSMUSG00000022537:mmu_circ_0003350,ENSMUSG00000053965:mmu_circ_0006758,ENSMUSG00000030231:mmu_circ_0008850,ENSMUSG00000029686:mmu_circ_0009110,ENS…
Molecular Function	GO:0016773	phosphotransferase activity, alcohol group as acceptor	8	1199	0.000691842	0.0160105	ENSMUSG00000022329:mmu_circ_0002878,ENSMUSG00000029245:mmu_circ_0008630,ENSMUSG00000029245:mmu_circ_0008625,ENSMUSG00000041297:mmu_circ_0001892,ENSMUSG00000020700:mmu_circ_0000572,ENSMUSG00000040936:mmu_circ_0010914,ENSMUSG00000002688:mmu_circ_0001483,ENSMUSG00000037514:mmu_circ_0005875,ENSMUSG00000038665:mmu_circ_0009050
Biological Process	GO:0021537	telencephalon development	5	433	0.000698147	0.0160367	ENSMUSG00000029245:mmu_circ_0008630,ENSMUSG00000029245:mmu_circ_0008625,ENSMUSG00000008575:mmu_circ_0007809,ENSMUSG00000010175:mmu_circ_0005256,ENSMUSG00000031010:mmu_circ_0011540,ENSMUSG00000040936:mmu_circ_0010914
[truncated: 2,966 more rows]

## Sheet: WT_vs_ADNS.DEG.KEGG_enrichment
WT_vs_ADNS.DEG.KEGG_enrichment
Pathway Hierarchy2	KEGG Pathway	Pathway ID	Gene Number	Background number	P-Value	Q-Value	Gene IDs
[truncated: 23 more rows]

## Sheet: ADNS_vs_ADF.DEG.KEGG_enrichment
ADNS_vs_ADF.DEG.KEGG_enrichment
[truncated: 62 more rows]
