# Supplementary material for: Transcriptome analysis of fasudil treatment in the APPswe/PSEN1dE9 transgenic (APP/PS1) mice model of Alzheimer’s disease
Source: Sci Rep. 2022 Apr 22;12:6625. doi: 10.1038/s41598-022-10554-9 (PMC9033779; doi:10.1038/s41598-022-10554-9)
Supplement: Supplementary file 10 — Supplementary Table 10. [file 41598_2022_10554_MOESM10_ESM.xlsx]

## Sheet: lncRNA_miRNA_mRNA.cytosape
lncRNA_miRNA_mRNA.cytosape
mmu-let-7a-1-3p	miRNA	ENSMUST00000021532	gene
mmu-let-7a-1-3p	miRNA	ENSMUST00000022304	gene
mmu-let-7a-1-3p	miRNA	ENSMUST00000027165	gene
mmu-let-7a-1-3p	miRNA	ENSMUST00000043725	gene
mmu-let-7a-1-3p	miRNA	ENSMUST00000044624	gene
mmu-let-7a-1-3p	miRNA	ENSMUST00000054251	gene
mmu-let-7a-1-3p	miRNA	ENSMUST00000054562	gene
mmu-let-7a-1-3p	miRNA	ENSMUST00000055966	gene
mmu-let-7a-1-3p	miRNA	ENSMUST00000091186	gene
mmu-let-7a-1-3p	miRNA	ENSMUST00000115571	gene
mmu-let-7a-1-3p	miRNA	ENSMUST00000122816	gene
mmu-let-7a-1-3p	miRNA	ENSMUST00000147041	gene
mmu-let-7a-1-3p	miRNA	ENSMUST00000160800	gene
mmu-let-7a-1-3p	miRNA	ENSMUST00000176721	lncRNA
mmu-let-7a-1-3p	miRNA	ENSMUST00000181809	lncRNA
mmu-let-7a-1-3p	miRNA	ENSMUST00000182660	gene
mmu-let-7a-1-3p	miRNA	ENSMUST00000190224	lncRNA
mmu-let-7a-1-3p	miRNA	ENSMUST00000193547	gene
mmu-let-7a-1-3p	miRNA	ENSMUST00000196016	lncRNA
mmu-let-7a-1-3p	miRNA	ENSMUST00000196451	lncRNA
mmu-let-7a-1-3p	miRNA	ENSMUST00000199417	lncRNA
mmu-let-7a-1-3p	miRNA	ENSMUST00000204189	gene
mmu-let-7a-1-3p	miRNA	ENSMUST00000208685	lncRNA
mmu-let-7a-1-3p	miRNA	ENSMUST00000213905	lncRNA
mmu-let-7a-1-3p	miRNA	ENSMUST00000214060	lncRNA
mmu-let-7a-1-3p	miRNA	ENSMUST00000221311	lncRNA
mmu-let-7a-1-3p	miRNA	ENSMUST00000222517	gene
mmu-let-7a-1-3p	miRNA	ENSMUST00000223620	lncRNA
mmu-let-7a-1-3p	miRNA	ENSMUST00000224491	gene
mmu-let-7a-1-3p	miRNA	ENSMUST00000233533	gene
mmu-let-7a-1-3p	miRNA	LNC_000056	lncRNA
mmu-let-7a-1-3p	miRNA	LNC_000746	lncRNA
mmu-let-7a-1-3p	miRNA	LNC_002957	lncRNA
mmu-let-7a-1-3p	miRNA	LNC_003056	lncRNA
mmu-let-7a-1-3p	miRNA	LNC_005066	lncRNA
mmu-let-7a-1-3p	miRNA	LNC_005960	lncRNA
mmu-let-7a-1-3p	miRNA	LNC_006390	lncRNA
mmu-let-7a-1-3p	miRNA	LNC_006445	lncRNA
mmu-let-7a-1-3p	miRNA	LNC_007154	lncRNA
mmu-let-7a-1-3p	miRNA	LNC_008017	lncRNA
mmu-let-7a-1-3p	miRNA	LNC_008826	lncRNA
mmu-let-7a-1-3p	miRNA	LNC_008967	lncRNA
mmu-let-7a-1-3p	miRNA	LNC_009879	lncRNA
mmu-let-7a-1-3p	miRNA	LNC_010467	lncRNA
mmu-let-7a-2-3p	miRNA	ENSMUST00000000188	gene
mmu-let-7a-2-3p	miRNA	ENSMUST00000005815	gene
mmu-let-7a-2-3p	miRNA	ENSMUST00000017443	gene
mmu-let-7a-2-3p	miRNA	ENSMUST00000026987	gene
mmu-let-7a-2-3p	miRNA	ENSMUST00000049813	gene
mmu-let-7a-2-3p	miRNA	ENSMUST00000057438	gene
mmu-let-7a-2-3p	miRNA	ENSMUST00000061552	gene
mmu-let-7a-2-3p	miRNA	ENSMUST00000069660	gene
mmu-let-7a-2-3p	miRNA	ENSMUST00000091583	gene
mmu-let-7a-2-3p	miRNA	ENSMUST00000105668	gene
mmu-let-7a-2-3p	miRNA	ENSMUST00000113169	gene
mmu-let-7a-2-3p	miRNA	ENSMUST00000115243	gene
mmu-let-7a-2-3p	miRNA	ENSMUST00000118694	gene
mmu-let-7a-2-3p	miRNA	ENSMUST00000126668	lncRNA
mmu-let-7a-2-3p	miRNA	ENSMUST00000147758	gene
mmu-let-7a-2-3p	miRNA	ENSMUST00000162594	gene
mmu-let-7a-2-3p	miRNA	ENSMUST00000163119	gene
mmu-let-7a-2-3p	miRNA	ENSMUST00000169582	gene
mmu-let-7a-2-3p	miRNA	ENSMUST00000170849	lncRNA
mmu-let-7a-2-3p	miRNA	ENSMUST00000180881	lncRNA
mmu-let-7a-2-3p	miRNA	ENSMUST00000211463	lncRNA
mmu-let-7a-2-3p	miRNA	ENSMUST00000224362	gene
mmu-let-7a-2-3p	miRNA	ENSMUST00000227172	lncRNA
mmu-let-7a-2-3p	miRNA	LNC_000065	lncRNA
mmu-let-7a-2-3p	miRNA	LNC_000283	lncRNA
mmu-let-7a-2-3p	miRNA	LNC_000491	lncRNA
mmu-let-7a-2-3p	miRNA	LNC_000759	lncRNA
mmu-let-7a-2-3p	miRNA	LNC_001958	lncRNA
mmu-let-7a-2-3p	miRNA	LNC_001982	lncRNA
mmu-let-7a-2-3p	miRNA	LNC_002190	lncRNA
mmu-let-7a-2-3p	miRNA	LNC_002861	lncRNA
mmu-let-7a-2-3p	miRNA	LNC_003129	lncRNA
mmu-let-7a-2-3p	miRNA	LNC_003131	lncRNA
mmu-let-7a-2-3p	miRNA	LNC_004431	lncRNA
mmu-let-7a-2-3p	miRNA	LNC_005787	lncRNA
mmu-let-7a-2-3p	miRNA	LNC_005941	lncRNA
mmu-let-7a-2-3p	miRNA	LNC_006086	lncRNA
mmu-let-7a-2-3p	miRNA	LNC_006161	lncRNA
mmu-let-7a-2-3p	miRNA	LNC_006482	lncRNA
mmu-let-7a-2-3p	miRNA	LNC_006488	lncRNA
mmu-let-7a-2-3p	miRNA	LNC_006700	lncRNA
mmu-let-7a-2-3p	miRNA	LNC_007820	lncRNA
mmu-let-7a-2-3p	miRNA	LNC_007868	lncRNA
mmu-let-7a-2-3p	miRNA	LNC_008742	lncRNA
mmu-let-7a-2-3p	miRNA	LNC_008902	lncRNA
mmu-let-7a-2-3p	miRNA	LNC_009226	lncRNA
mmu-let-7a-2-3p	miRNA	LNC_010279	lncRNA
mmu-let-7a-2-3p	miRNA	LNC_010454	lncRNA
mmu-let-7a-5p	miRNA	ENSMUST00000019075	gene
mmu-let-7a-5p	miRNA	ENSMUST00000021772	gene
mmu-let-7a-5p	miRNA	ENSMUST00000024829	gene
mmu-let-7a-5p	miRNA	ENSMUST00000034111	gene
mmu-let-7a-5p	miRNA	ENSMUST00000034204	gene
mmu-let-7a-5p	miRNA	ENSMUST00000040514	gene
mmu-let-7a-5p	miRNA	ENSMUST00000043990	gene
mmu-let-7a-5p	miRNA	ENSMUST00000052670	gene
mmu-let-7a-5p	miRNA	ENSMUST00000058098	gene
mmu-let-7a-5p	miRNA	ENSMUST00000058524	gene
mmu-let-7a-5p	miRNA	ENSMUST00000060899	gene
mmu-let-7a-5p	miRNA	ENSMUST00000061617	gene
mmu-let-7a-5p	miRNA	ENSMUST00000062232	gene
mmu-let-7a-5p	miRNA	ENSMUST00000062991	gene
mmu-let-7a-5p	miRNA	ENSMUST00000064652	gene
mmu-let-7a-5p	miRNA	ENSMUST00000065005	gene
mmu-let-7a-5p	miRNA	ENSMUST00000077696	gene
mmu-let-7a-5p	miRNA	ENSMUST00000084501	gene
mmu-let-7a-5p	miRNA	ENSMUST00000085555	gene
mmu-let-7a-5p	miRNA	ENSMUST00000099265	gene
mmu-let-7a-5p	miRNA	ENSMUST00000104955	gene
mmu-let-7a-5p	miRNA	ENSMUST00000105845	gene
mmu-let-7a-5p	miRNA	ENSMUST00000107253	gene
mmu-let-7a-5p	miRNA	ENSMUST00000118470	gene
mmu-let-7a-5p	miRNA	ENSMUST00000127348	gene
mmu-let-7a-5p	miRNA	ENSMUST00000148843	gene
mmu-let-7a-5p	miRNA	ENSMUST00000160935	lncRNA
mmu-let-7a-5p	miRNA	ENSMUST00000167242	gene
mmu-let-7a-5p	miRNA	ENSMUST00000176552	lncRNA
mmu-let-7a-5p	miRNA	ENSMUST00000180409	lncRNA
mmu-let-7a-5p	miRNA	ENSMUST00000181211	lncRNA
mmu-let-7a-5p	miRNA	ENSMUST00000188354	lncRNA
mmu-let-7a-5p	miRNA	ENSMUST00000206155	lncRNA
mmu-let-7a-5p	miRNA	ENSMUST00000217462	gene
mmu-let-7a-5p	miRNA	ENSMUST00000220031	lncRNA
mmu-let-7a-5p	miRNA	ENSMUST00000230063	gene
mmu-let-7a-5p	miRNA	LNC_001442	lncRNA
mmu-let-7a-5p	miRNA	LNC_003085	lncRNA
mmu-let-7a-5p	miRNA	LNC_003375	lncRNA
mmu-let-7a-5p	miRNA	LNC_003587	lncRNA
mmu-let-7a-5p	miRNA	LNC_003891	lncRNA
mmu-let-7a-5p	miRNA	LNC_003893	lncRNA
mmu-let-7a-5p	miRNA	LNC_003923	lncRNA
mmu-let-7a-5p	miRNA	LNC_004423	lncRNA
mmu-let-7a-5p	miRNA	LNC_005117	lncRNA
mmu-let-7a-5p	miRNA	LNC_006682	lncRNA
mmu-let-7a-5p	miRNA	LNC_007001	lncRNA
mmu-let-7a-5p	miRNA	LNC_007012	lncRNA
mmu-let-7a-5p	miRNA	LNC_007691	lncRNA
mmu-let-7a-5p	miRNA	LNC_008356	lncRNA
mmu-let-7a-5p	miRNA	LNC_008535	lncRNA
mmu-let-7a-5p	miRNA	LNC_008855	lncRNA
mmu-let-7b-3p	miRNA	ENSMUST00000019076	gene
mmu-let-7b-3p	miRNA	ENSMUST00000021173	gene
mmu-let-7b-3p	miRNA	ENSMUST00000021564	gene
mmu-let-7b-3p	miRNA	ENSMUST00000023489	gene
mmu-let-7b-3p	miRNA	ENSMUST00000026990	gene
mmu-let-7b-3p	miRNA	ENSMUST00000028981	gene
mmu-let-7b-3p	miRNA	ENSMUST00000030110	gene
mmu-let-7b-3p	miRNA	ENSMUST00000031805	gene
mmu-let-7b-3p	miRNA	ENSMUST00000033805	gene
mmu-let-7b-3p	miRNA	ENSMUST00000039956	gene
mmu-let-7b-3p	miRNA	ENSMUST00000042470	gene
mmu-let-7b-3p	miRNA	ENSMUST00000051377	gene
mmu-let-7b-3p	miRNA	ENSMUST00000054251	gene
mmu-let-7b-3p	miRNA	ENSMUST00000059390	gene
mmu-let-7b-3p	miRNA	ENSMUST00000079063	gene
mmu-let-7b-3p	miRNA	ENSMUST00000091186	gene
mmu-let-7b-3p	miRNA	ENSMUST00000095797	gene
mmu-let-7b-3p	miRNA	ENSMUST00000097739	gene
mmu-let-7b-3p	miRNA	ENSMUST00000101122	gene
mmu-let-7b-3p	miRNA	ENSMUST00000106137	gene
mmu-let-7b-3p	miRNA	ENSMUST00000114275	gene
mmu-let-7b-3p	miRNA	ENSMUST00000122816	gene
mmu-let-7b-3p	miRNA	ENSMUST00000133455	lncRNA
mmu-let-7b-3p	miRNA	ENSMUST00000151408	gene
mmu-let-7b-3p	miRNA	ENSMUST00000155998	gene
mmu-let-7b-3p	miRNA	ENSMUST00000163245	lncRNA
mmu-let-7b-3p	miRNA	ENSMUST00000163765	gene
mmu-let-7b-3p	miRNA	ENSMUST00000164605	lncRNA
mmu-let-7b-3p	miRNA	ENSMUST00000165952	gene
mmu-let-7b-3p	miRNA	ENSMUST00000166877	gene
mmu-let-7b-3p	miRNA	ENSMUST00000167352	gene
mmu-let-7b-3p	miRNA	ENSMUST00000171600	gene
mmu-let-7b-3p	miRNA	ENSMUST00000181809	lncRNA
mmu-let-7b-3p	miRNA	ENSMUST00000193547	gene
mmu-let-7b-3p	miRNA	ENSMUST00000194252	gene
mmu-let-7b-3p	miRNA	ENSMUST00000196451	lncRNA
mmu-let-7b-3p	miRNA	ENSMUST00000199417	lncRNA
mmu-let-7b-3p	miRNA	ENSMUST00000202482	lncRNA
mmu-let-7b-3p	miRNA	ENSMUST00000210129	gene
mmu-let-7b-3p	miRNA	ENSMUST00000214602	gene
mmu-let-7b-3p	miRNA	ENSMUST00000221643	lncRNA
mmu-let-7b-3p	miRNA	ENSMUST00000223620	lncRNA
mmu-let-7b-3p	miRNA	ENSMUST00000224491	gene
mmu-let-7b-3p	miRNA	LNC_000746	lncRNA
mmu-let-7b-3p	miRNA	LNC_001341	lncRNA
mmu-let-7b-3p	miRNA	LNC_001644	lncRNA
mmu-let-7b-3p	miRNA	LNC_002957	lncRNA
mmu-let-7b-3p	miRNA	LNC_003056	lncRNA
mmu-let-7b-3p	miRNA	LNC_003564	lncRNA
mmu-let-7b-3p	miRNA	LNC_003810	lncRNA
mmu-let-7b-3p	miRNA	LNC_006390	lncRNA
mmu-let-7b-3p	miRNA	LNC_006445	lncRNA
mmu-let-7b-3p	miRNA	LNC_006892	lncRNA
mmu-let-7b-3p	miRNA	LNC_007446	lncRNA
mmu-let-7b-3p	miRNA	LNC_008967	lncRNA
mmu-let-7b-3p	miRNA	LNC_010375	lncRNA
mmu-let-7b-3p	miRNA	LNC_010467	lncRNA
mmu-let-7b-5p	miRNA	ENSMUST00000000544	gene
mmu-let-7b-5p	miRNA	ENSMUST00000002336	gene
mmu-let-7b-5p	miRNA	ENSMUST00000008052	gene
mmu-let-7b-5p	miRNA	ENSMUST00000015511	gene
mmu-let-7b-5p	miRNA	ENSMUST00000016023	gene
mmu-let-7b-5p	miRNA	ENSMUST00000020208	gene
mmu-let-7b-5p	miRNA	ENSMUST00000021284	gene
mmu-let-7b-5p	miRNA	ENSMUST00000022378	gene
mmu-let-7b-5p	miRNA	ENSMUST00000022597	gene
mmu-let-7b-5p	miRNA	ENSMUST00000030306	gene
mmu-let-7b-5p	miRNA	ENSMUST00000032372	gene
mmu-let-7b-5p	miRNA	ENSMUST00000033004	gene
mmu-let-7b-5p	miRNA	ENSMUST00000033642	gene
mmu-let-7b-5p	miRNA	ENSMUST00000040025	gene
mmu-let-7b-5p	miRNA	ENSMUST00000042161	gene
mmu-let-7b-5p	miRNA	ENSMUST00000042614	gene
mmu-let-7b-5p	miRNA	ENSMUST00000043200	gene
mmu-let-7b-5p	miRNA	ENSMUST00000043313	gene
mmu-let-7b-5p	miRNA	ENSMUST00000044113	gene
mmu-let-7b-5p	miRNA	ENSMUST00000044204	gene
mmu-let-7b-5p	miRNA	ENSMUST00000044954	gene
mmu-let-7b-5p	miRNA	ENSMUST00000045140	gene
mmu-let-7b-5p	miRNA	ENSMUST00000045665	gene
mmu-let-7b-5p	miRNA	ENSMUST00000046975	gene
mmu-let-7b-5p	miRNA	ENSMUST00000048790	gene
mmu-let-7b-5p	miRNA	ENSMUST00000052125	gene
mmu-let-7b-5p	miRNA	ENSMUST00000052712	gene
mmu-let-7b-5p	miRNA	ENSMUST00000054920	gene
mmu-let-7b-5p	miRNA	ENSMUST00000060700	gene
mmu-let-7b-5p	miRNA	ENSMUST00000064225	gene
mmu-let-7b-5p	miRNA	ENSMUST00000064265	gene
mmu-let-7b-5p	miRNA	ENSMUST00000070085	lncRNA
mmu-let-7b-5p	miRNA	ENSMUST00000076275	gene
mmu-let-7b-5p	miRNA	ENSMUST00000076674	gene
mmu-let-7b-5p	miRNA	ENSMUST00000078673	gene
mmu-let-7b-5p	miRNA	ENSMUST00000080368	gene
mmu-let-7b-5p	miRNA	ENSMUST00000090190	gene
mmu-let-7b-5p	miRNA	ENSMUST00000091186	gene
mmu-let-7b-5p	miRNA	ENSMUST00000093859	gene
mmu-let-7b-5p	miRNA	ENSMUST00000097432	gene
mmu-let-7b-5p	miRNA	ENSMUST00000100750	gene
mmu-let-7b-5p	miRNA	ENSMUST00000102765	gene
mmu-let-7b-5p	miRNA	ENSMUST00000105376	gene
mmu-let-7b-5p	miRNA	ENSMUST00000106440	gene
mmu-let-7b-5p	miRNA	ENSMUST00000106746	gene
mmu-let-7b-5p	miRNA	ENSMUST00000109626	gene
mmu-let-7b-5p	miRNA	ENSMUST00000109838	gene
mmu-let-7b-5p	miRNA	ENSMUST00000125191	lncRNA
mmu-let-7b-5p	miRNA	ENSMUST00000127206	gene
mmu-let-7b-5p	miRNA	ENSMUST00000129065	lncRNA
mmu-let-7b-5p	miRNA	ENSMUST00000129245	lncRNA
mmu-let-7b-5p	miRNA	ENSMUST00000131309	gene
mmu-let-7b-5p	miRNA	ENSMUST00000131996	gene
mmu-let-7b-5p	miRNA	ENSMUST00000137752	lncRNA
mmu-let-7b-5p	miRNA	ENSMUST00000139864	lncRNA
mmu-let-7b-5p	miRNA	ENSMUST00000140438	gene
mmu-let-7b-5p	miRNA	ENSMUST00000142907	lncRNA
mmu-let-7b-5p	miRNA	ENSMUST00000143836	lncRNA
mmu-let-7b-5p	miRNA	ENSMUST00000143871	lncRNA
mmu-let-7b-5p	miRNA	ENSMUST00000145533	lncRNA
mmu-let-7b-5p	miRNA	ENSMUST00000145790	lncRNA
mmu-let-7b-5p	miRNA	ENSMUST00000148587	lncRNA
mmu-let-7b-5p	miRNA	ENSMUST00000156149	lncRNA
mmu-let-7b-5p	miRNA	ENSMUST00000156159	lncRNA
mmu-let-7b-5p	miRNA	ENSMUST00000160177	lncRNA
mmu-let-7b-5p	miRNA	ENSMUST00000161078	gene
mmu-let-7b-5p	miRNA	ENSMUST00000161568	gene
mmu-let-7b-5p	miRNA	ENSMUST00000163690	lncRNA
mmu-let-7b-5p	miRNA	ENSMUST00000167834	lncRNA
mmu-let-7b-5p	miRNA	ENSMUST00000170096	gene
mmu-let-7b-5p	miRNA	ENSMUST00000178687	gene
mmu-let-7b-5p	miRNA	ENSMUST00000179324	lncRNA
mmu-let-7b-5p	miRNA	ENSMUST00000179474	gene
mmu-let-7b-5p	miRNA	ENSMUST00000179766	gene
mmu-let-7b-5p	miRNA	ENSMUST00000180465	lncRNA
mmu-let-7b-5p	miRNA	ENSMUST00000180517	lncRNA
mmu-let-7b-5p	miRNA	ENSMUST00000180805	lncRNA
mmu-let-7b-5p	miRNA	ENSMUST00000180875	lncRNA
mmu-let-7b-5p	miRNA	ENSMUST00000181008	lncRNA
mmu-let-7b-5p	miRNA	ENSMUST00000181123	lncRNA
mmu-let-7b-5p	miRNA	ENSMUST00000181180	lncRNA
mmu-let-7b-5p	miRNA	ENSMUST00000181408	lncRNA
mmu-let-7b-5p	miRNA	ENSMUST00000181496	lncRNA
mmu-let-7b-5p	miRNA	ENSMUST00000181648	lncRNA
mmu-let-7b-5p	miRNA	ENSMUST00000181762	lncRNA
mmu-let-7b-5p	miRNA	ENSMUST00000181809	lncRNA
mmu-let-7b-5p	miRNA	ENSMUST00000182943	lncRNA
mmu-let-7b-5p	miRNA	ENSMUST00000183144	lncRNA
mmu-let-7b-5p	miRNA	ENSMUST00000183750	lncRNA
mmu-let-7b-5p	miRNA	ENSMUST00000185176	gene
mmu-let-7b-5p	miRNA	ENSMUST00000185789	lncRNA
mmu-let-7b-5p	miRNA	ENSMUST00000188737	lncRNA
mmu-let-7b-5p	miRNA	ENSMUST00000190036	gene
mmu-let-7b-5p	miRNA	ENSMUST00000190647	gene
mmu-let-7b-5p	miRNA	ENSMUST00000192350	lncRNA
mmu-let-7b-5p	miRNA	ENSMUST00000196725	lncRNA
mmu-let-7b-5p	miRNA	ENSMUST00000197835	lncRNA
mmu-let-7b-5p	miRNA	ENSMUST00000197850	gene
mmu-let-7b-5p	miRNA	ENSMUST00000198244	lncRNA
mmu-let-7b-5p	miRNA	ENSMUST00000200157	gene
mmu-let-7b-5p	miRNA	ENSMUST00000202671	lncRNA
mmu-let-7b-5p	miRNA	ENSMUST00000203933	lncRNA
mmu-let-7b-5p	miRNA	ENSMUST00000204412	lncRNA
mmu-let-7b-5p	miRNA	ENSMUST00000205445	lncRNA
mmu-let-7b-5p	miRNA	ENSMUST00000208222	gene
mmu-let-7b-5p	miRNA	ENSMUST00000208696	lncRNA
mmu-let-7b-5p	miRNA	ENSMUST00000209829	gene
mmu-let-7b-5p	miRNA	ENSMUST00000210022	lncRNA
mmu-let-7b-5p	miRNA	ENSMUST00000210324	gene
mmu-let-7b-5p	miRNA	ENSMUST00000211115	gene
mmu-let-7b-5p	miRNA	ENSMUST00000211933	gene
mmu-let-7b-5p	miRNA	ENSMUST00000213712	lncRNA
mmu-let-7b-5p	miRNA	ENSMUST00000214357	gene
mmu-let-7b-5p	miRNA	ENSMUST00000216984	lncRNA
mmu-let-7b-5p	miRNA	ENSMUST00000221195	lncRNA
mmu-let-7b-5p	miRNA	ENSMUST00000223871	gene
mmu-let-7b-5p	miRNA	ENSMUST00000225503	lncRNA
mmu-let-7b-5p	miRNA	ENSMUST00000225993	lncRNA
mmu-let-7b-5p	miRNA	ENSMUST00000228424	lncRNA
mmu-let-7b-5p	miRNA	ENSMUST00000229686	lncRNA
mmu-let-7b-5p	miRNA	LNC_000056	lncRNA
mmu-let-7b-5p	miRNA	LNC_000058	lncRNA
mmu-let-7b-5p	miRNA	LNC_000674	lncRNA
mmu-let-7b-5p	miRNA	LNC_000742	lncRNA
mmu-let-7b-5p	miRNA	LNC_000744	lncRNA
mmu-let-7b-5p	miRNA	LNC_000745	lncRNA
mmu-let-7b-5p	miRNA	LNC_000746	lncRNA
mmu-let-7b-5p	miRNA	LNC_000886	lncRNA
mmu-let-7b-5p	miRNA	LNC_000957	lncRNA
mmu-let-7b-5p	miRNA	LNC_000982	lncRNA
mmu-let-7b-5p	miRNA	LNC_000996	lncRNA
mmu-let-7b-5p	miRNA	LNC_001066	lncRNA
mmu-let-7b-5p	miRNA	LNC_001239	lncRNA
mmu-let-7b-5p	miRNA	LNC_001303	lncRNA
mmu-let-7b-5p	miRNA	LNC_001355	lncRNA
mmu-let-7b-5p	miRNA	LNC_001406	lncRNA
mmu-let-7b-5p	miRNA	LNC_001431	lncRNA
mmu-let-7b-5p	miRNA	LNC_001433	lncRNA
mmu-let-7b-5p	miRNA	LNC_001518	lncRNA
mmu-let-7b-5p	miRNA	LNC_001644	lncRNA
mmu-let-7b-5p	miRNA	LNC_001826	lncRNA
mmu-let-7b-5p	miRNA	LNC_001952	lncRNA
mmu-let-7b-5p	miRNA	LNC_001953	lncRNA
mmu-let-7b-5p	miRNA	LNC_002198	lncRNA
mmu-let-7b-5p	miRNA	LNC_002226	lncRNA
mmu-let-7b-5p	miRNA	LNC_002386	lncRNA
mmu-let-7b-5p	miRNA	LNC_002410	lncRNA
mmu-let-7b-5p	miRNA	LNC_002614	lncRNA
mmu-let-7b-5p	miRNA	LNC_002957	lncRNA
mmu-let-7b-5p	miRNA	LNC_002966	lncRNA
mmu-let-7b-5p	miRNA	LNC_003023	lncRNA
mmu-let-7b-5p	miRNA	LNC_003079	lncRNA
mmu-let-7b-5p	miRNA	LNC_003336	lncRNA
mmu-let-7b-5p	miRNA	LNC_003398	lncRNA
mmu-let-7b-5p	miRNA	LNC_003446	lncRNA
mmu-let-7b-5p	miRNA	LNC_003564	lncRNA
mmu-let-7b-5p	miRNA	LNC_003721	lncRNA
mmu-let-7b-5p	miRNA	LNC_003928	lncRNA
mmu-let-7b-5p	miRNA	LNC_003989	lncRNA
mmu-let-7b-5p	miRNA	LNC_004054	lncRNA
mmu-let-7b-5p	miRNA	LNC_004122	lncRNA
mmu-let-7b-5p	miRNA	LNC_004464	lncRNA
mmu-let-7b-5p	miRNA	LNC_004550	lncRNA
mmu-let-7b-5p	miRNA	LNC_004864	lncRNA
mmu-let-7b-5p	miRNA	LNC_004871	lncRNA
mmu-let-7b-5p	miRNA	LNC_004990	lncRNA
mmu-let-7b-5p	miRNA	LNC_005066	lncRNA
mmu-let-7b-5p	miRNA	LNC_005466	lncRNA
mmu-let-7b-5p	miRNA	LNC_005530	lncRNA
mmu-let-7b-5p	miRNA	LNC_005594	lncRNA
mmu-let-7b-5p	miRNA	LNC_005891	lncRNA
mmu-let-7b-5p	miRNA	LNC_005960	lncRNA
mmu-let-7b-5p	miRNA	LNC_006113	lncRNA
mmu-let-7b-5p	miRNA	LNC_006142	lncRNA
mmu-let-7b-5p	miRNA	LNC_006407	lncRNA
mmu-let-7b-5p	miRNA	LNC_006861	lncRNA
mmu-let-7b-5p	miRNA	LNC_006888	lncRNA
mmu-let-7b-5p	miRNA	LNC_006890	lncRNA
mmu-let-7b-5p	miRNA	LNC_006892	lncRNA
mmu-let-7b-5p	miRNA	LNC_007006	lncRNA
mmu-let-7b-5p	miRNA	LNC_007036	lncRNA
mmu-let-7b-5p	miRNA	LNC_007082	lncRNA
mmu-let-7b-5p	miRNA	LNC_007083	lncRNA
mmu-let-7b-5p	miRNA	LNC_007446	lncRNA
mmu-let-7b-5p	miRNA	LNC_007539	lncRNA
mmu-let-7b-5p	miRNA	LNC_007729	lncRNA
mmu-let-7b-5p	miRNA	LNC_007810	lncRNA
mmu-let-7b-5p	miRNA	LNC_007822	lncRNA
mmu-let-7b-5p	miRNA	LNC_008017	lncRNA
mmu-let-7b-5p	miRNA	LNC_008055	lncRNA
mmu-let-7b-5p	miRNA	LNC_008265	lncRNA
mmu-let-7b-5p	miRNA	LNC_008360	lncRNA
mmu-let-7b-5p	miRNA	LNC_008434	lncRNA
mmu-let-7b-5p	miRNA	LNC_008531	lncRNA
mmu-let-7b-5p	miRNA	LNC_008588	lncRNA
mmu-let-7b-5p	miRNA	LNC_008781	lncRNA
mmu-let-7b-5p	miRNA	LNC_008844	lncRNA
mmu-let-7b-5p	miRNA	LNC_008883	lncRNA
mmu-let-7b-5p	miRNA	LNC_008884	lncRNA
mmu-let-7b-5p	miRNA	LNC_008885	lncRNA
mmu-let-7b-5p	miRNA	LNC_008967	lncRNA
mmu-let-7b-5p	miRNA	LNC_009057	lncRNA
mmu-let-7b-5p	miRNA	LNC_009070	lncRNA
mmu-let-7b-5p	miRNA	LNC_009112	lncRNA
mmu-let-7b-5p	miRNA	LNC_009332	lncRNA
mmu-let-7b-5p	miRNA	LNC_009333	lncRNA
mmu-let-7b-5p	miRNA	LNC_009609	lncRNA
mmu-let-7b-5p	miRNA	LNC_009727	lncRNA
mmu-let-7b-5p	miRNA	LNC_009735	lncRNA
mmu-let-7b-5p	miRNA	LNC_009879	lncRNA
mmu-let-7b-5p	miRNA	LNC_009921	lncRNA
mmu-let-7b-5p	miRNA	LNC_009962	lncRNA
mmu-let-7b-5p	miRNA	LNC_009976	lncRNA
mmu-let-7b-5p	miRNA	LNC_010020	lncRNA
mmu-let-7b-5p	miRNA	LNC_010137	lncRNA
mmu-let-7b-5p	miRNA	LNC_010242	lncRNA
mmu-let-7b-5p	miRNA	LNC_010282	lncRNA
mmu-let-7b-5p	miRNA	LNC_010526	lncRNA
mmu-let-7c-1-3p	miRNA	ENSMUST00000005108	gene
mmu-let-7c-1-3p	miRNA	ENSMUST00000016406	gene
mmu-let-7c-1-3p	miRNA	ENSMUST00000020488	gene
mmu-let-7c-1-3p	miRNA	ENSMUST00000030702	gene
mmu-let-7c-1-3p	miRNA	ENSMUST00000031069	gene
mmu-let-7c-1-3p	miRNA	ENSMUST00000032185	gene
mmu-let-7c-1-3p	miRNA	ENSMUST00000044189	gene
mmu-let-7c-1-3p	miRNA	ENSMUST00000073889	gene
mmu-let-7c-1-3p	miRNA	ENSMUST00000100467	gene
mmu-let-7c-1-3p	miRNA	ENSMUST00000136421	gene
mmu-let-7c-1-3p	miRNA	ENSMUST00000143551	lncRNA
mmu-let-7c-1-3p	miRNA	ENSMUST00000164379	lncRNA
mmu-let-7c-1-3p	miRNA	ENSMUST00000168645	gene
mmu-let-7c-1-3p	miRNA	ENSMUST00000169186	gene
mmu-let-7c-1-3p	miRNA	ENSMUST00000181014	lncRNA
mmu-let-7c-1-3p	miRNA	ENSMUST00000181482	lncRNA
mmu-let-7c-1-3p	miRNA	ENSMUST00000189556	gene
mmu-let-7c-1-3p	miRNA	ENSMUST00000196771	lncRNA
mmu-let-7c-1-3p	miRNA	ENSMUST00000218198	gene
mmu-let-7c-1-3p	miRNA	ENSMUST00000232496	lncRNA
mmu-let-7c-1-3p	miRNA	ENSMUST00000232755	gene
mmu-let-7c-1-3p	miRNA	LNC_000778	lncRNA
mmu-let-7c-1-3p	miRNA	LNC_000922	lncRNA
mmu-let-7c-1-3p	miRNA	LNC_001303	lncRNA
mmu-let-7c-1-3p	miRNA	LNC_002418	lncRNA
mmu-let-7c-1-3p	miRNA	LNC_003395	lncRNA
mmu-let-7c-1-3p	miRNA	LNC_003960	lncRNA
mmu-let-7c-1-3p	miRNA	LNC_007075	lncRNA
mmu-let-7c-1-3p	miRNA	LNC_007732	lncRNA
mmu-let-7c-1-3p	miRNA	LNC_007996	lncRNA
mmu-let-7c-1-3p	miRNA	LNC_008037	lncRNA
mmu-let-7c-1-3p	miRNA	LNC_008597	lncRNA
mmu-let-7c-1-3p	miRNA	LNC_008982	lncRNA
mmu-let-7c-1-3p	miRNA	LNC_009636	lncRNA
mmu-let-7c-1-3p	miRNA	LNC_010431	lncRNA
mmu-let-7c-5p	miRNA	ENSMUST00000002336	gene
mmu-let-7c-5p	miRNA	ENSMUST00000019135	gene
mmu-let-7c-5p	miRNA	ENSMUST00000019722	gene
mmu-let-7c-5p	miRNA	ENSMUST00000021284	gene
mmu-let-7c-5p	miRNA	ENSMUST00000022378	gene
mmu-let-7c-5p	miRNA	ENSMUST00000023611	gene
mmu-let-7c-5p	miRNA	ENSMUST00000029014	gene
mmu-let-7c-5p	miRNA	ENSMUST00000029047	gene
mmu-let-7c-5p	miRNA	ENSMUST00000032372	gene
mmu-let-7c-5p	miRNA	ENSMUST00000032856	gene
mmu-let-7c-5p	miRNA	ENSMUST00000033804	gene
mmu-let-7c-5p	miRNA	ENSMUST00000034413	gene
mmu-let-7c-5p	miRNA	ENSMUST00000036113	gene
mmu-let-7c-5p	miRNA	ENSMUST00000040159	gene
mmu-let-7c-5p	miRNA	ENSMUST00000044113	gene
mmu-let-7c-5p	miRNA	ENSMUST00000044954	gene
mmu-let-7c-5p	miRNA	ENSMUST00000051011	gene
mmu-let-7c-5p	miRNA	ENSMUST00000052712	gene
mmu-let-7c-5p	miRNA	ENSMUST00000054984	gene
mmu-let-7c-5p	miRNA	ENSMUST00000060700	gene
mmu-let-7c-5p	miRNA	ENSMUST00000065211	gene
mmu-let-7c-5p	miRNA	ENSMUST00000067410	gene
mmu-let-7c-5p	miRNA	ENSMUST00000067680	gene
mmu-let-7c-5p	miRNA	ENSMUST00000076605	gene
mmu-let-7c-5p	miRNA	ENSMUST00000097947	lncRNA
mmu-let-7c-5p	miRNA	ENSMUST00000100750	gene
mmu-let-7c-5p	miRNA	ENSMUST00000104999	gene
mmu-let-7c-5p	miRNA	ENSMUST00000106746	gene
mmu-let-7c-5p	miRNA	ENSMUST00000110648	gene
mmu-let-7c-5p	miRNA	ENSMUST00000113779	gene
mmu-let-7c-5p	miRNA	ENSMUST00000113867	gene
mmu-let-7c-5p	miRNA	ENSMUST00000124482	gene
mmu-let-7c-5p	miRNA	ENSMUST00000126252	lncRNA
mmu-let-7c-5p	miRNA	ENSMUST00000127348	gene
mmu-let-7c-5p	miRNA	ENSMUST00000131309	gene
mmu-let-7c-5p	miRNA	ENSMUST00000131615	gene
mmu-let-7c-5p	miRNA	ENSMUST00000131996	gene
mmu-let-7c-5p	miRNA	ENSMUST00000133983	gene
mmu-let-7c-5p	miRNA	ENSMUST00000142907	lncRNA
mmu-let-7c-5p	miRNA	ENSMUST00000151069	lncRNA
mmu-let-7c-5p	miRNA	ENSMUST00000156159	lncRNA
mmu-let-7c-5p	miRNA	ENSMUST00000160177	lncRNA
mmu-let-7c-5p	miRNA	ENSMUST00000161383	lncRNA
mmu-let-7c-5p	miRNA	ENSMUST00000162209	lncRNA
mmu-let-7c-5p	miRNA	ENSMUST00000162505	gene
mmu-let-7c-5p	miRNA	ENSMUST00000162868	lncRNA
mmu-let-7c-5p	miRNA	ENSMUST00000163690	lncRNA
mmu-let-7c-5p	miRNA	ENSMUST00000167242	gene
mmu-let-7c-5p	miRNA	ENSMUST00000167578	lncRNA
mmu-let-7c-5p	miRNA	ENSMUST00000179324	lncRNA
mmu-let-7c-5p	miRNA	ENSMUST00000179474	gene
mmu-let-7c-5p	miRNA	ENSMUST00000180465	lncRNA
mmu-let-7c-5p	miRNA	ENSMUST00000181648	lncRNA
mmu-let-7c-5p	miRNA	ENSMUST00000181762	lncRNA
mmu-let-7c-5p	miRNA	ENSMUST00000181809	lncRNA
mmu-let-7c-5p	miRNA	ENSMUST00000182120	lncRNA
mmu-let-7c-5p	miRNA	ENSMUST00000182172	gene
mmu-let-7c-5p	miRNA	ENSMUST00000183317	lncRNA
mmu-let-7c-5p	miRNA	ENSMUST00000183750	lncRNA
mmu-let-7c-5p	miRNA	ENSMUST00000185960	lncRNA
mmu-let-7c-5p	miRNA	ENSMUST00000188737	lncRNA
mmu-let-7c-5p	miRNA	ENSMUST00000190116	gene
mmu-let-7c-5p	miRNA	ENSMUST00000193778	lncRNA
mmu-let-7c-5p	miRNA	ENSMUST00000198244	lncRNA
mmu-let-7c-5p	miRNA	ENSMUST00000204412	lncRNA
mmu-let-7c-5p	miRNA	ENSMUST00000205445	lncRNA
mmu-let-7c-5p	miRNA	ENSMUST00000208372	lncRNA
mmu-let-7c-5p	miRNA	ENSMUST00000208630	lncRNA
mmu-let-7c-5p	miRNA	ENSMUST00000210324	gene
mmu-let-7c-5p	miRNA	ENSMUST00000212761	gene
mmu-let-7c-5p	miRNA	ENSMUST00000214357	gene
mmu-let-7c-5p	miRNA	ENSMUST00000215601	lncRNA
mmu-let-7c-5p	miRNA	ENSMUST00000215759	lncRNA
mmu-let-7c-5p	miRNA	ENSMUST00000216321	lncRNA
mmu-let-7c-5p	miRNA	ENSMUST00000217259	lncRNA
mmu-let-7c-5p	miRNA	ENSMUST00000219003	gene
mmu-let-7c-5p	miRNA	ENSMUST00000225993	lncRNA
mmu-let-7c-5p	miRNA	ENSMUST00000229686	lncRNA
mmu-let-7c-5p	miRNA	LNC_000047	lncRNA
mmu-let-7c-5p	miRNA	LNC_000056	lncRNA
mmu-let-7c-5p	miRNA	LNC_000058	lncRNA
mmu-let-7c-5p	miRNA	LNC_000674	lncRNA
mmu-let-7c-5p	miRNA	LNC_000957	lncRNA
mmu-let-7c-5p	miRNA	LNC_000982	lncRNA
mmu-let-7c-5p	miRNA	LNC_001066	lncRNA
mmu-let-7c-5p	miRNA	LNC_001239	lncRNA
mmu-let-7c-5p	miRNA	LNC_001433	lncRNA
mmu-let-7c-5p	miRNA	LNC_001941	lncRNA
mmu-let-7c-5p	miRNA	LNC_001952	lncRNA
mmu-let-7c-5p	miRNA	LNC_002159	lncRNA
mmu-let-7c-5p	miRNA	LNC_002198	lncRNA
mmu-let-7c-5p	miRNA	LNC_002226	lncRNA
mmu-let-7c-5p	miRNA	LNC_002386	lncRNA
mmu-let-7c-5p	miRNA	LNC_002410	lncRNA
mmu-let-7c-5p	miRNA	LNC_002563	lncRNA
mmu-let-7c-5p	miRNA	LNC_002866	lncRNA
mmu-let-7c-5p	miRNA	LNC_002937	lncRNA
mmu-let-7c-5p	miRNA	LNC_002940	lncRNA
mmu-let-7c-5p	miRNA	LNC_002941	lncRNA
mmu-let-7c-5p	miRNA	LNC_003340	lncRNA
mmu-let-7c-5p	miRNA	LNC_003737	lncRNA
mmu-let-7c-5p	miRNA	LNC_003832	lncRNA
mmu-let-7c-5p	miRNA	LNC_003928	lncRNA
mmu-let-7c-5p	miRNA	LNC_003989	lncRNA
mmu-let-7c-5p	miRNA	LNC_004054	lncRNA
mmu-let-7c-5p	miRNA	LNC_004122	lncRNA
mmu-let-7c-5p	miRNA	LNC_004368	lncRNA
mmu-let-7c-5p	miRNA	LNC_004542	lncRNA
mmu-let-7c-5p	miRNA	LNC_004712	lncRNA
mmu-let-7c-5p	miRNA	LNC_005184	lncRNA
mmu-let-7c-5p	miRNA	LNC_005530	lncRNA
mmu-let-7c-5p	miRNA	LNC_005594	lncRNA
mmu-let-7c-5p	miRNA	LNC_005778	lncRNA
mmu-let-7c-5p	miRNA	LNC_006013	lncRNA
mmu-let-7c-5p	miRNA	LNC_006665	lncRNA
mmu-let-7c-5p	miRNA	LNC_006768	lncRNA
mmu-let-7c-5p	miRNA	LNC_006769	lncRNA
mmu-let-7c-5p	miRNA	LNC_006892	lncRNA
mmu-let-7c-5p	miRNA	LNC_007036	lncRNA
mmu-let-7c-5p	miRNA	LNC_007082	lncRNA
mmu-let-7c-5p	miRNA	LNC_007083	lncRNA
mmu-let-7c-5p	miRNA	LNC_007133	lncRNA
mmu-let-7c-5p	miRNA	LNC_007663	lncRNA
mmu-let-7c-5p	miRNA	LNC_008055	lncRNA
mmu-let-7c-5p	miRNA	LNC_008265	lncRNA
mmu-let-7c-5p	miRNA	LNC_008360	lncRNA
mmu-let-7c-5p	miRNA	LNC_008531	lncRNA
mmu-let-7c-5p	miRNA	LNC_008588	lncRNA
mmu-let-7c-5p	miRNA	LNC_008781	lncRNA
mmu-let-7c-5p	miRNA	LNC_009112	lncRNA
mmu-let-7c-5p	miRNA	LNC_009269	lncRNA
mmu-let-7c-5p	miRNA	LNC_009318	lncRNA
mmu-let-7c-5p	miRNA	LNC_009333	lncRNA
mmu-let-7c-5p	miRNA	LNC_009609	lncRNA
mmu-let-7c-5p	miRNA	LNC_010020	lncRNA
mmu-let-7c-5p	miRNA	LNC_010152	lncRNA
mmu-let-7c-5p	miRNA	LNC_010282	lncRNA
mmu-let-7c-5p	miRNA	LNC_010478	lncRNA
mmu-let-7d-5p	miRNA	ENSMUST00000002487	gene
mmu-let-7d-5p	miRNA	ENSMUST00000027560	gene
mmu-let-7d-5p	miRNA	ENSMUST00000028188	gene
mmu-let-7d-5p	miRNA	ENSMUST00000029459	gene
mmu-let-7d-5p	miRNA	ENSMUST00000029907	gene
mmu-let-7d-5p	miRNA	ENSMUST00000046522	gene
mmu-let-7d-5p	miRNA	ENSMUST00000064606	gene
mmu-let-7d-5p	miRNA	ENSMUST00000076991	gene
mmu-let-7d-5p	miRNA	ENSMUST00000081104	gene
mmu-let-7d-5p	miRNA	ENSMUST00000092123	gene
mmu-let-7d-5p	miRNA	ENSMUST00000093162	gene
mmu-let-7d-5p	miRNA	ENSMUST00000105845	gene
mmu-let-7d-5p	miRNA	ENSMUST00000111816	gene
mmu-let-7d-5p	miRNA	ENSMUST00000128764	gene
mmu-let-7d-5p	miRNA	ENSMUST00000151952	gene
mmu-let-7d-5p	miRNA	ENSMUST00000168727	gene
mmu-let-7d-5p	miRNA	ENSMUST00000180387	gene
mmu-let-7d-5p	miRNA	ENSMUST00000181258	lncRNA
mmu-let-7d-5p	miRNA	ENSMUST00000181858	lncRNA
mmu-let-7d-5p	miRNA	ENSMUST00000209658	lncRNA
mmu-let-7d-5p	miRNA	LNC_001289	lncRNA
mmu-let-7d-5p	miRNA	LNC_001636	lncRNA
mmu-let-7d-5p	miRNA	LNC_002861	lncRNA
mmu-let-7d-5p	miRNA	LNC_003026	lncRNA
mmu-let-7d-5p	miRNA	LNC_003839	lncRNA
mmu-let-7d-5p	miRNA	LNC_005871	lncRNA
mmu-let-7d-5p	miRNA	LNC_005915	lncRNA
mmu-let-7d-5p	miRNA	LNC_006550	lncRNA
mmu-let-7d-5p	miRNA	LNC_007355	lncRNA
mmu-let-7d-5p	miRNA	LNC_007536	lncRNA
mmu-let-7d-5p	miRNA	LNC_007748	lncRNA
mmu-let-7d-5p	miRNA	LNC_008211	lncRNA
mmu-let-7d-5p	miRNA	LNC_009159	lncRNA
mmu-let-7d-5p	miRNA	LNC_009724	lncRNA
mmu-let-7e-5p	miRNA	ENSMUST00000019075	gene
mmu-let-7e-5p	miRNA	ENSMUST00000020662	gene
mmu-let-7e-5p	miRNA	ENSMUST00000021772	gene
mmu-let-7e-5p	miRNA	ENSMUST00000023270	gene
mmu-let-7e-5p	miRNA	ENSMUST00000026699	gene
mmu-let-7e-5p	miRNA	ENSMUST00000030127	gene
mmu-let-7e-5p	miRNA	ENSMUST00000030526	gene
mmu-let-7e-5p	miRNA	ENSMUST00000032421	gene
mmu-let-7e-5p	miRNA	ENSMUST00000033873	gene
mmu-let-7e-5p	miRNA	ENSMUST00000035037	gene
mmu-let-7e-5p	miRNA	ENSMUST00000039135	gene
mmu-let-7e-5p	miRNA	ENSMUST00000039431	gene
mmu-let-7e-5p	miRNA	ENSMUST00000042852	gene
mmu-let-7e-5p	miRNA	ENSMUST00000049242	gene
mmu-let-7e-5p	miRNA	ENSMUST00000052018	gene
mmu-let-7e-5p	miRNA	ENSMUST00000052670	gene
mmu-let-7e-5p	miRNA	ENSMUST00000055341	gene
mmu-let-7e-5p	miRNA	ENSMUST00000055535	gene
mmu-let-7e-5p	miRNA	ENSMUST00000058524	gene
mmu-let-7e-5p	miRNA	ENSMUST00000060989	gene
mmu-let-7e-5p	miRNA	ENSMUST00000061617	gene
mmu-let-7e-5p	miRNA	ENSMUST00000065005	gene
mmu-let-7e-5p	miRNA	ENSMUST00000067620	gene
mmu-let-7e-5p	miRNA	ENSMUST00000070070	gene
mmu-let-7e-5p	miRNA	ENSMUST00000075444	gene
mmu-let-7e-5p	miRNA	ENSMUST00000077696	gene
mmu-let-7e-5p	miRNA	ENSMUST00000081799	gene
mmu-let-7e-5p	miRNA	ENSMUST00000084501	gene
mmu-let-7e-5p	miRNA	ENSMUST00000098458	gene
mmu-let-7e-5p	miRNA	ENSMUST00000099490	gene
mmu-let-7e-5p	miRNA	ENSMUST00000101339	gene
mmu-let-7e-5p	miRNA	ENSMUST00000104955	gene
mmu-let-7e-5p	miRNA	ENSMUST00000105845	gene
mmu-let-7e-5p	miRNA	ENSMUST00000107906	gene
mmu-let-7e-5p	miRNA	ENSMUST00000109795	gene
mmu-let-7e-5p	miRNA	ENSMUST00000111816	gene
mmu-let-7e-5p	miRNA	ENSMUST00000118470	gene
mmu-let-7e-5p	miRNA	ENSMUST00000136217	lncRNA
mmu-let-7e-5p	miRNA	ENSMUST00000151826	gene
mmu-let-7e-5p	miRNA	ENSMUST00000159692	gene
mmu-let-7e-5p	miRNA	ENSMUST00000163516	gene
mmu-let-7e-5p	miRNA	ENSMUST00000165538	gene
mmu-let-7e-5p	miRNA	ENSMUST00000165559	gene
mmu-let-7e-5p	miRNA	ENSMUST00000168787	gene
mmu-let-7e-5p	miRNA	ENSMUST00000169020	gene
mmu-let-7e-5p	miRNA	ENSMUST00000180409	lncRNA
mmu-let-7e-5p	miRNA	ENSMUST00000181511	lncRNA
mmu-let-7e-5p	miRNA	ENSMUST00000188354	lncRNA
mmu-let-7e-5p	miRNA	ENSMUST00000189545	gene
mmu-let-7e-5p	miRNA	ENSMUST00000191752	gene
mmu-let-7e-5p	miRNA	ENSMUST00000198687	lncRNA
mmu-let-7e-5p	miRNA	ENSMUST00000206155	lncRNA
mmu-let-7e-5p	miRNA	ENSMUST00000206519	lncRNA
mmu-let-7e-5p	miRNA	ENSMUST00000208958	gene
mmu-let-7e-5p	miRNA	ENSMUST00000209866	gene
mmu-let-7e-5p	miRNA	ENSMUST00000211381	lncRNA
mmu-let-7e-5p	miRNA	ENSMUST00000212778	lncRNA
mmu-let-7e-5p	miRNA	ENSMUST00000214180	gene
mmu-let-7e-5p	miRNA	ENSMUST00000214637	gene
mmu-let-7e-5p	miRNA	ENSMUST00000218114	lncRNA
mmu-let-7e-5p	miRNA	ENSMUST00000220031	lncRNA
mmu-let-7e-5p	miRNA	ENSMUST00000229156	lncRNA
mmu-let-7e-5p	miRNA	ENSMUST00000230013	lncRNA
mmu-let-7e-5p	miRNA	ENSMUST00000232216	lncRNA
mmu-let-7e-5p	miRNA	ENSMUST00000233271	lncRNA
mmu-let-7e-5p	miRNA	LNC_000045	lncRNA
mmu-let-7e-5p	miRNA	LNC_000194	lncRNA
mmu-let-7e-5p	miRNA	LNC_000573	lncRNA
mmu-let-7e-5p	miRNA	LNC_000700	lncRNA
mmu-let-7e-5p	miRNA	LNC_001291	lncRNA
mmu-let-7e-5p	miRNA	LNC_001442	lncRNA
mmu-let-7e-5p	miRNA	LNC_001705	lncRNA
mmu-let-7e-5p	miRNA	LNC_001907	lncRNA
mmu-let-7e-5p	miRNA	LNC_002411	lncRNA
mmu-let-7e-5p	miRNA	LNC_002964	lncRNA
mmu-let-7e-5p	miRNA	LNC_003085	lncRNA
mmu-let-7e-5p	miRNA	LNC_003375	lncRNA
mmu-let-7e-5p	miRNA	LNC_003587	lncRNA
mmu-let-7e-5p	miRNA	LNC_003652	lncRNA
mmu-let-7e-5p	miRNA	LNC_003857	lncRNA
mmu-let-7e-5p	miRNA	LNC_003858	lncRNA
mmu-let-7e-5p	miRNA	LNC_003891	lncRNA
mmu-let-7e-5p	miRNA	LNC_003892	lncRNA
mmu-let-7e-5p	miRNA	LNC_003893	lncRNA
mmu-let-7e-5p	miRNA	LNC_003923	lncRNA
mmu-let-7e-5p	miRNA	LNC_004151	lncRNA
mmu-let-7e-5p	miRNA	LNC_004423	lncRNA
mmu-let-7e-5p	miRNA	LNC_004425	lncRNA
mmu-let-7e-5p	miRNA	LNC_004870	lncRNA
mmu-let-7e-5p	miRNA	LNC_005117	lncRNA
mmu-let-7e-5p	miRNA	LNC_005130	lncRNA
mmu-let-7e-5p	miRNA	LNC_005152	lncRNA
mmu-let-7e-5p	miRNA	LNC_005375	lncRNA
mmu-let-7e-5p	miRNA	LNC_005377	lncRNA
mmu-let-7e-5p	miRNA	LNC_005596	lncRNA
mmu-let-7e-5p	miRNA	LNC_005943	lncRNA
mmu-let-7e-5p	miRNA	LNC_006206	lncRNA
mmu-let-7e-5p	miRNA	LNC_006439	lncRNA
mmu-let-7e-5p	miRNA	LNC_006682	lncRNA
mmu-let-7e-5p	miRNA	LNC_006802	lncRNA
mmu-let-7e-5p	miRNA	LNC_006933	lncRNA
mmu-let-7e-5p	miRNA	LNC_007001	lncRNA
mmu-let-7e-5p	miRNA	LNC_007012	lncRNA
mmu-let-7e-5p	miRNA	LNC_007691	lncRNA
mmu-let-7e-5p	miRNA	LNC_007765	lncRNA
mmu-let-7e-5p	miRNA	LNC_008018	lncRNA
mmu-let-7e-5p	miRNA	LNC_008037	lncRNA
mmu-let-7e-5p	miRNA	LNC_008202	lncRNA
mmu-let-7e-5p	miRNA	LNC_008203	lncRNA
mmu-let-7e-5p	miRNA	LNC_008212	lncRNA
mmu-let-7e-5p	miRNA	LNC_008214	lncRNA
mmu-let-7e-5p	miRNA	LNC_008356	lncRNA
mmu-let-7e-5p	miRNA	LNC_008358	lncRNA
mmu-let-7e-5p	miRNA	LNC_008535	lncRNA
mmu-let-7e-5p	miRNA	LNC_008655	lncRNA
mmu-let-7e-5p	miRNA	LNC_008855	lncRNA
mmu-let-7e-5p	miRNA	LNC_009067	lncRNA
mmu-let-7e-5p	miRNA	LNC_009163	lncRNA
mmu-let-7e-5p	miRNA	LNC_009294	lncRNA
mmu-let-7e-5p	miRNA	LNC_009296	lncRNA
mmu-let-7e-5p	miRNA	LNC_009679	lncRNA
mmu-let-7e-5p	miRNA	LNC_009714	lncRNA
mmu-let-7e-5p	miRNA	LNC_009715	lncRNA
mmu-let-7e-5p	miRNA	LNC_009728	lncRNA
mmu-let-7e-5p	miRNA	LNC_009752	lncRNA
mmu-let-7e-5p	miRNA	LNC_010370	lncRNA
mmu-let-7f-1-3p	miRNA	ENSMUST00000015829	gene
mmu-let-7f-1-3p	miRNA	ENSMUST00000020490	gene
mmu-let-7f-1-3p	miRNA	ENSMUST00000022585	gene
mmu-let-7f-1-3p	miRNA	ENSMUST00000023220	gene
mmu-let-7f-1-3p	miRNA	ENSMUST00000026990	gene
mmu-let-7f-1-3p	miRNA	ENSMUST00000030698	gene
mmu-let-7f-1-3p	miRNA	ENSMUST00000033720	gene
mmu-let-7f-1-3p	miRNA	ENSMUST00000041124	gene
mmu-let-7f-1-3p	miRNA	ENSMUST00000041987	gene
mmu-let-7f-1-3p	miRNA	ENSMUST00000046404	gene
mmu-let-7f-1-3p	miRNA	ENSMUST00000047349	gene
mmu-let-7f-1-3p	miRNA	ENSMUST00000054523	gene
mmu-let-7f-1-3p	miRNA	ENSMUST00000058438	gene
mmu-let-7f-1-3p	miRNA	ENSMUST00000074246	gene
mmu-let-7f-1-3p	miRNA	ENSMUST00000077605	gene
mmu-let-7f-1-3p	miRNA	ENSMUST00000080517	gene
mmu-let-7f-1-3p	miRNA	ENSMUST00000095610	gene
mmu-let-7f-1-3p	miRNA	ENSMUST00000098552	gene
mmu-let-7f-1-3p	miRNA	ENSMUST00000102520	gene
mmu-let-7f-1-3p	miRNA	ENSMUST00000103181	gene
mmu-let-7f-1-3p	miRNA	ENSMUST00000105853	gene
mmu-let-7f-1-3p	miRNA	ENSMUST00000106113	gene
mmu-let-7f-1-3p	miRNA	ENSMUST00000111122	gene
mmu-let-7f-1-3p	miRNA	ENSMUST00000111274	gene
mmu-let-7f-1-3p	miRNA	ENSMUST00000131374	gene
mmu-let-7f-1-3p	miRNA	ENSMUST00000153685	lncRNA
mmu-let-7f-1-3p	miRNA	ENSMUST00000155998	gene
mmu-let-7f-1-3p	miRNA	ENSMUST00000160781	gene
mmu-let-7f-1-3p	miRNA	ENSMUST00000161609	gene
mmu-let-7f-1-3p	miRNA	ENSMUST00000162512	gene
mmu-let-7f-1-3p	miRNA	ENSMUST00000171751	gene
mmu-let-7f-1-3p	miRNA	ENSMUST00000171975	gene
mmu-let-7f-1-3p	miRNA	ENSMUST00000189220	gene
mmu-let-7f-1-3p	miRNA	ENSMUST00000207045	lncRNA
mmu-let-7f-1-3p	miRNA	ENSMUST00000224491	gene
mmu-let-7f-1-3p	miRNA	ENSMUST00000227403	lncRNA
mmu-let-7f-1-3p	miRNA	ENSMUST00000227723	gene
mmu-let-7f-1-3p	miRNA	LNC_001341	lncRNA
mmu-let-7f-2-3p	miRNA	ENSMUST00000022494	gene
mmu-let-7f-2-3p	miRNA	ENSMUST00000035899	gene
mmu-let-7f-2-3p	miRNA	ENSMUST00000059229	gene
mmu-let-7f-2-3p	miRNA	ENSMUST00000063718	gene
mmu-let-7f-2-3p	miRNA	ENSMUST00000098552	gene
mmu-let-7f-2-3p	miRNA	ENSMUST00000100790	gene
mmu-let-7f-2-3p	miRNA	ENSMUST00000109266	gene
mmu-let-7f-2-3p	miRNA	ENSMUST00000124331	gene
mmu-let-7f-2-3p	miRNA	ENSMUST00000137241	lncRNA
mmu-let-7f-2-3p	miRNA	ENSMUST00000165505	lncRNA
mmu-let-7f-2-3p	miRNA	ENSMUST00000181655	lncRNA
mmu-let-7f-2-3p	miRNA	ENSMUST00000206519	lncRNA
mmu-let-7f-2-3p	miRNA	LNC_000294	lncRNA
mmu-let-7f-2-3p	miRNA	LNC_000596	lncRNA
mmu-let-7f-2-3p	miRNA	LNC_001671	lncRNA
mmu-let-7f-2-3p	miRNA	LNC_003115	lncRNA
mmu-let-7f-2-3p	miRNA	LNC_003149	lncRNA
mmu-let-7f-2-3p	miRNA	LNC_003276	lncRNA
mmu-let-7f-2-3p	miRNA	LNC_005362	lncRNA
mmu-let-7f-2-3p	miRNA	LNC_006150	lncRNA
mmu-let-7f-2-3p	miRNA	LNC_008938	lncRNA
mmu-let-7f-5p	miRNA	ENSMUST00000001611	gene
mmu-let-7f-5p	miRNA	ENSMUST00000019075	gene
mmu-let-7f-5p	miRNA	ENSMUST00000019722	gene
mmu-let-7f-5p	miRNA	ENSMUST00000021141	gene
mmu-let-7f-5p	miRNA	ENSMUST00000024829	gene
mmu-let-7f-5p	miRNA	ENSMUST00000043990	gene
mmu-let-7f-5p	miRNA	ENSMUST00000047144	gene
mmu-let-7f-5p	miRNA	ENSMUST00000060253	gene
mmu-let-7f-5p	miRNA	ENSMUST00000069066	gene
mmu-let-7f-5p	miRNA	ENSMUST00000081799	gene
mmu-let-7f-5p	miRNA	ENSMUST00000104955	gene
mmu-let-7f-5p	miRNA	ENSMUST00000107253	gene
mmu-let-7f-5p	miRNA	ENSMUST00000110730	gene
mmu-let-7f-5p	miRNA	ENSMUST00000118470	gene
mmu-let-7f-5p	miRNA	ENSMUST00000127348	gene
mmu-let-7f-5p	miRNA	ENSMUST00000140669	lncRNA
mmu-let-7f-5p	miRNA	ENSMUST00000148843	gene
mmu-let-7f-5p	miRNA	ENSMUST00000165743	gene
mmu-let-7f-5p	miRNA	ENSMUST00000167242	gene
mmu-let-7f-5p	miRNA	ENSMUST00000176552	lncRNA
mmu-let-7f-5p	miRNA	ENSMUST00000180409	lncRNA
mmu-let-7f-5p	miRNA	ENSMUST00000206155	lncRNA
mmu-let-7f-5p	miRNA	ENSMUST00000219552	lncRNA
mmu-let-7f-5p	miRNA	ENSMUST00000227863	gene
mmu-let-7f-5p	miRNA	ENSMUST00000230063	gene
mmu-let-7f-5p	miRNA	LNC_001442	lncRNA
mmu-let-7f-5p	miRNA	LNC_003085	lncRNA
mmu-let-7f-5p	miRNA	LNC_004423	lncRNA
mmu-let-7f-5p	miRNA	LNC_004542	lncRNA
mmu-let-7f-5p	miRNA	LNC_007048	lncRNA
mmu-let-7f-5p	miRNA	LNC_007513	lncRNA
mmu-let-7f-5p	miRNA	LNC_008535	lncRNA
mmu-let-7g-3p	miRNA	ENSMUST00000005173	gene
mmu-let-7g-3p	miRNA	ENSMUST00000008517	gene
mmu-let-7g-3p	miRNA	ENSMUST00000015829	gene
mmu-let-7g-3p	miRNA	ENSMUST00000022908	gene
mmu-let-7g-3p	miRNA	ENSMUST00000025350	gene
mmu-let-7g-3p	miRNA	ENSMUST00000025490	gene
mmu-let-7g-3p	miRNA	ENSMUST00000030787	gene
mmu-let-7g-3p	miRNA	ENSMUST00000031122	gene
mmu-let-7g-3p	miRNA	ENSMUST00000035824	gene
mmu-let-7g-3p	miRNA	ENSMUST00000036579	gene
mmu-let-7g-3p	miRNA	ENSMUST00000039742	gene
mmu-let-7g-3p	miRNA	ENSMUST00000040687	gene
mmu-let-7g-3p	miRNA	ENSMUST00000061852	gene
mmu-let-7g-3p	miRNA	ENSMUST00000074919	gene
mmu-let-7g-3p	miRNA	ENSMUST00000085553	gene
mmu-let-7g-3p	miRNA	ENSMUST00000099157	gene
mmu-let-7g-3p	miRNA	ENSMUST00000107853	gene
mmu-let-7g-3p	miRNA	ENSMUST00000108242	gene
mmu-let-7g-3p	miRNA	ENSMUST00000109375	gene
mmu-let-7g-3p	miRNA	ENSMUST00000113005	gene
mmu-let-7g-3p	miRNA	ENSMUST00000113600	gene
mmu-let-7g-3p	miRNA	ENSMUST00000114246	gene
mmu-let-7g-3p	miRNA	ENSMUST00000124378	lncRNA
mmu-let-7g-3p	miRNA	ENSMUST00000127886	gene
mmu-let-7g-3p	miRNA	ENSMUST00000129820	gene
mmu-let-7g-3p	miRNA	ENSMUST00000140332	gene
mmu-let-7g-3p	miRNA	ENSMUST00000142080	gene
mmu-let-7g-3p	miRNA	ENSMUST00000143099	lncRNA
mmu-let-7g-3p	miRNA	ENSMUST00000150367	lncRNA
mmu-let-7g-3p	miRNA	ENSMUST00000155022	gene
mmu-let-7g-3p	miRNA	ENSMUST00000155877	lncRNA
mmu-let-7g-3p	miRNA	ENSMUST00000162961	gene
mmu-let-7g-3p	miRNA	ENSMUST00000169897	gene
mmu-let-7g-3p	miRNA	ENSMUST00000203193	gene
mmu-let-7g-3p	miRNA	ENSMUST00000203450	gene
mmu-let-7g-3p	miRNA	ENSMUST00000207442	gene
mmu-let-7g-3p	miRNA	ENSMUST00000232806	lncRNA
mmu-let-7g-3p	miRNA	LNC_000105	lncRNA
mmu-let-7g-3p	miRNA	LNC_000159	lncRNA
mmu-let-7g-3p	miRNA	LNC_000301	lncRNA
mmu-let-7g-3p	miRNA	LNC_000960	lncRNA
mmu-let-7g-3p	miRNA	LNC_001034	lncRNA
mmu-let-7g-3p	miRNA	LNC_001310	lncRNA
mmu-let-7g-3p	miRNA	LNC_001412	lncRNA
mmu-let-7g-3p	miRNA	LNC_001895	lncRNA
mmu-let-7g-3p	miRNA	LNC_002037	lncRNA
mmu-let-7g-3p	miRNA	LNC_002174	lncRNA
mmu-let-7g-3p	miRNA	LNC_003110	lncRNA
mmu-let-7g-3p	miRNA	LNC_003547	lncRNA
mmu-let-7g-3p	miRNA	LNC_004036	lncRNA
mmu-let-7g-3p	miRNA	LNC_004648	lncRNA
mmu-let-7g-3p	miRNA	LNC_004965	lncRNA
mmu-let-7g-3p	miRNA	LNC_006020	lncRNA
mmu-let-7g-3p	miRNA	LNC_006613	lncRNA
mmu-let-7g-3p	miRNA	LNC_007466	lncRNA
mmu-let-7g-3p	miRNA	LNC_007573	lncRNA
mmu-let-7g-3p	miRNA	LNC_008205	lncRNA
mmu-let-7g-3p	miRNA	LNC_008213	lncRNA
mmu-let-7g-3p	miRNA	LNC_008381	lncRNA
mmu-let-7g-3p	miRNA	LNC_009132	lncRNA
mmu-let-7g-3p	miRNA	LNC_009259	lncRNA
mmu-let-7g-3p	miRNA	LNC_009387	lncRNA
mmu-let-7g-3p	miRNA	LNC_009550	lncRNA
mmu-let-7g-5p	miRNA	ENSMUST00000001611	gene
mmu-let-7g-5p	miRNA	ENSMUST00000027768	gene
mmu-let-7g-5p	miRNA	ENSMUST00000039564	gene
mmu-let-7g-5p	miRNA	ENSMUST00000046950	gene
mmu-let-7g-5p	miRNA	ENSMUST00000057373	gene
mmu-let-7g-5p	miRNA	ENSMUST00000065074	gene
mmu-let-7g-5p	miRNA	ENSMUST00000107253	gene
mmu-let-7g-5p	miRNA	ENSMUST00000110730	gene
mmu-let-7g-5p	miRNA	ENSMUST00000216699	lncRNA
mmu-let-7g-5p	miRNA	ENSMUST00000219552	lncRNA
mmu-let-7g-5p	miRNA	LNC_001941	lncRNA
mmu-let-7g-5p	miRNA	LNC_002246	lncRNA
mmu-let-7g-5p	miRNA	LNC_004542	lncRNA
mmu-let-7g-5p	miRNA	LNC_006665	lncRNA
mmu-let-7g-5p	miRNA	LNC_007044	lncRNA
mmu-let-7g-5p	miRNA	LNC_009501	lncRNA
mmu-let-7i-3p	miRNA	ENSMUST00000044581	gene
mmu-let-7i-3p	miRNA	ENSMUST00000062606	gene
mmu-let-7i-3p	miRNA	ENSMUST00000078527	gene
mmu-let-7i-3p	miRNA	ENSMUST00000085181	gene
mmu-let-7i-3p	miRNA	ENSMUST00000098331	gene
mmu-let-7i-3p	miRNA	ENSMUST00000100426	lncRNA
mmu-let-7i-3p	miRNA	ENSMUST00000102946	gene
mmu-let-7i-3p	miRNA	ENSMUST00000107942	gene
mmu-let-7i-3p	miRNA	ENSMUST00000200367	lncRNA
mmu-let-7i-3p	miRNA	LNC_000142	lncRNA
mmu-let-7i-3p	miRNA	LNC_000875	lncRNA
mmu-let-7i-3p	miRNA	LNC_001057	lncRNA
mmu-let-7i-3p	miRNA	LNC_001775	lncRNA
mmu-let-7i-3p	miRNA	LNC_003000	lncRNA
mmu-let-7i-3p	miRNA	LNC_003539	lncRNA
mmu-let-7i-3p	miRNA	LNC_004961	lncRNA
mmu-let-7i-3p	miRNA	LNC_006920	lncRNA
mmu-let-7i-3p	miRNA	LNC_007496	lncRNA
mmu-let-7i-3p	miRNA	LNC_008526	lncRNA
mmu-let-7i-3p	miRNA	LNC_008925	lncRNA
mmu-let-7i-5p	miRNA	ENSMUST00000004920	gene
mmu-let-7i-5p	miRNA	ENSMUST00000007800	gene
mmu-let-7i-5p	miRNA	ENSMUST00000008052	gene
mmu-let-7i-5p	miRNA	ENSMUST00000026886	gene
mmu-let-7i-5p	miRNA	ENSMUST00000029084	gene
mmu-let-7i-5p	miRNA	ENSMUST00000032413	gene
mmu-let-7i-5p	miRNA	ENSMUST00000034325	gene
mmu-let-7i-5p	miRNA	ENSMUST00000038101	gene
mmu-let-7i-5p	miRNA	ENSMUST00000042614	gene
mmu-let-7i-5p	miRNA	ENSMUST00000064225	gene
mmu-let-7i-5p	miRNA	ENSMUST00000065112	gene
mmu-let-7i-5p	miRNA	ENSMUST00000069652	gene
mmu-let-7i-5p	miRNA	ENSMUST00000080368	gene
mmu-let-7i-5p	miRNA	ENSMUST00000085774	gene
mmu-let-7i-5p	miRNA	ENSMUST00000093859	gene
mmu-let-7i-5p	miRNA	ENSMUST00000094898	gene
mmu-let-7i-5p	miRNA	ENSMUST00000099337	gene
mmu-let-7i-5p	miRNA	ENSMUST00000100827	gene
mmu-let-7i-5p	miRNA	ENSMUST00000106440	gene
mmu-let-7i-5p	miRNA	ENSMUST00000108223	gene
mmu-let-7i-5p	miRNA	ENSMUST00000108492	gene
mmu-let-7i-5p	miRNA	ENSMUST00000113306	gene
mmu-let-7i-5p	miRNA	ENSMUST00000125191	lncRNA
mmu-let-7i-5p	miRNA	ENSMUST00000131996	gene
mmu-let-7i-5p	miRNA	ENSMUST00000146754	lncRNA
mmu-let-7i-5p	miRNA	ENSMUST00000164202	gene
mmu-let-7i-5p	miRNA	ENSMUST00000167504	gene
mmu-let-7i-5p	miRNA	ENSMUST00000176540	gene
mmu-let-7i-5p	miRNA	ENSMUST00000179474	gene
mmu-let-7i-5p	miRNA	ENSMUST00000181106	lncRNA
mmu-let-7i-5p	miRNA	ENSMUST00000181180	lncRNA
mmu-let-7i-5p	miRNA	ENSMUST00000181648	lncRNA
mmu-let-7i-5p	miRNA	ENSMUST00000181682	lncRNA
mmu-let-7i-5p	miRNA	ENSMUST00000181762	lncRNA
mmu-let-7i-5p	miRNA	ENSMUST00000182789	lncRNA
mmu-let-7i-5p	miRNA	ENSMUST00000182943	lncRNA
mmu-let-7i-5p	miRNA	ENSMUST00000183144	lncRNA
mmu-let-7i-5p	miRNA	ENSMUST00000190647	gene
mmu-let-7i-5p	miRNA	ENSMUST00000200070	lncRNA
mmu-let-7i-5p	miRNA	ENSMUST00000204412	lncRNA
mmu-let-7i-5p	miRNA	ENSMUST00000205445	lncRNA
mmu-let-7i-5p	miRNA	ENSMUST00000210801	gene
mmu-let-7i-5p	miRNA	ENSMUST00000211115	gene
mmu-let-7i-5p	miRNA	ENSMUST00000211528	lncRNA
mmu-let-7i-5p	miRNA	ENSMUST00000211933	gene
mmu-let-7i-5p	miRNA	ENSMUST00000213712	lncRNA
mmu-let-7i-5p	miRNA	ENSMUST00000214357	gene
mmu-let-7i-5p	miRNA	ENSMUST00000216699	lncRNA
mmu-let-7i-5p	miRNA	ENSMUST00000216984	lncRNA
mmu-let-7i-5p	miRNA	ENSMUST00000225503	lncRNA
mmu-let-7i-5p	miRNA	ENSMUST00000229686	lncRNA
mmu-let-7i-5p	miRNA	LNC_000674	lncRNA
mmu-let-7i-5p	miRNA	LNC_000982	lncRNA
mmu-let-7i-5p	miRNA	LNC_001066	lncRNA
mmu-let-7i-5p	miRNA	LNC_002198	lncRNA
mmu-let-7i-5p	miRNA	LNC_002309	lncRNA
mmu-let-7i-5p	miRNA	LNC_002410	lncRNA
mmu-let-7i-5p	miRNA	LNC_002531	lncRNA
mmu-let-7i-5p	miRNA	LNC_002966	lncRNA
mmu-let-7i-5p	miRNA	LNC_003446	lncRNA
mmu-let-7i-5p	miRNA	LNC_003861	lncRNA
mmu-let-7i-5p	miRNA	LNC_004054	lncRNA
mmu-let-7i-5p	miRNA	LNC_004550	lncRNA
mmu-let-7i-5p	miRNA	LNC_004736	lncRNA
mmu-let-7i-5p	miRNA	LNC_004770	lncRNA
mmu-let-7i-5p	miRNA	LNC_004990	lncRNA
mmu-let-7i-5p	miRNA	LNC_005066	lncRNA
mmu-let-7i-5p	miRNA	LNC_005102	lncRNA
mmu-let-7i-5p	miRNA	LNC_005184	lncRNA
mmu-let-7i-5p	miRNA	LNC_005594	lncRNA
mmu-let-7i-5p	miRNA	LNC_005778	lncRNA
mmu-let-7i-5p	miRNA	LNC_006665	lncRNA
mmu-let-7i-5p	miRNA	LNC_006764	lncRNA
mmu-let-7i-5p	miRNA	LNC_007416	lncRNA
mmu-let-7i-5p	miRNA	LNC_007539	lncRNA
mmu-let-7i-5p	miRNA	LNC_008001	lncRNA
mmu-let-7i-5p	miRNA	LNC_008315	lncRNA
mmu-let-7i-5p	miRNA	LNC_008434	lncRNA
mmu-let-7i-5p	miRNA	LNC_008781	lncRNA
mmu-let-7i-5p	miRNA	LNC_008799	lncRNA
mmu-let-7i-5p	miRNA	LNC_008883	lncRNA
mmu-let-7i-5p	miRNA	LNC_008884	lncRNA
mmu-let-7i-5p	miRNA	LNC_009155	lncRNA
mmu-let-7i-5p	miRNA	LNC_009332	lncRNA
mmu-let-7i-5p	miRNA	LNC_009333	lncRNA
mmu-let-7j	miRNA	ENSMUST00000026269	gene
mmu-let-7j	miRNA	ENSMUST00000032272	gene
mmu-let-7j	miRNA	ENSMUST00000035719	gene
mmu-let-7j	miRNA	ENSMUST00000045041	gene
mmu-let-7j	miRNA	ENSMUST00000045228	gene
mmu-let-7j	miRNA	ENSMUST00000052686	gene
mmu-let-7j	miRNA	ENSMUST00000061755	gene
mmu-let-7j	miRNA	ENSMUST00000085192	gene
mmu-let-7j	miRNA	ENSMUST00000100410	gene
mmu-let-7j	miRNA	ENSMUST00000111298	gene
mmu-let-7j	miRNA	ENSMUST00000111735	gene
mmu-let-7j	miRNA	ENSMUST00000122450	gene
mmu-let-7j	miRNA	ENSMUST00000137970	lncRNA
mmu-let-7j	miRNA	ENSMUST00000191153	lncRNA
mmu-let-7j	miRNA	ENSMUST00000217491	lncRNA
mmu-let-7j	miRNA	ENSMUST00000226445	lncRNA
mmu-let-7j	miRNA	LNC_001625	lncRNA
mmu-let-7j	miRNA	LNC_002801	lncRNA
mmu-let-7j	miRNA	LNC_002803	lncRNA
mmu-let-7j	miRNA	LNC_008216	lncRNA
mmu-let-7j	miRNA	LNC_008984	lncRNA
mmu-let-7j	miRNA	LNC_009463	lncRNA
mmu-let-7j	miRNA	LNC_009694	lncRNA
mmu-let-7k	miRNA	ENSMUST00000002145	gene
mmu-let-7k	miRNA	ENSMUST00000004622	gene
mmu-let-7k	miRNA	ENSMUST00000023601	gene
mmu-let-7k	miRNA	ENSMUST00000029477	gene
mmu-let-7k	miRNA	ENSMUST00000034463	gene
mmu-let-7k	miRNA	ENSMUST00000092627	gene
mmu-let-7k	miRNA	ENSMUST00000102790	gene
mmu-let-7k	miRNA	ENSMUST00000105801	gene
mmu-let-7k	miRNA	ENSMUST00000108223	gene
mmu-let-7k	miRNA	ENSMUST00000108492	gene
mmu-let-7k	miRNA	ENSMUST00000111097	gene
mmu-let-7k	miRNA	ENSMUST00000112958	gene
mmu-let-7k	miRNA	ENSMUST00000114002	gene
mmu-let-7k	miRNA	ENSMUST00000143871	lncRNA
mmu-let-7k	miRNA	ENSMUST00000159592	gene
mmu-let-7k	miRNA	ENSMUST00000167588	gene
mmu-let-7k	miRNA	ENSMUST00000170096	gene
mmu-let-7k	miRNA	ENSMUST00000171796	gene
mmu-let-7k	miRNA	ENSMUST00000175975	gene
mmu-let-7k	miRNA	ENSMUST00000180896	lncRNA
mmu-let-7k	miRNA	ENSMUST00000180899	lncRNA
mmu-let-7k	miRNA	ENSMUST00000205539	lncRNA
mmu-let-7k	miRNA	LNC_000006	lncRNA
mmu-let-7k	miRNA	LNC_000754	lncRNA
mmu-let-7k	miRNA	LNC_001108	lncRNA
mmu-let-7k	miRNA	LNC_001406	lncRNA
mmu-let-7k	miRNA	LNC_003347	lncRNA
mmu-let-7k	miRNA	LNC_003586	lncRNA
mmu-let-7k	miRNA	LNC_005131	lncRNA
mmu-let-7k	miRNA	LNC_005872	lncRNA
mmu-let-7k	miRNA	LNC_006503	lncRNA
mmu-let-7k	miRNA	LNC_006928	lncRNA
mmu-let-7k	miRNA	LNC_007954	lncRNA
mmu-let-7k	miRNA	LNC_008346	lncRNA
mmu-let-7k	miRNA	LNC_009128	lncRNA
mmu-let-7k	miRNA	LNC_009727	lncRNA
mmu-let-7k	miRNA	LNC_010242	lncRNA
mmu-miR-100-3p	miRNA	ENSMUST00000000326	gene
mmu-miR-100-3p	miRNA	ENSMUST00000038695	gene
mmu-miR-100-3p	miRNA	ENSMUST00000039074	gene
mmu-miR-100-3p	miRNA	ENSMUST00000046425	gene
mmu-miR-100-3p	miRNA	ENSMUST00000059899	gene
mmu-miR-100-3p	miRNA	ENSMUST00000061673	gene
mmu-miR-100-3p	miRNA	ENSMUST00000065111	gene
mmu-miR-100-3p	miRNA	ENSMUST00000088898	gene
mmu-miR-100-3p	miRNA	ENSMUST00000107590	gene
mmu-miR-100-3p	miRNA	ENSMUST00000108023	gene
mmu-miR-100-3p	miRNA	ENSMUST00000111059	gene
mmu-miR-100-3p	miRNA	ENSMUST00000111508	gene
mmu-miR-100-3p	miRNA	ENSMUST00000114614	gene
mmu-miR-100-3p	miRNA	ENSMUST00000130251	lncRNA
mmu-miR-100-3p	miRNA	ENSMUST00000153581	lncRNA
mmu-miR-100-3p	miRNA	ENSMUST00000155796	lncRNA
mmu-miR-100-3p	miRNA	ENSMUST00000161581	lncRNA
mmu-miR-100-3p	miRNA	ENSMUST00000167460	gene
mmu-miR-100-3p	miRNA	ENSMUST00000172199	gene
mmu-miR-100-3p	miRNA	ENSMUST00000178233	gene
mmu-miR-100-3p	miRNA	ENSMUST00000190160	lncRNA
mmu-miR-100-3p	miRNA	ENSMUST00000198718	lncRNA
mmu-miR-100-3p	miRNA	ENSMUST00000198931	gene
mmu-miR-100-3p	miRNA	ENSMUST00000209571	lncRNA
mmu-miR-100-3p	miRNA	ENSMUST00000213259	gene
mmu-miR-100-3p	miRNA	ENSMUST00000214538	lncRNA
mmu-miR-100-3p	miRNA	ENSMUST00000227275	gene
mmu-miR-100-3p	miRNA	LNC_000134	lncRNA
mmu-miR-100-3p	miRNA	LNC_000308	lncRNA
mmu-miR-100-3p	miRNA	LNC_000484	lncRNA
mmu-miR-100-3p	miRNA	LNC_001031	lncRNA
mmu-miR-100-3p	miRNA	LNC_001492	lncRNA
mmu-miR-100-3p	miRNA	LNC_001830	lncRNA
mmu-miR-100-3p	miRNA	LNC_002187	lncRNA
mmu-miR-100-3p	miRNA	LNC_002371	lncRNA
mmu-miR-100-3p	miRNA	LNC_003039	lncRNA
mmu-miR-100-3p	miRNA	LNC_003265	lncRNA
mmu-miR-100-3p	miRNA	LNC_003537	lncRNA
mmu-miR-100-3p	miRNA	LNC_003796	lncRNA
mmu-miR-100-3p	miRNA	LNC_003853	lncRNA
mmu-miR-100-3p	miRNA	LNC_003855	lncRNA
mmu-miR-100-3p	miRNA	LNC_004466	lncRNA
mmu-miR-100-3p	miRNA	LNC_004723	lncRNA
mmu-miR-100-3p	miRNA	LNC_005050	lncRNA
mmu-miR-100-3p	miRNA	LNC_005363	lncRNA
mmu-miR-100-3p	miRNA	LNC_005829	lncRNA
mmu-miR-100-3p	miRNA	LNC_006795	lncRNA
mmu-miR-100-3p	miRNA	LNC_007374	lncRNA
mmu-miR-100-3p	miRNA	LNC_007568	lncRNA
mmu-miR-100-3p	miRNA	LNC_007721	lncRNA
mmu-miR-100-3p	miRNA	LNC_008666	lncRNA
mmu-miR-100-3p	miRNA	LNC_008901	lncRNA
mmu-miR-100-3p	miRNA	LNC_009016	lncRNA
mmu-miR-100-3p	miRNA	LNC_009689	lncRNA
mmu-miR-100-3p	miRNA	LNC_009706	lncRNA
mmu-miR-100-3p	miRNA	LNC_010086	lncRNA
mmu-miR-100-3p	miRNA	LNC_010211	lncRNA
mmu-miR-100-3p	miRNA	LNC_010269	lncRNA
mmu-miR-100-3p	miRNA	LNC_010271	lncRNA
mmu-miR-100-3p	miRNA	LNC_010301	lncRNA
mmu-miR-100-5p	miRNA	ENSMUST00000041080	gene
mmu-miR-100-5p	miRNA	ENSMUST00000054310	gene
mmu-miR-100-5p	miRNA	ENSMUST00000143781	lncRNA
mmu-miR-100-5p	miRNA	ENSMUST00000167488	gene
mmu-miR-101a-3p	miRNA	ENSMUST00000090938	gene
mmu-miR-101a-3p	miRNA	ENSMUST00000098252	gene
mmu-miR-101a-3p	miRNA	ENSMUST00000118152	gene
mmu-miR-101a-3p	miRNA	ENSMUST00000124015	lncRNA
mmu-miR-101a-3p	miRNA	ENSMUST00000179165	gene
mmu-miR-101a-3p	miRNA	ENSMUST00000180613	lncRNA
mmu-miR-101a-3p	miRNA	ENSMUST00000181355	lncRNA
mmu-miR-101a-3p	miRNA	ENSMUST00000181395	lncRNA
mmu-miR-101a-3p	miRNA	ENSMUST00000183645	lncRNA
mmu-miR-101a-3p	miRNA	ENSMUST00000196451	lncRNA
mmu-miR-101a-3p	miRNA	ENSMUST00000197539	gene
mmu-miR-101a-3p	miRNA	ENSMUST00000202262	lncRNA
mmu-miR-101a-3p	miRNA	ENSMUST00000209414	lncRNA
mmu-miR-101a-3p	miRNA	ENSMUST00000216170	lncRNA
mmu-miR-101a-3p	miRNA	ENSMUST00000232755	gene
mmu-miR-101a-3p	miRNA	LNC_000596	lncRNA
mmu-miR-101a-3p	miRNA	LNC_000922	lncRNA
mmu-miR-101a-3p	miRNA	LNC_001129	lncRNA
mmu-miR-101a-3p	miRNA	LNC_004186	lncRNA
mmu-miR-101a-3p	miRNA	LNC_005889	lncRNA
mmu-miR-101a-3p	miRNA	LNC_006276	lncRNA
mmu-miR-101a-3p	miRNA	LNC_007075	lncRNA
mmu-miR-101a-3p	miRNA	LNC_008036	lncRNA
mmu-miR-101a-3p	miRNA	LNC_008967	lncRNA
mmu-miR-101a-3p	miRNA	LNC_009873	lncRNA
mmu-miR-101a-3p	miRNA	LNC_009877	lncRNA
mmu-miR-101a-3p	miRNA	LNC_009921	lncRNA
mmu-miR-101a-5p	miRNA	ENSMUST00000002837	gene
mmu-miR-101a-5p	miRNA	ENSMUST00000038252	gene
mmu-miR-101a-5p	miRNA	ENSMUST00000057324	gene
mmu-miR-101a-5p	miRNA	ENSMUST00000077853	gene
mmu-miR-101a-5p	miRNA	ENSMUST00000113422	gene
mmu-miR-101a-5p	miRNA	ENSMUST00000114898	gene
mmu-miR-101a-5p	miRNA	ENSMUST00000128341	gene
mmu-miR-101a-5p	miRNA	ENSMUST00000151288	gene
mmu-miR-101a-5p	miRNA	ENSMUST00000156029	gene
mmu-miR-101a-5p	miRNA	ENSMUST00000169582	gene
mmu-miR-101a-5p	miRNA	ENSMUST00000180955	lncRNA
mmu-miR-101a-5p	miRNA	ENSMUST00000181152	lncRNA
mmu-miR-101a-5p	miRNA	ENSMUST00000181888	lncRNA
mmu-miR-101a-5p	miRNA	ENSMUST00000188936	lncRNA
mmu-miR-101a-5p	miRNA	ENSMUST00000201542	lncRNA
mmu-miR-101a-5p	miRNA	LNC_000019	lncRNA
mmu-miR-101a-5p	miRNA	LNC_000735	lncRNA
mmu-miR-101a-5p	miRNA	LNC_000889	lncRNA
mmu-miR-101a-5p	miRNA	LNC_001293	lncRNA
mmu-miR-101a-5p	miRNA	LNC_002377	lncRNA
mmu-miR-101a-5p	miRNA	LNC_002535	lncRNA
mmu-miR-101a-5p	miRNA	LNC_003129	lncRNA
mmu-miR-101a-5p	miRNA	LNC_003131	lncRNA
mmu-miR-101a-5p	miRNA	LNC_003183	lncRNA
mmu-miR-101a-5p	miRNA	LNC_003852	lncRNA
mmu-miR-101a-5p	miRNA	LNC_003997	lncRNA
mmu-miR-101a-5p	miRNA	LNC_005598	lncRNA
mmu-miR-101a-5p	miRNA	LNC_005708	lncRNA
mmu-miR-101a-5p	miRNA	LNC_005857	lncRNA
mmu-miR-101a-5p	miRNA	LNC_006044	lncRNA
mmu-miR-101a-5p	miRNA	LNC_007246	lncRNA
mmu-miR-101a-5p	miRNA	LNC_007341	lncRNA
mmu-miR-101a-5p	miRNA	LNC_007522	lncRNA
mmu-miR-101a-5p	miRNA	LNC_007523	lncRNA
mmu-miR-101a-5p	miRNA	LNC_007982	lncRNA
mmu-miR-101a-5p	miRNA	LNC_008153	lncRNA
mmu-miR-101a-5p	miRNA	LNC_008182	lncRNA
mmu-miR-101a-5p	miRNA	LNC_008357	lncRNA
mmu-miR-101a-5p	miRNA	LNC_008914	lncRNA
mmu-miR-101a-5p	miRNA	LNC_008925	lncRNA
mmu-miR-101a-5p	miRNA	LNC_010176	lncRNA
mmu-miR-101a-5p	miRNA	LNC_010256	lncRNA
mmu-miR-101a-5p	miRNA	LNC_010290	lncRNA
mmu-miR-101a-5p	miRNA	LNC_010420	lncRNA
mmu-miR-101b-3p	miRNA	ENSMUST00000061101	gene
mmu-miR-101b-3p	miRNA	ENSMUST00000109445	gene
mmu-miR-101b-3p	miRNA	ENSMUST00000139701	lncRNA
mmu-miR-101b-3p	miRNA	ENSMUST00000147848	lncRNA
mmu-miR-101b-3p	miRNA	ENSMUST00000174817	gene
mmu-miR-101b-3p	miRNA	ENSMUST00000183645	lncRNA
mmu-miR-101b-3p	miRNA	ENSMUST00000185218	lncRNA
mmu-miR-101b-3p	miRNA	ENSMUST00000218004	gene
mmu-miR-101b-3p	miRNA	LNC_000014	lncRNA
mmu-miR-101b-3p	miRNA	LNC_000148	lncRNA
mmu-miR-101b-3p	miRNA	LNC_000294	lncRNA
mmu-miR-101b-3p	miRNA	LNC_000596	lncRNA
mmu-miR-101b-3p	miRNA	LNC_003423	lncRNA
mmu-miR-101b-3p	miRNA	LNC_004129	lncRNA
mmu-miR-101b-3p	miRNA	LNC_004579	lncRNA
mmu-miR-101b-3p	miRNA	LNC_005881	lncRNA
mmu-miR-101b-3p	miRNA	LNC_005889	lncRNA
mmu-miR-101b-3p	miRNA	LNC_006276	lncRNA
mmu-miR-101b-3p	miRNA	LNC_006909	lncRNA
mmu-miR-101b-3p	miRNA	LNC_007445	lncRNA
mmu-miR-101b-3p	miRNA	LNC_008683	lncRNA
mmu-miR-101b-3p	miRNA	LNC_008687	lncRNA
mmu-miR-101b-3p	miRNA	LNC_009921	lncRNA
mmu-miR-101c	miRNA	ENSMUST00000006235	gene
mmu-miR-101c	miRNA	ENSMUST00000029358	gene
mmu-miR-101c	miRNA	ENSMUST00000139825	lncRNA
mmu-miR-101c	miRNA	ENSMUST00000162545	lncRNA
mmu-miR-101c	miRNA	ENSMUST00000163245	lncRNA
mmu-miR-101c	miRNA	ENSMUST00000181680	lncRNA
mmu-miR-101c	miRNA	ENSMUST00000181729	lncRNA
mmu-miR-101c	miRNA	ENSMUST00000208543	lncRNA
mmu-miR-101c	miRNA	ENSMUST00000228007	lncRNA
mmu-miR-101c	miRNA	ENSMUST00000232755	gene
mmu-miR-101c	miRNA	LNC_000294	lncRNA
mmu-miR-101c	miRNA	LNC_000596	lncRNA
mmu-miR-101c	miRNA	LNC_000921	lncRNA
mmu-miR-101c	miRNA	LNC_000922	lncRNA
mmu-miR-101c	miRNA	LNC_002794	lncRNA
mmu-miR-101c	miRNA	LNC_003168	lncRNA
mmu-miR-101c	miRNA	LNC_003395	lncRNA
mmu-miR-101c	miRNA	LNC_004186	lncRNA
mmu-miR-101c	miRNA	LNC_004231	lncRNA
mmu-miR-101c	miRNA	LNC_004585	lncRNA
mmu-miR-101c	miRNA	LNC_005900	lncRNA
mmu-miR-101c	miRNA	LNC_006931	lncRNA
mmu-miR-101c	miRNA	LNC_007184	lncRNA
mmu-miR-101c	miRNA	LNC_007655	lncRNA
mmu-miR-101c	miRNA	LNC_008967	lncRNA
mmu-miR-101c	miRNA	LNC_009495	lncRNA
mmu-miR-101c	miRNA	LNC_009636	lncRNA
mmu-miR-101c	miRNA	LNC_009921	lncRNA
mmu-miR-103-1-5p	miRNA	ENSMUST00000000188	gene
mmu-miR-103-1-5p	miRNA	ENSMUST00000015628	gene
mmu-miR-103-1-5p	miRNA	ENSMUST00000020343	gene
mmu-miR-103-1-5p	miRNA	ENSMUST00000020930	gene
mmu-miR-103-1-5p	miRNA	ENSMUST00000025295	gene
mmu-miR-103-1-5p	miRNA	ENSMUST00000028350	gene
mmu-miR-103-1-5p	miRNA	ENSMUST00000031402	lncRNA
mmu-miR-103-1-5p	miRNA	ENSMUST00000034533	gene
mmu-miR-103-1-5p	miRNA	ENSMUST00000037998	gene
mmu-miR-103-1-5p	miRNA	ENSMUST00000039431	gene
mmu-miR-103-1-5p	miRNA	ENSMUST00000044581	gene
mmu-miR-103-1-5p	miRNA	ENSMUST00000045846	gene
mmu-miR-103-1-5p	miRNA	ENSMUST00000046963	gene
mmu-miR-103-1-5p	miRNA	ENSMUST00000048116	gene
mmu-miR-103-1-5p	miRNA	ENSMUST00000048544	gene
mmu-miR-103-1-5p	miRNA	ENSMUST00000049470	gene
mmu-miR-103-1-5p	miRNA	ENSMUST00000051389	gene
mmu-miR-103-1-5p	miRNA	ENSMUST00000052012	gene
mmu-miR-103-1-5p	miRNA	ENSMUST00000055993	gene
mmu-miR-103-1-5p	miRNA	ENSMUST00000062067	gene
mmu-miR-103-1-5p	miRNA	ENSMUST00000066285	gene
mmu-miR-103-1-5p	miRNA	ENSMUST00000067757	gene
mmu-miR-103-1-5p	miRNA	ENSMUST00000084935	gene
mmu-miR-103-1-5p	miRNA	ENSMUST00000099329	gene
mmu-miR-103-1-5p	miRNA	ENSMUST00000102514	gene
mmu-miR-103-1-5p	miRNA	ENSMUST00000102590	gene
mmu-miR-103-1-5p	miRNA	ENSMUST00000106783	gene
mmu-miR-103-1-5p	miRNA	ENSMUST00000109392	gene
mmu-miR-103-1-5p	miRNA	ENSMUST00000111274	gene
mmu-miR-103-1-5p	miRNA	ENSMUST00000112121	gene
mmu-miR-103-1-5p	miRNA	ENSMUST00000120071	gene
mmu-miR-103-1-5p	miRNA	ENSMUST00000122232	gene
mmu-miR-103-1-5p	miRNA	ENSMUST00000126077	gene
mmu-miR-103-1-5p	miRNA	ENSMUST00000126225	lncRNA
mmu-miR-103-1-5p	miRNA	ENSMUST00000127984	gene
mmu-miR-103-1-5p	miRNA	ENSMUST00000137239	lncRNA
mmu-miR-103-1-5p	miRNA	ENSMUST00000141387	gene
mmu-miR-103-1-5p	miRNA	ENSMUST00000144922	lncRNA
mmu-miR-103-1-5p	miRNA	ENSMUST00000146598	gene
mmu-miR-103-1-5p	miRNA	ENSMUST00000149413	lncRNA
mmu-miR-103-1-5p	miRNA	ENSMUST00000155551	gene
mmu-miR-103-1-5p	miRNA	ENSMUST00000160860	gene
mmu-miR-103-1-5p	miRNA	ENSMUST00000161394	lncRNA
mmu-miR-103-1-5p	miRNA	ENSMUST00000162432	lncRNA
mmu-miR-103-1-5p	miRNA	ENSMUST00000162911	lncRNA
mmu-miR-103-1-5p	miRNA	ENSMUST00000167899	lncRNA
mmu-miR-103-1-5p	miRNA	ENSMUST00000169687	gene
mmu-miR-103-1-5p	miRNA	ENSMUST00000169707	gene
mmu-miR-103-1-5p	miRNA	ENSMUST00000179139	gene
mmu-miR-103-1-5p	miRNA	ENSMUST00000180489	lncRNA
mmu-miR-103-1-5p	miRNA	ENSMUST00000180783	lncRNA
mmu-miR-103-1-5p	miRNA	ENSMUST00000182956	lncRNA
mmu-miR-103-1-5p	miRNA	ENSMUST00000183333	lncRNA
mmu-miR-103-1-5p	miRNA	ENSMUST00000188142	gene
mmu-miR-103-1-5p	miRNA	ENSMUST00000199592	gene
mmu-miR-103-1-5p	miRNA	ENSMUST00000218463	lncRNA
mmu-miR-103-1-5p	miRNA	ENSMUST00000224765	gene
mmu-miR-103-1-5p	miRNA	ENSMUST00000226988	gene
mmu-miR-103-1-5p	miRNA	LNC_000353	lncRNA
mmu-miR-103-1-5p	miRNA	LNC_001130	lncRNA
mmu-miR-103-1-5p	miRNA	LNC_001217	lncRNA
mmu-miR-103-1-5p	miRNA	LNC_001335	lncRNA
mmu-miR-103-1-5p	miRNA	LNC_001408	lncRNA
mmu-miR-103-1-5p	miRNA	LNC_001568	lncRNA
mmu-miR-103-1-5p	miRNA	LNC_002634	lncRNA
mmu-miR-103-1-5p	miRNA	LNC_002735	lncRNA
mmu-miR-103-1-5p	miRNA	LNC_003110	lncRNA
mmu-miR-103-1-5p	miRNA	LNC_003316	lncRNA
mmu-miR-103-1-5p	miRNA	LNC_003354	lncRNA
mmu-miR-103-1-5p	miRNA	LNC_003536	lncRNA
mmu-miR-103-1-5p	miRNA	LNC_003567	lncRNA
mmu-miR-103-1-5p	miRNA	LNC_003595	lncRNA
mmu-miR-103-1-5p	miRNA	LNC_003611	lncRNA
mmu-miR-103-1-5p	miRNA	LNC_003753	lncRNA
mmu-miR-103-1-5p	miRNA	LNC_003825	lncRNA
mmu-miR-103-1-5p	miRNA	LNC_003927	lncRNA
mmu-miR-103-1-5p	miRNA	LNC_004256	lncRNA
mmu-miR-103-1-5p	miRNA	LNC_004500	lncRNA
mmu-miR-103-1-5p	miRNA	LNC_005400	lncRNA
mmu-miR-103-1-5p	miRNA	LNC_005503	lncRNA
mmu-miR-103-1-5p	miRNA	LNC_005540	lncRNA
mmu-miR-103-1-5p	miRNA	LNC_005632	lncRNA
mmu-miR-103-1-5p	miRNA	LNC_005741	lncRNA
mmu-miR-103-1-5p	miRNA	LNC_006121	lncRNA
mmu-miR-103-1-5p	miRNA	LNC_007156	lncRNA
mmu-miR-103-1-5p	miRNA	LNC_007297	lncRNA
mmu-miR-103-1-5p	miRNA	LNC_007631	lncRNA
mmu-miR-103-1-5p	miRNA	LNC_007769	lncRNA
mmu-miR-103-1-5p	miRNA	LNC_008383	lncRNA
mmu-miR-103-1-5p	miRNA	LNC_009383	lncRNA
mmu-miR-103-1-5p	miRNA	LNC_009899	lncRNA
mmu-miR-103-1-5p	miRNA	LNC_010200	lncRNA
mmu-miR-103-2-5p	miRNA	ENSMUST00000010278	gene
mmu-miR-103-2-5p	miRNA	ENSMUST00000022059	gene
mmu-miR-103-2-5p	miRNA	ENSMUST00000028350	gene
mmu-miR-103-2-5p	miRNA	ENSMUST00000031101	gene
mmu-miR-103-2-5p	miRNA	ENSMUST00000045896	gene
mmu-miR-103-2-5p	miRNA	ENSMUST00000051389	gene
mmu-miR-103-2-5p	miRNA	ENSMUST00000061469	gene
mmu-miR-103-2-5p	miRNA	ENSMUST00000062304	gene
mmu-miR-103-2-5p	miRNA	ENSMUST00000066179	gene
mmu-miR-103-2-5p	miRNA	ENSMUST00000070524	gene
mmu-miR-103-2-5p	miRNA	ENSMUST00000074912	gene
mmu-miR-103-2-5p	miRNA	ENSMUST00000097632	gene
mmu-miR-103-2-5p	miRNA	ENSMUST00000099294	gene
mmu-miR-103-2-5p	miRNA	ENSMUST00000100816	gene
mmu-miR-103-2-5p	miRNA	ENSMUST00000102514	gene
mmu-miR-103-2-5p	miRNA	ENSMUST00000106310	gene
mmu-miR-103-2-5p	miRNA	ENSMUST00000107285	gene
mmu-miR-103-2-5p	miRNA	ENSMUST00000109574	gene
mmu-miR-103-2-5p	miRNA	ENSMUST00000115250	gene
mmu-miR-103-2-5p	miRNA	ENSMUST00000115426	gene
mmu-miR-103-2-5p	miRNA	ENSMUST00000122232	gene
mmu-miR-103-2-5p	miRNA	ENSMUST00000124747	gene
mmu-miR-103-2-5p	miRNA	ENSMUST00000137239	lncRNA
mmu-miR-103-2-5p	miRNA	ENSMUST00000140238	lncRNA
mmu-miR-103-2-5p	miRNA	ENSMUST00000141387	gene
mmu-miR-103-2-5p	miRNA	ENSMUST00000173917	gene
mmu-miR-103-2-5p	miRNA	ENSMUST00000180807	lncRNA
mmu-miR-103-2-5p	miRNA	ENSMUST00000181196	lncRNA
mmu-miR-103-2-5p	miRNA	ENSMUST00000181723	lncRNA
mmu-miR-103-2-5p	miRNA	ENSMUST00000182046	lncRNA
mmu-miR-103-2-5p	miRNA	ENSMUST00000183333	lncRNA
mmu-miR-103-2-5p	miRNA	ENSMUST00000185617	lncRNA
mmu-miR-103-2-5p	miRNA	ENSMUST00000190991	lncRNA
mmu-miR-103-2-5p	miRNA	ENSMUST00000196052	lncRNA
mmu-miR-103-2-5p	miRNA	ENSMUST00000204609	lncRNA
mmu-miR-103-2-5p	miRNA	ENSMUST00000206519	lncRNA
mmu-miR-103-2-5p	miRNA	ENSMUST00000226988	gene
mmu-miR-103-2-5p	miRNA	LNC_000033	lncRNA
mmu-miR-103-2-5p	miRNA	LNC_000294	lncRNA
mmu-miR-103-2-5p	miRNA	LNC_000353	lncRNA
mmu-miR-103-2-5p	miRNA	LNC_001335	lncRNA
mmu-miR-103-2-5p	miRNA	LNC_001468	lncRNA
mmu-miR-103-2-5p	miRNA	LNC_001840	lncRNA
mmu-miR-103-2-5p	miRNA	LNC_002049	lncRNA
mmu-miR-103-2-5p	miRNA	LNC_002182	lncRNA
mmu-miR-103-2-5p	miRNA	LNC_002257	lncRNA
mmu-miR-103-2-5p	miRNA	LNC_002634	lncRNA
mmu-miR-103-2-5p	miRNA	LNC_003216	lncRNA
mmu-miR-103-2-5p	miRNA	LNC_003354	lncRNA
mmu-miR-103-2-5p	miRNA	LNC_003927	lncRNA
mmu-miR-103-2-5p	miRNA	LNC_004064	lncRNA
mmu-miR-103-2-5p	miRNA	LNC_004288	lncRNA
mmu-miR-103-2-5p	miRNA	LNC_005004	lncRNA
mmu-miR-103-2-5p	miRNA	LNC_005741	lncRNA
mmu-miR-103-2-5p	miRNA	LNC_005820	lncRNA
mmu-miR-103-2-5p	miRNA	LNC_006936	lncRNA
mmu-miR-103-2-5p	miRNA	LNC_007011	lncRNA
mmu-miR-103-2-5p	miRNA	LNC_007248	lncRNA
mmu-miR-103-2-5p	miRNA	LNC_007397	lncRNA
mmu-miR-103-2-5p	miRNA	LNC_007682	lncRNA
mmu-miR-103-2-5p	miRNA	LNC_007710	lncRNA
mmu-miR-103-2-5p	miRNA	LNC_007892	lncRNA
mmu-miR-103-2-5p	miRNA	LNC_008036	lncRNA
mmu-miR-103-2-5p	miRNA	LNC_008142	lncRNA
mmu-miR-103-2-5p	miRNA	LNC_008205	lncRNA
mmu-miR-103-2-5p	miRNA	LNC_009383	lncRNA
mmu-miR-103-3p	miRNA	ENSMUST00000000137	gene
mmu-miR-103-3p	miRNA	ENSMUST00000001172	gene
mmu-miR-103-3p	miRNA	ENSMUST00000002305	gene
mmu-miR-103-3p	miRNA	ENSMUST00000020706	gene
mmu-miR-103-3p	miRNA	ENSMUST00000020827	gene
mmu-miR-103-3p	miRNA	ENSMUST00000021314	gene
mmu-miR-103-3p	miRNA	ENSMUST00000021692	gene
mmu-miR-103-3p	miRNA	ENSMUST00000028162	gene
mmu-miR-103-3p	miRNA	ENSMUST00000029800	gene
mmu-miR-103-3p	miRNA	ENSMUST00000035991	gene
mmu-miR-103-3p	miRNA	ENSMUST00000037879	gene
mmu-miR-103-3p	miRNA	ENSMUST00000037918	gene
mmu-miR-103-3p	miRNA	ENSMUST00000037968	gene
mmu-miR-103-3p	miRNA	ENSMUST00000038213	gene
mmu-miR-103-3p	miRNA	ENSMUST00000039390	gene
mmu-miR-103-3p	miRNA	ENSMUST00000039922	gene
mmu-miR-103-3p	miRNA	ENSMUST00000040572	gene
mmu-miR-103-3p	miRNA	ENSMUST00000041048	gene
mmu-miR-103-3p	miRNA	ENSMUST00000045674	gene
mmu-miR-103-3p	miRNA	ENSMUST00000059115	gene
mmu-miR-103-3p	miRNA	ENSMUST00000064349	lncRNA
mmu-miR-103-3p	miRNA	ENSMUST00000064405	gene
mmu-miR-103-3p	miRNA	ENSMUST00000066728	gene
mmu-miR-103-3p	miRNA	ENSMUST00000068519	gene
mmu-miR-103-3p	miRNA	ENSMUST00000070256	gene
mmu-miR-103-3p	miRNA	ENSMUST00000075637	gene
mmu-miR-103-3p	miRNA	ENSMUST00000079597	gene
mmu-miR-103-3p	miRNA	ENSMUST00000079812	gene
mmu-miR-103-3p	miRNA	ENSMUST00000087933	gene
mmu-miR-103-3p	miRNA	ENSMUST00000088896	gene
mmu-miR-103-3p	miRNA	ENSMUST00000089519	gene
mmu-miR-103-3p	miRNA	ENSMUST00000092663	gene
mmu-miR-103-3p	miRNA	ENSMUST00000093901	gene
mmu-miR-103-3p	miRNA	ENSMUST00000097275	gene
mmu-miR-103-3p	miRNA	ENSMUST00000097888	gene
mmu-miR-103-3p	miRNA	ENSMUST00000098326	gene
mmu-miR-103-3p	miRNA	ENSMUST00000099705	gene
mmu-miR-103-3p	miRNA	ENSMUST00000105845	gene
mmu-miR-103-3p	miRNA	ENSMUST00000110766	gene
mmu-miR-103-3p	miRNA	ENSMUST00000112866	gene
mmu-miR-103-3p	miRNA	ENSMUST00000113927	gene
mmu-miR-103-3p	miRNA	ENSMUST00000115808	gene
mmu-miR-103-3p	miRNA	ENSMUST00000116376	gene
mmu-miR-103-3p	miRNA	ENSMUST00000117269	gene
mmu-miR-103-3p	miRNA	ENSMUST00000117632	gene
mmu-miR-103-3p	miRNA	ENSMUST00000118886	gene
mmu-miR-103-3p	miRNA	ENSMUST00000119527	gene
mmu-miR-103-3p	miRNA	ENSMUST00000137477	lncRNA
mmu-miR-103-3p	miRNA	ENSMUST00000141741	lncRNA
mmu-miR-103-3p	miRNA	ENSMUST00000143732	lncRNA
mmu-miR-103-3p	miRNA	ENSMUST00000144738	lncRNA
mmu-miR-103-3p	miRNA	ENSMUST00000151952	gene
mmu-miR-103-3p	miRNA	ENSMUST00000166172	gene
mmu-miR-103-3p	miRNA	ENSMUST00000167290	gene
mmu-miR-103-3p	miRNA	ENSMUST00000168693	gene
mmu-miR-103-3p	miRNA	ENSMUST00000176828	gene
mmu-miR-103-3p	miRNA	ENSMUST00000178611	gene
mmu-miR-103-3p	miRNA	ENSMUST00000178772	gene
mmu-miR-103-3p	miRNA	ENSMUST00000180772	lncRNA
mmu-miR-103-3p	miRNA	ENSMUST00000188582	lncRNA
mmu-miR-103-3p	miRNA	ENSMUST00000188891	lncRNA
mmu-miR-103-3p	miRNA	ENSMUST00000195354	gene
mmu-miR-103-3p	miRNA	ENSMUST00000206093	lncRNA
mmu-miR-103-3p	miRNA	ENSMUST00000208266	lncRNA
mmu-miR-103-3p	miRNA	ENSMUST00000214637	gene
mmu-miR-103-3p	miRNA	ENSMUST00000225070	gene
mmu-miR-103-3p	miRNA	ENSMUST00000227900	lncRNA
mmu-miR-103-3p	miRNA	ENSMUST00000233559	lncRNA
mmu-miR-103-3p	miRNA	LNC_000177	lncRNA
mmu-miR-103-3p	miRNA	LNC_000423	lncRNA
mmu-miR-103-3p	miRNA	LNC_000993	lncRNA
mmu-miR-103-3p	miRNA	LNC_001289	lncRNA
mmu-miR-103-3p	miRNA	LNC_002971	lncRNA
mmu-miR-103-3p	miRNA	LNC_003483	lncRNA
mmu-miR-103-3p	miRNA	LNC_003643	lncRNA
mmu-miR-103-3p	miRNA	LNC_003713	lncRNA
mmu-miR-103-3p	miRNA	LNC_003742	lncRNA
mmu-miR-103-3p	miRNA	LNC_003755	lncRNA
mmu-miR-103-3p	miRNA	LNC_003858	lncRNA
mmu-miR-103-3p	miRNA	LNC_004026	lncRNA
mmu-miR-103-3p	miRNA	LNC_004070	lncRNA
mmu-miR-103-3p	miRNA	LNC_004275	lncRNA
mmu-miR-103-3p	miRNA	LNC_004298	lncRNA
mmu-miR-103-3p	miRNA	LNC_004423	lncRNA
mmu-miR-103-3p	miRNA	LNC_004517	lncRNA
mmu-miR-103-3p	miRNA	LNC_004830	lncRNA
mmu-miR-103-3p	miRNA	LNC_005300	lncRNA
mmu-miR-103-3p	miRNA	LNC_005724	lncRNA
mmu-miR-103-3p	miRNA	LNC_005836	lncRNA
mmu-miR-103-3p	miRNA	LNC_005978	lncRNA
mmu-miR-103-3p	miRNA	LNC_006294	lncRNA
mmu-miR-103-3p	miRNA	LNC_007211	lncRNA
mmu-miR-103-3p	miRNA	LNC_007237	lncRNA
mmu-miR-103-3p	miRNA	LNC_008214	lncRNA
mmu-miR-103-3p	miRNA	LNC_008855	lncRNA
mmu-miR-103-3p	miRNA	LNC_009812	lncRNA
mmu-miR-103-3p	miRNA	LNC_009953	lncRNA
mmu-miR-103-3p	miRNA	LNC_010038	lncRNA
mmu-miR-103-3p	miRNA	LNC_010056	lncRNA
mmu-miR-106a-5p	miRNA	ENSMUST00000000291	gene
mmu-miR-106a-5p	miRNA	ENSMUST00000001675	gene
mmu-miR-106a-5p	miRNA	ENSMUST00000021135	gene
mmu-miR-106a-5p	miRNA	ENSMUST00000021605	gene
mmu-miR-106a-5p	miRNA	ENSMUST00000027991	gene
mmu-miR-106a-5p	miRNA	ENSMUST00000037182	gene
mmu-miR-106a-5p	miRNA	ENSMUST00000044734	gene
mmu-miR-106a-5p	miRNA	ENSMUST00000052774	gene
mmu-miR-106a-5p	miRNA	ENSMUST00000057043	gene
mmu-miR-106a-5p	miRNA	ENSMUST00000074301	gene
mmu-miR-106a-5p	miRNA	ENSMUST00000088392	gene
mmu-miR-106a-5p	miRNA	ENSMUST00000091309	gene
mmu-miR-106a-5p	miRNA	ENSMUST00000091497	gene
mmu-miR-106a-5p	miRNA	ENSMUST00000097593	gene
mmu-miR-106a-5p	miRNA	ENSMUST00000108951	gene
mmu-miR-106a-5p	miRNA	ENSMUST00000112832	gene
mmu-miR-106a-5p	miRNA	ENSMUST00000120135	gene
mmu-miR-106a-5p	miRNA	ENSMUST00000128341	gene
mmu-miR-106a-5p	miRNA	ENSMUST00000136201	lncRNA
mmu-miR-106a-5p	miRNA	ENSMUST00000137478	lncRNA
mmu-miR-106a-5p	miRNA	ENSMUST00000138406	lncRNA
mmu-miR-106a-5p	miRNA	ENSMUST00000160562	lncRNA
mmu-miR-106a-5p	miRNA	ENSMUST00000172621	gene
mmu-miR-106a-5p	miRNA	ENSMUST00000176109	gene
mmu-miR-106a-5p	miRNA	ENSMUST00000180992	lncRNA
mmu-miR-106a-5p	miRNA	ENSMUST00000181502	lncRNA
mmu-miR-106a-5p	miRNA	ENSMUST00000188770	gene
mmu-miR-106a-5p	miRNA	ENSMUST00000191471	gene
mmu-miR-106a-5p	miRNA	ENSMUST00000203718	lncRNA
mmu-miR-106a-5p	miRNA	ENSMUST00000219664	lncRNA
mmu-miR-106a-5p	miRNA	ENSMUST00000222936	lncRNA
mmu-miR-106a-5p	miRNA	ENSMUST00000225395	lncRNA
mmu-miR-106a-5p	miRNA	ENSMUST00000227773	lncRNA
mmu-miR-106a-5p	miRNA	LNC_000683	lncRNA
mmu-miR-106a-5p	miRNA	LNC_000742	lncRNA
mmu-miR-106a-5p	miRNA	LNC_000845	lncRNA
mmu-miR-106a-5p	miRNA	LNC_002020	lncRNA
mmu-miR-106a-5p	miRNA	LNC_002336	lncRNA
mmu-miR-106a-5p	miRNA	LNC_002554	lncRNA
mmu-miR-106a-5p	miRNA	LNC_002640	lncRNA
mmu-miR-106a-5p	miRNA	LNC_002689	lncRNA
mmu-miR-106a-5p	miRNA	LNC_002739	lncRNA
mmu-miR-106a-5p	miRNA	LNC_002907	lncRNA
mmu-miR-106a-5p	miRNA	LNC_003029	lncRNA
mmu-miR-106a-5p	miRNA	LNC_003852	lncRNA
mmu-miR-106a-5p	miRNA	LNC_003922	lncRNA
mmu-miR-106a-5p	miRNA	LNC_003955	lncRNA
mmu-miR-106a-5p	miRNA	LNC_004068	lncRNA
mmu-miR-106a-5p	miRNA	LNC_004167	lncRNA
mmu-miR-106a-5p	miRNA	LNC_004541	lncRNA
mmu-miR-106a-5p	miRNA	LNC_004704	lncRNA
mmu-miR-106a-5p	miRNA	LNC_004755	lncRNA
mmu-miR-106a-5p	miRNA	LNC_005052	lncRNA
mmu-miR-106a-5p	miRNA	LNC_005855	lncRNA
mmu-miR-106a-5p	miRNA	LNC_006141	lncRNA
mmu-miR-106a-5p	miRNA	LNC_006195	lncRNA
mmu-miR-106a-5p	miRNA	LNC_006426	lncRNA
mmu-miR-106a-5p	miRNA	LNC_006431	lncRNA
mmu-miR-106a-5p	miRNA	LNC_006605	lncRNA
mmu-miR-106a-5p	miRNA	LNC_006792	lncRNA
mmu-miR-106a-5p	miRNA	LNC_006910	lncRNA
mmu-miR-106a-5p	miRNA	LNC_006920	lncRNA
mmu-miR-106a-5p	miRNA	LNC_006928	lncRNA
mmu-miR-106a-5p	miRNA	LNC_006954	lncRNA
mmu-miR-106a-5p	miRNA	LNC_007514	lncRNA
mmu-miR-106a-5p	miRNA	LNC_007546	lncRNA
mmu-miR-106a-5p	miRNA	LNC_007547	lncRNA
mmu-miR-106a-5p	miRNA	LNC_007786	lncRNA
mmu-miR-106a-5p	miRNA	LNC_007814	lncRNA
mmu-miR-106a-5p	miRNA	LNC_007968	lncRNA
mmu-miR-106a-5p	miRNA	LNC_007982	lncRNA
mmu-miR-106a-5p	miRNA	LNC_008443	lncRNA
mmu-miR-106a-5p	miRNA	LNC_008571	lncRNA
mmu-miR-106a-5p	miRNA	LNC_008576	lncRNA
mmu-miR-106a-5p	miRNA	LNC_008589	lncRNA
mmu-miR-106a-5p	miRNA	LNC_008925	lncRNA
mmu-miR-106a-5p	miRNA	LNC_008975	lncRNA
mmu-miR-106a-5p	miRNA	LNC_009015	lncRNA
mmu-miR-106a-5p	miRNA	LNC_009186	lncRNA
mmu-miR-106a-5p	miRNA	LNC_009565	lncRNA
mmu-miR-106a-5p	miRNA	LNC_009643	lncRNA
mmu-miR-106a-5p	miRNA	LNC_009984	lncRNA
mmu-miR-106a-5p	miRNA	LNC_009988	lncRNA
mmu-miR-106a-5p	miRNA	LNC_010420	lncRNA
mmu-miR-106b-3p	miRNA	ENSMUST00000019859	gene
mmu-miR-106b-3p	miRNA	ENSMUST00000020930	gene
mmu-miR-106b-3p	miRNA	ENSMUST00000031539	gene
mmu-miR-106b-3p	miRNA	ENSMUST00000041124	gene
mmu-miR-106b-3p	miRNA	ENSMUST00000150821	gene
mmu-miR-106b-3p	miRNA	ENSMUST00000152813	lncRNA
mmu-miR-106b-3p	miRNA	ENSMUST00000155551	gene
mmu-miR-106b-3p	miRNA	ENSMUST00000167595	gene
mmu-miR-106b-3p	miRNA	ENSMUST00000180812	lncRNA
mmu-miR-106b-3p	miRNA	ENSMUST00000196566	gene
mmu-miR-106b-3p	miRNA	ENSMUST00000197514	lncRNA
mmu-miR-106b-3p	miRNA	LNC_001082	lncRNA
mmu-miR-106b-3p	miRNA	LNC_005141	lncRNA
mmu-miR-106b-3p	miRNA	LNC_005142	lncRNA
mmu-miR-106b-3p	miRNA	LNC_006955	lncRNA
mmu-miR-106b-3p	miRNA	LNC_008157	lncRNA
mmu-miR-106b-3p	miRNA	LNC_008687	lncRNA
mmu-miR-106b-3p	miRNA	LNC_009636	lncRNA
mmu-miR-106b-5p	miRNA	ENSMUST00000018337	gene
mmu-miR-106b-5p	miRNA	ENSMUST00000025350	gene
mmu-miR-106b-5p	miRNA	ENSMUST00000031103	gene
mmu-miR-106b-5p	miRNA	ENSMUST00000031122	gene
mmu-miR-106b-5p	miRNA	ENSMUST00000040448	gene
mmu-miR-106b-5p	miRNA	ENSMUST00000044021	gene
mmu-miR-106b-5p	miRNA	ENSMUST00000048116	gene
mmu-miR-106b-5p	miRNA	ENSMUST00000087879	gene
mmu-miR-106b-5p	miRNA	ENSMUST00000088373	gene
mmu-miR-106b-5p	miRNA	ENSMUST00000095767	gene
mmu-miR-106b-5p	miRNA	ENSMUST00000105670	gene
mmu-miR-106b-5p	miRNA	ENSMUST00000107153	gene
mmu-miR-106b-5p	miRNA	ENSMUST00000112963	gene
mmu-miR-106b-5p	miRNA	ENSMUST00000114513	gene
mmu-miR-106b-5p	miRNA	ENSMUST00000116231	gene
mmu-miR-106b-5p	miRNA	ENSMUST00000119316	gene
mmu-miR-106b-5p	miRNA	ENSMUST00000135924	gene
mmu-miR-106b-5p	miRNA	ENSMUST00000136211	lncRNA
mmu-miR-106b-5p	miRNA	ENSMUST00000137543	gene
mmu-miR-106b-5p	miRNA	ENSMUST00000143129	lncRNA
mmu-miR-106b-5p	miRNA	ENSMUST00000160860	gene
mmu-miR-106b-5p	miRNA	ENSMUST00000162175	gene
mmu-miR-106b-5p	miRNA	ENSMUST00000165709	gene
mmu-miR-106b-5p	miRNA	ENSMUST00000166315	gene
mmu-miR-106b-5p	miRNA	ENSMUST00000172416	gene
mmu-miR-106b-5p	miRNA	ENSMUST00000177457	gene
mmu-miR-106b-5p	miRNA	ENSMUST00000181258	lncRNA
mmu-miR-106b-5p	miRNA	ENSMUST00000193794	lncRNA
mmu-miR-106b-5p	miRNA	ENSMUST00000197679	gene
mmu-miR-106b-5p	miRNA	ENSMUST00000202447	gene
mmu-miR-106b-5p	miRNA	ENSMUST00000203162	gene
mmu-miR-106b-5p	miRNA	ENSMUST00000207526	lncRNA
mmu-miR-106b-5p	miRNA	ENSMUST00000231957	lncRNA
mmu-miR-106b-5p	miRNA	LNC_000638	lncRNA
mmu-miR-106b-5p	miRNA	LNC_001090	lncRNA
mmu-miR-106b-5p	miRNA	LNC_001092	lncRNA
mmu-miR-106b-5p	miRNA	LNC_001582	lncRNA
mmu-miR-106b-5p	miRNA	LNC_001895	lncRNA
mmu-miR-106b-5p	miRNA	LNC_001958	lncRNA
mmu-miR-106b-5p	miRNA	LNC_002081	lncRNA
mmu-miR-106b-5p	miRNA	LNC_002554	lncRNA
mmu-miR-106b-5p	miRNA	LNC_002722	lncRNA
mmu-miR-106b-5p	miRNA	LNC_003161	lncRNA
mmu-miR-106b-5p	miRNA	LNC_003400	lncRNA
mmu-miR-106b-5p	miRNA	LNC_003825	lncRNA
mmu-miR-106b-5p	miRNA	LNC_003889	lncRNA
mmu-miR-106b-5p	miRNA	LNC_004256	lncRNA
mmu-miR-106b-5p	miRNA	LNC_004579	lncRNA
mmu-miR-106b-5p	miRNA	LNC_005445	lncRNA
mmu-miR-106b-5p	miRNA	LNC_005618	lncRNA
mmu-miR-106b-5p	miRNA	LNC_006121	lncRNA
mmu-miR-106b-5p	miRNA	LNC_007021	lncRNA
mmu-miR-106b-5p	miRNA	LNC_007218	lncRNA
mmu-miR-106b-5p	miRNA	LNC_007969	lncRNA
mmu-miR-106b-5p	miRNA	LNC_008143	lncRNA
mmu-miR-106b-5p	miRNA	LNC_008205	lncRNA
mmu-miR-106b-5p	miRNA	LNC_009104	lncRNA
mmu-miR-106b-5p	miRNA	LNC_009154	lncRNA
mmu-miR-106b-5p	miRNA	LNC_009230	lncRNA
mmu-miR-106b-5p	miRNA	LNC_009519	lncRNA
mmu-miR-106b-5p	miRNA	LNC_009748	lncRNA
mmu-miR-106b-5p	miRNA	LNC_009811	lncRNA
mmu-miR-106b-5p	miRNA	LNC_010454	lncRNA
mmu-miR-107-3p	miRNA	ENSMUST00000007738	gene
mmu-miR-107-3p	miRNA	ENSMUST00000014691	gene
mmu-miR-107-3p	miRNA	ENSMUST00000015358	gene
mmu-miR-107-3p	miRNA	ENSMUST00000015877	gene
mmu-miR-107-3p	miRNA	ENSMUST00000019514	gene
mmu-miR-107-3p	miRNA	ENSMUST00000022246	gene
mmu-miR-107-3p	miRNA	ENSMUST00000022890	gene
mmu-miR-107-3p	miRNA	ENSMUST00000023231	gene
mmu-miR-107-3p	miRNA	ENSMUST00000023259	gene
mmu-miR-107-3p	miRNA	ENSMUST00000028426	gene
mmu-miR-107-3p	miRNA	ENSMUST00000031280	gene
mmu-miR-107-3p	miRNA	ENSMUST00000031390	gene
mmu-miR-107-3p	miRNA	ENSMUST00000033321	gene
mmu-miR-107-3p	miRNA	ENSMUST00000034029	gene
mmu-miR-107-3p	miRNA	ENSMUST00000034244	gene
mmu-miR-107-3p	miRNA	ENSMUST00000034279	gene
mmu-miR-107-3p	miRNA	ENSMUST00000036070	gene
mmu-miR-107-3p	miRNA	ENSMUST00000037401	gene
mmu-miR-107-3p	miRNA	ENSMUST00000042990	gene
mmu-miR-107-3p	miRNA	ENSMUST00000053239	gene
mmu-miR-107-3p	miRNA	ENSMUST00000055438	gene
mmu-miR-107-3p	miRNA	ENSMUST00000059271	gene
mmu-miR-107-3p	miRNA	ENSMUST00000065383	lncRNA
mmu-miR-107-3p	miRNA	ENSMUST00000068519	gene
mmu-miR-107-3p	miRNA	ENSMUST00000068880	gene
mmu-miR-107-3p	miRNA	ENSMUST00000078307	gene
mmu-miR-107-3p	miRNA	ENSMUST00000086465	gene
mmu-miR-107-3p	miRNA	ENSMUST00000093993	gene
mmu-miR-107-3p	miRNA	ENSMUST00000097275	gene
mmu-miR-107-3p	miRNA	ENSMUST00000107976	gene
mmu-miR-107-3p	miRNA	ENSMUST00000110242	gene
mmu-miR-107-3p	miRNA	ENSMUST00000112866	gene
mmu-miR-107-3p	miRNA	ENSMUST00000114795	gene
mmu-miR-107-3p	miRNA	ENSMUST00000120411	gene
mmu-miR-107-3p	miRNA	ENSMUST00000123325	gene
mmu-miR-107-3p	miRNA	ENSMUST00000129876	lncRNA
mmu-miR-107-3p	miRNA	ENSMUST00000137239	lncRNA
mmu-miR-107-3p	miRNA	ENSMUST00000146598	gene
mmu-miR-107-3p	miRNA	ENSMUST00000151884	lncRNA
mmu-miR-107-3p	miRNA	ENSMUST00000155949	lncRNA
mmu-miR-107-3p	miRNA	ENSMUST00000162022	gene
mmu-miR-107-3p	miRNA	ENSMUST00000163785	gene
mmu-miR-107-3p	miRNA	ENSMUST00000180653	lncRNA
mmu-miR-107-3p	miRNA	ENSMUST00000180784	lncRNA
mmu-miR-107-3p	miRNA	ENSMUST00000180810	lncRNA
mmu-miR-107-3p	miRNA	ENSMUST00000180881	lncRNA
mmu-miR-107-3p	miRNA	ENSMUST00000190641	gene
mmu-miR-107-3p	miRNA	ENSMUST00000196770	lncRNA
mmu-miR-107-3p	miRNA	ENSMUST00000198417	lncRNA
mmu-miR-107-3p	miRNA	ENSMUST00000199708	gene
mmu-miR-107-3p	miRNA	ENSMUST00000202871	lncRNA
mmu-miR-107-3p	miRNA	ENSMUST00000203624	lncRNA
mmu-miR-107-3p	miRNA	ENSMUST00000204642	lncRNA
mmu-miR-107-3p	miRNA	ENSMUST00000214481	lncRNA
mmu-miR-107-3p	miRNA	ENSMUST00000221804	lncRNA
mmu-miR-107-3p	miRNA	ENSMUST00000228652	lncRNA
mmu-miR-107-3p	miRNA	ENSMUST00000229641	gene
mmu-miR-107-3p	miRNA	ENSMUST00000230183	lncRNA
mmu-miR-107-3p	miRNA	LNC_000302	lncRNA
mmu-miR-107-3p	miRNA	LNC_000485	lncRNA
mmu-miR-107-3p	miRNA	LNC_000491	lncRNA
mmu-miR-107-3p	miRNA	LNC_000515	lncRNA
mmu-miR-107-3p	miRNA	LNC_000535	lncRNA
mmu-miR-107-3p	miRNA	LNC_000569	lncRNA
mmu-miR-107-3p	miRNA	LNC_000573	lncRNA
mmu-miR-107-3p	miRNA	LNC_001154	lncRNA
mmu-miR-107-3p	miRNA	LNC_001336	lncRNA
mmu-miR-107-3p	miRNA	LNC_001628	lncRNA
mmu-miR-107-3p	miRNA	LNC_001667	lncRNA
mmu-miR-107-3p	miRNA	LNC_001758	lncRNA
mmu-miR-107-3p	miRNA	LNC_001810	lncRNA
mmu-miR-107-3p	miRNA	LNC_002178	lncRNA
mmu-miR-107-3p	miRNA	LNC_002454	lncRNA
mmu-miR-107-3p	miRNA	LNC_003129	lncRNA
mmu-miR-107-3p	miRNA	LNC_003462	lncRNA
mmu-miR-107-3p	miRNA	LNC_003529	lncRNA
mmu-miR-107-3p	miRNA	LNC_003541	lncRNA
mmu-miR-107-3p	miRNA	LNC_003753	lncRNA
mmu-miR-107-3p	miRNA	LNC_003872	lncRNA
mmu-miR-107-3p	miRNA	LNC_003990	lncRNA
mmu-miR-107-3p	miRNA	LNC_004949	lncRNA
mmu-miR-107-3p	miRNA	LNC_005170	lncRNA
mmu-miR-107-3p	miRNA	LNC_005343	lncRNA
mmu-miR-107-3p	miRNA	LNC_005375	lncRNA
mmu-miR-107-3p	miRNA	LNC_005377	lncRNA
mmu-miR-107-3p	miRNA	LNC_005378	lncRNA
mmu-miR-107-3p	miRNA	LNC_005942	lncRNA
mmu-miR-107-3p	miRNA	LNC_006270	lncRNA
mmu-miR-107-3p	miRNA	LNC_006370	lncRNA
mmu-miR-107-3p	miRNA	LNC_006395	lncRNA
mmu-miR-107-3p	miRNA	LNC_006413	lncRNA
mmu-miR-107-3p	miRNA	LNC_006491	lncRNA
mmu-miR-107-3p	miRNA	LNC_007359	lncRNA
mmu-miR-107-3p	miRNA	LNC_007595	lncRNA
mmu-miR-107-3p	miRNA	LNC_007631	lncRNA
mmu-miR-107-3p	miRNA	LNC_007682	lncRNA
mmu-miR-107-3p	miRNA	LNC_007887	lncRNA
mmu-miR-107-3p	miRNA	LNC_007941	lncRNA
mmu-miR-107-3p	miRNA	LNC_008351	lncRNA
mmu-miR-107-3p	miRNA	LNC_008594	lncRNA
mmu-miR-107-3p	miRNA	LNC_008855	lncRNA
mmu-miR-107-3p	miRNA	LNC_009171	lncRNA
mmu-miR-107-3p	miRNA	LNC_009299	lncRNA
mmu-miR-107-3p	miRNA	LNC_009383	lncRNA
mmu-miR-107-3p	miRNA	LNC_009408	lncRNA
mmu-miR-107-3p	miRNA	LNC_009539	lncRNA
mmu-miR-107-3p	miRNA	LNC_009714	lncRNA
mmu-miR-107-3p	miRNA	LNC_010396	lncRNA
mmu-miR-107-3p	miRNA	LNC_010480	lncRNA
mmu-miR-107-3p	miRNA	LNC_010481	lncRNA
mmu-miR-107-5p	miRNA	ENSMUST00000015628	gene
mmu-miR-107-5p	miRNA	ENSMUST00000020343	gene
mmu-miR-107-5p	miRNA	ENSMUST00000021339	gene
mmu-miR-107-5p	miRNA	ENSMUST00000028536	gene
mmu-miR-107-5p	miRNA	ENSMUST00000031402	lncRNA
mmu-miR-107-5p	miRNA	ENSMUST00000039431	gene
mmu-miR-107-5p	miRNA	ENSMUST00000039554	gene
mmu-miR-107-5p	miRNA	ENSMUST00000043578	gene
mmu-miR-107-5p	miRNA	ENSMUST00000045903	gene
mmu-miR-107-5p	miRNA	ENSMUST00000046963	gene
mmu-miR-107-5p	miRNA	ENSMUST00000066285	gene
mmu-miR-107-5p	miRNA	ENSMUST00000069256	gene
mmu-miR-107-5p	miRNA	ENSMUST00000072726	gene
mmu-miR-107-5p	miRNA	ENSMUST00000075845	gene
mmu-miR-107-5p	miRNA	ENSMUST00000085245	gene
mmu-miR-107-5p	miRNA	ENSMUST00000089925	gene
mmu-miR-107-5p	miRNA	ENSMUST00000096751	gene
mmu-miR-107-5p	miRNA	ENSMUST00000098997	gene
mmu-miR-107-5p	miRNA	ENSMUST00000099329	gene
mmu-miR-107-5p	miRNA	ENSMUST00000102514	gene
mmu-miR-107-5p	miRNA	ENSMUST00000110255	gene
mmu-miR-107-5p	miRNA	ENSMUST00000121153	gene
mmu-miR-107-5p	miRNA	ENSMUST00000126225	lncRNA
mmu-miR-107-5p	miRNA	ENSMUST00000127984	gene
mmu-miR-107-5p	miRNA	ENSMUST00000137239	lncRNA
mmu-miR-107-5p	miRNA	ENSMUST00000141387	gene
mmu-miR-107-5p	miRNA	ENSMUST00000144922	lncRNA
mmu-miR-107-5p	miRNA	ENSMUST00000146430	gene
mmu-miR-107-5p	miRNA	ENSMUST00000146598	gene
mmu-miR-107-5p	miRNA	ENSMUST00000149413	lncRNA
mmu-miR-107-5p	miRNA	ENSMUST00000159953	lncRNA
mmu-miR-107-5p	miRNA	ENSMUST00000161394	lncRNA
mmu-miR-107-5p	miRNA	ENSMUST00000162911	lncRNA
mmu-miR-107-5p	miRNA	ENSMUST00000169687	gene
mmu-miR-107-5p	miRNA	ENSMUST00000179801	gene
mmu-miR-107-5p	miRNA	ENSMUST00000180489	lncRNA
mmu-miR-107-5p	miRNA	ENSMUST00000181877	lncRNA
mmu-miR-107-5p	miRNA	ENSMUST00000183333	lncRNA
mmu-miR-107-5p	miRNA	ENSMUST00000187504	gene
mmu-miR-107-5p	miRNA	ENSMUST00000188142	gene
mmu-miR-107-5p	miRNA	ENSMUST00000188188	lncRNA
mmu-miR-107-5p	miRNA	ENSMUST00000216555	lncRNA
mmu-miR-107-5p	miRNA	ENSMUST00000222624	lncRNA
mmu-miR-107-5p	miRNA	ENSMUST00000229441	gene
mmu-miR-107-5p	miRNA	LNC_000353	lncRNA
mmu-miR-107-5p	miRNA	LNC_000427	lncRNA
mmu-miR-107-5p	miRNA	LNC_001130	lncRNA
mmu-miR-107-5p	miRNA	LNC_001154	lncRNA
mmu-miR-107-5p	miRNA	LNC_001568	lncRNA
mmu-miR-107-5p	miRNA	LNC_001671	lncRNA
mmu-miR-107-5p	miRNA	LNC_001840	lncRNA
mmu-miR-107-5p	miRNA	LNC_002634	lncRNA
mmu-miR-107-5p	miRNA	LNC_003110	lncRNA
mmu-miR-107-5p	miRNA	LNC_003354	lncRNA
mmu-miR-107-5p	miRNA	LNC_003536	lncRNA
mmu-miR-107-5p	miRNA	LNC_003595	lncRNA
mmu-miR-107-5p	miRNA	LNC_003753	lncRNA
mmu-miR-107-5p	miRNA	LNC_003825	lncRNA
mmu-miR-107-5p	miRNA	LNC_003869	lncRNA
mmu-miR-107-5p	miRNA	LNC_003927	lncRNA
mmu-miR-107-5p	miRNA	LNC_004598	lncRNA
mmu-miR-107-5p	miRNA	LNC_005141	lncRNA
mmu-miR-107-5p	miRNA	LNC_005400	lncRNA
mmu-miR-107-5p	miRNA	LNC_005540	lncRNA
mmu-miR-107-5p	miRNA	LNC_005632	lncRNA
mmu-miR-107-5p	miRNA	LNC_005741	lncRNA
mmu-miR-107-5p	miRNA	LNC_007021	lncRNA
mmu-miR-107-5p	miRNA	LNC_007631	lncRNA
mmu-miR-107-5p	miRNA	LNC_007834	lncRNA
mmu-miR-107-5p	miRNA	LNC_008847	lncRNA
mmu-miR-107-5p	miRNA	LNC_009014	lncRNA
mmu-miR-107-5p	miRNA	LNC_009383	lncRNA
mmu-miR-107-5p	miRNA	LNC_010349	lncRNA
mmu-miR-10a-3p	miRNA	ENSMUST00000091556	gene
mmu-miR-10a-3p	miRNA	ENSMUST00000106236	gene
mmu-miR-10a-3p	miRNA	ENSMUST00000107158	gene
mmu-miR-10a-3p	miRNA	ENSMUST00000115227	gene
mmu-miR-10a-3p	miRNA	LNC_000764	lncRNA
mmu-miR-10a-3p	miRNA	LNC_004455	lncRNA
mmu-miR-10a-3p	miRNA	LNC_005306	lncRNA
mmu-miR-10a-3p	miRNA	LNC_009724	lncRNA
mmu-miR-10a-5p	miRNA	ENSMUST00000019439	gene
mmu-miR-10a-5p	miRNA	ENSMUST00000022694	gene
mmu-miR-10a-5p	miRNA	ENSMUST00000023061	gene
mmu-miR-10a-5p	miRNA	ENSMUST00000025668	gene
mmu-miR-10a-5p	miRNA	ENSMUST00000028781	gene
mmu-miR-10a-5p	miRNA	ENSMUST00000030773	gene
mmu-miR-10a-5p	miRNA	ENSMUST00000031446	gene
mmu-miR-10a-5p	miRNA	ENSMUST00000033871	gene
mmu-miR-10a-5p	miRNA	ENSMUST00000037788	gene
mmu-miR-10a-5p	miRNA	ENSMUST00000039991	gene
mmu-miR-10a-5p	miRNA	ENSMUST00000042196	gene
mmu-miR-10a-5p	miRNA	ENSMUST00000045366	gene
mmu-miR-10a-5p	miRNA	ENSMUST00000049393	gene
mmu-miR-10a-5p	miRNA	ENSMUST00000050890	gene
mmu-miR-10a-5p	miRNA	ENSMUST00000052185	gene
mmu-miR-10a-5p	miRNA	ENSMUST00000052838	gene
mmu-miR-10a-5p	miRNA	ENSMUST00000061890	gene
mmu-miR-10a-5p	miRNA	ENSMUST00000062902	lncRNA
mmu-miR-10a-5p	miRNA	ENSMUST00000078050	gene
mmu-miR-10a-5p	miRNA	ENSMUST00000079415	gene
mmu-miR-10a-5p	miRNA	ENSMUST00000086535	gene
mmu-miR-10a-5p	miRNA	ENSMUST00000091291	gene
mmu-miR-10a-5p	miRNA	ENSMUST00000100069	gene
mmu-miR-10a-5p	miRNA	ENSMUST00000109539	gene
mmu-miR-10a-5p	miRNA	ENSMUST00000114598	gene
mmu-miR-10a-5p	miRNA	ENSMUST00000128841	lncRNA
mmu-miR-10a-5p	miRNA	ENSMUST00000139122	gene
mmu-miR-10a-5p	miRNA	ENSMUST00000149146	gene
mmu-miR-10a-5p	miRNA	ENSMUST00000159637	lncRNA
mmu-miR-10a-5p	miRNA	ENSMUST00000161546	gene
mmu-miR-10a-5p	miRNA	ENSMUST00000162226	gene
mmu-miR-10a-5p	miRNA	ENSMUST00000167595	gene
mmu-miR-10a-5p	miRNA	ENSMUST00000178224	gene
mmu-miR-10a-5p	miRNA	ENSMUST00000180921	lncRNA
mmu-miR-10a-5p	miRNA	ENSMUST00000181265	lncRNA
mmu-miR-10a-5p	miRNA	ENSMUST00000181575	lncRNA
mmu-miR-10a-5p	miRNA	ENSMUST00000188485	lncRNA
mmu-miR-10a-5p	miRNA	ENSMUST00000198251	lncRNA
mmu-miR-10a-5p	miRNA	ENSMUST00000198600	lncRNA
mmu-miR-10a-5p	miRNA	ENSMUST00000207446	lncRNA
mmu-miR-10a-5p	miRNA	ENSMUST00000222823	lncRNA
mmu-miR-10a-5p	miRNA	ENSMUST00000227723	gene
mmu-miR-10a-5p	miRNA	LNC_000098	lncRNA
mmu-miR-10a-5p	miRNA	LNC_001562	lncRNA
mmu-miR-10a-5p	miRNA	LNC_001646	lncRNA
mmu-miR-10a-5p	miRNA	LNC_003395	lncRNA
mmu-miR-10a-5p	miRNA	LNC_003832	lncRNA
mmu-miR-10a-5p	miRNA	LNC_005291	lncRNA
mmu-miR-10a-5p	miRNA	LNC_006897	lncRNA
mmu-miR-10a-5p	miRNA	LNC_007513	lncRNA
mmu-miR-10a-5p	miRNA	LNC_010282	lncRNA
mmu-miR-10b-3p	miRNA	ENSMUST00000052837	gene
mmu-miR-10b-3p	miRNA	ENSMUST00000170578	gene
mmu-miR-10b-3p	miRNA	LNC_008309	lncRNA
mmu-miR-10b-3p	miRNA	LNC_009291	lncRNA
mmu-miR-10b-3p	miRNA	LNC_009557	lncRNA
mmu-miR-10b-5p	miRNA	ENSMUST00000035351	gene
mmu-miR-10b-5p	miRNA	ENSMUST00000079817	gene
mmu-miR-10b-5p	miRNA	ENSMUST00000086006	gene
mmu-miR-10b-5p	miRNA	ENSMUST00000106251	gene
mmu-miR-10b-5p	miRNA	ENSMUST00000121990	gene
mmu-miR-10b-5p	miRNA	ENSMUST00000122912	gene
mmu-miR-10b-5p	miRNA	ENSMUST00000143208	lncRNA
mmu-miR-10b-5p	miRNA	ENSMUST00000148843	gene
mmu-miR-10b-5p	miRNA	ENSMUST00000170998	gene
mmu-miR-10b-5p	miRNA	ENSMUST00000179695	gene
mmu-miR-10b-5p	miRNA	ENSMUST00000181045	lncRNA
mmu-miR-10b-5p	miRNA	ENSMUST00000196456	gene
mmu-miR-10b-5p	miRNA	ENSMUST00000209642	lncRNA
mmu-miR-10b-5p	miRNA	ENSMUST00000212778	lncRNA
mmu-miR-10b-5p	miRNA	LNC_000379	lncRNA
mmu-miR-10b-5p	miRNA	LNC_004874	lncRNA
mmu-miR-10b-5p	miRNA	LNC_004953	lncRNA
mmu-miR-10b-5p	miRNA	LNC_005018	lncRNA
mmu-miR-10b-5p	miRNA	LNC_005065	lncRNA
mmu-miR-10b-5p	miRNA	LNC_005870	lncRNA
mmu-miR-10b-5p	miRNA	LNC_006656	lncRNA
mmu-miR-10b-5p	miRNA	LNC_007086	lncRNA
mmu-miR-10b-5p	miRNA	LNC_007173	lncRNA
mmu-miR-10b-5p	miRNA	LNC_007174	lncRNA
mmu-miR-10b-5p	miRNA	LNC_008796	lncRNA
mmu-miR-10b-5p	miRNA	LNC_009528	lncRNA
mmu-miR-10b-5p	miRNA	LNC_009994	lncRNA
mmu-miR-10b-5p	miRNA	LNC_010436	lncRNA
mmu-miR-1188-3p	miRNA	ENSMUST00000052927	gene
mmu-miR-1188-3p	miRNA	ENSMUST00000086471	gene
mmu-miR-1188-3p	miRNA	ENSMUST00000094077	gene
mmu-miR-1188-3p	miRNA	ENSMUST00000102501	gene
mmu-miR-1188-3p	miRNA	ENSMUST00000121440	gene
mmu-miR-1188-3p	miRNA	ENSMUST00000162407	lncRNA
mmu-miR-1188-3p	miRNA	ENSMUST00000167841	gene
mmu-miR-1188-3p	miRNA	ENSMUST00000181207	lncRNA
mmu-miR-1188-3p	miRNA	ENSMUST00000181436	lncRNA
mmu-miR-1188-3p	miRNA	ENSMUST00000190496	gene
mmu-miR-1188-3p	miRNA	ENSMUST00000219033	gene
mmu-miR-1188-3p	miRNA	LNC_000313	lncRNA
mmu-miR-1188-3p	miRNA	LNC_000528	lncRNA
mmu-miR-1188-3p	miRNA	LNC_000908	lncRNA
mmu-miR-1188-3p	miRNA	LNC_001046	lncRNA
mmu-miR-1188-3p	miRNA	LNC_001501	lncRNA
mmu-miR-1188-3p	miRNA	LNC_001662	lncRNA
mmu-miR-1188-3p	miRNA	LNC_002241	lncRNA
mmu-miR-1188-3p	miRNA	LNC_003452	lncRNA
mmu-miR-1188-3p	miRNA	LNC_003913	lncRNA
mmu-miR-1188-3p	miRNA	LNC_004329	lncRNA
mmu-miR-1188-3p	miRNA	LNC_004791	lncRNA
mmu-miR-1188-3p	miRNA	LNC_004890	lncRNA
mmu-miR-1188-3p	miRNA	LNC_005203	lncRNA
mmu-miR-1188-3p	miRNA	LNC_005471	lncRNA
mmu-miR-1188-3p	miRNA	LNC_006035	lncRNA
mmu-miR-1188-3p	miRNA	LNC_006139	lncRNA
mmu-miR-1188-3p	miRNA	LNC_006392	lncRNA
mmu-miR-1188-3p	miRNA	LNC_006561	lncRNA
[truncated: 65,467 more rows]

## Sheet: lncRNA_miRNA_mRNA.top300
lncRNA_miRNA_mRNA.top300
mmu-let-7a-1-3p	miRNA	ENSMUST00000021532	gene
mmu-let-7a-1-3p	miRNA	ENSMUST00000022304	gene
mmu-let-7a-1-3p	miRNA	ENSMUST00000027165	gene
mmu-let-7a-1-3p	miRNA	ENSMUST00000043725	gene
mmu-let-7a-1-3p	miRNA	ENSMUST00000044624	gene
mmu-let-7a-1-3p	miRNA	ENSMUST00000054251	gene
mmu-let-7a-1-3p	miRNA	ENSMUST00000054562	gene
mmu-let-7a-1-3p	miRNA	ENSMUST00000055966	gene
mmu-let-7a-1-3p	miRNA	ENSMUST00000091186	gene
mmu-let-7a-1-3p	miRNA	ENSMUST00000115571	gene
mmu-let-7a-1-3p	miRNA	ENSMUST00000122816	gene
mmu-let-7a-1-3p	miRNA	ENSMUST00000147041	gene
mmu-let-7a-1-3p	miRNA	ENSMUST00000160800	gene
mmu-let-7a-1-3p	miRNA	ENSMUST00000176721	lncRNA
mmu-let-7a-1-3p	miRNA	ENSMUST00000181809	lncRNA
mmu-let-7a-1-3p	miRNA	ENSMUST00000182660	gene
mmu-let-7a-1-3p	miRNA	ENSMUST00000190224	lncRNA
mmu-let-7a-1-3p	miRNA	ENSMUST00000193547	gene
mmu-let-7a-1-3p	miRNA	ENSMUST00000196016	lncRNA
mmu-let-7a-1-3p	miRNA	ENSMUST00000196451	lncRNA
mmu-let-7a-1-3p	miRNA	ENSMUST00000199417	lncRNA
mmu-let-7a-1-3p	miRNA	ENSMUST00000204189	gene
mmu-let-7a-1-3p	miRNA	ENSMUST00000208685	lncRNA
mmu-let-7a-1-3p	miRNA	ENSMUST00000213905	lncRNA
mmu-let-7a-1-3p	miRNA	ENSMUST00000214060	lncRNA
mmu-let-7a-1-3p	miRNA	ENSMUST00000221311	lncRNA
mmu-let-7a-1-3p	miRNA	ENSMUST00000222517	gene
mmu-let-7a-1-3p	miRNA	ENSMUST00000223620	lncRNA
mmu-let-7a-1-3p	miRNA	ENSMUST00000224491	gene
mmu-let-7a-1-3p	miRNA	ENSMUST00000233533	gene
mmu-let-7a-1-3p	miRNA	LNC_000056	lncRNA
mmu-let-7a-1-3p	miRNA	LNC_000746	lncRNA
mmu-let-7a-1-3p	miRNA	LNC_002957	lncRNA
mmu-let-7a-1-3p	miRNA	LNC_003056	lncRNA
mmu-let-7a-1-3p	miRNA	LNC_005066	lncRNA
mmu-let-7a-1-3p	miRNA	LNC_005960	lncRNA
mmu-let-7a-1-3p	miRNA	LNC_006390	lncRNA
mmu-let-7a-1-3p	miRNA	LNC_006445	lncRNA
mmu-let-7a-1-3p	miRNA	LNC_007154	lncRNA
mmu-let-7a-1-3p	miRNA	LNC_008017	lncRNA
mmu-let-7a-1-3p	miRNA	LNC_008826	lncRNA
mmu-let-7a-1-3p	miRNA	LNC_008967	lncRNA
mmu-let-7a-1-3p	miRNA	LNC_009879	lncRNA
mmu-let-7a-1-3p	miRNA	LNC_010467	lncRNA
mmu-let-7a-2-3p	miRNA	ENSMUST00000000188	gene
mmu-let-7a-2-3p	miRNA	ENSMUST00000005815	gene
mmu-let-7a-2-3p	miRNA	ENSMUST00000017443	gene
mmu-let-7a-2-3p	miRNA	ENSMUST00000026987	gene
mmu-let-7a-2-3p	miRNA	ENSMUST00000049813	gene
mmu-let-7a-2-3p	miRNA	ENSMUST00000057438	gene
mmu-let-7a-2-3p	miRNA	ENSMUST00000061552	gene
mmu-let-7a-2-3p	miRNA	ENSMUST00000069660	gene
mmu-let-7a-2-3p	miRNA	ENSMUST00000091583	gene
mmu-let-7a-2-3p	miRNA	ENSMUST00000105668	gene
mmu-let-7a-2-3p	miRNA	ENSMUST00000113169	gene
mmu-let-7a-2-3p	miRNA	ENSMUST00000115243	gene
mmu-let-7a-2-3p	miRNA	ENSMUST00000118694	gene
mmu-let-7a-2-3p	miRNA	ENSMUST00000126668	lncRNA
mmu-let-7a-2-3p	miRNA	ENSMUST00000147758	gene
mmu-let-7a-2-3p	miRNA	ENSMUST00000162594	gene
mmu-let-7a-2-3p	miRNA	ENSMUST00000163119	gene
mmu-let-7a-2-3p	miRNA	ENSMUST00000169582	gene
mmu-let-7a-2-3p	miRNA	ENSMUST00000170849	lncRNA
mmu-let-7a-2-3p	miRNA	ENSMUST00000180881	lncRNA
mmu-let-7a-2-3p	miRNA	ENSMUST00000211463	lncRNA
mmu-let-7a-2-3p	miRNA	ENSMUST00000224362	gene
mmu-let-7a-2-3p	miRNA	ENSMUST00000227172	lncRNA
mmu-let-7a-2-3p	miRNA	LNC_000065	lncRNA
mmu-let-7a-2-3p	miRNA	LNC_000283	lncRNA
mmu-let-7a-2-3p	miRNA	LNC_000491	lncRNA
mmu-let-7a-2-3p	miRNA	LNC_000759	lncRNA
mmu-let-7a-2-3p	miRNA	LNC_001958	lncRNA
mmu-let-7a-2-3p	miRNA	LNC_001982	lncRNA
mmu-let-7a-2-3p	miRNA	LNC_002190	lncRNA
mmu-let-7a-2-3p	miRNA	LNC_002861	lncRNA
mmu-let-7a-2-3p	miRNA	LNC_003129	lncRNA
mmu-let-7a-2-3p	miRNA	LNC_003131	lncRNA
mmu-let-7a-2-3p	miRNA	LNC_004431	lncRNA
mmu-let-7a-2-3p	miRNA	LNC_005787	lncRNA
mmu-let-7a-2-3p	miRNA	LNC_005941	lncRNA
mmu-let-7a-2-3p	miRNA	LNC_006086	lncRNA
mmu-let-7a-2-3p	miRNA	LNC_006161	lncRNA
mmu-let-7a-2-3p	miRNA	LNC_006482	lncRNA
mmu-let-7a-2-3p	miRNA	LNC_006488	lncRNA
mmu-let-7a-2-3p	miRNA	LNC_006700	lncRNA
mmu-let-7a-2-3p	miRNA	LNC_007820	lncRNA
mmu-let-7a-2-3p	miRNA	LNC_007868	lncRNA
mmu-let-7a-2-3p	miRNA	LNC_008742	lncRNA
mmu-let-7a-2-3p	miRNA	LNC_008902	lncRNA
mmu-let-7a-2-3p	miRNA	LNC_009226	lncRNA
mmu-let-7a-2-3p	miRNA	LNC_010279	lncRNA
mmu-let-7a-2-3p	miRNA	LNC_010454	lncRNA
mmu-let-7a-5p	miRNA	ENSMUST00000019075	gene
mmu-let-7a-5p	miRNA	ENSMUST00000021772	gene
mmu-let-7a-5p	miRNA	ENSMUST00000024829	gene
mmu-let-7a-5p	miRNA	ENSMUST00000034111	gene
mmu-let-7a-5p	miRNA	ENSMUST00000034204	gene
mmu-let-7a-5p	miRNA	ENSMUST00000040514	gene
mmu-let-7a-5p	miRNA	ENSMUST00000043990	gene
mmu-let-7a-5p	miRNA	ENSMUST00000052670	gene
mmu-let-7a-5p	miRNA	ENSMUST00000058098	gene
mmu-let-7a-5p	miRNA	ENSMUST00000058524	gene
mmu-let-7a-5p	miRNA	ENSMUST00000060899	gene
mmu-let-7a-5p	miRNA	ENSMUST00000061617	gene
mmu-let-7a-5p	miRNA	ENSMUST00000062232	gene
mmu-let-7a-5p	miRNA	ENSMUST00000062991	gene
mmu-let-7a-5p	miRNA	ENSMUST00000064652	gene
mmu-let-7a-5p	miRNA	ENSMUST00000065005	gene
mmu-let-7a-5p	miRNA	ENSMUST00000077696	gene
mmu-let-7a-5p	miRNA	ENSMUST00000084501	gene
mmu-let-7a-5p	miRNA	ENSMUST00000085555	gene
mmu-let-7a-5p	miRNA	ENSMUST00000099265	gene
mmu-let-7a-5p	miRNA	ENSMUST00000104955	gene
mmu-let-7a-5p	miRNA	ENSMUST00000105845	gene
mmu-let-7a-5p	miRNA	ENSMUST00000107253	gene
mmu-let-7a-5p	miRNA	ENSMUST00000118470	gene
mmu-let-7a-5p	miRNA	ENSMUST00000127348	gene
mmu-let-7a-5p	miRNA	ENSMUST00000148843	gene
mmu-let-7a-5p	miRNA	ENSMUST00000160935	lncRNA
mmu-let-7a-5p	miRNA	ENSMUST00000167242	gene
mmu-let-7a-5p	miRNA	ENSMUST00000176552	lncRNA
mmu-let-7a-5p	miRNA	ENSMUST00000180409	lncRNA
mmu-let-7a-5p	miRNA	ENSMUST00000181211	lncRNA
mmu-let-7a-5p	miRNA	ENSMUST00000188354	lncRNA
mmu-let-7a-5p	miRNA	ENSMUST00000206155	lncRNA
mmu-let-7a-5p	miRNA	ENSMUST00000217462	gene
mmu-let-7a-5p	miRNA	ENSMUST00000220031	lncRNA
mmu-let-7a-5p	miRNA	ENSMUST00000230063	gene
mmu-let-7a-5p	miRNA	LNC_001442	lncRNA
mmu-let-7a-5p	miRNA	LNC_003085	lncRNA
mmu-let-7a-5p	miRNA	LNC_003375	lncRNA
mmu-let-7a-5p	miRNA	LNC_003587	lncRNA
mmu-let-7a-5p	miRNA	LNC_003891	lncRNA
mmu-let-7a-5p	miRNA	LNC_003893	lncRNA
mmu-let-7a-5p	miRNA	LNC_003923	lncRNA
mmu-let-7a-5p	miRNA	LNC_004423	lncRNA
mmu-let-7a-5p	miRNA	LNC_005117	lncRNA
mmu-let-7a-5p	miRNA	LNC_006682	lncRNA
mmu-let-7a-5p	miRNA	LNC_007001	lncRNA
mmu-let-7a-5p	miRNA	LNC_007012	lncRNA
mmu-let-7a-5p	miRNA	LNC_007691	lncRNA
mmu-let-7a-5p	miRNA	LNC_008356	lncRNA
mmu-let-7a-5p	miRNA	LNC_008535	lncRNA
mmu-let-7a-5p	miRNA	LNC_008855	lncRNA
mmu-let-7b-3p	miRNA	ENSMUST00000019076	gene
mmu-let-7b-3p	miRNA	ENSMUST00000021173	gene
mmu-let-7b-3p	miRNA	ENSMUST00000021564	gene
mmu-let-7b-3p	miRNA	ENSMUST00000023489	gene
mmu-let-7b-3p	miRNA	ENSMUST00000026990	gene
mmu-let-7b-3p	miRNA	ENSMUST00000028981	gene
mmu-let-7b-3p	miRNA	ENSMUST00000030110	gene
mmu-let-7b-3p	miRNA	ENSMUST00000031805	gene
mmu-let-7b-3p	miRNA	ENSMUST00000033805	gene
mmu-let-7b-3p	miRNA	ENSMUST00000039956	gene
mmu-let-7b-3p	miRNA	ENSMUST00000042470	gene
mmu-let-7b-3p	miRNA	ENSMUST00000051377	gene
mmu-let-7b-3p	miRNA	ENSMUST00000054251	gene
mmu-let-7b-3p	miRNA	ENSMUST00000059390	gene
mmu-let-7b-3p	miRNA	ENSMUST00000079063	gene
mmu-let-7b-3p	miRNA	ENSMUST00000091186	gene
mmu-let-7b-3p	miRNA	ENSMUST00000095797	gene
mmu-let-7b-3p	miRNA	ENSMUST00000097739	gene
mmu-let-7b-3p	miRNA	ENSMUST00000101122	gene
mmu-let-7b-3p	miRNA	ENSMUST00000106137	gene
mmu-let-7b-3p	miRNA	ENSMUST00000114275	gene
mmu-let-7b-3p	miRNA	ENSMUST00000122816	gene
mmu-let-7b-3p	miRNA	ENSMUST00000133455	lncRNA
mmu-let-7b-3p	miRNA	ENSMUST00000151408	gene
mmu-let-7b-3p	miRNA	ENSMUST00000155998	gene
mmu-let-7b-3p	miRNA	ENSMUST00000163245	lncRNA
mmu-let-7b-3p	miRNA	ENSMUST00000163765	gene
mmu-let-7b-3p	miRNA	ENSMUST00000164605	lncRNA
mmu-let-7b-3p	miRNA	ENSMUST00000165952	gene
mmu-let-7b-3p	miRNA	ENSMUST00000166877	gene
mmu-let-7b-3p	miRNA	ENSMUST00000167352	gene
mmu-let-7b-3p	miRNA	ENSMUST00000171600	gene
mmu-let-7b-3p	miRNA	ENSMUST00000181809	lncRNA
mmu-let-7b-3p	miRNA	ENSMUST00000193547	gene
mmu-let-7b-3p	miRNA	ENSMUST00000194252	gene
mmu-let-7b-3p	miRNA	ENSMUST00000196451	lncRNA
mmu-let-7b-3p	miRNA	ENSMUST00000199417	lncRNA
mmu-let-7b-3p	miRNA	ENSMUST00000202482	lncRNA
mmu-let-7b-3p	miRNA	ENSMUST00000210129	gene
mmu-let-7b-3p	miRNA	ENSMUST00000214602	gene
mmu-let-7b-3p	miRNA	ENSMUST00000221643	lncRNA
mmu-let-7b-3p	miRNA	ENSMUST00000223620	lncRNA
mmu-let-7b-3p	miRNA	ENSMUST00000224491	gene
mmu-let-7b-3p	miRNA	LNC_000746	lncRNA
mmu-let-7b-3p	miRNA	LNC_001341	lncRNA
mmu-let-7b-3p	miRNA	LNC_001644	lncRNA
mmu-let-7b-3p	miRNA	LNC_002957	lncRNA
mmu-let-7b-3p	miRNA	LNC_003056	lncRNA
mmu-let-7b-3p	miRNA	LNC_003564	lncRNA
mmu-let-7b-3p	miRNA	LNC_003810	lncRNA
mmu-let-7b-3p	miRNA	LNC_006390	lncRNA
mmu-let-7b-3p	miRNA	LNC_006445	lncRNA
mmu-let-7b-3p	miRNA	LNC_006892	lncRNA
mmu-let-7b-3p	miRNA	LNC_007446	lncRNA
mmu-let-7b-3p	miRNA	LNC_008967	lncRNA
mmu-let-7b-3p	miRNA	LNC_010375	lncRNA
mmu-let-7b-3p	miRNA	LNC_010467	lncRNA
mmu-let-7b-5p	miRNA	ENSMUST00000000544	gene
mmu-let-7b-5p	miRNA	ENSMUST00000002336	gene
mmu-let-7b-5p	miRNA	ENSMUST00000008052	gene
mmu-let-7b-5p	miRNA	ENSMUST00000015511	gene
mmu-let-7b-5p	miRNA	ENSMUST00000016023	gene
mmu-let-7b-5p	miRNA	ENSMUST00000020208	gene
mmu-let-7b-5p	miRNA	ENSMUST00000021284	gene
mmu-let-7b-5p	miRNA	ENSMUST00000022378	gene
mmu-let-7b-5p	miRNA	ENSMUST00000022597	gene
mmu-let-7b-5p	miRNA	ENSMUST00000030306	gene
mmu-let-7b-5p	miRNA	ENSMUST00000032372	gene
mmu-let-7b-5p	miRNA	ENSMUST00000033004	gene
mmu-let-7b-5p	miRNA	ENSMUST00000033642	gene
mmu-let-7b-5p	miRNA	ENSMUST00000040025	gene
mmu-let-7b-5p	miRNA	ENSMUST00000042161	gene
mmu-let-7b-5p	miRNA	ENSMUST00000042614	gene
mmu-let-7b-5p	miRNA	ENSMUST00000043200	gene
mmu-let-7b-5p	miRNA	ENSMUST00000043313	gene
mmu-let-7b-5p	miRNA	ENSMUST00000044113	gene
mmu-let-7b-5p	miRNA	ENSMUST00000044204	gene
mmu-let-7b-5p	miRNA	ENSMUST00000044954	gene
mmu-let-7b-5p	miRNA	ENSMUST00000045140	gene
mmu-let-7b-5p	miRNA	ENSMUST00000045665	gene
mmu-let-7b-5p	miRNA	ENSMUST00000046975	gene
mmu-let-7b-5p	miRNA	ENSMUST00000048790	gene
mmu-let-7b-5p	miRNA	ENSMUST00000052125	gene
mmu-let-7b-5p	miRNA	ENSMUST00000052712	gene
mmu-let-7b-5p	miRNA	ENSMUST00000054920	gene
mmu-let-7b-5p	miRNA	ENSMUST00000060700	gene
mmu-let-7b-5p	miRNA	ENSMUST00000064225	gene
mmu-let-7b-5p	miRNA	ENSMUST00000064265	gene
mmu-let-7b-5p	miRNA	ENSMUST00000070085	lncRNA
mmu-let-7b-5p	miRNA	ENSMUST00000076275	gene
mmu-let-7b-5p	miRNA	ENSMUST00000076674	gene
mmu-let-7b-5p	miRNA	ENSMUST00000078673	gene
mmu-let-7b-5p	miRNA	ENSMUST00000080368	gene
mmu-let-7b-5p	miRNA	ENSMUST00000090190	gene
mmu-let-7b-5p	miRNA	ENSMUST00000091186	gene
mmu-let-7b-5p	miRNA	ENSMUST00000093859	gene
mmu-let-7b-5p	miRNA	ENSMUST00000097432	gene
mmu-let-7b-5p	miRNA	ENSMUST00000100750	gene
mmu-let-7b-5p	miRNA	ENSMUST00000102765	gene
mmu-let-7b-5p	miRNA	ENSMUST00000105376	gene
mmu-let-7b-5p	miRNA	ENSMUST00000106440	gene
mmu-let-7b-5p	miRNA	ENSMUST00000106746	gene
mmu-let-7b-5p	miRNA	ENSMUST00000109626	gene
mmu-let-7b-5p	miRNA	ENSMUST00000109838	gene
mmu-let-7b-5p	miRNA	ENSMUST00000125191	lncRNA
mmu-let-7b-5p	miRNA	ENSMUST00000127206	gene
mmu-let-7b-5p	miRNA	ENSMUST00000129065	lncRNA
mmu-let-7b-5p	miRNA	ENSMUST00000129245	lncRNA
mmu-let-7b-5p	miRNA	ENSMUST00000131309	gene
mmu-let-7b-5p	miRNA	ENSMUST00000131996	gene
mmu-let-7b-5p	miRNA	ENSMUST00000137752	lncRNA
mmu-let-7b-5p	miRNA	ENSMUST00000139864	lncRNA
mmu-let-7b-5p	miRNA	ENSMUST00000140438	gene
mmu-let-7b-5p	miRNA	ENSMUST00000142907	lncRNA
mmu-let-7b-5p	miRNA	ENSMUST00000143836	lncRNA
mmu-let-7b-5p	miRNA	ENSMUST00000143871	lncRNA
mmu-let-7b-5p	miRNA	ENSMUST00000145533	lncRNA
mmu-let-7b-5p	miRNA	ENSMUST00000145790	lncRNA
mmu-let-7b-5p	miRNA	ENSMUST00000148587	lncRNA
mmu-let-7b-5p	miRNA	ENSMUST00000156149	lncRNA
mmu-let-7b-5p	miRNA	ENSMUST00000156159	lncRNA
mmu-let-7b-5p	miRNA	ENSMUST00000160177	lncRNA
mmu-let-7b-5p	miRNA	ENSMUST00000161078	gene
mmu-let-7b-5p	miRNA	ENSMUST00000161568	gene
mmu-let-7b-5p	miRNA	ENSMUST00000163690	lncRNA
mmu-let-7b-5p	miRNA	ENSMUST00000167834	lncRNA
mmu-let-7b-5p	miRNA	ENSMUST00000170096	gene
mmu-let-7b-5p	miRNA	ENSMUST00000178687	gene
mmu-let-7b-5p	miRNA	ENSMUST00000179324	lncRNA
mmu-let-7b-5p	miRNA	ENSMUST00000179474	gene
mmu-let-7b-5p	miRNA	ENSMUST00000179766	gene
mmu-let-7b-5p	miRNA	ENSMUST00000180465	lncRNA
mmu-let-7b-5p	miRNA	ENSMUST00000180517	lncRNA
mmu-let-7b-5p	miRNA	ENSMUST00000180805	lncRNA
mmu-let-7b-5p	miRNA	ENSMUST00000180875	lncRNA
mmu-let-7b-5p	miRNA	ENSMUST00000181008	lncRNA
mmu-let-7b-5p	miRNA	ENSMUST00000181123	lncRNA
mmu-let-7b-5p	miRNA	ENSMUST00000181180	lncRNA
mmu-let-7b-5p	miRNA	ENSMUST00000181408	lncRNA
mmu-let-7b-5p	miRNA	ENSMUST00000181496	lncRNA
mmu-let-7b-5p	miRNA	ENSMUST00000181648	lncRNA
mmu-let-7b-5p	miRNA	ENSMUST00000181762	lncRNA
mmu-let-7b-5p	miRNA	ENSMUST00000181809	lncRNA
mmu-let-7b-5p	miRNA	ENSMUST00000182943	lncRNA
mmu-let-7b-5p	miRNA	ENSMUST00000183144	lncRNA
mmu-let-7b-5p	miRNA	ENSMUST00000183750	lncRNA
mmu-let-7b-5p	miRNA	ENSMUST00000185176	gene
mmu-let-7b-5p	miRNA	ENSMUST00000185789	lncRNA
mmu-let-7b-5p	miRNA	ENSMUST00000188737	lncRNA
mmu-let-7b-5p	miRNA	ENSMUST00000190036	gene
mmu-let-7b-5p	miRNA	ENSMUST00000190647	gene
mmu-let-7b-5p	miRNA	ENSMUST00000192350	lncRNA
mmu-let-7b-5p	miRNA	ENSMUST00000196725	lncRNA
mmu-let-7b-5p	miRNA	ENSMUST00000197835	lncRNA
mmu-let-7b-5p	miRNA	ENSMUST00000197850	gene
mmu-let-7b-5p	miRNA	ENSMUST00000198244	lncRNA

## Sheet:  differential expression CeRNA
differential expression CeRNA
mmu-miR-1188-5p	miRNA	LNC_002190	lncRNA
mmu-miR-1188-5p	miRNA	LNC_008153	lncRNA
mmu-miR-1188-5p	miRNA	LNC_008211	lncRNA
mmu-miR-1188-5p	miRNA	Tomm40l	gene
mmu-miR-1188-5p	miRNA	Ly6e	gene
mmu-miR-183-5p	miRNA	LNC_007479	lncRNA
mmu-miR-183-5p	miRNA	Btg1	gene
mmu-miR-200c-3p	miRNA	LNC_002795	lncRNA
mmu-miR-200c-3p	miRNA	LNC_008540	lncRNA
mmu-miR-200c-3p	miRNA	Myo5a	gene
mmu-miR-26a-2-3p	miRNA	LNC_001290	lncRNA
mmu-miR-26a-2-3p	miRNA	LNC_008211	lncRNA
mmu-miR-26a-2-3p	miRNA	LNC_009699	lncRNA
mmu-miR-26a-2-3p	miRNA	LNC_010428	lncRNA
mmu-miR-26a-2-3p	miRNA	Wdr48	gene
mmu-miR-26a-2-3p	miRNA	Hinfp	gene
mmu-miR-3065-5p	miRNA	Srrm4	gene
mmu-miR-3065-5p	miRNA	Tsc22d2	gene
mmu-miR-3065-5p	miRNA	Son	gene
mmu-miR-3065-5p	miRNA	Hinfp	gene
mmu-miR-3065-5p	miRNA	mmu_circ_0005875	circ
mmu-miR-338-3p	miRNA	Wnt4	gene
mmu-miR-338-3p	miRNA	mmu_circ_0011540	circ
mmu-miR-7080-3p	miRNA	Agap1	gene
mmu-miR-7080-3p	miRNA	Tmtc1	gene
mmu-miR-7080-3p	miRNA	Pitpnm2	gene
mmu-miR-7080-3p	miRNA	Parp1	gene
mmu-miR-7080-3p	miRNA	mmu_circ_0009050	circ
