# Supplementary material for: Transcriptome analysis of fasudil treatment in the APPswe/PSEN1dE9 transgenic (APP/PS1) mice model of Alzheimer’s disease
Source: Sci Rep. 2022 Apr 22;12:6625. doi: 10.1038/s41598-022-10554-9 (PMC9033779; doi:10.1038/s41598-022-10554-9)
Supplement: Supplementary file 11 — Supplementary Table 11. [file 41598_2022_10554_MOESM11_ESM.xlsx]

## Sheet: Sheet1
Transcript_id	Gene_id	Official_Symbol	WT1	WT2	WT3	ADNS1	ADNS2	ADNS3	ADF1	ADF2	ADF3
ENSMUST00000216508	ENSMUSG00000032119	Hinfp	2.2268	4.62709	2.28118	2.88618	2.05513	2.04716	4.98865	5.54892	3.8601
ENSMUST00000038377	ENSMUSG00000036478	Btg1	8.54587	6.18065	5.00563	8.65946	8.35759	8.79303	5.92463	5.91063	5.68066
ENSMUST00000045747	ENSMUSG00000036856	Wnt4	0.930824	3.86016	2.00051	1.79915	1.70666	2.18339	3.81048	4.79788	3.23678
ENSMUST00000112903	ENSMUSG00000031278	Acsl4	4.81575	0	2.44547	5.2793	3.72655	2.96159	0	0	0
circRNA.readcount	WT1.SRPBM	WT2.SRPBM	WT3.SRPBM	ADNS1.SRPBM	ADNS2.SRPBM	ADNS3.SRPBM	ADF1.SRPBM	ADF2.SRPBM	ADF3.SRPBM
mmu_circ_0005875	0	0	0	0	0	0	212.653	115.221	162.734
Transcript_id	Gene_id	Official_Symbol	Gene_type	WT1	WT2	WT3	ADNS1	ADNS2	ADNS3	ADF1	ADF2	ADF3
LNC_009699	XLOC_150048	--	intronic_lncRNA	0.275488	0.34844	0.609661	0	0.033278	0	0.627768	0.718994	0.86022
LNC_007479	XLOC_117621	--	intronic_lncRNA	0.72621	0.519645	0.658369	1.16991	1.22253	1.28018	0.975462	0.902155	0.973407
sRNA	WT1	WT2	WT3	ADNS1	ADNS2	ADNS3	ADF1	ADF2	ADF3
mmu-miR-200c-3p	5.47502	4.936	4.22795	0.875613	1.16458	0.382561	1.12782	1.55884	1.78757
mmu-miR-183-5p	59.1302	88.6962	230.725	25.4901	16.0986	9.56403	30.9446	59.5195	99.4337
